# Supplementary material for: Genome-Wide Association Study of Grain Size Traits in Indica Rice Multiparent Advanced Generation Intercross (MAGIC) Population
Source: Front Plant Sci. 2020 Apr 24;11:395. doi: 10.3389/fpls.2020.00395 (PMC7193545; doi:10.3389/fpls.2020.00395)
Supplement: Supplementary file 1 [file Data_Sheet_1.ZIP]

Archive with 2 entries (2 files):
- genotype_data/BIM_genotype.hmp.txt
- genotype_data/DC1_genotype.hmp.txt
