# Supplementary material for: Genome-Wide Association Study of Grain Size Traits in Indica Rice Multiparent Advanced Generation Intercross (MAGIC) Population
Source: Front Plant Sci. 2020 Apr 24;11:395. doi: 10.3389/fpls.2020.00395 (PMC7193545; doi:10.3389/fpls.2020.00395)
Supplement: Supplementary file 1 [file Data_Sheet_1.ZIP › genotype_data/BIM_genotype.hmp.txt]

rs	alleles	chrom	pos	strand	assembly	center	protLSID	assayLSID	panelLSID	QCcode	MIB_3400	MIB_3406	MIB_3408	MIB_3409	MIB_3414	MIB_3415	MIB_3416	MIB_3417	MIB_3419	MIB_3421	MIB_3422	MIB_3423	MIB_3427	MIB_3432	MIB_3434	MIB_3438	MIB_3439	MIB_3442	MIB_3446	MIB_3448	MIB_3450	MIB_3453	MIB_3456	MIB_3457	MIB_3466	MIB_3467	MIB_3469	MIB_3474	MIB_3475	MIB_3476	MIB_3477	MIB_3478	MIB_3479	MIB_3480	MIB_3481	MIB_3483	MIB_3484	MIB_3487	MIB_3488
rs1_11884	NA	1	11884	NA	NA	NA	NA	NA	NA	NA	GG	GG	AA	GG	AA	GG	GG	AA	GG	GG	GG	GG	GG	GG	GG	GG	GG	GG	GG	GG	GG	GG	GG	GG	GG	GG	GG	GG	GG	AA	GG	GG	GG	AA	GG	GG	AA	GG	AA
rs1_26341	NA	1	26341	NA	NA	NA	NA	NA	NA	NA	CC	CC	GG	CC	GG	CC	CC	GG	CC	CC	CC	CC	CC	CC	CC	CC	CC	CC	CC	CC	CC	CC	CC	CC	CC	CC	CC	CC	CC	GG	CC	CC	CC	GG	CC	CC	GG	CC	GG
rs1_57911	NA	1	57911	NA	NA	NA	NA	NA	NA	NA	CC	CC	TT	CC	TT	CC	CC	TT	CC	CC	CC	CC	CC	CC	CC	CC	CC	CC	CC	CC	CC	CC	CC	CC	CC	CC	CC	CC	CC	TT	CC	CC	CC	TT	CC	CC	TT	CC	TT
rs1_57913	NA	1	57913	NA	NA	NA	NA	NA	NA	NA	AA	AA	GG	AA	GG	AA	AA	GG	AA	AA	AA	AA	AA	AA	AA	AA	AA	AA	AA	AA	AA	AA	AA	AA	AA	AA	AA	AA	AA	GG	AA	AA	AA	GG	AA	AA	GG	AA	GG
rs1_58951	NA	1	58951	NA	NA	NA	NA	NA	NA	NA	CC	CC	TT	CC	TT	CC	CC	TT	CC	CC	CC	CC	CC	CC	CC	CC	CC	CC	CC	CC	CC	CC	CC	CC	CC	CC	CC	CC	CC	TT	CC	CC	CC	TT	CC	CC	TT	CC	TT
rs1_59380	NA	1	59380	NA	NA	NA	NA	NA	NA	NA	TT	TT	CC	TT	CC	TT	TT	CC	TT	TT	TT	TT	TT	TT	TT	TT	TT	TT	TT	TT	TT	TT	TT	TT	TT	TT	TT	TT	TT	CC	TT	TT	TT	CC	TT	TT	CC	TT	CC
rs1_62529	NA	1	62529	NA	NA	NA	NA	NA	NA	NA	CC	CC	TT	CC	TT	CC	CC	TT	CC	CC	CC	CC	CC	CC	CC	CC	CC	CC	CC	CC	CC	CC	CC	CC	CC	CC	CC	CC	CC	TT	CC	CC	CC	TT	CC	CC	TT	CC	TT
rs1_63151	NA	1	63151	NA	NA	NA	NA	NA	NA	NA	GG	GG	AA	GG	AA	GG	GG	AA	GG	GG	GG	GG	GG	GG	GG	GG	GG	GG	GG	GG	GG	GG	GG	GG	GG	GG	GG	GG	GG	AA	GG	GG	GG	AA	GG	GG	AA	GG	AA
rs1_65816	NA	1	65816	NA	NA	NA	NA	NA	NA	NA	GG	GG	AA	GG	AA	GG	GG	AA	GG	GG	GG	GG	GG	GG	GG	GG	GG	GG	GG	GG	GG	GG	GG	GG	GG	GG	GG	GG	GG	AA	GG	GG	GG	AA	GG	GG	AA	GG	AA
rs1_91090	NA	1	91090	NA	NA	NA	NA	NA	NA	NA	TT	TT	CC	TT	CC	TT	TT	CC	TT	TT	TT	TT	TT	TT	TT	TT	TT	TT	TT	TT	TT	TT	TT	TT	TT	TT	TT	TT	TT	CC	TT	TT	TT	CC	TT	TT	CC	TT	CC
rs1_92227	NA	1	92227	NA	NA	NA	NA	NA	NA	NA	CC	CC	AA	CC	AA	CC	CC	AA	CC	CC	CC	CC	CC	CC	CC	CC	CC	CC	CC	CC	CC	CC	CC	CC	CC	CC	CC	CC	CC	AA	CC	CC	CC	AA	CC	CC	AA	CC	AA
rs1_93915	NA	1	93915	NA	NA	NA	NA	NA	NA	NA	AA	AA	GG	AA	GG	AA	AA	GG	AA	AA	AA	AA	AA	AA	AA	AA	AA	AA	AA	AA	AA	AA	AA	AA	AA	AA	AA	AA	AA	GG	AA	AA	AA	GG	AA	AA	GG	AA	GG
rs1_143165	NA	1	143165	NA	NA	NA	NA	NA	NA	NA	TT	TT	CC	TT	CC	TT	TT	CC	TT	TT	TT	TT	TT	TT	TT	TT	TT	TT	TT	TT	TT	TT	TT	TT	TT	TT	TT	TT	TT	CC	TT	TT	TT	CC	TT	TT	CC	TT	CC
rs1_190590	NA	1	190590	NA	NA	NA	NA	NA	NA	NA	TT	TT	TT	TT	TT	TT	TT	TT	CC	TT	TT	CC	TT	TT	TT	TT	CC	TT	CC	TT	CC	CC	CC	CC	TT	TT	CC	TT	TT	TT	TT	TT	TT	TT	TT	TT	TT	TT	TT
rs1_197811	NA	1	197811	NA	NA	NA	NA	NA	NA	NA	GG	GG	GG	GG	GG	GG	GG	GG	AA	GG	GG	AA	GG	GG	GG	GG	AA	GG	AA	GG	AA	AA	AA	AA	GG	GG	AA	GG	GG	GG	GG	GG	GG	GG	GG	GG	GG	GG	GG
rs1_205765	NA	1	205765	NA	NA	NA	NA	NA	NA	NA	GG	GG	GG	GG	GG	GG	GG	GG	AA	GG	GG	AA	GG	GG	GG	GG	AA	GG	AA	GG	AA	AA	AA	AA	GG	GG	AA	GG	GG	GG	GG	GG	GG	GG	GG	GG	GG	GG	GG
rs1_212589	NA	1	212589	NA	NA	NA	NA	NA	NA	NA	CC	CC	GG	CC	GG	CC	CC	GG	GG	CC	CC	GG	CC	CC	CC	CC	GG	CC	GG	CC	GG	GG	GG	GG	CC	CC	GG	CC	CC	GG	CC	CC	CC	GG	CC	CC	GG	CC	GG
rs1_213693	NA	1	213693	NA	NA	NA	NA	NA	NA	NA	TT	TT	TT	TT	TT	TT	TT	TT	GG	TT	TT	GG	TT	TT	TT	TT	GG	TT	GG	TT	GG	GG	GG	GG	TT	TT	GG	TT	TT	TT	TT	TT	TT	TT	TT	TT	TT	TT	TT
rs1_213714	NA	1	213714	NA	NA	NA	NA	NA	NA	NA	CC	CC	CC	CC	CC	CC	CC	CC	TT	CC	CC	TT	CC	CC	CC	CC	TT	CC	TT	CC	TT	TT	TT	TT	CC	CC	TT	CC	CC	CC	CC	CC	CC	CC	CC	CC	CC	CC	CC
rs1_216965	NA	1	216965	NA	NA	NA	NA	NA	NA	NA	GG	GG	CC	GG	CC	GG	GG	CC	GG	GG	GG	GG	GG	GG	GG	GG	GG	GG	GG	GG	GG	GG	GG	GG	GG	GG	GG	GG	GG	CC	GG	GG	GG	CC	GG	GG	CC	GG	CC
rs1_229285	NA	1	229285	NA	NA	NA	NA	NA	NA	NA	CC	CC	TT	CC	TT	CC	CC	TT	CC	CC	CC	CC	CC	CC	CC	CC	CC	CC	CC	CC	CC	CC	CC	CC	CC	CC	CC	CC	CC	TT	CC	CC	CC	TT	CC	CC	TT	CC	TT
rs1_242787	NA	1	242787	NA	NA	NA	NA	NA	NA	NA	AA	AA	CC	AA	CC	AA	AA	CC	AA	AA	AA	AA	AA	AA	AA	AA	AA	AA	AA	AA	AA	AA	AA	AA	AA	AA	AA	AA	AA	CC	AA	AA	AA	CC	AA	AA	CC	AA	CC
rs1_242949	NA	1	242949	NA	NA	NA	NA	NA	NA	NA	CC	CC	CC	CC	CC	CC	CC	CC	AA	CC	CC	AA	CC	CC	CC	CC	AA	CC	AA	CC	AA	AA	AA	AA	CC	CC	AA	CC	CC	CC	CC	CC	CC	CC	CC	CC	CC	CC	CC
rs1_252897	NA	1	252897	NA	NA	NA	NA	NA	NA	NA	GG	GG	GG	GG	GG	GG	GG	GG	AA	GG	GG	AA	GG	GG	GG	GG	AA	GG	AA	GG	AA	AA	AA	AA	GG	GG	AA	GG	GG	GG	GG	GG	GG	GG	GG	GG	GG	GG	GG
rs1_271028	NA	1	271028	NA	NA	NA	NA	NA	NA	NA	CC	CC	CC	CC	CC	CC	CC	CC	TT	CC	CC	TT	CC	CC	CC	CC	TT	CC	TT	CC	TT	TT	TT	TT	CC	CC	TT	CC	CC	CC	CC	CC	CC	CC	CC	CC	CC	CC	CC
rs1_271104	NA	1	271104	NA	NA	NA	NA	NA	NA	NA	CC	CC	CC	CC	CC	CC	CC	CC	GG	CC	CC	GG	CC	CC	CC	CC	GG	CC	GG	CC	GG	GG	GG	GG	CC	CC	GG	CC	CC	CC	CC	CC	CC	CC	CC	CC	CC	CC	CC
rs1_271107	NA	1	271107	NA	NA	NA	NA	NA	NA	NA	CC	CC	CC	CC	CC	CC	CC	CC	TT	CC	CC	TT	CC	CC	CC	CC	TT	CC	TT	CC	TT	TT	TT	TT	CC	CC	TT	CC	CC	CC	CC	CC	CC	CC	CC	CC	CC	CC	CC
rs1_271108	NA	1	271108	NA	NA	NA	NA	NA	NA	NA	TT	TT	TT	TT	TT	TT	TT	TT	GG	TT	TT	GG	TT	TT	TT	TT	GG	TT	GG	TT	GG	GG	GG	GG	TT	TT	GG	TT	TT	TT	TT	TT	TT	TT	TT	TT	TT	TT	TT
rs1_289231	NA	1	289231	NA	NA	NA	NA	NA	NA	NA	CC	CC	TT	CC	TT	CC	CC	TT	TT	CC	CC	TT	CC	CC	CC	CC	TT	CC	TT	CC	TT	TT	TT	TT	CC	CC	TT	CC	CC	TT	CC	CC	CC	TT	CC	CC	TT	CC	TT
rs1_289259	NA	1	289259	NA	NA	NA	NA	NA	NA	NA	TT	TT	GG	TT	GG	TT	TT	GG	TT	TT	TT	TT	TT	TT	TT	TT	TT	TT	TT	TT	TT	TT	TT	TT	TT	TT	TT	TT	TT	GG	TT	TT	TT	GG	TT	TT	GG	TT	GG
rs1_304376	NA	1	304376	NA	NA	NA	NA	NA	NA	NA	CC	CC	CC	CC	CC	CC	CC	CC	TT	CC	CC	TT	CC	CC	CC	CC	TT	CC	TT	CC	CC	TT	TT	TT	CC	CC	CC	CC	CC	CC	CC	CC	CC	CC	CC	CC	CC	CC	CC
rs1_318555	NA	1	318555	NA	NA	NA	NA	NA	NA	NA	AA	AA	AA	AA	AA	AA	AA	AA	GG	AA	AA	GG	AA	AA	AA	AA	GG	AA	GG	AA	GG	GG	GG	GG	AA	AA	GG	AA	AA	AA	AA	AA	AA	AA	AA	AA	AA	AA	AA
rs1_323639	NA	1	323639	NA	NA	NA	NA	NA	NA	NA	CC	CC	TT	CC	CC	CC	CC	CC	CC	CC	CC	CC	CC	CC	CC	CC	CC	CC	CC	CC	CC	CC	CC	CC	CC	CC	CC	CC	CC	TT	CC	CC	CC	TT	CC	CC	TT	CC	TT
rs1_332832	NA	1	332832	NA	NA	NA	NA	NA	NA	NA	CC	CC	CC	CC	CC	CC	CC	CC	TT	CC	CC	TT	CC	CC	CC	CC	TT	CC	TT	CC	TT	TT	TT	TT	CC	CC	TT	CC	CC	CC	CC	CC	CC	CC	CC	CC	CC	CC	CC
rs1_333072	NA	1	333072	NA	NA	NA	NA	NA	NA	NA	TT	TT	TT	TT	TT	TT	TT	TT	CC	TT	TT	CC	TT	TT	TT	TT	CC	TT	CC	TT	CC	CC	CC	CC	TT	TT	CC	TT	TT	TT	TT	TT	TT	TT	TT	TT	TT	TT	TT
rs1_333073	NA	1	333073	NA	NA	NA	NA	NA	NA	NA	TT	TT	TT	TT	TT	TT	TT	TT	AA	TT	TT	AA	TT	TT	TT	TT	AA	TT	AA	TT	AA	AA	AA	AA	TT	TT	AA	TT	TT	TT	TT	TT	TT	TT	TT	TT	TT	TT	TT
rs1_333074	NA	1	333074	NA	NA	NA	NA	NA	NA	NA	CC	CC	CC	CC	CC	CC	CC	CC	TT	CC	CC	TT	CC	CC	CC	CC	TT	CC	TT	CC	TT	TT	TT	TT	CC	CC	TT	CC	CC	CC	CC	CC	CC	CC	CC	CC	CC	CC	CC
rs1_333075	NA	1	333075	NA	NA	NA	NA	NA	NA	NA	TT	TT	TT	TT	TT	TT	TT	TT	CC	TT	TT	CC	TT	TT	TT	TT	CC	TT	CC	TT	CC	CC	CC	CC	TT	TT	CC	TT	TT	TT	TT	TT	TT	TT	TT	TT	TT	TT	TT
rs1_352040	NA	1	352040	NA	NA	NA	NA	NA	NA	NA	TT	TT	TT	TT	TT	TT	TT	TT	CC	TT	TT	CC	TT	TT	TT	TT	CC	TT	CC	TT	CC	CC	CC	CC	TT	TT	CC	TT	TT	TT	TT	TT	TT	TT	TT	TT	TT	TT	TT
rs1_361342	NA	1	361342	NA	NA	NA	NA	NA	NA	NA	AA	AA	AA	AA	AA	AA	AA	AA	GG	AA	AA	GG	AA	AA	AA	AA	GG	AA	GG	AA	GG	GG	GG	GG	AA	AA	GG	AA	AA	AA	AA	AA	AA	AA	AA	AA	AA	AA	AA
rs1_401599	NA	1	401599	NA	NA	NA	NA	NA	NA	NA	GG	GG	GG	GG	GG	GG	GG	GG	TT	GG	GG	TT	GG	GG	GG	GG	TT	GG	TT	GG	TT	TT	TT	TT	GG	GG	TT	GG	GG	GG	GG	GG	GG	GG	GG	GG	GG	GG	GG
rs1_405217	NA	1	405217	NA	NA	NA	NA	NA	NA	NA	AA	AA	AA	AA	AA	AA	AA	AA	CC	AA	AA	CC	AA	AA	AA	AA	CC	AA	CC	AA	CC	CC	CC	CC	AA	AA	CC	AA	AA	AA	AA	AA	AA	AA	AA	AA	AA	AA	AA
rs1_409945	NA	1	409945	NA	NA	NA	NA	NA	NA	NA	GG	GG	GG	GG	GG	GG	GG	GG	CC	GG	GG	CC	GG	GG	GG	GG	CC	GG	CC	GG	CC	CC	CC	CC	GG	GG	CC	GG	GG	GG	GG	GG	GG	GG	GG	GG	GG	GG	GG
rs1_410363	NA	1	410363	NA	NA	NA	NA	NA	NA	NA	GG	GG	GG	GG	GG	GG	GG	GG	CC	GG	GG	CC	GG	GG	GG	GG	CC	GG	CC	GG	CC	CC	CC	CC	GG	GG	CC	GG	GG	GG	GG	GG	GG	GG	GG	GG	GG	GG	GG
rs1_420274	NA	1	420274	NA	NA	NA	NA	NA	NA	NA	GG	GG	GG	GG	GG	GG	GG	GG	AA	GG	GG	AA	GG	GG	GG	GG	AA	GG	AA	GG	AA	AA	AA	AA	GG	GG	AA	GG	GG	GG	GG	GG	GG	GG	GG	GG	GG	GG	GG
rs1_423109	NA	1	423109	NA	NA	NA	NA	NA	NA	NA	AA	AA	AA	AA	AA	AA	AA	AA	CC	AA	AA	CC	AA	AA	AA	AA	CC	AA	CC	AA	CC	CC	CC	CC	AA	AA	CC	AA	AA	AA	AA	AA	AA	AA	AA	AA	AA	AA	AA
rs1_423187	NA	1	423187	NA	NA	NA	NA	NA	NA	NA	CC	CC	TT	CC	CC	CC	CC	CC	CC	CC	CC	CC	TT	TT	TT	TT	CC	CC	CC	CC	CC	CC	CC	CC	TT	TT	CC	TT	TT	TT	TT	TT	TT	TT	TT	TT	TT	TT	TT
rs1_429826	NA	1	429826	NA	NA	NA	NA	NA	NA	NA	TT	TT	CC	TT	TT	TT	TT	TT	TT	TT	TT	TT	CC	CC	CC	CC	TT	TT	TT	TT	TT	TT	TT	TT	CC	CC	TT	CC	CC	CC	CC	CC	CC	CC	CC	CC	CC	CC	CC
rs1_429827	NA	1	429827	NA	NA	NA	NA	NA	NA	NA	TT	TT	CC	TT	TT	TT	TT	TT	TT	TT	TT	TT	CC	CC	CC	CC	TT	TT	TT	TT	TT	TT	TT	TT	CC	CC	TT	CC	CC	CC	CC	CC	CC	CC	CC	CC	CC	CC	CC
rs1_439337	NA	1	439337	NA	NA	NA	NA	NA	NA	NA	GG	GG	AA	GG	GG	GG	GG	GG	GG	GG	GG	GG	AA	AA	AA	AA	GG	GG	GG	GG	GG	GG	GG	GG	AA	AA	GG	AA	AA	AA	AA	AA	AA	AA	AA	AA	AA	AA	AA
rs1_439347	NA	1	439347	NA	NA	NA	NA	NA	NA	NA	TT	TT	TT	TT	TT	TT	TT	TT	CC	TT	TT	CC	TT	TT	TT	TT	CC	TT	CC	TT	CC	CC	CC	CC	TT	TT	CC	TT	TT	TT	TT	TT	TT	TT	TT	TT	TT	TT	TT
rs1_453445	NA	1	453445	NA	NA	NA	NA	NA	NA	NA	AA	CC	CC	AA	CC	AA	CC	CC	CC	CC	AA	CC	CC	CC	CC	CC	CC	CC	CC	CC	CC	CC	CC	CC	CC	CC	CC	CC	CC	CC	CC	CC	CC	CC	CC	CC	CC	CC	CC
rs1_453525	NA	1	453525	NA	NA	NA	NA	NA	NA	NA	GG	GG	GG	GG	GG	GG	GG	GG	CC	GG	GG	CC	GG	GG	GG	GG	CC	GG	CC	GG	CC	CC	CC	CC	GG	GG	CC	GG	GG	GG	GG	GG	GG	GG	GG	GG	GG	GG	GG
rs1_453534	NA	1	453534	NA	NA	NA	NA	NA	NA	NA	TT	TT	TT	TT	TT	TT	TT	TT	CC	TT	TT	CC	TT	TT	TT	TT	CC	TT	CC	TT	CC	CC	CC	CC	TT	TT	CC	TT	TT	TT	TT	TT	TT	TT	TT	TT	TT	TT	TT
rs1_453565	NA	1	453565	NA	NA	NA	NA	NA	NA	NA	CC	CC	CC	CC	CC	CC	CC	CC	TT	CC	CC	TT	CC	CC	CC	CC	TT	CC	TT	CC	TT	TT	TT	TT	CC	CC	TT	CC	CC	CC	CC	CC	CC	CC	CC	CC	CC	CC	CC
rs1_460746	NA	1	460746	NA	NA	NA	NA	NA	NA	NA	AA	AA	AA	AA	AA	AA	AA	AA	CC	AA	AA	CC	AA	AA	AA	AA	CC	AA	CC	AA	CC	CC	CC	CC	AA	AA	CC	AA	AA	AA	AA	AA	AA	AA	AA	AA	AA	AA	AA
rs1_478633	NA	1	478633	NA	NA	NA	NA	NA	NA	NA	AA	AA	AA	AA	AA	AA	AA	AA	CC	AA	AA	CC	AA	AA	AA	AA	CC	AA	CC	AA	CC	CC	CC	CC	AA	AA	CC	AA	AA	AA	AA	AA	AA	AA	AA	AA	AA	AA	AA
rs1_480519	NA	1	480519	NA	NA	NA	NA	NA	NA	NA	GG	GG	GG	GG	GG	GG	GG	GG	AA	GG	GG	AA	AA	AA	AA	AA	AA	GG	AA	GG	AA	AA	AA	AA	AA	AA	AA	AA	AA	GG	AA	AA	AA	GG	GG	AA	GG	AA	GG
rs1_485081	NA	1	485081	NA	NA	NA	NA	NA	NA	NA	GG	GG	CC	GG	GG	GG	GG	GG	GG	GG	GG	GG	GG	GG	GG	GG	GG	GG	GG	GG	GG	GG	GG	GG	GG	GG	GG	GG	GG	CC	GG	GG	GG	CC	CC	GG	CC	GG	CC
rs1_494825	NA	1	494825	NA	NA	NA	NA	NA	NA	NA	TT	TT	TT	TT	TT	TT	TT	TT	CC	TT	TT	CC	CC	CC	CC	CC	CC	TT	CC	TT	CC	CC	CC	CC	CC	CC	CC	CC	CC	TT	CC	CC	CC	TT	TT	CC	TT	CC	TT
rs1_496615	NA	1	496615	NA	NA	NA	NA	NA	NA	NA	CC	CC	GG	CC	CC	CC	CC	CC	GG	CC	CC	GG	GG	GG	GG	GG	GG	CC	GG	CC	GG	GG	GG	GG	GG	GG	GG	GG	GG	GG	GG	GG	GG	GG	GG	GG	GG	GG	GG
rs1_498819	NA	1	498819	NA	NA	NA	NA	NA	NA	NA	CC	CC	TT	CC	CC	CC	CC	CC	CC	CC	CC	CC	CC	CC	CC	CC	CC	CC	CC	CC	CC	CC	CC	CC	CC	CC	CC	CC	CC	TT	CC	CC	CC	TT	TT	CC	TT	CC	TT
rs1_498834	NA	1	498834	NA	NA	NA	NA	NA	NA	NA	AA	AA	AA	AA	AA	AA	AA	AA	TT	AA	AA	TT	TT	TT	TT	TT	TT	AA	TT	AA	TT	TT	TT	TT	TT	TT	TT	TT	TT	AA	TT	TT	TT	AA	AA	TT	AA	TT	AA
rs1_509758	NA	1	509758	NA	NA	NA	NA	NA	NA	NA	CC	CC	TT	CC	CC	CC	CC	CC	CC	CC	CC	CC	CC	CC	CC	CC	CC	CC	CC	CC	CC	CC	CC	CC	CC	CC	CC	CC	CC	TT	CC	CC	CC	TT	TT	CC	TT	CC	TT
rs1_509804	NA	1	509804	NA	NA	NA	NA	NA	NA	NA	GG	GG	AA	GG	GG	GG	GG	GG	GG	GG	GG	GG	GG	GG	GG	GG	GG	GG	GG	GG	GG	GG	GG	GG	GG	GG	GG	GG	GG	AA	GG	GG	GG	AA	AA	GG	AA	GG	AA
rs1_514369	NA	1	514369	NA	NA	NA	NA	NA	NA	NA	AA	AA	AA	AA	AA	AA	AA	AA	GG	AA	AA	GG	GG	GG	GG	GG	GG	AA	GG	AA	GG	GG	GG	GG	GG	GG	GG	GG	GG	AA	GG	GG	GG	AA	AA	GG	AA	GG	AA
rs1_537714	NA	1	537714	NA	NA	NA	NA	NA	NA	NA	AA	AA	AA	AA	AA	AA	AA	AA	CC	AA	AA	CC	AA	AA	AA	AA	CC	AA	CC	AA	CC	CC	CC	CC	AA	AA	AA	AA	AA	AA	AA	AA	AA	AA	AA	AA	AA	AA	AA
rs1_537855	NA	1	537855	NA	NA	NA	NA	NA	NA	NA	CC	CC	CC	CC	CC	CC	CC	CC	TT	CC	CC	TT	TT	TT	TT	TT	TT	CC	TT	CC	TT	TT	TT	TT	TT	TT	TT	TT	TT	CC	TT	TT	TT	CC	CC	TT	CC	TT	CC
rs1_540874	NA	1	540874	NA	NA	NA	NA	NA	NA	NA	GG	GG	AA	GG	GG	GG	GG	GG	GG	GG	GG	GG	GG	GG	GG	GG	GG	GG	GG	GG	GG	GG	GG	GG	GG	GG	GG	GG	GG	AA	GG	GG	GG	AA	AA	GG	AA	GG	AA
rs1_544375	NA	1	544375	NA	NA	NA	NA	NA	NA	NA	CC	CC	CC	CC	CC	CC	CC	CC	GG	CC	CC	GG	GG	GG	GG	GG	GG	CC	GG	CC	GG	GG	GG	GG	GG	GG	GG	GG	GG	CC	GG	GG	GG	CC	CC	GG	CC	GG	CC
rs1_557273	NA	1	557273	NA	NA	NA	NA	NA	NA	NA	CC	CC	GG	CC	CC	CC	CC	CC	GG	CC	CC	GG	GG	GG	GG	GG	GG	CC	GG	CC	GG	GG	GG	GG	GG	GG	GG	GG	GG	GG	GG	GG	GG	GG	GG	GG	GG	GG	GG
rs1_562397	NA	1	562397	NA	NA	NA	NA	NA	NA	NA	GG	GG	GG	GG	GG	GG	GG	GG	AA	GG	GG	AA	GG	GG	GG	GG	AA	GG	AA	GG	AA	AA	AA	AA	GG	GG	GG	GG	GG	GG	GG	GG	GG	GG	GG	GG	GG	GG	GG
rs1_578767	NA	1	578767	NA	NA	NA	NA	NA	NA	NA	CC	CC	CC	CC	CC	CC	CC	CC	GG	CC	CC	GG	CC	CC	CC	CC	GG	CC	GG	CC	GG	GG	GG	GG	CC	CC	CC	CC	CC	CC	CC	CC	CC	CC	CC	CC	CC	CC	CC
rs1_579264	NA	1	579264	NA	NA	NA	NA	NA	NA	NA	TT	TT	TT	TT	TT	TT	TT	TT	CC	TT	TT	CC	TT	TT	TT	TT	CC	TT	CC	TT	CC	CC	CC	CC	TT	TT	TT	TT	TT	TT	TT	TT	TT	TT	TT	TT	TT	TT	TT
rs1_580825	NA	1	580825	NA	NA	NA	NA	NA	NA	NA	TT	TT	CC	TT	TT	TT	TT	TT	TT	TT	TT	TT	CC	CC	CC	CC	TT	TT	TT	TT	TT	TT	TT	TT	CC	CC	CC	CC	CC	CC	CC	CC	CC	CC	CC	CC	CC	CC	CC
rs1_580866	NA	1	580866	NA	NA	NA	NA	NA	NA	NA	TT	TT	CC	TT	TT	TT	TT	TT	TT	TT	TT	TT	CC	CC	CC	CC	TT	TT	TT	TT	TT	TT	TT	TT	CC	CC	CC	CC	CC	CC	CC	CC	CC	CC	CC	CC	CC	CC	CC
rs1_582025	NA	1	582025	NA	NA	NA	NA	NA	NA	NA	AA	AA	AA	AA	AA	AA	AA	AA	CC	AA	AA	CC	AA	AA	AA	AA	CC	AA	CC	AA	CC	CC	CC	CC	AA	AA	AA	AA	AA	AA	AA	AA	AA	AA	AA	AA	AA	AA	AA
rs1_582055	NA	1	582055	NA	NA	NA	NA	NA	NA	NA	AA	AA	AA	AA	AA	AA	AA	AA	AA	AA	AA	AA	GG	GG	GG	GG	AA	AA	AA	AA	AA	AA	AA	AA	GG	GG	GG	AA	GG	AA	GG	GG	GG	AA	AA	GG	AA	GG	AA
rs1_587532	NA	1	587532	NA	NA	NA	NA	NA	NA	NA	TT	TT	TT	TT	TT	TT	TT	TT	TT	TT	TT	TT	CC	CC	CC	CC	TT	TT	TT	TT	TT	TT	TT	TT	CC	CC	CC	TT	CC	TT	CC	CC	CC	TT	TT	CC	TT	CC	TT
rs1_587559	NA	1	587559	NA	NA	NA	NA	NA	NA	NA	AA	AA	AA	AA	AA	AA	AA	AA	AA	AA	AA	AA	CC	CC	CC	CC	AA	AA	AA	AA	AA	AA	AA	AA	CC	CC	CC	AA	CC	AA	CC	CC	CC	AA	AA	CC	AA	CC	AA
rs1_587669	NA	1	587669	NA	NA	NA	NA	NA	NA	NA	GG	GG	GG	GG	GG	GG	GG	GG	GG	GG	GG	GG	TT	TT	TT	TT	GG	GG	GG	GG	GG	GG	GG	GG	TT	TT	TT	GG	TT	GG	TT	TT	TT	GG	GG	TT	GG	TT	GG
rs1_587710	NA	1	587710	NA	NA	NA	NA	NA	NA	NA	AA	AA	AA	AA	AA	AA	AA	AA	AA	AA	AA	AA	CC	CC	CC	CC	AA	AA	AA	AA	AA	AA	AA	AA	CC	CC	CC	AA	CC	AA	CC	CC	CC	AA	AA	CC	AA	CC	AA
rs1_590504	NA	1	590504	NA	NA	NA	NA	NA	NA	NA	CC	CC	CC	CC	CC	CC	CC	CC	CC	CC	CC	CC	AA	AA	AA	AA	CC	CC	CC	CC	CC	CC	CC	CC	AA	AA	AA	CC	AA	CC	AA	AA	AA	CC	CC	AA	CC	AA	CC
rs1_590575	NA	1	590575	NA	NA	NA	NA	NA	NA	NA	GG	GG	GG	GG	GG	GG	GG	GG	GG	GG	GG	GG	AA	AA	AA	AA	GG	GG	GG	GG	GG	GG	GG	GG	AA	AA	AA	GG	AA	GG	AA	AA	AA	GG	GG	AA	GG	AA	GG
rs1_590590	NA	1	590590	NA	NA	NA	NA	NA	NA	NA	AA	AA	AA	AA	AA	AA	AA	AA	AA	AA	AA	AA	GG	GG	GG	GG	AA	AA	AA	AA	AA	AA	AA	AA	GG	GG	GG	AA	GG	AA	GG	GG	GG	AA	AA	GG	AA	GG	AA
rs1_592932	NA	1	592932	NA	NA	NA	NA	NA	NA	NA	AA	AA	AA	AA	AA	AA	AA	AA	AA	AA	AA	AA	CC	CC	CC	CC	AA	AA	AA	AA	AA	AA	AA	AA	CC	CC	CC	AA	CC	AA	CC	CC	CC	AA	AA	CC	AA	CC	AA
rs1_594546	NA	1	594546	NA	NA	NA	NA	NA	NA	NA	CC	CC	CC	CC	CC	CC	CC	CC	CC	CC	CC	CC	TT	TT	TT	TT	CC	CC	CC	CC	CC	CC	CC	CC	TT	TT	TT	CC	TT	CC	TT	TT	TT	CC	CC	TT	CC	TT	CC
rs1_595956	NA	1	595956	NA	NA	NA	NA	NA	NA	NA	GG	GG	CC	GG	GG	GG	GG	GG	CC	GG	GG	CC	CC	CC	CC	CC	CC	GG	CC	CC	CC	CC	CC	CC	CC	CC	CC	CC	CC	CC	CC	CC	CC	CC	CC	CC	CC	CC	CC
rs1_605298	NA	1	605298	NA	NA	NA	NA	NA	NA	NA	GG	GG	GG	GG	GG	GG	GG	GG	AA	GG	GG	AA	GG	GG	GG	GG	AA	GG	AA	AA	AA	AA	AA	AA	GG	GG	GG	GG	GG	GG	GG	GG	GG	GG	GG	GG	GG	GG	GG
rs1_621088	NA	1	621088	NA	NA	NA	NA	NA	NA	NA	TT	TT	TT	TT	TT	TT	TT	TT	TT	TT	TT	TT	CC	CC	CC	CC	TT	TT	TT	TT	TT	TT	TT	TT	CC	CC	CC	CC	CC	TT	CC	CC	CC	TT	TT	CC	TT	CC	TT
rs1_628081	NA	1	628081	NA	NA	NA	NA	NA	NA	NA	GG	GG	TT	GG	GG	GG	GG	GG	TT	GG	GG	TT	TT	TT	TT	TT	TT	GG	TT	TT	TT	TT	TT	TT	TT	TT	TT	TT	TT	TT	TT	TT	TT	TT	TT	TT	TT	TT	TT
rs1_628091	NA	1	628091	NA	NA	NA	NA	NA	NA	NA	AA	AA	AA	AA	AA	AA	AA	AA	TT	AA	AA	TT	AA	AA	AA	AA	TT	AA	TT	TT	TT	TT	TT	TT	AA	AA	AA	AA	AA	AA	AA	AA	AA	AA	AA	AA	AA	AA	AA
rs1_634328	NA	1	634328	NA	NA	NA	NA	NA	NA	NA	CC	CC	CC	CC	CC	CC	CC	CC	CC	CC	CC	CC	TT	TT	TT	TT	CC	CC	CC	CC	CC	CC	CC	CC	TT	TT	TT	TT	TT	CC	TT	TT	TT	CC	CC	TT	CC	TT	CC
rs1_634386	NA	1	634386	NA	NA	NA	NA	NA	NA	NA	TT	TT	TT	TT	TT	TT	TT	TT	TT	TT	TT	TT	CC	CC	CC	CC	TT	TT	TT	TT	TT	TT	TT	TT	CC	CC	CC	CC	CC	TT	CC	CC	CC	TT	TT	CC	TT	CC	TT
rs1_640989	NA	1	640989	NA	NA	NA	NA	NA	NA	NA	TT	TT	CC	TT	TT	TT	TT	TT	TT	TT	TT	TT	TT	TT	TT	TT	TT	TT	TT	TT	TT	TT	TT	TT	TT	TT	TT	TT	TT	CC	TT	TT	TT	CC	CC	TT	CC	TT	CC
rs1_641045	NA	1	641045	NA	NA	NA	NA	NA	NA	NA	CC	CC	CC	CC	CC	CC	CC	CC	CC	CC	CC	CC	TT	TT	TT	TT	CC	CC	CC	CC	CC	CC	CC	CC	TT	TT	TT	TT	TT	CC	TT	TT	TT	CC	CC	TT	CC	TT	CC
rs1_689839	NA	1	689839	NA	NA	NA	NA	NA	NA	NA	GG	GG	GG	GG	GG	GG	GG	GG	GG	GG	GG	GG	CC	CC	CC	CC	GG	GG	GG	GG	GG	GG	GG	GG	CC	CC	CC	CC	CC	GG	CC	CC	CC	GG	GG	CC	GG	CC	GG
rs1_689925	NA	1	689925	NA	NA	NA	NA	NA	NA	NA	AA	AA	AA	AA	AA	AA	AA	AA	AA	AA	AA	AA	GG	GG	GG	GG	AA	AA	AA	AA	AA	AA	AA	AA	GG	GG	GG	GG	GG	AA	GG	GG	GG	AA	AA	GG	AA	GG	AA
rs1_717021	NA	1	717021	NA	NA	NA	NA	NA	NA	NA	GG	GG	GG	GG	GG	GG	GG	GG	GG	GG	GG	GG	AA	AA	AA	AA	GG	GG	GG	GG	GG	GG	AA	GG	AA	AA	AA	AA	AA	GG	AA	AA	AA	GG	GG	AA	GG	AA	GG
rs1_717047	NA	1	717047	NA	NA	NA	NA	NA	NA	NA	CC	CC	CC	CC	CC	CC	CC	CC	CC	CC	CC	CC	CC	CC	CC	CC	CC	CC	CC	CC	CC	CC	GG	CC	CC	CC	CC	CC	CC	CC	CC	CC	CC	CC	CC	CC	CC	CC	CC
rs1_719974	NA	1	719974	NA	NA	NA	NA	NA	NA	NA	CC	CC	TT	CC	CC	CC	CC	CC	CC	CC	CC	CC	TT	TT	TT	TT	CC	CC	CC	CC	CC	CC	CC	CC	TT	TT	TT	TT	TT	TT	TT	TT	TT	TT	TT	TT	TT	TT	TT
rs1_729480	NA	1	729480	NA	NA	NA	NA	NA	NA	NA	AA	AA	GG	AA	AA	AA	AA	AA	AA	AA	AA	AA	AA	AA	AA	AA	AA	AA	AA	AA	AA	AA	AA	AA	AA	AA	AA	AA	AA	GG	AA	AA	AA	GG	GG	AA	GG	AA	GG
rs1_729564	NA	1	729564	NA	NA	NA	NA	NA	NA	NA	CC	CC	CC	CC	CC	CC	CC	CC	CC	CC	CC	CC	CC	CC	CC	CC	CC	CC	CC	CC	CC	CC	GG	CC	CC	CC	CC	CC	CC	CC	CC	CC	CC	CC	CC	CC	CC	CC	CC
rs1_729708	NA	1	729708	NA	NA	NA	NA	NA	NA	NA	CC	CC	CC	CC	CC	CC	CC	CC	CC	CC	CC	CC	CC	CC	CC	CC	CC	CC	CC	CC	CC	CC	TT	CC	CC	CC	CC	CC	CC	CC	CC	CC	CC	CC	CC	CC	CC	CC	CC
rs1_729723	NA	1	729723	NA	NA	NA	NA	NA	NA	NA	CC	CC	CC	CC	CC	CC	CC	CC	CC	CC	CC	CC	CC	CC	CC	CC	CC	CC	CC	CC	CC	CC	GG	CC	CC	CC	CC	CC	CC	CC	CC	CC	CC	CC	CC	CC	CC	CC	CC
rs1_737438	NA	1	737438	NA	NA	NA	NA	NA	NA	NA	GG	GG	AA	GG	GG	GG	GG	GG	GG	GG	GG	GG	GG	GG	GG	GG	GG	GG	GG	GG	GG	GG	GG	GG	GG	GG	GG	GG	GG	AA	GG	GG	GG	AA	AA	GG	AA	GG	AA
rs1_737439	NA	1	737439	NA	NA	NA	NA	NA	NA	NA	TT	TT	CC	TT	TT	TT	TT	TT	TT	TT	TT	TT	TT	TT	TT	TT	TT	TT	TT	TT	TT	TT	TT	TT	TT	TT	TT	TT	TT	CC	TT	TT	TT	CC	CC	TT	CC	TT	CC
rs1_741575	NA	1	741575	NA	NA	NA	NA	NA	NA	NA	TT	TT	TT	TT	TT	TT	TT	TT	GG	TT	TT	GG	GG	GG	GG	GG	GG	TT	GG	GG	GG	GG	GG	GG	GG	GG	GG	GG	GG	TT	GG	GG	GG	TT	TT	GG	TT	GG	TT
rs1_741621	NA	1	741621	NA	NA	NA	NA	NA	NA	NA	CC	CC	TT	CC	CC	CC	CC	CC	TT	CC	CC	TT	TT	TT	TT	TT	TT	CC	TT	TT	TT	TT	TT	TT	TT	TT	TT	TT	TT	TT	TT	TT	TT	TT	TT	TT	TT	TT	TT
rs1_749515	NA	1	749515	NA	NA	NA	NA	NA	NA	NA	CC	CC	AA	CC	CC	CC	CC	CC	CC	CC	CC	CC	CC	CC	CC	CC	CC	CC	CC	CC	CC	CC	CC	CC	CC	CC	CC	CC	CC	AA	CC	CC	CC	AA	AA	CC	AA	CC	AA
rs1_749521	NA	1	749521	NA	NA	NA	NA	NA	NA	NA	AA	AA	AA	AA	AA	AA	AA	AA	AA	AA	AA	AA	AA	AA	AA	AA	AA	AA	AA	AA	AA	AA	CC	AA	AA	AA	AA	AA	AA	AA	AA	AA	AA	AA	AA	AA	AA	AA	AA
rs1_749702	NA	1	749702	NA	NA	NA	NA	NA	NA	NA	AA	AA	GG	AA	AA	AA	AA	AA	AA	AA	AA	AA	GG	GG	GG	GG	AA	AA	AA	AA	AA	AA	GG	AA	GG	GG	GG	GG	GG	GG	GG	GG	GG	GG	GG	GG	GG	GG	GG
rs1_769954	NA	1	769954	NA	NA	NA	NA	NA	NA	NA	GG	AA	GG	GG	AA	GG	AA	AA	AA	AA	GG	AA	GG	GG	GG	GG	AA	AA	AA	AA	AA	AA	GG	AA	GG	GG	GG	GG	GG	GG	GG	GG	GG	GG	GG	GG	GG	GG	GG
rs1_769982	NA	1	769982	NA	NA	NA	NA	NA	NA	NA	AA	CC	CC	AA	CC	AA	CC	CC	CC	CC	AA	CC	CC	CC	CC	CC	CC	CC	CC	CC	CC	CC	CC	CC	CC	CC	CC	CC	CC	CC	CC	CC	CC	CC	CC	CC	CC	CC	CC
rs1_769985	NA	1	769985	NA	NA	NA	NA	NA	NA	NA	TT	CC	CC	TT	CC	TT	CC	CC	CC	CC	TT	CC	CC	CC	CC	CC	CC	CC	CC	CC	CC	CC	CC	CC	CC	CC	CC	CC	CC	CC	CC	CC	CC	CC	CC	CC	CC	CC	CC
rs1_769991	NA	1	769991	NA	NA	NA	NA	NA	NA	NA	TT	CC	CC	TT	CC	TT	CC	CC	CC	CC	TT	CC	CC	CC	CC	CC	CC	CC	CC	CC	CC	CC	CC	CC	CC	CC	CC	CC	CC	CC	CC	CC	CC	CC	CC	CC	CC	CC	CC
rs1_809012	NA	1	809012	NA	NA	NA	NA	NA	NA	NA	CC	CC	TT	CC	CC	CC	CC	CC	CC	CC	CC	CC	CC	CC	CC	CC	CC	CC	CC	CC	CC	CC	CC	CC	CC	CC	CC	CC	CC	TT	CC	CC	CC	TT	TT	CC	TT	CC	TT
rs1_847633	NA	1	847633	NA	NA	NA	NA	NA	NA	NA	CC	CC	CC	CC	CC	CC	CC	CC	CC	CC	CC	CC	CC	CC	CC	CC	CC	CC	CC	CC	CC	CC	TT	CC	CC	CC	CC	CC	CC	CC	CC	CC	CC	CC	CC	CC	CC	CC	CC
rs1_847675	NA	1	847675	NA	NA	NA	NA	NA	NA	NA	GG	GG	AA	GG	GG	GG	GG	GG	GG	GG	GG	GG	GG	GG	GG	GG	GG	GG	GG	GG	GG	GG	GG	GG	GG	GG	GG	GG	GG	AA	GG	GG	GG	AA	AA	GG	AA	GG	AA
rs1_847689	NA	1	847689	NA	NA	NA	NA	NA	NA	NA	TT	TT	GG	TT	TT	TT	TT	TT	TT	TT	TT	TT	TT	TT	TT	TT	TT	TT	TT	TT	TT	TT	GG	TT	TT	TT	TT	TT	TT	GG	TT	TT	TT	GG	GG	TT	GG	TT	GG
rs1_852454	NA	1	852454	NA	NA	NA	NA	NA	NA	NA	CC	CC	TT	CC	CC	CC	CC	CC	CC	CC	CC	CC	CC	CC	CC	CC	CC	CC	CC	CC	CC	CC	CC	CC	CC	CC	CC	CC	CC	TT	CC	CC	CC	TT	TT	CC	TT	CC	TT
rs1_852462	NA	1	852462	NA	NA	NA	NA	NA	NA	NA	TT	TT	CC	TT	TT	TT	TT	TT	TT	TT	TT	TT	TT	TT	TT	TT	TT	TT	TT	TT	TT	TT	TT	TT	TT	TT	TT	TT	TT	CC	TT	TT	TT	CC	CC	TT	CC	TT	CC
rs1_852475	NA	1	852475	NA	NA	NA	NA	NA	NA	NA	AA	AA	GG	AA	AA	AA	AA	AA	AA	AA	AA	AA	AA	AA	AA	AA	AA	AA	AA	AA	AA	AA	AA	AA	AA	AA	AA	AA	AA	GG	AA	AA	AA	GG	GG	AA	GG	AA	GG
rs1_852544	NA	1	852544	NA	NA	NA	NA	NA	NA	NA	CC	CC	TT	CC	CC	CC	CC	CC	CC	CC	CC	CC	CC	CC	CC	CC	CC	CC	CC	CC	CC	CC	CC	CC	CC	CC	CC	CC	CC	TT	CC	CC	CC	TT	TT	CC	TT	CC	TT
rs1_852606	NA	1	852606	NA	NA	NA	NA	NA	NA	NA	TT	TT	CC	TT	TT	TT	TT	TT	TT	TT	TT	TT	TT	TT	TT	TT	TT	TT	TT	TT	TT	TT	TT	TT	TT	TT	TT	TT	TT	CC	TT	TT	TT	CC	CC	TT	CC	TT	CC
rs1_855883	NA	1	855883	NA	NA	NA	NA	NA	NA	NA	TT	TT	TT	TT	TT	TT	TT	TT	TT	TT	TT	TT	CC	CC	CC	CC	TT	TT	TT	TT	TT	TT	TT	TT	CC	CC	CC	CC	CC	TT	CC	CC	CC	TT	TT	CC	TT	CC	TT
rs1_855906	NA	1	855906	NA	NA	NA	NA	NA	NA	NA	CC	CC	CC	CC	CC	CC	CC	CC	CC	CC	CC	CC	AA	AA	AA	AA	CC	CC	CC	CC	CC	CC	CC	CC	AA	AA	AA	AA	AA	CC	AA	AA	AA	CC	CC	AA	CC	AA	CC
rs1_855907	NA	1	855907	NA	NA	NA	NA	NA	NA	NA	GG	GG	GG	GG	GG	GG	GG	GG	GG	GG	GG	GG	AA	AA	AA	AA	GG	GG	GG	GG	GG	GG	GG	GG	AA	AA	AA	AA	AA	GG	AA	AA	AA	GG	GG	AA	GG	AA	GG
rs1_855912	NA	1	855912	NA	NA	NA	NA	NA	NA	NA	GG	GG	AA	GG	GG	GG	GG	GG	GG	GG	GG	GG	GG	GG	GG	GG	GG	GG	GG	GG	GG	GG	GG	GG	GG	GG	GG	GG	GG	AA	GG	GG	GG	AA	AA	GG	AA	GG	AA
rs1_855913	NA	1	855913	NA	NA	NA	NA	NA	NA	NA	CC	CC	TT	CC	CC	CC	CC	CC	CC	CC	CC	CC	CC	CC	CC	CC	CC	CC	CC	CC	CC	CC	CC	CC	CC	CC	CC	CC	CC	TT	CC	CC	CC	TT	TT	CC	TT	CC	TT
rs1_855961	NA	1	855961	NA	NA	NA	NA	NA	NA	NA	GG	GG	GG	GG	GG	GG	GG	GG	GG	GG	GG	GG	AA	AA	AA	AA	GG	GG	GG	GG	GG	GG	GG	GG	AA	AA	AA	AA	AA	GG	AA	AA	AA	GG	GG	AA	GG	AA	GG
rs1_855980	NA	1	855980	NA	NA	NA	NA	NA	NA	NA	GG	GG	GG	GG	GG	GG	GG	GG	GG	GG	GG	GG	AA	AA	AA	AA	GG	GG	GG	GG	GG	GG	GG	GG	AA	AA	AA	AA	AA	GG	AA	AA	AA	GG	GG	AA	GG	AA	GG
rs1_856225	NA	1	856225	NA	NA	NA	NA	NA	NA	NA	TT	TT	CC	TT	TT	TT	TT	TT	TT	TT	TT	TT	TT	TT	TT	TT	TT	TT	TT	TT	TT	TT	TT	TT	TT	TT	TT	TT	TT	CC	TT	TT	TT	CC	CC	TT	CC	TT	CC
rs1_924519	NA	1	924519	NA	NA	NA	NA	NA	NA	NA	CC	CC	CC	CC	CC	CC	CC	CC	CC	CC	CC	CC	CC	CC	CC	CC	CC	CC	CC	CC	CC	CC	TT	CC	CC	CC	CC	CC	CC	CC	CC	CC	CC	CC	CC	CC	CC	CC	CC
rs1_924523	NA	1	924523	NA	NA	NA	NA	NA	NA	NA	AA	AA	AA	AA	AA	AA	AA	AA	AA	AA	AA	AA	AA	AA	AA	AA	AA	AA	AA	AA	AA	AA	GG	AA	AA	AA	AA	AA	AA	AA	AA	AA	AA	AA	AA	AA	AA	AA	AA
rs1_924553	NA	1	924553	NA	NA	NA	NA	NA	NA	NA	AA	AA	AA	AA	AA	AA	AA	AA	AA	AA	AA	AA	AA	AA	AA	AA	AA	AA	AA	AA	AA	AA	CC	AA	AA	AA	AA	AA	AA	AA	AA	AA	AA	AA	AA	AA	AA	AA	AA
rs1_931087	NA	1	931087	NA	NA	NA	NA	NA	NA	NA	AA	AA	CC	AA	AA	AA	AA	AA	AA	AA	AA	AA	AA	AA	AA	AA	AA	AA	AA	AA	AA	AA	AA	AA	AA	AA	AA	AA	AA	CC	AA	AA	AA	CC	CC	AA	CC	AA	CC
rs1_938087	NA	1	938087	NA	NA	NA	NA	NA	NA	NA	GG	GG	CC	GG	GG	GG	GG	GG	GG	GG	GG	GG	CC	CC	CC	CC	GG	GG	GG	GG	GG	GG	CC	GG	CC	CC	CC	CC	CC	CC	CC	CC	CC	CC	CC	CC	CC	CC	CC
rs1_938232	NA	1	938232	NA	NA	NA	NA	NA	NA	NA	CC	CC	CC	CC	CC	CC	CC	CC	CC	CC	CC	CC	CC	CC	CC	CC	CC	CC	CC	CC	CC	CC	AA	CC	CC	CC	CC	CC	CC	CC	CC	CC	CC	CC	CC	CC	CC	CC	CC
rs1_954113	NA	1	954113	NA	NA	NA	NA	NA	NA	NA	AA	AA	CC	AA	AA	AA	AA	AA	AA	CC	AA	AA	CC	CC	CC	CC	AA	AA	CC	AA	AA	AA	CC	AA	CC	CC	CC	CC	CC	CC	CC	CC	CC	CC	CC	CC	CC	CC	CC
rs1_954119	NA	1	954119	NA	NA	NA	NA	NA	NA	NA	GG	GG	AA	GG	GG	GG	GG	GG	GG	AA	GG	GG	AA	AA	AA	AA	GG	GG	AA	GG	GG	GG	AA	GG	AA	AA	AA	AA	AA	AA	AA	AA	AA	AA	AA	AA	AA	AA	AA
rs1_954124	NA	1	954124	NA	NA	NA	NA	NA	NA	NA	TT	TT	TT	TT	TT	TT	TT	TT	TT	CC	TT	TT	TT	TT	TT	TT	TT	TT	TT	TT	TT	TT	CC	TT	TT	TT	TT	TT	TT	TT	TT	TT	TT	TT	TT	TT	TT	TT	TT
rs1_954157	NA	1	954157	NA	NA	NA	NA	NA	NA	NA	TT	TT	CC	TT	TT	TT	TT	TT	TT	CC	TT	TT	CC	CC	CC	CC	TT	TT	CC	TT	TT	TT	CC	TT	CC	CC	CC	CC	CC	CC	CC	CC	CC	CC	CC	CC	CC	CC	CC
rs1_954164	NA	1	954164	NA	NA	NA	NA	NA	NA	NA	CC	CC	TT	CC	CC	CC	CC	CC	CC	CC	CC	CC	CC	CC	CC	CC	CC	CC	CC	CC	CC	CC	CC	CC	CC	CC	CC	CC	CC	TT	CC	CC	CC	TT	TT	CC	TT	CC	TT
rs1_957058	NA	1	957058	NA	NA	NA	NA	NA	NA	NA	CC	CC	CC	CC	CC	CC	CC	CC	CC	AA	CC	CC	CC	CC	CC	CC	CC	CC	CC	CC	CC	CC	AA	CC	CC	CC	CC	CC	CC	CC	CC	CC	CC	CC	CC	CC	CC	CC	CC
rs1_957085	NA	1	957085	NA	NA	NA	NA	NA	NA	NA	AA	AA	CC	AA	AA	AA	AA	AA	AA	AA	AA	AA	CC	CC	CC	CC	AA	AA	CC	AA	AA	AA	AA	AA	CC	CC	CC	CC	CC	CC	CC	CC	CC	CC	CC	CC	CC	CC	CC
rs1_960366	NA	1	960366	NA	NA	NA	NA	NA	NA	NA	AA	CC	CC	AA	CC	AA	CC	CC	CC	CC	AA	CC	AA	AA	AA	AA	CC	CC	CC	CC	CC	CC	CC	CC	AA	AA	AA	AA	AA	CC	AA	AA	AA	CC	CC	AA	CC	AA	CC
rs1_961702	NA	1	961702	NA	NA	NA	NA	NA	NA	NA	GG	GG	GG	GG	GG	GG	GG	GG	AA	GG	GG	AA	GG	GG	GG	GG	AA	GG	AA	GG	AA	AA	AA	AA	GG	GG	GG	GG	GG	GG	GG	GG	GG	GG	GG	GG	GG	GG	GG
rs1_1002629	NA	1	1002629	NA	NA	NA	NA	NA	NA	NA	TT	TT	TT	TT	TT	TT	TT	TT	GG	TT	TT	GG	TT	TT	TT	TT	GG	TT	GG	TT	GG	GG	GG	GG	TT	TT	TT	TT	TT	TT	TT	TT	TT	TT	TT	TT	TT	TT	TT
rs1_1006958	NA	1	1006958	NA	NA	NA	NA	NA	NA	NA	TT	TT	TT	TT	TT	TT	TT	TT	GG	TT	TT	GG	TT	TT	TT	TT	GG	TT	GG	TT	GG	GG	GG	GG	TT	TT	TT	TT	TT	TT	TT	TT	TT	TT	TT	TT	TT	TT	TT
rs1_1006960	NA	1	1006960	NA	NA	NA	NA	NA	NA	NA	CC	CC	CC	CC	CC	CC	CC	CC	CC	CC	CC	CC	CC	CC	CC	CC	CC	CC	CC	CC	CC	CC	GG	CC	CC	CC	CC	CC	CC	CC	CC	CC	CC	CC	CC	CC	CC	CC	CC
rs1_1007506	NA	1	1007506	NA	NA	NA	NA	NA	NA	NA	CC	CC	CC	CC	CC	CC	CC	CC	GG	CC	CC	GG	CC	CC	CC	CC	GG	CC	GG	CC	GG	GG	CC	GG	CC	CC	CC	CC	CC	CC	CC	CC	CC	CC	CC	CC	CC	CC	CC
rs1_1007533	NA	1	1007533	NA	NA	NA	NA	NA	NA	NA	GG	GG	GG	GG	GG	GG	GG	GG	GG	GG	GG	GG	GG	GG	GG	GG	GG	GG	GG	GG	GG	GG	CC	GG	GG	GG	GG	GG	GG	GG	GG	GG	GG	GG	GG	GG	GG	GG	GG
rs1_1009316	NA	1	1009316	NA	NA	NA	NA	NA	NA	NA	TT	TT	AA	TT	TT	TT	TT	TT	AA	TT	TT	AA	AA	AA	AA	AA	AA	TT	AA	TT	AA	AA	AA	AA	AA	AA	AA	AA	AA	AA	AA	AA	AA	AA	AA	AA	AA	AA	AA
rs1_1009317	NA	1	1009317	NA	NA	NA	NA	NA	NA	NA	TT	TT	AA	TT	TT	TT	TT	TT	AA	TT	TT	AA	AA	AA	AA	AA	AA	TT	AA	TT	AA	AA	AA	AA	AA	AA	AA	AA	AA	AA	AA	AA	AA	AA	AA	AA	AA	AA	AA
rs1_1010392	NA	1	1010392	NA	NA	NA	NA	NA	NA	NA	AA	AA	AA	AA	AA	AA	AA	AA	GG	AA	AA	GG	AA	AA	AA	AA	GG	AA	GG	AA	GG	GG	AA	GG	AA	AA	AA	AA	AA	AA	AA	AA	AA	AA	AA	AA	AA	AA	AA
rs1_1010403	NA	1	1010403	NA	NA	NA	NA	NA	NA	NA	AA	AA	AA	AA	AA	AA	AA	AA	GG	AA	AA	GG	AA	AA	AA	AA	GG	AA	GG	AA	GG	GG	GG	GG	AA	AA	AA	AA	AA	AA	AA	AA	AA	AA	AA	AA	AA	AA	AA
rs1_1010428	NA	1	1010428	NA	NA	NA	NA	NA	NA	NA	GG	GG	GG	GG	GG	GG	GG	GG	GG	GG	GG	GG	AA	AA	AA	AA	GG	GG	GG	GG	GG	GG	GG	GG	AA	AA	AA	AA	AA	GG	AA	AA	AA	GG	GG	AA	GG	AA	GG
rs1_1020373	NA	1	1020373	NA	NA	NA	NA	NA	NA	NA	CC	CC	GG	CC	CC	CC	CC	CC	GG	CC	CC	GG	GG	GG	GG	GG	GG	CC	GG	CC	GG	GG	CC	GG	GG	GG	GG	GG	GG	GG	GG	GG	GG	GG	GG	GG	GG	GG	GG
rs1_1031758	NA	1	1031758	NA	NA	NA	NA	NA	NA	NA	CC	CC	CC	CC	CC	CC	CC	CC	CC	CC	CC	CC	AA	AA	AA	AA	CC	CC	CC	CC	CC	CC	CC	CC	AA	AA	AA	AA	AA	CC	AA	AA	AA	CC	CC	AA	CC	AA	CC
rs1_1038727	NA	1	1038727	NA	NA	NA	NA	NA	NA	NA	CC	CC	CC	CC	CC	CC	CC	CC	TT	CC	CC	TT	CC	CC	CC	CC	TT	CC	TT	CC	TT	TT	CC	TT	CC	CC	CC	CC	CC	CC	CC	CC	CC	CC	CC	CC	CC	CC	CC
rs1_1059390	NA	1	1059390	NA	NA	NA	NA	NA	NA	NA	CC	CC	TT	CC	CC	CC	CC	CC	CC	CC	CC	CC	CC	CC	CC	CC	CC	CC	CC	CC	CC	CC	CC	CC	CC	CC	CC	CC	CC	TT	CC	CC	CC	TT	TT	CC	TT	CC	TT
rs1_1059696	NA	1	1059696	NA	NA	NA	NA	NA	NA	NA	CC	CC	CC	CC	CC	CC	CC	CC	GG	CC	CC	GG	GG	GG	GG	GG	CC	CC	GG	CC	CC	GG	GG	GG	GG	GG	CC	GG	GG	CC	GG	GG	GG	CC	CC	GG	CC	GG	CC
rs1_1063050	NA	1	1063050	NA	NA	NA	NA	NA	NA	NA	CC	CC	CC	CC	CC	CC	CC	CC	CC	CC	CC	CC	AA	AA	AA	AA	CC	CC	CC	CC	CC	CC	CC	CC	AA	AA	CC	AA	AA	CC	AA	AA	AA	CC	CC	AA	CC	AA	CC
rs1_1063106	NA	1	1063106	NA	NA	NA	NA	NA	NA	NA	TT	TT	TT	TT	TT	TT	TT	TT	CC	TT	TT	CC	TT	TT	TT	TT	TT	TT	CC	TT	TT	CC	CC	CC	TT	TT	TT	TT	TT	TT	TT	TT	TT	TT	TT	TT	TT	TT	TT
rs1_1067113	NA	1	1067113	NA	NA	NA	NA	NA	NA	NA	CC	CC	TT	CC	CC	CC	CC	CC	TT	CC	CC	TT	TT	TT	TT	TT	TT	CC	TT	CC	TT	TT	TT	TT	TT	TT	TT	TT	TT	TT	TT	TT	TT	TT	TT	TT	TT	TT	TT
rs1_1067116	NA	1	1067116	NA	NA	NA	NA	NA	NA	NA	GG	GG	CC	GG	GG	GG	GG	GG	CC	GG	GG	CC	CC	CC	CC	CC	CC	GG	CC	GG	CC	CC	CC	CC	CC	CC	CC	CC	CC	CC	CC	CC	CC	CC	CC	CC	CC	CC	CC
rs1_1069788	NA	1	1069788	NA	NA	NA	NA	NA	NA	NA	GG	GG	GG	GG	GG	GG	GG	GG	TT	GG	GG	TT	GG	GG	GG	GG	TT	GG	TT	GG	TT	TT	TT	TT	GG	GG	TT	GG	GG	GG	GG	GG	GG	GG	GG	GG	GG	GG	GG
rs1_1069789	NA	1	1069789	NA	NA	NA	NA	NA	NA	NA	AA	AA	AA	AA	AA	AA	AA	AA	CC	AA	AA	CC	AA	AA	AA	AA	CC	AA	CC	AA	CC	CC	CC	CC	AA	AA	CC	AA	AA	AA	AA	AA	AA	AA	AA	AA	AA	AA	AA
rs1_1074206	NA	1	1074206	NA	NA	NA	NA	NA	NA	NA	AA	AA	GG	AA	AA	AA	AA	AA	GG	AA	AA	GG	GG	GG	GG	GG	GG	AA	GG	AA	GG	GG	GG	GG	GG	GG	GG	GG	GG	GG	GG	GG	GG	GG	GG	GG	GG	GG	GG
rs1_1081436	NA	1	1081436	NA	NA	NA	NA	NA	NA	NA	TT	TT	TT	TT	TT	TT	TT	TT	TT	TT	TT	TT	TT	TT	TT	TT	TT	TT	TT	TT	TT	TT	AA	TT	TT	TT	TT	TT	TT	TT	TT	TT	TT	TT	TT	TT	TT	TT	TT
rs1_1098353	NA	1	1098353	NA	NA	NA	NA	NA	NA	NA	CC	CC	CC	CC	CC	CC	CC	CC	CC	CC	CC	TT	CC	CC	CC	CC	CC	CC	TT	CC	CC	TT	CC	TT	CC	CC	CC	CC	CC	CC	CC	CC	CC	CC	CC	CC	CC	CC	CC
rs1_1098354	NA	1	1098354	NA	NA	NA	NA	NA	NA	NA	CC	CC	CC	CC	CC	CC	CC	CC	CC	CC	CC	TT	CC	CC	CC	CC	CC	CC	TT	CC	CC	TT	CC	TT	CC	CC	CC	CC	CC	CC	CC	CC	CC	CC	CC	CC	CC	CC	CC
rs1_1098433	NA	1	1098433	NA	NA	NA	NA	NA	NA	NA	GG	GG	AA	GG	GG	GG	GG	GG	GG	GG	GG	GG	GG	GG	GG	GG	GG	GG	GG	GG	GG	GG	GG	GG	GG	GG	GG	GG	GG	AA	GG	GG	GG	AA	AA	GG	AA	GG	AA
rs1_1103930	NA	1	1103930	NA	NA	NA	NA	NA	NA	NA	TT	TT	AA	TT	TT	TT	TT	TT	TT	TT	TT	TT	TT	TT	TT	TT	TT	TT	TT	TT	TT	TT	TT	TT	TT	TT	TT	TT	TT	AA	TT	TT	TT	AA	AA	TT	AA	TT	AA
rs1_1120288	NA	1	1120288	NA	NA	NA	NA	NA	NA	NA	TT	TT	TT	TT	TT	TT	TT	TT	TT	TT	TT	CC	TT	TT	TT	TT	TT	TT	CC	TT	TT	CC	TT	CC	TT	TT	TT	TT	TT	TT	TT	TT	TT	TT	TT	TT	TT	TT	TT
rs1_1120289	NA	1	1120289	NA	NA	NA	NA	NA	NA	NA	GG	GG	GG	GG	GG	GG	GG	GG	GG	GG	GG	AA	GG	GG	GG	GG	GG	GG	AA	GG	GG	AA	GG	AA	GG	GG	GG	GG	GG	GG	GG	GG	GG	GG	GG	GG	GG	GG	GG
rs1_1122806	NA	1	1122806	NA	NA	NA	NA	NA	NA	NA	CC	CC	GG	CC	CC	CC	CC	CC	GG	CC	CC	GG	GG	GG	GG	GG	GG	CC	GG	CC	GG	GG	CC	GG	GG	GG	GG	GG	GG	GG	GG	GG	GG	GG	GG	GG	GG	GG	GG
rs1_1122844	NA	1	1122844	NA	NA	NA	NA	NA	NA	NA	GG	GG	AA	GG	GG	GG	GG	GG	AA	GG	GG	GG	AA	AA	AA	AA	AA	GG	GG	GG	AA	GG	GG	GG	AA	AA	AA	AA	AA	AA	AA	AA	AA	AA	AA	AA	AA	AA	AA
rs1_1122862	NA	1	1122862	NA	NA	NA	NA	NA	NA	NA	CC	CC	TT	CC	CC	CC	CC	CC	TT	CC	CC	CC	TT	TT	TT	TT	TT	CC	CC	CC	TT	CC	CC	CC	TT	TT	TT	TT	TT	TT	TT	TT	TT	TT	TT	TT	TT	TT	TT
rs1_1125964	NA	1	1125964	NA	NA	NA	NA	NA	NA	NA	TT	TT	TT	TT	TT	TT	TT	TT	TT	TT	TT	TT	TT	TT	TT	TT	GG	TT	TT	TT	GG	TT	TT	TT	TT	TT	GG	TT	TT	TT	TT	TT	TT	TT	TT	TT	TT	TT	TT
rs1_1143800	NA	1	1143800	NA	NA	NA	NA	NA	NA	NA	TT	TT	GG	TT	TT	TT	TT	TT	GG	TT	TT	GG	GG	GG	GG	GG	GG	TT	GG	TT	GG	GG	TT	GG	GG	GG	GG	GG	GG	GG	GG	GG	GG	GG	GG	GG	GG	GG	GG
rs1_1161063	NA	1	1161063	NA	NA	NA	NA	NA	NA	NA	GG	GG	GG	GG	GG	GG	GG	GG	GG	GG	GG	CC	GG	GG	GG	GG	GG	GG	CC	GG	GG	CC	GG	CC	GG	GG	GG	GG	GG	GG	GG	GG	GG	GG	GG	GG	GG	GG	GG
rs1_1170988	NA	1	1170988	NA	NA	NA	NA	NA	NA	NA	GG	GG	GG	GG	GG	GG	GG	GG	GG	GG	GG	AA	GG	GG	GG	GG	GG	GG	AA	GG	GG	AA	GG	AA	GG	GG	GG	GG	GG	GG	GG	GG	GG	GG	GG	GG	GG	GG	GG
rs1_1171005	NA	1	1171005	NA	NA	NA	NA	NA	NA	NA	GG	GG	GG	GG	GG	GG	GG	GG	TT	GG	GG	GG	TT	TT	TT	TT	GG	GG	GG	GG	GG	GG	GG	GG	TT	TT	GG	TT	TT	GG	TT	TT	TT	GG	GG	TT	GG	TT	GG
rs1_1171025	NA	1	1171025	NA	NA	NA	NA	NA	NA	NA	GG	GG	GG	GG	GG	GG	GG	GG	TT	GG	GG	GG	TT	TT	TT	TT	GG	GG	GG	GG	GG	GG	GG	GG	TT	TT	GG	TT	TT	GG	TT	TT	TT	GG	GG	TT	GG	TT	GG
rs1_1181150	NA	1	1181150	NA	NA	NA	NA	NA	NA	NA	CC	CC	CC	CC	CC	CC	CC	CC	AA	CC	CC	CC	AA	AA	AA	AA	CC	CC	CC	CC	CC	CC	CC	CC	AA	AA	CC	AA	AA	CC	AA	AA	AA	CC	CC	AA	CC	AA	CC
rs1_1189387	NA	1	1189387	NA	NA	NA	NA	NA	NA	NA	CC	CC	CC	CC	CC	CC	CC	CC	CC	CC	CC	AA	CC	CC	CC	CC	CC	CC	AA	CC	CC	CC	CC	AA	CC	CC	CC	CC	CC	CC	CC	CC	CC	CC	CC	CC	CC	CC	CC
rs1_1193371	NA	1	1193371	NA	NA	NA	NA	NA	NA	NA	AA	AA	AA	AA	AA	AA	AA	AA	AA	AA	AA	TT	AA	AA	AA	AA	AA	AA	TT	AA	AA	AA	AA	TT	AA	AA	AA	AA	AA	AA	AA	AA	AA	AA	AA	AA	AA	AA	AA
rs1_1196763	NA	1	1196763	NA	NA	NA	NA	NA	NA	NA	CC	CC	CC	CC	CC	CC	CC	CC	CC	CC	CC	TT	CC	CC	CC	CC	CC	CC	TT	CC	CC	CC	CC	TT	CC	CC	CC	CC	CC	CC	CC	CC	CC	CC	CC	CC	CC	CC	CC
rs1_1230907	NA	1	1230907	NA	NA	NA	NA	NA	NA	NA	AA	AA	AA	AA	AA	AA	AA	AA	AA	AA	AA	TT	AA	AA	AA	AA	AA	AA	TT	AA	AA	AA	AA	TT	AA	AA	AA	AA	AA	AA	AA	AA	AA	AA	AA	AA	AA	AA	AA
rs1_1230914	NA	1	1230914	NA	NA	NA	NA	NA	NA	NA	TT	TT	TT	TT	TT	TT	TT	TT	TT	TT	TT	CC	TT	TT	TT	TT	TT	TT	CC	TT	TT	TT	TT	CC	TT	TT	TT	TT	TT	TT	TT	TT	TT	TT	TT	TT	TT	TT	TT
rs1_1231353	NA	1	1231353	NA	NA	NA	NA	NA	NA	NA	TT	CC	TT	TT	CC	TT	CC	CC	TT	CC	TT	CC	TT	TT	TT	TT	TT	CC	CC	CC	TT	TT	CC	CC	TT	TT	TT	TT	TT	TT	TT	TT	TT	TT	TT	TT	TT	TT	TT
rs1_1232789	NA	1	1232789	NA	NA	NA	NA	NA	NA	NA	CC	CC	CC	CC	CC	CC	CC	CC	CC	CC	CC	AA	CC	CC	CC	CC	CC	CC	AA	CC	CC	CC	CC	AA	CC	CC	CC	CC	CC	CC	CC	CC	CC	CC	CC	CC	CC	CC	CC
rs1_1241673	NA	1	1241673	NA	NA	NA	NA	NA	NA	NA	CC	CC	CC	CC	CC	CC	CC	CC	CC	CC	CC	GG	CC	CC	CC	CC	CC	CC	GG	CC	CC	CC	CC	GG	CC	CC	CC	CC	CC	CC	CC	CC	CC	CC	CC	CC	CC	CC	CC
rs1_1241778	NA	1	1241778	NA	NA	NA	NA	NA	NA	NA	GG	CC	GG	GG	CC	GG	CC	CC	GG	CC	GG	GG	GG	GG	GG	GG	GG	CC	GG	CC	GG	GG	CC	GG	GG	GG	GG	GG	GG	GG	GG	GG	GG	GG	GG	GG	GG	GG	GG
rs1_1242265	NA	1	1242265	NA	NA	NA	NA	NA	NA	NA	AA	CC	AA	AA	CC	AA	CC	CC	AA	CC	AA	AA	AA	AA	AA	AA	AA	CC	AA	CC	AA	AA	CC	AA	AA	AA	AA	AA	AA	AA	AA	AA	AA	AA	AA	AA	AA	AA	AA
rs1_1250539	NA	1	1250539	NA	NA	NA	NA	NA	NA	NA	AA	CC	AA	AA	CC	AA	CC	CC	AA	CC	AA	AA	AA	AA	AA	AA	AA	CC	AA	CC	AA	AA	CC	AA	AA	AA	AA	AA	AA	AA	AA	AA	AA	AA	AA	AA	AA	AA	AA
rs1_1250541	NA	1	1250541	NA	NA	NA	NA	NA	NA	NA	CC	GG	CC	CC	GG	CC	GG	GG	CC	GG	CC	CC	CC	CC	CC	CC	CC	GG	CC	GG	CC	CC	GG	CC	CC	CC	CC	CC	CC	CC	CC	CC	CC	CC	CC	CC	CC	CC	CC
rs1_1250691	NA	1	1250691	NA	NA	NA	NA	NA	NA	NA	GG	TT	GG	GG	TT	GG	TT	TT	GG	TT	GG	GG	GG	GG	GG	GG	GG	TT	GG	TT	GG	GG	TT	GG	GG	GG	GG	GG	GG	GG	GG	GG	GG	GG	GG	GG	GG	GG	GG
rs1_1250703	NA	1	1250703	NA	NA	NA	NA	NA	NA	NA	GG	AA	GG	GG	AA	GG	AA	AA	GG	AA	GG	GG	GG	GG	GG	GG	GG	AA	GG	AA	GG	GG	AA	GG	GG	GG	GG	GG	GG	GG	GG	GG	GG	GG	GG	GG	GG	GG	GG
rs1_1250773	NA	1	1250773	NA	NA	NA	NA	NA	NA	NA	AA	AA	AA	AA	AA	AA	AA	AA	AA	AA	AA	GG	AA	AA	AA	AA	AA	AA	GG	AA	AA	AA	AA	GG	AA	AA	AA	AA	AA	AA	AA	AA	AA	AA	AA	AA	AA	AA	AA
rs1_1250788	NA	1	1250788	NA	NA	NA	NA	NA	NA	NA	TT	CC	TT	TT	CC	TT	CC	CC	TT	CC	TT	CC	TT	TT	TT	TT	TT	CC	CC	CC	TT	TT	CC	CC	TT	TT	CC	TT	TT	TT	TT	TT	TT	TT	TT	TT	TT	TT	TT
rs1_1250814	NA	1	1250814	NA	NA	NA	NA	NA	NA	NA	GG	AA	GG	GG	AA	GG	AA	AA	GG	AA	GG	GG	GG	GG	GG	GG	GG	AA	GG	AA	GG	GG	AA	GG	GG	GG	AA	GG	GG	GG	GG	GG	GG	GG	GG	GG	GG	GG	GG
rs1_1250822	NA	1	1250822	NA	NA	NA	NA	NA	NA	NA	GG	AA	GG	GG	AA	GG	AA	AA	GG	AA	GG	AA	GG	GG	GG	GG	GG	AA	AA	AA	GG	GG	AA	AA	GG	GG	AA	GG	GG	GG	GG	GG	GG	GG	GG	GG	GG	GG	GG
rs1_1251079	NA	1	1251079	NA	NA	NA	NA	NA	NA	NA	CC	CC	CC	CC	CC	CC	CC	CC	CC	CC	CC	AA	CC	CC	CC	CC	CC	CC	AA	CC	CC	CC	CC	AA	CC	CC	CC	CC	CC	CC	CC	CC	CC	CC	CC	CC	CC	CC	CC
rs1_1251162	NA	1	1251162	NA	NA	NA	NA	NA	NA	NA	CC	TT	CC	CC	TT	CC	TT	TT	CC	TT	CC	CC	CC	CC	CC	CC	CC	TT	CC	TT	CC	CC	TT	CC	CC	CC	TT	CC	CC	CC	CC	CC	CC	CC	CC	CC	CC	CC	CC
rs1_1252332	NA	1	1252332	NA	NA	NA	NA	NA	NA	NA	AA	AA	AA	AA	AA	AA	AA	AA	AA	AA	AA	GG	AA	AA	AA	AA	AA	AA	GG	AA	AA	AA	AA	GG	AA	AA	AA	AA	AA	AA	AA	AA	AA	AA	AA	AA	AA	AA	AA
rs1_1252335	NA	1	1252335	NA	NA	NA	NA	NA	NA	NA	CC	CC	CC	CC	CC	CC	CC	CC	CC	CC	CC	GG	CC	CC	CC	CC	CC	CC	GG	CC	CC	CC	CC	GG	CC	CC	CC	CC	CC	CC	CC	CC	CC	CC	CC	CC	CC	CC	CC
rs1_1254169	NA	1	1254169	NA	NA	NA	NA	NA	NA	NA	CC	GG	CC	CC	GG	CC	GG	GG	CC	GG	CC	CC	CC	CC	CC	CC	CC	GG	CC	GG	CC	CC	GG	CC	CC	CC	GG	CC	CC	CC	CC	CC	CC	CC	CC	CC	CC	CC	CC
rs1_1254197	NA	1	1254197	NA	NA	NA	NA	NA	NA	NA	TT	CC	TT	TT	CC	TT	CC	CC	TT	CC	TT	TT	TT	TT	TT	TT	TT	CC	TT	CC	TT	TT	CC	TT	TT	TT	CC	TT	TT	TT	TT	TT	TT	TT	TT	TT	TT	TT	TT
rs1_1254241	NA	1	1254241	NA	NA	NA	NA	NA	NA	NA	TT	TT	TT	TT	TT	TT	TT	TT	TT	TT	TT	CC	TT	TT	TT	TT	TT	TT	CC	TT	TT	TT	TT	CC	TT	TT	TT	TT	TT	TT	TT	TT	TT	TT	TT	TT	TT	TT	TT
rs1_1254315	NA	1	1254315	NA	NA	NA	NA	NA	NA	NA	CC	CC	CC	CC	CC	CC	CC	CC	CC	CC	CC	TT	CC	CC	CC	CC	CC	CC	TT	CC	CC	CC	CC	TT	CC	CC	CC	CC	CC	CC	CC	CC	CC	CC	CC	CC	CC	CC	CC
rs1_1254762	NA	1	1254762	NA	NA	NA	NA	NA	NA	NA	GG	AA	GG	GG	AA	GG	AA	AA	GG	AA	GG	GG	GG	GG	GG	GG	GG	AA	GG	AA	GG	GG	AA	GG	GG	GG	AA	GG	GG	GG	GG	GG	GG	GG	GG	GG	GG	GG	GG
rs1_1254801	NA	1	1254801	NA	NA	NA	NA	NA	NA	NA	TT	CC	TT	TT	CC	TT	CC	CC	TT	CC	TT	TT	TT	TT	TT	TT	TT	CC	TT	CC	TT	TT	CC	TT	TT	TT	CC	TT	TT	TT	TT	TT	TT	TT	TT	TT	TT	TT	TT
rs1_1254818	NA	1	1254818	NA	NA	NA	NA	NA	NA	NA	TT	CC	TT	TT	CC	TT	CC	CC	TT	CC	TT	TT	TT	TT	TT	TT	TT	CC	TT	CC	TT	TT	CC	TT	TT	TT	CC	TT	TT	TT	TT	TT	TT	TT	TT	TT	TT	TT	TT
rs1_1254822	NA	1	1254822	NA	NA	NA	NA	NA	NA	NA	CC	GG	CC	CC	GG	CC	GG	GG	CC	GG	CC	CC	CC	CC	CC	CC	CC	GG	CC	GG	CC	CC	GG	CC	CC	CC	GG	CC	CC	CC	CC	CC	CC	CC	CC	CC	CC	CC	CC
rs1_1254837	NA	1	1254837	NA	NA	NA	NA	NA	NA	NA	GG	CC	GG	GG	CC	GG	CC	CC	GG	CC	GG	GG	GG	GG	GG	GG	GG	CC	GG	CC	GG	GG	CC	GG	GG	GG	CC	GG	GG	GG	GG	GG	GG	GG	GG	GG	GG	GG	GG
rs1_1255155	NA	1	1255155	NA	NA	NA	NA	NA	NA	NA	GG	CC	GG	GG	CC	GG	CC	CC	GG	CC	GG	GG	GG	GG	GG	GG	GG	CC	GG	CC	GG	GG	CC	GG	GG	GG	CC	GG	GG	GG	GG	GG	GG	GG	GG	GG	GG	GG	GG
rs1_1255163	NA	1	1255163	NA	NA	NA	NA	NA	NA	NA	GG	CC	GG	GG	CC	GG	CC	CC	GG	CC	GG	GG	GG	GG	GG	GG	GG	CC	GG	CC	GG	GG	CC	GG	GG	GG	CC	GG	GG	GG	GG	GG	GG	GG	GG	GG	GG	GG	GG
rs1_1264488	NA	1	1264488	NA	NA	NA	NA	NA	NA	NA	CC	TT	CC	CC	TT	CC	TT	TT	CC	TT	CC	CC	CC	CC	CC	CC	CC	TT	CC	TT	CC	CC	TT	CC	CC	CC	TT	CC	CC	CC	CC	CC	CC	CC	CC	CC	CC	CC	CC
rs1_1264494	NA	1	1264494	NA	NA	NA	NA	NA	NA	NA	CC	TT	CC	CC	TT	CC	TT	TT	CC	TT	CC	CC	CC	CC	CC	CC	CC	TT	CC	TT	CC	CC	TT	CC	CC	CC	TT	CC	CC	CC	CC	CC	CC	CC	CC	CC	CC	CC	CC
rs1_1264523	NA	1	1264523	NA	NA	NA	NA	NA	NA	NA	TT	AA	TT	TT	AA	TT	AA	AA	TT	AA	TT	TT	TT	TT	TT	TT	TT	AA	TT	AA	TT	TT	AA	TT	TT	TT	AA	TT	TT	TT	TT	TT	TT	TT	TT	TT	TT	TT	TT
rs1_1264539	NA	1	1264539	NA	NA	NA	NA	NA	NA	NA	TT	CC	TT	TT	CC	TT	CC	CC	TT	CC	TT	TT	TT	TT	TT	TT	TT	CC	TT	CC	TT	TT	CC	TT	TT	TT	CC	TT	TT	TT	TT	TT	TT	TT	TT	TT	TT	TT	TT
rs1_1264546	NA	1	1264546	NA	NA	NA	NA	NA	NA	NA	TT	CC	TT	TT	CC	TT	CC	CC	TT	CC	TT	TT	TT	TT	TT	TT	TT	CC	TT	CC	TT	TT	CC	TT	TT	TT	CC	TT	TT	TT	TT	TT	TT	TT	TT	TT	TT	TT	TT
rs1_1264553	NA	1	1264553	NA	NA	NA	NA	NA	NA	NA	AA	GG	AA	AA	GG	AA	GG	GG	AA	GG	AA	AA	AA	AA	AA	AA	AA	GG	AA	GG	AA	AA	GG	AA	AA	AA	GG	AA	AA	AA	AA	AA	AA	AA	AA	AA	AA	AA	AA
rs1_1264674	NA	1	1264674	NA	NA	NA	NA	NA	NA	NA	AA	TT	AA	AA	TT	AA	TT	TT	AA	TT	AA	AA	AA	AA	AA	AA	AA	TT	AA	TT	AA	AA	TT	AA	AA	AA	TT	AA	AA	AA	AA	AA	AA	AA	AA	AA	AA	AA	AA
rs1_1264677	NA	1	1264677	NA	NA	NA	NA	NA	NA	NA	CC	TT	CC	CC	TT	CC	TT	TT	CC	TT	CC	CC	CC	CC	CC	CC	CC	TT	CC	TT	CC	CC	TT	CC	CC	CC	TT	CC	CC	CC	CC	CC	CC	CC	CC	CC	CC	CC	CC
rs1_1264678	NA	1	1264678	NA	NA	NA	NA	NA	NA	NA	CC	AA	CC	CC	AA	CC	AA	AA	CC	AA	CC	CC	CC	CC	CC	CC	CC	AA	CC	AA	CC	CC	AA	CC	CC	CC	AA	CC	CC	CC	CC	CC	CC	CC	CC	CC	CC	CC	CC
rs1_1264712	NA	1	1264712	NA	NA	NA	NA	NA	NA	NA	CC	GG	CC	CC	GG	CC	GG	GG	CC	GG	CC	CC	CC	CC	CC	CC	CC	GG	CC	GG	CC	CC	GG	CC	CC	CC	GG	CC	CC	CC	CC	CC	CC	CC	CC	CC	CC	CC	CC
rs1_1264739	NA	1	1264739	NA	NA	NA	NA	NA	NA	NA	AA	GG	AA	AA	GG	AA	GG	GG	AA	GG	AA	AA	AA	AA	AA	AA	AA	GG	AA	GG	AA	AA	GG	AA	AA	AA	GG	AA	AA	AA	AA	AA	AA	AA	AA	AA	AA	AA	AA
rs1_1265155	NA	1	1265155	NA	NA	NA	NA	NA	NA	NA	TT	CC	TT	TT	CC	TT	CC	CC	TT	CC	TT	CC	TT	TT	TT	TT	TT	CC	CC	CC	TT	TT	CC	CC	TT	TT	CC	TT	TT	TT	TT	TT	TT	TT	TT	TT	TT	TT	TT
rs1_1265187	NA	1	1265187	NA	NA	NA	NA	NA	NA	NA	AA	GG	AA	AA	GG	AA	GG	GG	AA	GG	AA	AA	AA	AA	AA	AA	AA	GG	AA	GG	AA	AA	GG	AA	AA	AA	GG	AA	AA	AA	AA	AA	AA	AA	AA	AA	AA	AA	AA
rs1_1265209	NA	1	1265209	NA	NA	NA	NA	NA	NA	NA	AA	GG	AA	AA	GG	AA	GG	GG	AA	GG	AA	AA	AA	AA	AA	AA	AA	GG	AA	GG	AA	AA	GG	AA	AA	AA	GG	AA	AA	AA	AA	AA	AA	AA	AA	AA	AA	AA	AA
rs1_1282686	NA	1	1282686	NA	NA	NA	NA	NA	NA	NA	GG	GG	GG	GG	GG	GG	GG	GG	GG	GG	GG	TT	GG	GG	GG	GG	GG	GG	TT	GG	GG	GG	GG	TT	GG	GG	GG	GG	GG	GG	GG	GG	GG	GG	GG	GG	GG	GG	GG
rs1_1328611	NA	1	1328611	NA	NA	NA	NA	NA	NA	NA	AA	CC	AA	AA	CC	AA	CC	CC	AA	CC	AA	CC	AA	AA	AA	AA	AA	CC	CC	CC	AA	AA	CC	CC	AA	AA	CC	AA	AA	AA	AA	AA	AA	AA	AA	AA	AA	AA	AA
rs1_1335878	NA	1	1335878	NA	NA	NA	NA	NA	NA	NA	CC	TT	CC	CC	TT	CC	TT	TT	CC	TT	CC	CC	CC	CC	CC	CC	CC	TT	CC	TT	CC	CC	TT	CC	CC	CC	TT	CC	CC	CC	CC	CC	CC	CC	CC	CC	CC	CC	CC
rs1_1335905	NA	1	1335905	NA	NA	NA	NA	NA	NA	NA	GG	GG	GG	GG	GG	GG	GG	GG	GG	GG	GG	AA	GG	GG	GG	GG	GG	GG	AA	GG	GG	GG	GG	AA	GG	GG	GG	GG	GG	GG	GG	GG	GG	GG	GG	GG	GG	GG	GG
rs1_1335949	NA	1	1335949	NA	NA	NA	NA	NA	NA	NA	CC	GG	CC	CC	GG	CC	GG	GG	CC	GG	CC	CC	CC	CC	CC	CC	CC	GG	CC	GG	CC	CC	GG	CC	CC	CC	CC	CC	CC	CC	CC	CC	CC	CC	CC	CC	CC	CC	CC
rs1_1335951	NA	1	1335951	NA	NA	NA	NA	NA	NA	NA	GG	CC	GG	GG	CC	GG	CC	CC	GG	CC	GG	GG	GG	GG	GG	GG	GG	CC	GG	CC	GG	GG	CC	GG	GG	GG	GG	GG	GG	GG	GG	GG	GG	GG	GG	GG	GG	GG	GG
rs1_1336011	NA	1	1336011	NA	NA	NA	NA	NA	NA	NA	CC	CC	CC	CC	CC	CC	CC	CC	CC	CC	CC	AA	CC	CC	CC	CC	CC	CC	AA	CC	CC	CC	CC	AA	CC	CC	CC	CC	CC	CC	CC	CC	CC	CC	CC	CC	CC	CC	CC
rs1_1336798	NA	1	1336798	NA	NA	NA	NA	NA	NA	NA	GG	AA	GG	GG	AA	GG	AA	AA	GG	AA	GG	GG	GG	GG	GG	GG	GG	AA	GG	AA	GG	GG	AA	GG	GG	GG	GG	GG	GG	GG	GG	GG	GG	GG	GG	GG	GG	GG	GG
rs1_1336902	NA	1	1336902	NA	NA	NA	NA	NA	NA	NA	AA	AA	AA	AA	AA	AA	AA	AA	AA	AA	AA	TT	AA	AA	AA	AA	AA	AA	TT	AA	AA	AA	AA	TT	AA	AA	AA	AA	AA	AA	AA	AA	AA	AA	AA	AA	AA	AA	AA
rs1_1336912	NA	1	1336912	NA	NA	NA	NA	NA	NA	NA	CC	CC	CC	CC	CC	CC	CC	CC	CC	CC	CC	TT	CC	CC	CC	CC	CC	CC	TT	CC	CC	CC	CC	TT	CC	CC	CC	CC	CC	CC	CC	CC	CC	CC	CC	CC	CC	CC	CC
rs1_1336913	NA	1	1336913	NA	NA	NA	NA	NA	NA	NA	GG	GG	GG	GG	GG	GG	GG	GG	GG	GG	GG	TT	GG	GG	GG	GG	GG	GG	TT	GG	GG	GG	GG	TT	GG	GG	GG	GG	GG	GG	GG	GG	GG	GG	GG	GG	GG	GG	GG
rs1_1336959	NA	1	1336959	NA	NA	NA	NA	NA	NA	NA	GG	TT	GG	GG	TT	GG	TT	TT	GG	TT	GG	GG	GG	GG	GG	GG	GG	TT	GG	TT	GG	GG	TT	GG	GG	GG	GG	GG	GG	GG	GG	GG	GG	GG	GG	GG	GG	GG	GG
rs1_1337275	NA	1	1337275	NA	NA	NA	NA	NA	NA	NA	CC	CC	CC	CC	CC	CC	CC	CC	CC	CC	CC	GG	CC	CC	CC	CC	CC	CC	GG	CC	CC	CC	CC	GG	CC	CC	CC	CC	CC	CC	CC	CC	CC	CC	CC	CC	CC	CC	CC
rs1_1342032	NA	1	1342032	NA	NA	NA	NA	NA	NA	NA	GG	GG	GG	GG	GG	GG	GG	GG	GG	GG	GG	AA	GG	GG	GG	GG	GG	GG	AA	GG	GG	GG	GG	AA	GG	GG	GG	GG	GG	GG	GG	GG	GG	GG	GG	GG	GG	GG	GG
rs1_1345540	NA	1	1345540	NA	NA	NA	NA	NA	NA	NA	AA	GG	AA	AA	GG	AA	GG	GG	AA	GG	AA	AA	AA	AA	AA	AA	AA	GG	AA	GG	AA	AA	GG	AA	AA	AA	GG	AA	AA	AA	AA	AA	AA	AA	AA	AA	AA	AA	AA
rs1_1345554	NA	1	1345554	NA	NA	NA	NA	NA	NA	NA	GG	CC	GG	GG	CC	GG	CC	CC	GG	CC	GG	GG	GG	GG	GG	GG	GG	CC	GG	CC	GG	GG	CC	GG	GG	GG	CC	GG	GG	GG	GG	GG	GG	GG	GG	GG	GG	GG	GG
rs1_1345841	NA	1	1345841	NA	NA	NA	NA	NA	NA	NA	AA	CC	AA	AA	CC	AA	CC	CC	AA	CC	AA	AA	AA	AA	AA	AA	AA	CC	AA	CC	AA	AA	CC	AA	AA	AA	CC	AA	AA	AA	AA	AA	AA	AA	AA	AA	AA	AA	AA
rs1_1345856	NA	1	1345856	NA	NA	NA	NA	NA	NA	NA	CC	GG	CC	CC	GG	CC	GG	GG	CC	GG	CC	CC	CC	CC	CC	CC	CC	GG	CC	GG	CC	CC	GG	CC	CC	CC	GG	CC	CC	CC	CC	CC	CC	CC	CC	CC	CC	CC	CC
rs1_1345877	NA	1	1345877	NA	NA	NA	NA	NA	NA	NA	AA	GG	AA	AA	GG	AA	GG	GG	AA	GG	AA	AA	AA	AA	AA	AA	AA	GG	AA	GG	AA	AA	GG	AA	AA	AA	GG	AA	AA	AA	AA	AA	AA	AA	AA	AA	AA	AA	AA
rs1_1354554	NA	1	1354554	NA	NA	NA	NA	NA	NA	NA	GG	TT	GG	GG	TT	GG	TT	TT	GG	TT	GG	GG	GG	GG	GG	GG	GG	TT	GG	TT	GG	GG	TT	GG	GG	GG	TT	GG	GG	GG	GG	GG	GG	GG	GG	GG	GG	GG	GG
rs1_1354574	NA	1	1354574	NA	NA	NA	NA	NA	NA	NA	CC	GG	CC	CC	GG	CC	GG	GG	CC	GG	CC	GG	CC	CC	CC	CC	CC	GG	GG	GG	CC	CC	GG	GG	CC	CC	GG	CC	CC	CC	CC	CC	CC	CC	CC	CC	CC	CC	CC
rs1_1359775	NA	1	1359775	NA	NA	NA	NA	NA	NA	NA	GG	AA	GG	GG	AA	GG	AA	AA	GG	AA	GG	AA	GG	GG	GG	GG	GG	AA	AA	AA	GG	GG	AA	AA	GG	GG	AA	GG	GG	GG	GG	GG	GG	GG	GG	GG	GG	GG	GG
rs1_1359800	NA	1	1359800	NA	NA	NA	NA	NA	NA	NA	CC	CC	CC	CC	CC	CC	CC	CC	CC	CC	CC	AA	CC	CC	CC	CC	CC	CC	AA	CC	CC	CC	CC	AA	CC	CC	CC	CC	CC	CC	CC	CC	CC	CC	CC	CC	CC	CC	CC
rs1_1365711	NA	1	1365711	NA	NA	NA	NA	NA	NA	NA	AA	GG	AA	AA	GG	AA	GG	GG	AA	GG	AA	AA	AA	AA	AA	AA	AA	GG	AA	GG	AA	AA	GG	AA	AA	AA	GG	AA	AA	AA	AA	AA	AA	AA	AA	AA	AA	AA	AA
rs1_1365841	NA	1	1365841	NA	NA	NA	NA	NA	NA	NA	CC	TT	CC	CC	TT	CC	TT	TT	CC	TT	CC	CC	CC	CC	CC	CC	CC	TT	CC	TT	CC	CC	TT	CC	CC	CC	TT	CC	CC	CC	CC	CC	CC	CC	CC	CC	CC	CC	CC
rs1_1366009	NA	1	1366009	NA	NA	NA	NA	NA	NA	NA	CC	CC	CC	CC	CC	CC	CC	CC	CC	CC	CC	AA	CC	CC	CC	CC	CC	CC	AA	CC	CC	CC	CC	AA	CC	CC	CC	CC	CC	CC	CC	CC	CC	CC	CC	CC	CC	CC	CC
rs1_1366048	NA	1	1366048	NA	NA	NA	NA	NA	NA	NA	TT	TT	TT	TT	TT	TT	TT	TT	TT	TT	TT	CC	TT	TT	TT	TT	TT	TT	CC	TT	TT	TT	TT	CC	TT	TT	TT	TT	TT	TT	TT	TT	TT	TT	TT	TT	TT	TT	TT
rs1_1366075	NA	1	1366075	NA	NA	NA	NA	NA	NA	NA	AA	AA	AA	AA	AA	AA	AA	AA	AA	AA	AA	GG	AA	AA	AA	AA	AA	AA	GG	AA	AA	AA	AA	GG	AA	AA	AA	AA	AA	AA	AA	AA	AA	AA	AA	AA	AA	AA	AA
rs1_1366159	NA	1	1366159	NA	NA	NA	NA	NA	NA	NA	TT	TT	TT	TT	TT	TT	TT	TT	TT	TT	TT	GG	TT	TT	TT	TT	TT	TT	GG	TT	TT	TT	TT	GG	TT	TT	TT	TT	TT	TT	TT	TT	TT	TT	TT	TT	TT	TT	TT
rs1_1366162	NA	1	1366162	NA	NA	NA	NA	NA	NA	NA	CC	CC	CC	CC	CC	CC	CC	CC	CC	CC	CC	GG	CC	CC	CC	CC	CC	CC	GG	CC	CC	CC	CC	GG	CC	CC	CC	CC	CC	CC	CC	CC	CC	CC	CC	CC	CC	CC	CC
rs1_1375634	NA	1	1375634	NA	NA	NA	NA	NA	NA	NA	TT	TT	TT	TT	TT	TT	TT	TT	TT	TT	TT	CC	CC	CC	CC	CC	TT	TT	CC	TT	TT	TT	TT	CC	CC	CC	TT	CC	CC	TT	CC	CC	CC	TT	TT	CC	TT	CC	TT
rs1_1375655	NA	1	1375655	NA	NA	NA	NA	NA	NA	NA	AA	AA	AA	AA	AA	AA	AA	AA	AA	AA	AA	CC	CC	CC	CC	CC	AA	AA	CC	AA	AA	AA	AA	CC	CC	CC	AA	CC	CC	AA	CC	CC	CC	AA	AA	CC	AA	CC	AA
rs1_1400789	NA	1	1400789	NA	NA	NA	NA	NA	NA	NA	GG	GG	GG	GG	GG	GG	GG	GG	GG	GG	GG	AA	GG	GG	GG	GG	GG	GG	AA	GG	GG	GG	GG	AA	GG	GG	GG	GG	GG	GG	GG	GG	GG	GG	GG	GG	GG	GG	GG
rs1_1400790	NA	1	1400790	NA	NA	NA	NA	NA	NA	NA	CC	CC	CC	CC	CC	CC	CC	CC	CC	CC	CC	CC	TT	TT	TT	TT	CC	CC	CC	CC	CC	CC	CC	CC	TT	TT	CC	TT	TT	CC	TT	TT	TT	CC	CC	TT	CC	TT	CC
rs1_1401021	NA	1	1401021	NA	NA	NA	NA	NA	NA	NA	AA	AA	AA	AA	AA	AA	AA	AA	AA	AA	AA	AA	CC	CC	CC	CC	AA	AA	AA	AA	AA	AA	AA	AA	CC	CC	AA	CC	CC	AA	CC	CC	CC	AA	AA	CC	AA	CC	AA
rs1_1402732	NA	1	1402732	NA	NA	NA	NA	NA	NA	NA	CC	CC	CC	CC	CC	CC	CC	CC	CC	CC	CC	CC	TT	TT	TT	TT	CC	CC	CC	CC	CC	CC	CC	CC	TT	TT	CC	TT	TT	CC	TT	TT	TT	CC	CC	TT	CC	TT	CC
rs1_1403093	NA	1	1403093	NA	NA	NA	NA	NA	NA	NA	CC	CC	CC	CC	CC	CC	CC	CC	CC	CC	CC	TT	CC	CC	CC	CC	CC	CC	TT	CC	CC	CC	CC	TT	CC	CC	CC	CC	CC	CC	CC	CC	CC	CC	CC	CC	CC	CC	CC
rs1_1493087	NA	1	1493087	NA	NA	NA	NA	NA	NA	NA	TT	TT	TT	TT	TT	TT	TT	TT	TT	TT	TT	CC	TT	TT	TT	TT	CC	TT	CC	TT	CC	TT	TT	CC	TT	TT	TT	TT	TT	TT	TT	TT	TT	TT	TT	TT	TT	TT	TT
rs1_1500023	NA	1	1500023	NA	NA	NA	NA	NA	NA	NA	CC	AA	CC	CC	AA	CC	AA	AA	CC	AA	CC	CC	AA	AA	AA	AA	CC	AA	CC	AA	CC	CC	AA	CC	AA	AA	AA	AA	AA	CC	AA	AA	AA	CC	CC	AA	CC	AA	CC
rs1_1500036	NA	1	1500036	NA	NA	NA	NA	NA	NA	NA	GG	TT	GG	GG	TT	GG	TT	TT	GG	TT	GG	GG	TT	TT	TT	TT	GG	TT	GG	TT	GG	GG	TT	GG	TT	TT	TT	TT	TT	GG	TT	TT	TT	GG	GG	TT	GG	TT	GG
rs1_1500065	NA	1	1500065	NA	NA	NA	NA	NA	NA	NA	GG	AA	GG	GG	AA	GG	AA	AA	GG	AA	GG	GG	AA	AA	AA	AA	GG	AA	GG	AA	GG	GG	AA	GG	AA	AA	AA	AA	AA	GG	AA	AA	AA	GG	GG	AA	GG	AA	GG
rs1_1500112	NA	1	1500112	NA	NA	NA	NA	NA	NA	NA	TT	GG	TT	TT	GG	TT	GG	GG	TT	GG	TT	TT	GG	GG	GG	GG	TT	GG	TT	GG	TT	TT	GG	TT	GG	GG	GG	GG	GG	TT	GG	GG	GG	TT	TT	GG	TT	GG	TT
rs1_1500113	NA	1	1500113	NA	NA	NA	NA	NA	NA	NA	AA	TT	AA	AA	TT	AA	TT	TT	AA	TT	AA	AA	TT	TT	TT	TT	AA	TT	AA	TT	AA	AA	TT	AA	TT	TT	TT	TT	TT	AA	TT	TT	TT	AA	AA	TT	AA	TT	AA
rs1_1500114	NA	1	1500114	NA	NA	NA	NA	NA	NA	NA	CC	GG	CC	CC	GG	CC	GG	GG	CC	GG	CC	CC	GG	GG	GG	GG	CC	GG	CC	GG	CC	CC	GG	CC	GG	GG	GG	GG	GG	CC	GG	GG	GG	CC	CC	GG	CC	GG	CC
rs1_1500116	NA	1	1500116	NA	NA	NA	NA	NA	NA	NA	CC	AA	CC	CC	AA	CC	AA	AA	CC	AA	CC	CC	AA	AA	AA	AA	CC	AA	CC	AA	CC	CC	AA	CC	AA	AA	AA	AA	AA	CC	AA	AA	AA	CC	CC	AA	CC	AA	CC
rs1_1500117	NA	1	1500117	NA	NA	NA	NA	NA	NA	NA	GG	CC	GG	GG	CC	GG	CC	CC	GG	CC	GG	GG	CC	CC	CC	CC	GG	CC	GG	CC	GG	GG	CC	GG	CC	CC	CC	CC	CC	GG	CC	CC	CC	GG	GG	CC	GG	CC	GG
rs1_1500132	NA	1	1500132	NA	NA	NA	NA	NA	NA	NA	AA	GG	AA	AA	GG	AA	GG	GG	AA	GG	AA	AA	GG	GG	GG	GG	AA	GG	AA	GG	AA	AA	GG	AA	GG	GG	GG	GG	GG	AA	GG	GG	GG	AA	AA	GG	AA	GG	AA
rs1_1500195	NA	1	1500195	NA	NA	NA	NA	NA	NA	NA	CC	AA	CC	CC	AA	CC	AA	AA	CC	AA	CC	CC	AA	AA	AA	AA	CC	AA	CC	AA	CC	CC	AA	CC	AA	AA	AA	AA	AA	CC	AA	AA	AA	CC	CC	AA	CC	AA	CC
rs1_1500249	NA	1	1500249	NA	NA	NA	NA	NA	NA	NA	GG	AA	GG	GG	AA	GG	AA	AA	GG	AA	GG	GG	AA	AA	AA	AA	GG	AA	GG	AA	GG	GG	AA	GG	AA	AA	AA	AA	AA	GG	AA	AA	AA	GG	GG	AA	GG	AA	GG
rs1_1509728	NA	1	1509728	NA	NA	NA	NA	NA	NA	NA	AA	AA	AA	AA	AA	AA	AA	AA	AA	AA	AA	GG	AA	AA	AA	AA	GG	AA	GG	AA	GG	AA	AA	GG	AA	AA	AA	AA	AA	AA	AA	AA	AA	AA	AA	AA	AA	AA	AA
rs1_1511717	NA	1	1511717	NA	NA	NA	NA	NA	NA	NA	TT	CC	TT	TT	CC	TT	CC	CC	TT	CC	TT	TT	CC	CC	CC	CC	TT	CC	TT	CC	TT	TT	CC	TT	CC	CC	CC	CC	CC	TT	CC	CC	CC	TT	TT	CC	TT	CC	TT
rs1_1516299	NA	1	1516299	NA	NA	NA	NA	NA	NA	NA	GG	AA	GG	GG	AA	GG	AA	AA	GG	AA	GG	GG	AA	AA	AA	AA	GG	AA	GG	AA	GG	GG	AA	GG	AA	AA	AA	AA	AA	GG	AA	AA	AA	GG	GG	AA	GG	AA	GG
rs1_1518483	NA	1	1518483	NA	NA	NA	NA	NA	NA	NA	GG	CC	GG	GG	CC	GG	CC	CC	GG	CC	GG	GG	CC	CC	CC	CC	GG	CC	GG	CC	GG	GG	CC	GG	CC	CC	CC	CC	CC	GG	CC	CC	CC	GG	GG	CC	GG	CC	GG
rs1_1532173	NA	1	1532173	NA	NA	NA	NA	NA	NA	NA	GG	GG	GG	GG	GG	GG	GG	GG	GG	GG	GG	AA	AA	AA	AA	AA	AA	GG	AA	GG	AA	GG	GG	AA	AA	AA	GG	AA	AA	GG	AA	AA	AA	GG	GG	AA	GG	AA	GG
rs1_1532281	NA	1	1532281	NA	NA	NA	NA	NA	NA	NA	CC	CC	CC	CC	CC	CC	CC	CC	CC	CC	CC	AA	AA	AA	AA	AA	AA	CC	AA	CC	AA	CC	CC	AA	AA	AA	CC	CC	AA	CC	AA	AA	AA	CC	CC	AA	CC	AA	CC
rs1_1550548	NA	1	1550548	NA	NA	NA	NA	NA	NA	NA	TT	CC	CC	TT	CC	TT	CC	CC	CC	CC	TT	TT	CC	CC	CC	CC	TT	CC	TT	CC	TT	TT	CC	TT	CC	CC	CC	CC	CC	CC	CC	CC	CC	CC	CC	CC	CC	CC	CC
rs1_1550887	NA	1	1550887	NA	NA	NA	NA	NA	NA	NA	TT	CC	TT	TT	CC	TT	CC	CC	TT	CC	TT	TT	CC	CC	CC	CC	TT	CC	TT	CC	TT	TT	CC	TT	CC	CC	TT	TT	CC	TT	CC	CC	CC	TT	TT	CC	TT	CC	TT
rs1_1562879	NA	1	1562879	NA	NA	NA	NA	NA	NA	NA	TT	TT	AA	TT	TT	TT	TT	TT	AA	TT	TT	TT	AA	AA	AA	AA	TT	TT	TT	TT	TT	TT	TT	TT	AA	AA	TT	AA	AA	AA	AA	AA	AA	AA	AA	AA	AA	AA	AA
rs1_1562911	NA	1	1562911	NA	NA	NA	NA	NA	NA	NA	AA	CC	CC	AA	CC	AA	CC	CC	CC	CC	AA	AA	CC	CC	CC	CC	AA	CC	AA	CC	AA	AA	CC	AA	CC	CC	AA	CC	CC	CC	CC	CC	CC	CC	CC	CC	CC	CC	CC
rs1_1562940	NA	1	1562940	NA	NA	NA	NA	NA	NA	NA	AA	AA	CC	AA	AA	AA	AA	AA	CC	AA	AA	AA	CC	CC	CC	CC	AA	AA	AA	AA	AA	AA	AA	AA	CC	CC	AA	CC	CC	CC	CC	CC	CC	CC	CC	CC	CC	CC	CC
rs1_1562986	NA	1	1562986	NA	NA	NA	NA	NA	NA	NA	CC	CC	GG	CC	CC	CC	CC	CC	GG	CC	CC	CC	GG	GG	GG	GG	CC	CC	CC	CC	CC	CC	CC	CC	GG	GG	CC	GG	GG	GG	GG	GG	GG	GG	GG	GG	GG	GG	GG
rs1_1563221	NA	1	1563221	NA	NA	NA	NA	NA	NA	NA	CC	CC	CC	CC	CC	CC	CC	CC	CC	CC	CC	AA	CC	CC	CC	CC	AA	CC	AA	CC	AA	CC	CC	AA	CC	CC	CC	CC	CC	CC	CC	CC	CC	CC	CC	CC	CC	CC	CC
rs1_1563222	NA	1	1563222	NA	NA	NA	NA	NA	NA	NA	AA	AA	AA	AA	AA	AA	AA	AA	AA	AA	AA	GG	AA	AA	AA	AA	GG	AA	GG	AA	GG	AA	AA	GG	AA	AA	AA	AA	AA	AA	AA	AA	AA	AA	AA	AA	AA	AA	AA
rs1_1570864	NA	1	1570864	NA	NA	NA	NA	NA	NA	NA	AA	AA	AA	AA	AA	AA	AA	AA	AA	AA	AA	AA	AA	AA	AA	AA	CC	AA	AA	AA	CC	AA	AA	AA	AA	AA	CC	AA	AA	AA	AA	AA	AA	AA	AA	AA	AA	AA	AA
rs1_1570877	NA	1	1570877	NA	NA	NA	NA	NA	NA	NA	GG	GG	GG	GG	GG	GG	GG	GG	GG	GG	GG	GG	GG	GG	GG	GG	AA	GG	GG	GG	AA	GG	GG	GG	GG	GG	AA	GG	GG	GG	GG	GG	GG	GG	GG	GG	GG	GG	GG
rs1_1599138	NA	1	1599138	NA	NA	NA	NA	NA	NA	NA	GG	TT	GG	GG	TT	GG	TT	TT	GG	TT	GG	GG	TT	TT	TT	TT	TT	TT	GG	TT	TT	GG	TT	GG	TT	TT	TT	GG	TT	GG	TT	TT	TT	GG	GG	TT	GG	TT	GG
rs1_1620521	NA	1	1620521	NA	NA	NA	NA	NA	NA	NA	GG	TT	GG	GG	TT	GG	TT	TT	GG	TT	GG	GG	GG	GG	GG	GG	GG	TT	GG	TT	GG	GG	TT	GG	GG	GG	GG	GG	GG	GG	GG	GG	GG	GG	GG	GG	GG	GG	GG
rs1_1626157	NA	1	1626157	NA	NA	NA	NA	NA	NA	NA	GG	AA	AA	GG	AA	GG	AA	AA	AA	AA	GG	AA	GG	GG	GG	GG	GG	AA	AA	AA	GG	GG	AA	AA	GG	GG	GG	AA	GG	AA	GG	GG	GG	AA	AA	GG	AA	GG	AA
rs1_1643206	NA	1	1643206	NA	NA	NA	NA	NA	NA	NA	GG	TT	TT	GG	TT	GG	TT	TT	TT	TT	GG	TT	TT	TT	TT	TT	TT	TT	TT	TT	TT	GG	TT	TT	TT	TT	TT	TT	TT	TT	TT	TT	TT	TT	TT	TT	TT	TT	TT
rs1_1643207	NA	1	1643207	NA	NA	NA	NA	NA	NA	NA	TT	GG	GG	TT	GG	TT	GG	GG	GG	GG	TT	GG	GG	GG	GG	GG	GG	GG	GG	GG	GG	TT	GG	GG	GG	GG	GG	GG	GG	GG	GG	GG	GG	GG	GG	GG	GG	GG	GG
rs1_1643558	NA	1	1643558	NA	NA	NA	NA	NA	NA	NA	CC	AA	CC	CC	AA	CC	AA	AA	CC	AA	CC	CC	CC	CC	CC	CC	CC	AA	CC	AA	CC	CC	AA	CC	CC	CC	CC	CC	CC	CC	CC	CC	CC	CC	CC	CC	CC	CC	CC
rs1_1643566	NA	1	1643566	NA	NA	NA	NA	NA	NA	NA	GG	GG	AA	GG	GG	GG	GG	GG	AA	GG	GG	AA	GG	GG	GG	GG	AA	GG	AA	GG	AA	GG	GG	AA	GG	GG	AA	AA	GG	AA	GG	GG	GG	AA	AA	GG	AA	GG	AA
rs1_1657432	NA	1	1657432	NA	NA	NA	NA	NA	NA	NA	CC	CC	CC	CC	CC	CC	CC	CC	CC	CC	CC	CC	TT	TT	TT	TT	CC	CC	CC	CC	CC	CC	CC	CC	TT	TT	CC	CC	TT	CC	TT	TT	TT	CC	CC	TT	CC	TT	CC
rs1_1658374	NA	1	1658374	NA	NA	NA	NA	NA	NA	NA	GG	AA	GG	GG	AA	GG	AA	AA	GG	AA	GG	GG	AA	AA	AA	AA	GG	AA	GG	AA	GG	GG	AA	GG	AA	AA	GG	GG	AA	GG	AA	AA	AA	GG	GG	AA	GG	AA	GG
rs1_1676850	NA	1	1676850	NA	NA	NA	NA	NA	NA	NA	CC	CC	GG	CC	CC	CC	CC	CC	GG	CC	CC	CC	CC	CC	CC	CC	CC	CC	CC	CC	CC	CC	CC	CC	CC	CC	CC	GG	CC	GG	CC	CC	CC	GG	GG	CC	GG	CC	GG
rs1_1699098	NA	1	1699098	NA	NA	NA	NA	NA	NA	NA	TT	AA	AA	TT	AA	TT	AA	AA	AA	AA	TT	TT	TT	TT	TT	TT	TT	AA	TT	AA	TT	TT	AA	TT	TT	TT	TT	AA	TT	AA	TT	TT	TT	AA	AA	TT	AA	TT	AA
rs1_1703264	NA	1	1703264	NA	NA	NA	NA	NA	NA	NA	CC	AA	AA	CC	AA	CC	AA	AA	AA	AA	CC	CC	CC	CC	CC	CC	CC	AA	CC	AA	CC	CC	AA	CC	CC	CC	CC	AA	CC	AA	CC	CC	CC	AA	AA	CC	AA	CC	AA
rs1_1705629	NA	1	1705629	NA	NA	NA	NA	NA	NA	NA	CC	TT	TT	CC	TT	CC	TT	TT	TT	TT	CC	TT	TT	TT	TT	TT	TT	TT	TT	TT	TT	CC	TT	TT	TT	TT	TT	TT	TT	TT	TT	TT	TT	TT	TT	TT	TT	TT	TT
rs1_1707207	NA	1	1707207	NA	NA	NA	NA	NA	NA	NA	GG	AA	AA	GG	AA	GG	AA	AA	AA	AA	GG	AA	AA	AA	AA	AA	AA	AA	AA	AA	AA	GG	AA	AA	AA	AA	AA	AA	AA	AA	AA	AA	AA	AA	AA	AA	AA	AA	AA
rs1_1708228	NA	1	1708228	NA	NA	NA	NA	NA	NA	NA	TT	TT	TT	TT	TT	TT	TT	TT	TT	TT	TT	AA	AA	AA	AA	AA	AA	TT	AA	TT	AA	TT	TT	AA	AA	AA	AA	TT	AA	TT	AA	AA	AA	TT	TT	AA	TT	AA	TT
rs1_1712799	NA	1	1712799	NA	NA	NA	NA	NA	NA	NA	CC	GG	GG	CC	GG	CC	GG	GG	GG	GG	CC	GG	GG	GG	GG	GG	GG	GG	GG	GG	GG	CC	GG	GG	GG	GG	GG	GG	GG	GG	GG	GG	GG	GG	GG	GG	GG	GG	GG
rs1_1712837	NA	1	1712837	NA	NA	NA	NA	NA	NA	NA	TT	CC	CC	TT	CC	TT	CC	CC	CC	CC	TT	TT	TT	TT	TT	TT	TT	CC	TT	CC	TT	TT	CC	TT	TT	TT	TT	CC	TT	CC	TT	TT	TT	CC	CC	TT	CC	TT	CC
rs1_1712919	NA	1	1712919	NA	NA	NA	NA	NA	NA	NA	TT	CC	CC	TT	CC	TT	CC	CC	CC	CC	TT	CC	CC	CC	CC	CC	CC	CC	CC	CC	CC	TT	CC	CC	CC	CC	CC	CC	CC	CC	CC	CC	CC	CC	CC	CC	CC	CC	CC
rs1_1719067	NA	1	1719067	NA	NA	NA	NA	NA	NA	NA	GG	TT	TT	GG	TT	GG	TT	TT	TT	TT	GG	TT	TT	TT	TT	TT	TT	TT	TT	TT	TT	GG	TT	TT	TT	TT	TT	TT	TT	TT	TT	TT	TT	TT	TT	TT	TT	TT	TT
rs1_1719106	NA	1	1719106	NA	NA	NA	NA	NA	NA	NA	GG	AA	AA	GG	AA	GG	AA	AA	AA	AA	GG	AA	AA	AA	AA	AA	AA	AA	AA	AA	AA	GG	AA	AA	AA	AA	AA	AA	AA	AA	AA	AA	AA	AA	AA	AA	AA	AA	AA
rs1_1724593	NA	1	1724593	NA	NA	NA	NA	NA	NA	NA	TT	GG	GG	TT	GG	TT	GG	GG	GG	GG	TT	TT	TT	TT	TT	TT	TT	GG	TT	GG	TT	TT	GG	TT	TT	TT	TT	GG	TT	GG	TT	TT	TT	GG	GG	TT	GG	TT	GG
rs1_1729306	NA	1	1729306	NA	NA	NA	NA	NA	NA	NA	GG	TT	TT	GG	TT	GG	TT	TT	TT	TT	GG	TT	TT	TT	TT	TT	TT	TT	TT	TT	TT	GG	TT	TT	TT	TT	TT	TT	TT	TT	TT	TT	TT	TT	TT	TT	TT	TT	TT
rs1_1741528	NA	1	1741528	NA	NA	NA	NA	NA	NA	NA	CC	GG	GG	CC	GG	CC	GG	GG	GG	GG	CC	GG	GG	GG	GG	GG	GG	GG	GG	GG	GG	CC	GG	GG	GG	GG	GG	GG	GG	GG	GG	GG	GG	GG	GG	GG	GG	GG	GG
rs1_1747144	NA	1	1747144	NA	NA	NA	NA	NA	NA	NA	CC	CC	CC	CC	CC	CC	CC	CC	CC	CC	CC	TT	TT	TT	TT	TT	TT	CC	TT	CC	TT	CC	CC	TT	TT	TT	TT	CC	TT	CC	TT	TT	TT	CC	CC	TT	CC	TT	CC
rs1_1755167	NA	1	1755167	NA	NA	NA	NA	NA	NA	NA	GG	TT	TT	GG	TT	GG	TT	TT	TT	TT	GG	GG	GG	GG	GG	GG	GG	TT	GG	TT	GG	GG	TT	GG	GG	GG	GG	TT	GG	TT	GG	GG	GG	TT	TT	GG	TT	GG	GG
rs1_1755179	NA	1	1755179	NA	NA	NA	NA	NA	NA	NA	TT	CC	CC	TT	CC	TT	CC	CC	CC	CC	TT	TT	TT	TT	TT	TT	TT	CC	TT	CC	TT	TT	CC	TT	TT	TT	TT	CC	TT	CC	TT	TT	TT	CC	CC	TT	CC	TT	TT
rs1_1758755	NA	1	1758755	NA	NA	NA	NA	NA	NA	NA	CC	TT	TT	CC	TT	CC	TT	TT	TT	TT	CC	TT	TT	TT	TT	TT	TT	TT	TT	TT	TT	CC	TT	TT	TT	TT	TT	TT	TT	TT	TT	TT	TT	TT	TT	TT	TT	TT	TT
rs1_1758770	NA	1	1758770	NA	NA	NA	NA	NA	NA	NA	AA	AA	AA	AA	AA	AA	AA	AA	AA	AA	AA	GG	GG	GG	GG	GG	GG	AA	GG	AA	GG	AA	AA	GG	GG	GG	GG	AA	GG	AA	GG	GG	GG	AA	AA	GG	AA	GG	GG
rs1_1832774	NA	1	1832774	NA	NA	NA	NA	NA	NA	NA	AA	AA	AA	AA	AA	AA	AA	AA	AA	AA	AA	CC	CC	CC	CC	CC	CC	AA	CC	AA	CC	AA	AA	CC	CC	CC	CC	AA	CC	AA	CC	CC	CC	AA	AA	CC	AA	CC	CC
rs1_1832775	NA	1	1832775	NA	NA	NA	NA	NA	NA	NA	CC	CC	CC	CC	CC	CC	CC	CC	CC	CC	CC	GG	GG	GG	GG	GG	GG	CC	GG	CC	GG	CC	CC	GG	GG	GG	GG	CC	GG	CC	GG	GG	GG	CC	CC	GG	CC	GG	GG
rs1_1832776	NA	1	1832776	NA	NA	NA	NA	NA	NA	NA	GG	GG	GG	GG	GG	GG	GG	GG	GG	GG	GG	AA	AA	AA	AA	AA	AA	GG	AA	GG	AA	GG	GG	AA	AA	AA	AA	GG	AA	GG	AA	AA	AA	GG	GG	AA	GG	AA	AA
rs1_1833926	NA	1	1833926	NA	NA	NA	NA	NA	NA	NA	GG	GG	GG	GG	GG	GG	GG	GG	GG	GG	GG	GG	AA	AA	AA	AA	GG	GG	GG	GG	GG	GG	GG	GG	AA	AA	GG	GG	AA	GG	AA	AA	AA	GG	GG	AA	GG	AA	AA
rs1_1840024	NA	1	1840024	NA	NA	NA	NA	NA	NA	NA	CC	CC	CC	CC	CC	CC	CC	CC	CC	CC	CC	AA	AA	AA	AA	AA	AA	CC	AA	CC	AA	CC	CC	AA	AA	AA	AA	CC	AA	CC	AA	AA	AA	CC	CC	AA	CC	AA	AA
rs1_1849925	NA	1	1849925	NA	NA	NA	NA	NA	NA	NA	GG	GG	GG	GG	GG	GG	GG	GG	GG	GG	GG	AA	AA	AA	AA	AA	AA	GG	AA	GG	AA	GG	GG	AA	AA	AA	AA	GG	AA	GG	AA	AA	AA	GG	GG	AA	GG	AA	AA
rs1_1870827	NA	1	1870827	NA	NA	NA	NA	NA	NA	NA	GG	GG	GG	GG	GG	GG	GG	GG	GG	GG	GG	TT	TT	TT	TT	TT	TT	GG	TT	GG	TT	GG	GG	TT	TT	TT	TT	GG	TT	GG	TT	TT	TT	GG	GG	TT	GG	TT	TT
rs1_1870949	NA	1	1870949	NA	NA	NA	NA	NA	NA	NA	CC	CC	CC	CC	CC	CC	CC	CC	CC	CC	CC	AA	AA	AA	AA	AA	AA	CC	AA	CC	AA	CC	CC	AA	AA	AA	AA	CC	AA	CC	AA	AA	AA	CC	CC	AA	CC	AA	AA
rs1_1874423	NA	1	1874423	NA	NA	NA	NA	NA	NA	NA	TT	TT	TT	TT	TT	TT	TT	TT	TT	TT	TT	CC	CC	CC	CC	CC	CC	TT	CC	TT	CC	TT	TT	CC	CC	CC	CC	TT	CC	TT	CC	CC	CC	TT	TT	CC	TT	CC	CC
rs1_1885169	NA	1	1885169	NA	NA	NA	NA	NA	NA	NA	CC	CC	CC	CC	CC	CC	CC	CC	CC	CC	CC	TT	TT	TT	TT	TT	TT	CC	TT	CC	TT	CC	CC	TT	TT	TT	TT	CC	TT	CC	TT	TT	TT	CC	CC	TT	CC	TT	TT
rs1_1903530	NA	1	1903530	NA	NA	NA	NA	NA	NA	NA	GG	GG	GG	GG	GG	GG	GG	GG	GG	GG	GG	AA	AA	AA	AA	AA	AA	GG	AA	GG	AA	GG	GG	AA	AA	AA	AA	GG	AA	GG	AA	AA	AA	GG	GG	AA	GG	AA	AA
rs1_1914984	NA	1	1914984	NA	NA	NA	NA	NA	NA	NA	AA	AA	AA	AA	AA	AA	AA	AA	AA	AA	AA	AA	AA	AA	AA	AA	GG	AA	AA	AA	GG	AA	AA	AA	AA	AA	AA	AA	AA	AA	AA	AA	AA	AA	AA	AA	AA	AA	AA
rs1_1914995	NA	1	1914995	NA	NA	NA	NA	NA	NA	NA	TT	TT	TT	TT	TT	TT	TT	TT	TT	TT	TT	TT	TT	TT	TT	TT	CC	TT	TT	TT	CC	TT	TT	TT	TT	TT	TT	TT	TT	TT	TT	TT	TT	TT	TT	TT	TT	TT	TT
rs1_1914998	NA	1	1914998	NA	NA	NA	NA	NA	NA	NA	AA	AA	AA	AA	AA	AA	AA	AA	AA	AA	AA	AA	AA	AA	AA	AA	TT	AA	AA	AA	TT	AA	AA	AA	AA	AA	AA	AA	AA	AA	AA	AA	AA	AA	AA	AA	AA	AA	AA
rs1_1931325	NA	1	1931325	NA	NA	NA	NA	NA	NA	NA	CC	CC	CC	CC	CC	CC	CC	CC	CC	CC	CC	CC	CC	CC	CC	CC	GG	CC	CC	CC	GG	CC	CC	CC	CC	CC	CC	CC	CC	CC	CC	CC	CC	CC	CC	CC	CC	CC	CC
rs1_1931369	NA	1	1931369	NA	NA	NA	NA	NA	NA	NA	GG	GG	GG	GG	GG	GG	GG	GG	GG	GG	GG	GG	GG	GG	GG	GG	AA	GG	GG	GG	AA	GG	GG	GG	GG	GG	GG	GG	GG	GG	GG	GG	GG	GG	GG	GG	GG	GG	GG
rs1_1931459	NA	1	1931459	NA	NA	NA	NA	NA	NA	NA	CC	CC	CC	CC	CC	CC	CC	CC	CC	CC	CC	CC	CC	CC	CC	CC	GG	CC	CC	CC	GG	CC	CC	CC	CC	CC	CC	CC	CC	CC	CC	CC	CC	CC	CC	CC	CC	CC	CC
rs1_1934590	NA	1	1934590	NA	NA	NA	NA	NA	NA	NA	CC	CC	CC	CC	CC	CC	CC	CC	CC	CC	CC	CC	CC	CC	CC	CC	TT	CC	CC	CC	TT	CC	CC	CC	CC	CC	CC	CC	CC	CC	CC	CC	CC	CC	CC	CC	CC	CC	CC
rs1_1934723	NA	1	1934723	NA	NA	NA	NA	NA	NA	NA	GG	GG	GG	GG	GG	GG	GG	GG	GG	GG	GG	GG	GG	GG	GG	GG	TT	GG	GG	GG	TT	GG	GG	GG	GG	GG	GG	GG	GG	GG	GG	GG	GG	GG	GG	GG	GG	GG	GG
rs1_1939909	NA	1	1939909	NA	NA	NA	NA	NA	NA	NA	GG	GG	GG	GG	GG	GG	GG	GG	GG	GG	GG	GG	GG	GG	GG	GG	TT	GG	GG	GG	TT	GG	GG	GG	GG	GG	GG	GG	GG	GG	GG	GG	GG	GG	GG	GG	GG	GG	GG
rs1_1941529	NA	1	1941529	NA	NA	NA	NA	NA	NA	NA	AA	AA	GG	AA	AA	AA	AA	AA	GG	AA	AA	AA	AA	AA	AA	AA	GG	AA	AA	AA	GG	AA	AA	AA	AA	AA	AA	GG	AA	GG	AA	AA	AA	GG	GG	AA	GG	AA	AA
rs1_1963118	NA	1	1963118	NA	NA	NA	NA	NA	NA	NA	GG	CC	CC	GG	CC	GG	CC	CC	CC	CC	GG	CC	CC	CC	CC	CC	CC	CC	CC	CC	CC	GG	CC	CC	CC	CC	CC	CC	CC	CC	CC	CC	CC	CC	CC	CC	CC	CC	CC
rs1_1963129	NA	1	1963129	NA	NA	NA	NA	NA	NA	NA	TT	CC	CC	TT	CC	TT	CC	CC	CC	CC	TT	CC	CC	CC	CC	CC	CC	CC	CC	CC	CC	TT	CC	CC	CC	CC	CC	CC	CC	CC	CC	CC	CC	CC	CC	CC	CC	CC	CC
rs1_1966876	NA	1	1966876	NA	NA	NA	NA	NA	NA	NA	TT	AA	AA	TT	AA	TT	AA	AA	AA	AA	TT	AA	AA	AA	AA	AA	TT	AA	AA	AA	TT	TT	AA	AA	AA	AA	AA	AA	AA	AA	AA	AA	AA	AA	AA	AA	AA	AA	AA
rs1_1974991	NA	1	1974991	NA	NA	NA	NA	NA	NA	NA	GG	TT	TT	GG	TT	GG	TT	TT	TT	TT	GG	TT	TT	TT	TT	TT	GG	TT	TT	TT	GG	GG	TT	TT	TT	TT	TT	TT	TT	TT	TT	TT	TT	TT	TT	TT	TT	TT	TT
rs1_1975467	NA	1	1975467	NA	NA	NA	NA	NA	NA	NA	CC	CC	CC	CC	CC	CC	CC	CC	CC	CC	CC	CC	CC	CC	CC	CC	AA	CC	CC	CC	AA	CC	CC	CC	CC	CC	CC	CC	CC	CC	CC	CC	CC	CC	CC	CC	CC	CC	CC
rs1_1977895	NA	1	1977895	NA	NA	NA	NA	NA	NA	NA	GG	CC	CC	GG	CC	GG	CC	CC	CC	CC	GG	CC	CC	CC	CC	CC	GG	CC	CC	CC	GG	GG	CC	CC	CC	CC	CC	CC	CC	CC	CC	CC	CC	CC	CC	CC	CC	CC	CC
rs1_1984362	NA	1	1984362	NA	NA	NA	NA	NA	NA	NA	AA	GG	GG	AA	GG	AA	GG	GG	GG	GG	AA	GG	GG	GG	GG	GG	AA	GG	GG	GG	AA	AA	GG	GG	GG	GG	GG	GG	GG	GG	GG	GG	GG	GG	GG	GG	GG	GG	GG
rs1_1984383	NA	1	1984383	NA	NA	NA	NA	NA	NA	NA	TT	CC	CC	TT	CC	TT	CC	CC	CC	CC	TT	CC	CC	CC	CC	CC	TT	CC	CC	CC	TT	TT	CC	CC	CC	CC	CC	CC	CC	CC	CC	CC	CC	CC	CC	CC	CC	CC	CC
rs1_1984414	NA	1	1984414	NA	NA	NA	NA	NA	NA	NA	AA	GG	GG	AA	GG	AA	GG	GG	GG	GG	AA	GG	GG	GG	GG	GG	AA	GG	GG	GG	AA	AA	GG	GG	GG	GG	GG	GG	GG	GG	GG	GG	GG	GG	GG	GG	GG	GG	GG
rs1_1985778	NA	1	1985778	NA	NA	NA	NA	NA	NA	NA	TT	CC	CC	TT	CC	TT	CC	CC	CC	CC	TT	CC	CC	CC	CC	CC	TT	CC	CC	CC	TT	TT	CC	CC	CC	CC	CC	CC	CC	CC	CC	CC	CC	CC	CC	CC	CC	CC	CC
rs1_1989271	NA	1	1989271	NA	NA	NA	NA	NA	NA	NA	GG	AA	AA	GG	AA	GG	AA	AA	AA	AA	GG	AA	AA	AA	AA	AA	GG	AA	AA	AA	GG	GG	AA	AA	AA	AA	AA	AA	AA	AA	AA	AA	AA	AA	AA	AA	AA	AA	AA
rs1_1989323	NA	1	1989323	NA	NA	NA	NA	NA	NA	NA	CC	GG	GG	CC	GG	CC	GG	GG	GG	GG	CC	GG	GG	GG	GG	GG	CC	GG	GG	GG	CC	CC	GG	GG	GG	GG	GG	GG	GG	GG	GG	GG	GG	GG	GG	GG	GG	GG	GG
rs1_1989342	NA	1	1989342	NA	NA	NA	NA	NA	NA	NA	TT	CC	CC	TT	CC	TT	CC	CC	CC	CC	TT	CC	CC	CC	CC	CC	TT	CC	CC	CC	TT	TT	CC	CC	CC	CC	CC	CC	CC	CC	CC	CC	CC	CC	CC	CC	CC	CC	CC
rs1_1999365	NA	1	1999365	NA	NA	NA	NA	NA	NA	NA	GG	AA	AA	GG	AA	GG	AA	AA	AA	AA	GG	AA	AA	AA	AA	AA	GG	AA	AA	AA	GG	GG	AA	AA	AA	AA	AA	AA	AA	AA	AA	AA	AA	AA	AA	AA	AA	AA	AA
rs1_2021790	NA	1	2021790	NA	NA	NA	NA	NA	NA	NA	AA	GG	GG	AA	GG	AA	GG	GG	GG	GG	AA	GG	GG	GG	GG	GG	AA	GG	GG	GG	AA	AA	GG	GG	GG	GG	GG	GG	GG	GG	GG	GG	GG	GG	GG	GG	GG	GG	GG
rs1_2021815	NA	1	2021815	NA	NA	NA	NA	NA	NA	NA	AA	TT	TT	AA	TT	AA	TT	TT	TT	TT	AA	TT	TT	TT	TT	TT	AA	TT	TT	TT	AA	AA	TT	TT	TT	TT	TT	TT	TT	TT	TT	TT	TT	TT	TT	TT	TT	TT	TT
rs1_2021850	NA	1	2021850	NA	NA	NA	NA	NA	NA	NA	CC	TT	TT	CC	TT	CC	TT	TT	TT	TT	CC	TT	TT	TT	TT	TT	CC	TT	TT	TT	CC	CC	TT	TT	TT	TT	TT	TT	TT	TT	TT	TT	TT	TT	TT	TT	TT	TT	TT
rs1_2021929	NA	1	2021929	NA	NA	NA	NA	NA	NA	NA	AA	TT	TT	AA	TT	AA	TT	TT	TT	TT	AA	TT	TT	TT	TT	TT	AA	TT	TT	TT	AA	AA	TT	TT	TT	TT	TT	TT	TT	TT	TT	TT	TT	TT	TT	TT	TT	TT	TT
rs1_2021936	NA	1	2021936	NA	NA	NA	NA	NA	NA	NA	GG	AA	AA	GG	AA	GG	AA	AA	AA	AA	GG	AA	AA	AA	AA	AA	GG	AA	AA	AA	GG	GG	AA	AA	AA	AA	AA	AA	AA	AA	AA	AA	AA	AA	AA	AA	AA	AA	AA
rs1_2021937	NA	1	2021937	NA	NA	NA	NA	NA	NA	NA	GG	CC	CC	GG	CC	GG	CC	CC	CC	CC	GG	CC	CC	CC	CC	CC	GG	CC	CC	CC	GG	GG	CC	CC	CC	CC	CC	CC	CC	CC	CC	CC	CC	CC	CC	CC	CC	CC	CC
rs1_2021938	NA	1	2021938	NA	NA	NA	NA	NA	NA	NA	AA	CC	CC	AA	CC	AA	CC	CC	CC	CC	AA	CC	CC	CC	CC	CC	AA	CC	CC	CC	AA	AA	CC	CC	CC	CC	CC	CC	CC	CC	CC	CC	CC	CC	CC	CC	CC	CC	CC
rs1_2023273	NA	1	2023273	NA	NA	NA	NA	NA	NA	NA	AA	CC	CC	AA	CC	AA	CC	CC	CC	CC	AA	CC	CC	CC	CC	CC	AA	CC	CC	CC	AA	AA	CC	CC	CC	CC	CC	CC	CC	CC	CC	CC	CC	CC	CC	CC	CC	CC	CC
rs1_2023299	NA	1	2023299	NA	NA	NA	NA	NA	NA	NA	GG	AA	AA	GG	AA	GG	AA	AA	AA	AA	GG	AA	AA	AA	AA	AA	GG	AA	AA	AA	GG	GG	AA	AA	AA	AA	AA	AA	AA	AA	AA	AA	AA	AA	AA	AA	AA	AA	AA
rs1_2042634	NA	1	2042634	NA	NA	NA	NA	NA	NA	NA	TT	AA	AA	TT	AA	TT	AA	AA	AA	AA	TT	AA	AA	AA	AA	AA	TT	AA	AA	AA	TT	TT	AA	AA	AA	AA	AA	AA	AA	AA	AA	AA	AA	AA	AA	AA	AA	AA	AA
rs1_2053752	NA	1	2053752	NA	NA	NA	NA	NA	NA	NA	TT	CC	CC	TT	CC	TT	CC	CC	CC	CC	TT	CC	CC	CC	CC	CC	TT	CC	CC	CC	TT	TT	CC	CC	CC	CC	CC	CC	CC	CC	CC	CC	CC	CC	CC	CC	CC	CC	CC
rs1_2053755	NA	1	2053755	NA	NA	NA	NA	NA	NA	NA	TT	CC	CC	TT	CC	TT	CC	CC	CC	CC	TT	CC	CC	CC	CC	CC	TT	CC	CC	CC	TT	TT	CC	CC	CC	CC	CC	CC	CC	CC	CC	CC	CC	CC	CC	CC	CC	CC	CC
rs1_2053805	NA	1	2053805	NA	NA	NA	NA	NA	NA	NA	TT	CC	CC	TT	CC	TT	CC	CC	CC	CC	TT	CC	CC	CC	CC	CC	TT	CC	CC	CC	TT	TT	CC	CC	CC	CC	CC	CC	CC	CC	CC	CC	CC	CC	CC	CC	CC	CC	CC
rs1_2053829	NA	1	2053829	NA	NA	NA	NA	NA	NA	NA	CC	GG	GG	CC	GG	CC	GG	GG	GG	GG	CC	GG	GG	GG	GG	GG	CC	GG	GG	GG	CC	CC	GG	GG	GG	GG	GG	GG	GG	GG	GG	GG	GG	GG	GG	GG	GG	GG	GG
rs1_2053896	NA	1	2053896	NA	NA	NA	NA	NA	NA	NA	TT	GG	GG	TT	GG	TT	GG	GG	GG	GG	TT	GG	GG	GG	GG	GG	TT	GG	GG	GG	TT	TT	GG	GG	GG	GG	GG	GG	GG	GG	GG	GG	GG	GG	GG	GG	GG	GG	GG
rs1_2053966	NA	1	2053966	NA	NA	NA	NA	NA	NA	NA	GG	CC	CC	GG	CC	GG	CC	CC	CC	CC	GG	CC	CC	CC	CC	CC	CC	CC	CC	CC	CC	GG	CC	CC	CC	CC	CC	CC	CC	CC	CC	CC	CC	CC	CC	CC	CC	CC	CC
rs1_2053982	NA	1	2053982	NA	NA	NA	NA	NA	NA	NA	GG	CC	CC	GG	CC	GG	CC	CC	CC	CC	GG	CC	CC	CC	CC	CC	CC	CC	CC	CC	CC	GG	CC	CC	CC	CC	CC	CC	CC	CC	CC	CC	CC	CC	CC	CC	CC	CC	CC
rs1_2054141	NA	1	2054141	NA	NA	NA	NA	NA	NA	NA	AA	CC	CC	AA	CC	AA	CC	CC	CC	CC	AA	CC	CC	CC	CC	CC	CC	CC	CC	CC	CC	AA	CC	CC	CC	CC	CC	CC	CC	CC	CC	CC	CC	CC	CC	CC	CC	CC	CC
rs1_2069473	NA	1	2069473	NA	NA	NA	NA	NA	NA	NA	AA	GG	GG	AA	GG	AA	GG	GG	GG	GG	AA	GG	GG	GG	GG	GG	AA	GG	GG	GG	AA	AA	GG	GG	GG	GG	GG	GG	GG	GG	GG	GG	GG	GG	GG	GG	GG	GG	GG
rs1_2073123	NA	1	2073123	NA	NA	NA	NA	NA	NA	NA	AA	GG	GG	AA	GG	AA	GG	GG	GG	GG	AA	GG	GG	GG	GG	GG	AA	GG	GG	GG	AA	AA	GG	GG	GG	GG	GG	GG	GG	GG	GG	GG	GG	GG	GG	GG	GG	GG	GG
rs1_2073135	NA	1	2073135	NA	NA	NA	NA	NA	NA	NA	CC	CC	CC	CC	CC	CC	CC	CC	CC	CC	CC	TT	CC	CC	CC	CC	CC	CC	TT	CC	CC	CC	CC	TT	CC	CC	CC	CC	CC	CC	CC	CC	CC	CC	CC	CC	CC	CC	CC
rs1_2075969	NA	1	2075969	NA	NA	NA	NA	NA	NA	NA	TT	CC	CC	TT	CC	TT	CC	CC	CC	CC	TT	CC	CC	CC	CC	CC	TT	CC	CC	CC	TT	TT	CC	CC	CC	CC	CC	CC	CC	CC	CC	CC	CC	CC	CC	CC	CC	CC	CC
rs1_2077667	NA	1	2077667	NA	NA	NA	NA	NA	NA	NA	TT	CC	CC	TT	CC	TT	CC	CC	CC	CC	TT	CC	CC	CC	CC	CC	TT	CC	CC	CC	TT	TT	CC	CC	CC	CC	CC	CC	CC	CC	CC	CC	CC	CC	CC	CC	CC	CC	CC
rs1_2077669	NA	1	2077669	NA	NA	NA	NA	NA	NA	NA	TT	AA	AA	TT	AA	TT	AA	AA	AA	AA	TT	AA	AA	AA	AA	AA	TT	AA	AA	AA	TT	TT	AA	AA	AA	AA	AA	AA	AA	AA	AA	AA	AA	AA	AA	AA	AA	AA	AA
rs1_2082802	NA	1	2082802	NA	NA	NA	NA	NA	NA	NA	CC	TT	TT	CC	TT	CC	TT	TT	TT	TT	CC	TT	TT	TT	TT	TT	CC	TT	TT	TT	CC	CC	TT	TT	TT	TT	TT	TT	TT	TT	TT	TT	TT	TT	TT	TT	TT	TT	TT
rs1_2082872	NA	1	2082872	NA	NA	NA	NA	NA	NA	NA	TT	CC	CC	TT	CC	TT	CC	CC	CC	CC	TT	CC	CC	CC	CC	CC	TT	CC	CC	CC	TT	TT	CC	CC	CC	CC	CC	CC	CC	CC	CC	CC	CC	CC	CC	CC	CC	CC	CC
rs1_2085284	NA	1	2085284	NA	NA	NA	NA	NA	NA	NA	TT	CC	CC	TT	CC	TT	CC	CC	CC	CC	TT	CC	CC	CC	CC	CC	TT	CC	CC	CC	TT	TT	CC	CC	CC	CC	CC	CC	CC	CC	CC	CC	CC	CC	CC	CC	CC	CC	CC
rs1_2091385	NA	1	2091385	NA	NA	NA	NA	NA	NA	NA	CC	TT	CC	CC	TT	CC	TT	TT	CC	TT	CC	CC	CC	CC	CC	CC	CC	TT	CC	TT	CC	CC	TT	CC	CC	CC	CC	CC	CC	CC	CC	CC	CC	CC	CC	CC	CC	CC	CC
rs1_2091756	NA	1	2091756	NA	NA	NA	NA	NA	NA	NA	CC	AA	CC	CC	AA	CC	AA	AA	CC	AA	CC	CC	CC	CC	CC	CC	CC	AA	CC	AA	CC	CC	AA	CC	CC	CC	CC	CC	CC	CC	CC	CC	CC	CC	CC	CC	CC	CC	CC
rs1_2102388	NA	1	2102388	NA	NA	NA	NA	NA	NA	NA	TT	CC	CC	TT	CC	TT	CC	CC	CC	CC	TT	CC	CC	CC	CC	CC	CC	CC	CC	CC	CC	TT	CC	CC	CC	CC	CC	CC	CC	CC	CC	CC	CC	CC	CC	CC	CC	CC	CC
rs1_2107959	NA	1	2107959	NA	NA	NA	NA	NA	NA	NA	TT	AA	AA	TT	AA	TT	AA	AA	AA	AA	TT	TT	TT	TT	TT	TT	TT	AA	TT	AA	TT	TT	AA	TT	TT	TT	TT	TT	TT	AA	TT	TT	TT	AA	AA	TT	AA	TT	TT
rs1_2109453	NA	1	2109453	NA	NA	NA	NA	NA	NA	NA	CC	GG	GG	CC	GG	CC	GG	GG	GG	GG	CC	CC	CC	CC	CC	CC	CC	GG	CC	GG	CC	CC	GG	CC	CC	CC	CC	CC	CC	GG	CC	CC	CC	GG	GG	CC	GG	CC	CC
rs1_2111958	NA	1	2111958	NA	NA	NA	NA	NA	NA	NA	CC	GG	CC	CC	GG	CC	GG	GG	CC	GG	CC	CC	CC	CC	CC	CC	CC	GG	CC	GG	CC	CC	GG	CC	CC	CC	CC	CC	CC	CC	CC	CC	CC	CC	CC	CC	CC	CC	CC
rs1_2112087	NA	1	2112087	NA	NA	NA	NA	NA	NA	NA	CC	TT	CC	CC	TT	CC	TT	TT	CC	TT	CC	CC	CC	CC	CC	CC	CC	TT	CC	TT	CC	CC	TT	CC	CC	CC	CC	CC	CC	CC	CC	CC	CC	CC	CC	CC	CC	CC	CC
rs1_2112272	NA	1	2112272	NA	NA	NA	NA	NA	NA	NA	AA	GG	AA	AA	GG	AA	GG	GG	AA	GG	AA	AA	AA	AA	AA	AA	AA	GG	AA	GG	AA	AA	GG	AA	AA	AA	AA	AA	AA	AA	AA	AA	AA	AA	AA	AA	AA	AA	AA
rs1_2112288	NA	1	2112288	NA	NA	NA	NA	NA	NA	NA	CC	AA	AA	CC	AA	CC	AA	AA	AA	AA	CC	AA	AA	AA	AA	AA	CC	AA	AA	AA	CC	CC	AA	AA	AA	AA	AA	AA	AA	AA	AA	AA	AA	AA	AA	AA	AA	AA	AA
rs1_2112291	NA	1	2112291	NA	NA	NA	NA	NA	NA	NA	GG	AA	AA	GG	AA	GG	AA	AA	AA	AA	GG	AA	AA	AA	AA	AA	GG	AA	AA	AA	GG	GG	AA	AA	AA	AA	AA	AA	AA	AA	AA	AA	AA	AA	AA	AA	AA	AA	AA
rs1_2112295	NA	1	2112295	NA	NA	NA	NA	NA	NA	NA	CC	CC	CC	CC	CC	CC	CC	CC	CC	CC	CC	TT	TT	TT	TT	TT	CC	CC	TT	CC	CC	CC	CC	TT	TT	TT	TT	TT	TT	CC	TT	TT	TT	CC	CC	TT	CC	TT	TT
rs1_2121040	NA	1	2121040	NA	NA	NA	NA	NA	NA	NA	CC	CC	CC	CC	CC	CC	CC	CC	CC	CC	CC	TT	TT	TT	TT	TT	CC	CC	TT	CC	CC	CC	CC	TT	TT	TT	TT	TT	TT	CC	TT	TT	TT	CC	CC	TT	CC	TT	TT
rs1_2121373	NA	1	2121373	NA	NA	NA	NA	NA	NA	NA	GG	GG	GG	GG	GG	GG	GG	GG	GG	GG	GG	CC	CC	CC	CC	CC	GG	GG	CC	GG	GG	GG	GG	CC	CC	CC	CC	GG	CC	GG	CC	CC	CC	GG	GG	CC	GG	CC	CC
rs1_2121385	NA	1	2121385	NA	NA	NA	NA	NA	NA	NA	GG	GG	GG	GG	GG	GG	GG	GG	GG	GG	GG	CC	CC	CC	CC	CC	GG	GG	CC	GG	GG	GG	GG	CC	CC	CC	CC	GG	CC	GG	CC	CC	CC	GG	GG	CC	GG	CC	CC
rs1_2121391	NA	1	2121391	NA	NA	NA	NA	NA	NA	NA	GG	GG	GG	GG	GG	GG	GG	GG	GG	GG	GG	TT	TT	TT	TT	TT	GG	GG	TT	GG	GG	GG	GG	TT	TT	TT	TT	GG	TT	GG	TT	TT	TT	GG	GG	TT	GG	TT	TT
rs1_2121574	NA	1	2121574	NA	NA	NA	NA	NA	NA	NA	GG	GG	GG	GG	GG	GG	GG	GG	GG	GG	GG	CC	CC	CC	CC	CC	GG	GG	CC	GG	GG	GG	GG	CC	CC	CC	CC	GG	CC	GG	CC	CC	CC	GG	GG	CC	GG	CC	CC
rs1_2121587	NA	1	2121587	NA	NA	NA	NA	NA	NA	NA	CC	CC	CC	CC	CC	CC	CC	CC	CC	CC	CC	AA	AA	AA	AA	AA	CC	CC	AA	CC	CC	CC	CC	AA	AA	AA	AA	CC	AA	CC	AA	AA	AA	CC	CC	AA	CC	AA	AA
rs1_2121641	NA	1	2121641	NA	NA	NA	NA	NA	NA	NA	AA	AA	AA	AA	AA	AA	AA	AA	AA	AA	AA	GG	GG	GG	GG	GG	AA	AA	GG	AA	AA	AA	AA	GG	GG	GG	GG	AA	GG	AA	GG	GG	GG	AA	AA	GG	AA	GG	GG
rs1_2121772	NA	1	2121772	NA	NA	NA	NA	NA	NA	NA	GG	GG	GG	GG	GG	GG	GG	GG	GG	GG	GG	CC	CC	CC	CC	CC	GG	GG	CC	GG	GG	GG	GG	CC	CC	CC	CC	GG	CC	GG	CC	CC	CC	GG	GG	CC	GG	CC	CC
rs1_2121859	NA	1	2121859	NA	NA	NA	NA	NA	NA	NA	CC	CC	CC	CC	CC	CC	CC	CC	CC	CC	CC	GG	GG	GG	GG	GG	CC	CC	GG	CC	CC	CC	CC	GG	GG	GG	GG	CC	GG	CC	GG	GG	GG	CC	CC	GG	CC	GG	GG
rs1_2122019	NA	1	2122019	NA	NA	NA	NA	NA	NA	NA	AA	AA	AA	AA	AA	AA	AA	AA	AA	AA	AA	TT	TT	TT	TT	TT	AA	AA	TT	AA	AA	AA	AA	TT	TT	TT	TT	AA	TT	AA	TT	TT	TT	AA	AA	TT	AA	TT	TT
rs1_2122036	NA	1	2122036	NA	NA	NA	NA	NA	NA	NA	CC	CC	CC	CC	CC	CC	CC	CC	CC	CC	CC	GG	GG	GG	GG	GG	CC	CC	GG	CC	CC	CC	CC	GG	GG	GG	GG	CC	GG	CC	GG	GG	GG	CC	CC	GG	CC	GG	GG
rs1_2150987	NA	1	2150987	NA	NA	NA	NA	NA	NA	NA	GG	GG	GG	GG	GG	GG	GG	GG	GG	GG	GG	AA	AA	AA	AA	AA	GG	GG	AA	GG	GG	GG	GG	AA	AA	AA	AA	GG	AA	GG	AA	AA	AA	GG	GG	AA	GG	AA	AA
rs1_2150998	NA	1	2150998	NA	NA	NA	NA	NA	NA	NA	TT	CC	CC	TT	CC	TT	CC	CC	CC	CC	TT	CC	CC	CC	CC	CC	TT	CC	CC	CC	TT	TT	CC	CC	CC	CC	CC	CC	CC	CC	CC	CC	CC	CC	CC	CC	CC	CC	CC
rs1_2151023	NA	1	2151023	NA	NA	NA	NA	NA	NA	NA	CC	CC	CC	CC	CC	CC	CC	CC	CC	CC	CC	TT	TT	TT	TT	TT	CC	CC	TT	CC	CC	CC	CC	TT	TT	TT	TT	CC	TT	CC	TT	TT	TT	CC	CC	TT	CC	TT	TT
rs1_2151026	NA	1	2151026	NA	NA	NA	NA	NA	NA	NA	GG	GG	GG	GG	GG	GG	GG	GG	GG	GG	GG	AA	AA	AA	AA	AA	GG	GG	AA	GG	GG	GG	GG	AA	AA	AA	AA	GG	AA	GG	AA	AA	AA	GG	GG	AA	GG	AA	AA
rs1_2151037	NA	1	2151037	NA	NA	NA	NA	NA	NA	NA	AA	CC	CC	AA	CC	AA	CC	CC	CC	CC	AA	AA	AA	AA	AA	AA	AA	CC	AA	CC	AA	AA	CC	AA	AA	AA	AA	CC	AA	CC	AA	AA	AA	CC	CC	AA	CC	AA	AA
rs1_2151047	NA	1	2151047	NA	NA	NA	NA	NA	NA	NA	TT	TT	TT	TT	TT	TT	TT	TT	TT	TT	TT	CC	CC	CC	CC	CC	TT	TT	CC	TT	TT	TT	TT	CC	CC	CC	CC	TT	CC	TT	CC	CC	CC	TT	TT	CC	TT	CC	CC
rs1_2151095	NA	1	2151095	NA	NA	NA	NA	NA	NA	NA	AA	AA	AA	AA	AA	AA	AA	AA	AA	AA	AA	GG	GG	GG	GG	GG	AA	AA	GG	AA	AA	AA	AA	GG	GG	GG	GG	AA	GG	AA	GG	GG	GG	AA	AA	GG	AA	GG	GG
rs1_2151109	NA	1	2151109	NA	NA	NA	NA	NA	NA	NA	GG	TT	TT	GG	TT	GG	TT	TT	TT	TT	GG	GG	GG	GG	GG	GG	GG	TT	GG	TT	GG	GG	TT	GG	GG	GG	GG	TT	GG	TT	GG	GG	GG	TT	TT	GG	TT	GG	GG
rs1_2154523	NA	1	2154523	NA	NA	NA	NA	NA	NA	NA	GG	AA	AA	GG	AA	GG	AA	AA	AA	AA	GG	GG	GG	GG	GG	GG	GG	AA	GG	AA	GG	GG	AA	GG	GG	GG	GG	AA	GG	AA	GG	GG	GG	AA	AA	GG	AA	GG	GG
rs1_2154886	NA	1	2154886	NA	NA	NA	NA	NA	NA	NA	TT	CC	CC	TT	CC	TT	CC	CC	CC	CC	TT	CC	CC	CC	CC	CC	TT	CC	CC	CC	TT	TT	CC	CC	CC	CC	CC	CC	CC	CC	CC	CC	CC	CC	CC	CC	CC	CC	CC
rs1_2154934	NA	1	2154934	NA	NA	NA	NA	NA	NA	NA	CC	TT	TT	CC	TT	CC	TT	TT	TT	TT	CC	TT	TT	TT	TT	TT	CC	TT	TT	TT	CC	CC	TT	TT	TT	TT	TT	TT	TT	TT	TT	TT	TT	TT	TT	TT	TT	TT	TT
rs1_2154970	NA	1	2154970	NA	NA	NA	NA	NA	NA	NA	TT	CC	CC	TT	CC	TT	CC	CC	CC	CC	TT	CC	CC	CC	CC	CC	TT	CC	CC	CC	TT	TT	CC	CC	CC	CC	CC	CC	CC	CC	CC	CC	CC	CC	CC	CC	CC	CC	CC
rs1_2155409	NA	1	2155409	NA	NA	NA	NA	NA	NA	NA	CC	GG	GG	CC	GG	CC	GG	GG	GG	GG	CC	GG	GG	GG	GG	GG	CC	GG	GG	GG	CC	CC	GG	GG	GG	GG	GG	GG	GG	GG	GG	GG	GG	GG	GG	GG	GG	GG	GG
rs1_2155437	NA	1	2155437	NA	NA	NA	NA	NA	NA	NA	TT	CC	CC	TT	CC	TT	CC	CC	CC	CC	TT	CC	CC	CC	CC	CC	TT	CC	CC	CC	TT	TT	CC	CC	CC	CC	CC	CC	CC	CC	CC	CC	CC	CC	CC	CC	CC	CC	CC
rs1_2159222	NA	1	2159222	NA	NA	NA	NA	NA	NA	NA	GG	AA	AA	GG	AA	GG	AA	AA	AA	AA	GG	GG	GG	GG	GG	GG	GG	AA	GG	AA	GG	GG	AA	GG	GG	GG	GG	AA	GG	AA	GG	GG	GG	AA	AA	GG	AA	GG	GG
rs1_2169154	NA	1	2169154	NA	NA	NA	NA	NA	NA	NA	TT	AA	AA	TT	AA	TT	AA	AA	AA	AA	TT	TT	TT	TT	TT	TT	TT	AA	TT	AA	TT	TT	AA	TT	TT	TT	TT	AA	TT	AA	TT	TT	TT	AA	AA	TT	AA	TT	TT
rs1_2169155	NA	1	2169155	NA	NA	NA	NA	NA	NA	NA	AA	TT	TT	AA	TT	AA	TT	TT	TT	TT	AA	AA	AA	AA	AA	AA	AA	TT	AA	TT	AA	AA	TT	AA	AA	AA	AA	TT	AA	TT	AA	AA	AA	TT	TT	AA	TT	AA	AA
rs1_2174328	NA	1	2174328	NA	NA	NA	NA	NA	NA	NA	GG	AA	AA	GG	AA	GG	AA	AA	AA	AA	GG	GG	AA	AA	AA	AA	GG	AA	GG	AA	GG	GG	AA	GG	AA	AA	AA	AA	AA	AA	AA	AA	AA	AA	AA	AA	AA	AA	AA
rs1_2203225	NA	1	2203225	NA	NA	NA	NA	NA	NA	NA	AA	AA	TT	AA	AA	AA	AA	AA	TT	AA	AA	AA	TT	TT	TT	TT	AA	AA	AA	AA	AA	AA	AA	AA	TT	TT	TT	TT	TT	TT	TT	TT	TT	TT	TT	TT	TT	TT	TT
rs1_2207563	NA	1	2207563	NA	NA	NA	NA	NA	NA	NA	GG	TT	GG	GG	TT	GG	TT	TT	GG	TT	GG	GG	GG	GG	GG	GG	GG	TT	GG	TT	GG	GG	TT	GG	GG	GG	GG	GG	GG	GG	GG	GG	GG	GG	GG	GG	GG	GG	GG
rs1_2212328	NA	1	2212328	NA	NA	NA	NA	NA	NA	NA	TT	CC	CC	TT	CC	TT	CC	CC	CC	CC	TT	CC	CC	CC	CC	CC	CC	CC	CC	CC	CC	TT	CC	CC	CC	CC	CC	CC	CC	CC	CC	CC	CC	CC	CC	CC	CC	CC	CC
rs1_2219565	NA	1	2219565	NA	NA	NA	NA	NA	NA	NA	CC	CC	TT	CC	CC	CC	CC	CC	TT	CC	CC	TT	TT	TT	TT	TT	TT	CC	TT	CC	TT	CC	CC	TT	TT	TT	TT	TT	TT	TT	TT	TT	TT	TT	TT	TT	TT	TT	TT
rs1_2228168	NA	1	2228168	NA	NA	NA	NA	NA	NA	NA	AA	AA	GG	AA	AA	AA	AA	AA	GG	AA	AA	GG	GG	GG	GG	GG	GG	AA	GG	AA	GG	AA	AA	GG	GG	GG	GG	GG	GG	GG	GG	GG	GG	GG	GG	GG	GG	GG	GG
rs1_2241679	NA	1	2241679	NA	NA	NA	NA	NA	NA	NA	TT	CC	CC	TT	CC	TT	CC	CC	CC	CC	TT	CC	CC	CC	CC	CC	CC	CC	CC	CC	CC	TT	CC	CC	CC	CC	CC	CC	CC	CC	CC	CC	CC	CC	CC	CC	CC	CC	CC
rs1_2249761	NA	1	2249761	NA	NA	NA	NA	NA	NA	NA	AA	AA	GG	AA	AA	AA	AA	AA	GG	AA	AA	GG	GG	GG	GG	GG	GG	AA	GG	AA	GG	AA	AA	GG	GG	GG	GG	GG	GG	GG	GG	GG	GG	GG	GG	GG	GG	GG	GG
rs1_2250836	NA	1	2250836	NA	NA	NA	NA	NA	NA	NA	GG	GG	AA	GG	GG	GG	GG	GG	AA	GG	GG	AA	AA	AA	AA	AA	AA	GG	AA	GG	AA	GG	GG	AA	AA	AA	AA	AA	AA	AA	AA	AA	AA	AA	AA	AA	AA	AA	AA
rs1_2258532	NA	1	2258532	NA	NA	NA	NA	NA	NA	NA	CC	AA	CC	CC	AA	CC	AA	AA	CC	AA	CC	CC	CC	CC	CC	CC	CC	AA	CC	AA	CC	CC	AA	CC	CC	CC	CC	CC	CC	CC	CC	CC	CC	CC	CC	CC	CC	CC	CC
rs1_2261711	NA	1	2261711	NA	NA	NA	NA	NA	NA	NA	CC	TT	CC	CC	TT	CC	TT	TT	CC	TT	CC	CC	CC	CC	CC	CC	CC	TT	CC	TT	CC	CC	TT	CC	CC	CC	CC	CC	CC	CC	CC	CC	CC	CC	CC	CC	CC	CC	CC
rs1_2264836	NA	1	2264836	NA	NA	NA	NA	NA	NA	NA	TT	AA	TT	TT	AA	TT	AA	AA	TT	AA	TT	TT	TT	TT	TT	TT	TT	AA	TT	AA	TT	TT	AA	TT	TT	TT	TT	TT	TT	TT	TT	TT	TT	TT	TT	TT	TT	TT	TT
rs1_2264852	NA	1	2264852	NA	NA	NA	NA	NA	NA	NA	TT	CC	TT	TT	CC	TT	CC	CC	TT	CC	TT	TT	TT	TT	TT	TT	TT	CC	TT	CC	TT	TT	CC	TT	TT	TT	TT	TT	TT	TT	TT	TT	TT	TT	TT	TT	TT	TT	TT
rs1_2264854	NA	1	2264854	NA	NA	NA	NA	NA	NA	NA	AA	GG	AA	AA	GG	AA	GG	GG	AA	GG	AA	AA	AA	AA	AA	AA	AA	GG	AA	GG	AA	AA	GG	AA	AA	AA	AA	AA	AA	AA	AA	AA	AA	AA	AA	AA	AA	AA	AA
rs1_2271313	NA	1	2271313	NA	NA	NA	NA	NA	NA	NA	CC	TT	CC	CC	TT	CC	TT	TT	CC	TT	CC	CC	CC	CC	CC	CC	CC	TT	CC	TT	CC	CC	TT	CC	CC	CC	CC	CC	CC	CC	CC	CC	CC	CC	CC	CC	CC	CC	CC
rs1_2278473	NA	1	2278473	NA	NA	NA	NA	NA	NA	NA	CC	CC	CC	CC	CC	CC	CC	CC	CC	CC	CC	CC	CC	CC	CC	CC	CC	CC	CC	CC	CC	CC	CC	CC	CC	CC	CC	CC	CC	CC	CC	CC	CC	CC	CC	CC	CC	CC	CC
rs1_2278556	NA	1	2278556	NA	NA	NA	NA	NA	NA	NA	CC	CC	CC	CC	CC	CC	CC	CC	CC	CC	CC	CC	CC	CC	CC	CC	CC	CC	CC	CC	CC	CC	CC	CC	CC	CC	CC	CC	CC	CC	CC	CC	CC	CC	CC	CC	CC	CC	CC
rs1_2294711	NA	1	2294711	NA	NA	NA	NA	NA	NA	NA	CC	CC	CC	CC	CC	CC	CC	CC	CC	CC	CC	CC	CC	CC	CC	CC	CC	CC	CC	CC	CC	CC	CC	CC	CC	CC	CC	CC	CC	CC	CC	CC	CC	CC	CC	CC	CC	CC	CC
rs1_2297568	NA	1	2297568	NA	NA	NA	NA	NA	NA	NA	TT	TT	TT	TT	TT	TT	TT	TT	TT	TT	TT	TT	TT	TT	TT	TT	TT	TT	TT	TT	TT	TT	TT	TT	TT	TT	TT	TT	TT	TT	TT	TT	TT	TT	TT	TT	TT	TT	TT
rs1_2349219	NA	1	2349219	NA	NA	NA	NA	NA	NA	NA	GG	GG	GG	GG	GG	GG	GG	GG	GG	GG	GG	GG	GG	GG	GG	GG	GG	GG	GG	GG	GG	GG	GG	GG	GG	GG	GG	GG	GG	GG	GG	GG	GG	GG	GG	GG	GG	GG	GG
rs1_2502008	NA	1	2502008	NA	NA	NA	NA	NA	NA	NA	CC	CC	CC	CC	CC	CC	CC	CC	CC	CC	CC	CC	CC	CC	CC	CC	CC	CC	CC	CC	CC	CC	CC	CC	CC	CC	CC	CC	CC	CC	CC	CC	CC	CC	CC	CC	CC	CC	CC
rs1_2540484	NA	1	2540484	NA	NA	NA	NA	NA	NA	NA	GG	AA	AA	AA	GG	AA	GG	GG	AA	GG	AA	GG	GG	GG	GG	GG	GG	GG	GG	GG	GG	AA	GG	AA	GG	GG	AA	GG	GG	GG	GG	GG	GG	AA	AA	GG	AA	GG	GG
rs1_2540721	NA	1	2540721	NA	NA	NA	NA	NA	NA	NA	GG	AA	AA	AA	AA	AA	AA	AA	AA	AA	AA	GG	GG	GG	GG	GG	GG	AA	GG	GG	GG	AA	AA	AA	GG	GG	AA	GG	GG	GG	GG	GG	GG	AA	AA	GG	AA	GG	GG
rs1_2560726	NA	1	2560726	NA	NA	NA	NA	NA	NA	NA	CC	TT	TT	TT	TT	TT	TT	TT	TT	TT	TT	CC	CC	CC	CC	CC	CC	TT	CC	CC	CC	TT	TT	TT	CC	CC	TT	CC	CC	CC	CC	CC	CC	TT	TT	CC	TT	CC	CC
rs1_2562110	NA	1	2562110	NA	NA	NA	NA	NA	NA	NA	GG	AA	AA	AA	AA	AA	AA	AA	AA	AA	AA	GG	GG	GG	GG	GG	GG	AA	GG	GG	GG	AA	AA	AA	GG	GG	AA	GG	GG	GG	GG	GG	GG	AA	AA	GG	AA	GG	GG
rs1_2575670	NA	1	2575670	NA	NA	NA	NA	NA	NA	NA	TT	TT	TT	TT	TT	TT	TT	TT	TT	TT	TT	CC	CC	CC	CC	CC	CC	TT	CC	CC	CC	TT	TT	TT	CC	CC	TT	CC	CC	CC	CC	CC	CC	TT	TT	CC	TT	CC	CC
rs1_2578184	NA	1	2578184	NA	NA	NA	NA	NA	NA	NA	GG	GG	GG	GG	GG	GG	GG	GG	GG	GG	GG	AA	AA	AA	AA	AA	AA	GG	AA	AA	AA	GG	GG	GG	AA	AA	GG	AA	AA	AA	AA	AA	AA	GG	GG	AA	GG	AA	AA
rs1_2578224	NA	1	2578224	NA	NA	NA	NA	NA	NA	NA	CC	GG	GG	GG	GG	GG	GG	GG	GG	GG	GG	GG	GG	GG	GG	GG	GG	GG	GG	GG	GG	GG	GG	GG	GG	GG	GG	GG	GG	GG	GG	GG	GG	GG	GG	GG	GG	GG	GG
rs1_2592129	NA	1	2592129	NA	NA	NA	NA	NA	NA	NA	GG	GG	AA	AA	GG	AA	GG	GG	AA	GG	AA	GG	GG	GG	GG	GG	GG	GG	GG	GG	GG	AA	GG	AA	GG	GG	AA	GG	GG	GG	GG	GG	GG	AA	AA	GG	AA	GG	GG
rs1_2592147	NA	1	2592147	NA	NA	NA	NA	NA	NA	NA	TT	TT	CC	CC	TT	CC	TT	TT	CC	TT	CC	TT	TT	TT	TT	TT	TT	TT	TT	TT	TT	CC	TT	CC	TT	TT	CC	TT	TT	TT	TT	TT	TT	CC	CC	TT	CC	TT	TT
rs1_2609052	NA	1	2609052	NA	NA	NA	NA	NA	NA	NA	AA	GG	GG	GG	GG	GG	GG	GG	GG	GG	GG	GG	GG	GG	GG	GG	GG	GG	GG	GG	GG	GG	GG	GG	GG	GG	GG	GG	GG	GG	GG	GG	GG	GG	GG	GG	GG	GG	GG
rs1_2616125	NA	1	2616125	NA	NA	NA	NA	NA	NA	NA	GG	TT	TT	TT	TT	TT	TT	TT	TT	TT	TT	TT	TT	TT	TT	TT	TT	TT	TT	TT	TT	TT	TT	TT	TT	TT	TT	TT	TT	TT	TT	TT	TT	TT	TT	TT	TT	TT	TT
rs1_2632767	NA	1	2632767	NA	NA	NA	NA	NA	NA	NA	GG	AA	AA	AA	AA	AA	AA	AA	AA	AA	AA	AA	AA	AA	AA	AA	AA	AA	AA	AA	AA	AA	AA	AA	AA	AA	AA	AA	AA	AA	AA	AA	AA	AA	AA	AA	AA	AA	AA
rs1_2633220	NA	1	2633220	NA	NA	NA	NA	NA	NA	NA	AA	GG	GG	GG	GG	GG	GG	GG	GG	GG	GG	GG	GG	GG	GG	GG	GG	GG	GG	GG	GG	GG	GG	GG	GG	GG	GG	GG	GG	GG	GG	GG	GG	GG	GG	GG	GG	GG	GG
rs1_2633236	NA	1	2633236	NA	NA	NA	NA	NA	NA	NA	CC	GG	GG	GG	GG	GG	GG	GG	GG	GG	GG	GG	GG	GG	GG	GG	GG	GG	GG	GG	GG	GG	GG	GG	GG	GG	GG	GG	GG	GG	GG	GG	GG	GG	GG	GG	GG	GG	GG
rs1_2664630	NA	1	2664630	NA	NA	NA	NA	NA	NA	NA	CC	GG	CC	CC	GG	CC	GG	GG	CC	GG	CC	GG	GG	GG	GG	GG	GG	GG	GG	CC	GG	CC	GG	CC	GG	GG	CC	GG	GG	GG	GG	GG	GG	CC	CC	GG	CC	GG	GG
rs1_2664703	NA	1	2664703	NA	NA	NA	NA	NA	NA	NA	GG	CC	GG	GG	CC	GG	CC	CC	GG	CC	GG	CC	CC	CC	CC	CC	CC	CC	CC	GG	CC	GG	CC	GG	CC	CC	GG	CC	CC	CC	CC	CC	CC	GG	GG	CC	GG	CC	CC
rs1_2664709	NA	1	2664709	NA	NA	NA	NA	NA	NA	NA	GG	AA	GG	GG	AA	GG	AA	AA	GG	AA	GG	AA	AA	AA	AA	AA	AA	AA	AA	GG	AA	GG	AA	GG	AA	AA	GG	AA	AA	AA	AA	AA	AA	GG	GG	AA	GG	AA	AA
rs1_2664710	NA	1	2664710	NA	NA	NA	NA	NA	NA	NA	CC	GG	CC	CC	GG	CC	GG	GG	CC	GG	CC	GG	GG	GG	GG	GG	GG	GG	GG	CC	GG	CC	GG	CC	GG	GG	CC	GG	GG	GG	GG	GG	GG	CC	CC	GG	CC	GG	GG
rs1_2666699	NA	1	2666699	NA	NA	NA	NA	NA	NA	NA	GG	GG	AA	AA	GG	AA	GG	GG	AA	GG	AA	GG	GG	GG	GG	GG	GG	GG	GG	AA	GG	AA	GG	AA	GG	GG	GG	GG	GG	GG	GG	GG	GG	AA	AA	GG	AA	GG	GG
rs1_2682931	NA	1	2682931	NA	NA	NA	NA	NA	NA	NA	TT	TT	CC	CC	TT	CC	TT	TT	CC	TT	CC	TT	TT	TT	TT	TT	TT	TT	TT	CC	TT	CC	TT	CC	TT	TT	TT	TT	TT	TT	TT	TT	TT	CC	CC	TT	CC	TT	TT
rs1_2682961	NA	1	2682961	NA	NA	NA	NA	NA	NA	NA	GG	GG	AA	AA	GG	AA	GG	GG	AA	GG	AA	GG	GG	GG	GG	GG	GG	GG	GG	AA	GG	AA	GG	AA	GG	GG	GG	GG	GG	GG	GG	GG	GG	AA	AA	GG	AA	GG	GG
rs1_2682979	NA	1	2682979	NA	NA	NA	NA	NA	NA	NA	GG	GG	CC	CC	GG	CC	GG	GG	CC	GG	CC	GG	GG	GG	GG	GG	GG	GG	GG	CC	GG	CC	GG	CC	GG	GG	GG	GG	GG	GG	GG	GG	GG	CC	CC	GG	CC	GG	GG
rs1_2683033	NA	1	2683033	NA	NA	NA	NA	NA	NA	NA	GG	GG	TT	TT	GG	TT	GG	GG	TT	GG	TT	GG	GG	GG	GG	GG	GG	GG	GG	TT	GG	TT	GG	TT	GG	GG	GG	GG	GG	GG	GG	GG	GG	TT	TT	GG	TT	GG	GG
rs1_2691438	NA	1	2691438	NA	NA	NA	NA	NA	NA	NA	TT	CC	CC	CC	CC	CC	CC	CC	CC	CC	CC	CC	CC	CC	CC	CC	CC	CC	CC	CC	CC	CC	CC	CC	CC	CC	CC	CC	CC	CC	CC	CC	CC	CC	CC	CC	CC	CC	CC
rs1_2691527	NA	1	2691527	NA	NA	NA	NA	NA	NA	NA	CC	CC	CC	CC	CC	CC	CC	CC	CC	CC	CC	TT	TT	TT	TT	TT	TT	CC	TT	CC	TT	CC	CC	CC	TT	TT	TT	TT	TT	TT	TT	TT	TT	CC	CC	TT	CC	TT	TT
rs1_2691693	NA	1	2691693	NA	NA	NA	NA	NA	NA	NA	GG	TT	TT	TT	GG	TT	GG	GG	TT	GG	TT	GG	GG	GG	GG	GG	GG	GG	GG	TT	GG	TT	GG	TT	GG	GG	GG	GG	GG	GG	GG	GG	GG	TT	TT	GG	TT	GG	GG
rs1_2691752	NA	1	2691752	NA	NA	NA	NA	NA	NA	NA	TT	TT	TT	TT	TT	TT	TT	TT	TT	TT	TT	CC	CC	CC	CC	CC	CC	TT	CC	TT	CC	TT	TT	TT	CC	CC	CC	CC	CC	CC	CC	CC	CC	TT	TT	CC	TT	CC	CC
rs1_2721798	NA	1	2721798	NA	NA	NA	NA	NA	NA	NA	CC	CC	CC	CC	TT	CC	TT	TT	CC	TT	CC	CC	CC	CC	CC	CC	CC	TT	CC	CC	CC	CC	TT	CC	CC	CC	CC	CC	CC	CC	CC	CC	CC	CC	CC	CC	CC	CC	CC
rs1_2726106	NA	1	2726106	NA	NA	NA	NA	NA	NA	NA	CC	TT	CC	CC	TT	CC	TT	TT	CC	TT	CC	CC	CC	CC	CC	CC	CC	TT	CC	CC	CC	CC	TT	CC	CC	CC	CC	CC	CC	CC	CC	CC	CC	CC	CC	CC	CC	CC	CC
rs1_2726142	NA	1	2726142	NA	NA	NA	NA	NA	NA	NA	TT	GG	GG	GG	GG	GG	GG	GG	GG	GG	GG	GG	GG	GG	GG	GG	GG	GG	GG	GG	GG	GG	GG	GG	GG	GG	GG	GG	GG	GG	GG	GG	GG	GG	GG	GG	GG	GG	GG
rs1_2726166	NA	1	2726166	NA	NA	NA	NA	NA	NA	NA	GG	CC	CC	CC	CC	CC	CC	CC	CC	CC	CC	CC	CC	CC	CC	CC	CC	CC	CC	CC	CC	CC	CC	CC	CC	CC	CC	CC	CC	CC	CC	CC	CC	CC	CC	CC	CC	CC	CC
rs1_2726177	NA	1	2726177	NA	NA	NA	NA	NA	NA	NA	AA	GG	GG	GG	GG	GG	GG	GG	GG	GG	GG	GG	GG	GG	GG	GG	GG	GG	GG	GG	GG	GG	GG	GG	GG	GG	GG	GG	GG	GG	GG	GG	GG	GG	GG	GG	GG	GG	GG
rs1_2726191	NA	1	2726191	NA	NA	NA	NA	NA	NA	NA	CC	CC	TT	TT	CC	TT	CC	CC	TT	CC	TT	TT	TT	TT	TT	TT	TT	CC	TT	TT	TT	TT	CC	TT	TT	TT	TT	TT	TT	TT	TT	TT	TT	TT	TT	TT	TT	TT	TT
rs1_2726203	NA	1	2726203	NA	NA	NA	NA	NA	NA	NA	TT	CC	CC	CC	CC	CC	CC	CC	CC	CC	CC	CC	CC	CC	CC	CC	CC	CC	CC	CC	CC	CC	CC	CC	CC	CC	CC	CC	CC	CC	CC	CC	CC	CC	CC	CC	CC	CC	CC
rs1_2726235	NA	1	2726235	NA	NA	NA	NA	NA	NA	NA	CC	TT	CC	CC	TT	CC	TT	TT	CC	TT	CC	CC	CC	CC	CC	CC	CC	TT	CC	CC	CC	CC	TT	CC	CC	CC	CC	CC	CC	CC	CC	CC	CC	CC	CC	CC	CC	CC	CC
rs1_2735740	NA	1	2735740	NA	NA	NA	NA	NA	NA	NA	AA	GG	AA	AA	GG	AA	GG	GG	AA	GG	AA	AA	AA	AA	AA	AA	AA	GG	AA	AA	AA	AA	GG	AA	AA	AA	AA	AA	AA	AA	AA	AA	AA	AA	AA	AA	AA	AA	AA
rs1_2755712	NA	1	2755712	NA	NA	NA	NA	NA	NA	NA	GG	AA	AA	AA	AA	AA	AA	AA	AA	AA	AA	AA	AA	AA	AA	AA	AA	AA	AA	AA	AA	AA	AA	AA	AA	AA	AA	AA	AA	AA	AA	AA	AA	AA	AA	AA	AA	AA	AA
rs1_2755739	NA	1	2755739	NA	NA	NA	NA	NA	NA	NA	TT	CC	TT	TT	CC	TT	CC	CC	TT	CC	TT	TT	TT	TT	TT	TT	TT	CC	TT	TT	TT	TT	CC	TT	TT	TT	CC	TT	TT	TT	TT	TT	TT	TT	TT	TT	TT	TT	TT
rs1_2803270	NA	1	2803270	NA	NA	NA	NA	NA	NA	NA	CC	AA	AA	CC	AA	CC	AA	AA	AA	AA	CC	CC	CC	AA	AA	CC	CC	AA	CC	CC	CC	CC	AA	AA	CC	CC	AA	CC	CC	CC	CC	CC	CC	AA	AA	CC	AA	CC	CC
rs1_2811467	NA	1	2811467	NA	NA	NA	NA	NA	NA	NA	TT	TT	TT	CC	TT	CC	TT	TT	TT	TT	CC	CC	CC	TT	TT	CC	CC	TT	CC	CC	CC	CC	TT	TT	CC	CC	TT	CC	CC	CC	CC	CC	CC	TT	TT	CC	TT	CC	CC
rs1_2814325	NA	1	2814325	NA	NA	NA	NA	NA	NA	NA	CC	AA	AA	AA	AA	AA	AA	AA	AA	AA	AA	AA	AA	AA	AA	AA	AA	AA	AA	AA	AA	AA	AA	AA	AA	AA	AA	AA	AA	AA	AA	AA	AA	AA	AA	AA	AA	AA	AA
rs1_2814553	NA	1	2814553	NA	NA	NA	NA	NA	NA	NA	CC	TT	TT	CC	TT	CC	TT	TT	TT	TT	CC	CC	CC	TT	TT	CC	CC	TT	CC	CC	CC	CC	TT	TT	CC	CC	TT	CC	CC	CC	CC	CC	CC	TT	TT	CC	TT	CC	CC
rs1_2814561	NA	1	2814561	NA	NA	NA	NA	NA	NA	NA	TT	TT	TT	AA	TT	AA	TT	TT	TT	TT	AA	AA	AA	TT	TT	AA	AA	TT	AA	AA	AA	AA	TT	TT	AA	AA	TT	AA	AA	AA	AA	AA	AA	TT	TT	AA	TT	AA	AA
rs1_2814610	NA	1	2814610	NA	NA	NA	NA	NA	NA	NA	AA	AA	AA	GG	AA	GG	AA	AA	AA	AA	GG	GG	GG	AA	AA	GG	GG	AA	GG	GG	GG	GG	AA	AA	GG	GG	AA	GG	GG	GG	GG	GG	GG	AA	AA	GG	AA	GG	GG
rs1_2814649	NA	1	2814649	NA	NA	NA	NA	NA	NA	NA	TT	TT	TT	AA	TT	AA	TT	TT	TT	TT	AA	AA	AA	TT	TT	AA	AA	TT	AA	AA	AA	AA	TT	TT	AA	AA	TT	AA	AA	AA	AA	AA	AA	TT	TT	AA	AA	AA	AA
rs1_2814677	NA	1	2814677	NA	NA	NA	NA	NA	NA	NA	TT	AA	AA	AA	AA	AA	AA	AA	AA	AA	AA	AA	AA	AA	AA	AA	AA	AA	AA	AA	AA	AA	AA	AA	AA	AA	AA	AA	AA	AA	AA	AA	AA	AA	AA	AA	AA	AA	AA
rs1_2815385	NA	1	2815385	NA	NA	NA	NA	NA	NA	NA	TT	CC	CC	TT	CC	TT	CC	CC	CC	CC	TT	TT	TT	CC	CC	TT	TT	CC	TT	TT	TT	TT	CC	CC	TT	TT	CC	TT	TT	TT	TT	TT	TT	CC	CC	TT	TT	TT	TT
rs1_2815420	NA	1	2815420	NA	NA	NA	NA	NA	NA	NA	AA	TT	TT	AA	TT	AA	TT	TT	TT	TT	AA	AA	AA	TT	TT	AA	AA	TT	AA	AA	AA	AA	TT	TT	AA	AA	TT	AA	AA	AA	AA	AA	AA	TT	TT	AA	AA	AA	AA
rs1_2815580	NA	1	2815580	NA	NA	NA	NA	NA	NA	NA	GG	GG	GG	CC	GG	CC	GG	GG	GG	GG	CC	CC	CC	GG	GG	CC	CC	GG	CC	CC	CC	CC	GG	GG	CC	CC	GG	CC	CC	CC	CC	CC	CC	GG	GG	CC	CC	CC	CC
rs1_2815901	NA	1	2815901	NA	NA	NA	NA	NA	NA	NA	GG	AA	AA	GG	AA	GG	AA	AA	AA	AA	GG	GG	GG	AA	AA	GG	GG	AA	GG	GG	GG	GG	AA	AA	GG	GG	AA	GG	GG	GG	GG	GG	GG	AA	AA	GG	GG	GG	GG
rs1_2818023	NA	1	2818023	NA	NA	NA	NA	NA	NA	NA	AA	CC	CC	AA	CC	AA	CC	CC	CC	CC	AA	AA	AA	CC	CC	AA	AA	CC	AA	CC	AA	AA	CC	CC	AA	AA	CC	AA	AA	AA	AA	AA	AA	CC	CC	AA	AA	AA	AA
rs1_2818395	NA	1	2818395	NA	NA	NA	NA	NA	NA	NA	AA	AA	AA	GG	AA	GG	AA	AA	AA	AA	GG	GG	GG	AA	AA	GG	GG	AA	GG	AA	GG	GG	AA	AA	GG	GG	AA	GG	GG	GG	GG	GG	GG	AA	AA	GG	GG	GG	GG
rs1_2818411	NA	1	2818411	NA	NA	NA	NA	NA	NA	NA	AA	CC	CC	CC	CC	CC	CC	CC	CC	CC	CC	CC	CC	CC	CC	CC	CC	CC	CC	CC	CC	CC	CC	CC	CC	CC	CC	CC	CC	CC	CC	CC	CC	CC	CC	CC	CC	CC	CC
rs1_2818449	NA	1	2818449	NA	NA	NA	NA	NA	NA	NA	AA	CC	CC	AA	CC	AA	CC	CC	CC	CC	AA	AA	AA	CC	CC	AA	AA	CC	AA	CC	AA	AA	CC	CC	AA	AA	CC	AA	AA	AA	AA	AA	AA	CC	CC	AA	AA	AA	AA
rs1_2830459	NA	1	2830459	NA	NA	NA	NA	NA	NA	NA	GG	AA	AA	GG	AA	GG	AA	AA	AA	AA	GG	GG	GG	AA	AA	GG	GG	AA	GG	AA	GG	GG	AA	AA	GG	GG	AA	GG	GG	GG	GG	GG	GG	AA	AA	GG	GG	GG	GG
rs1_2833281	NA	1	2833281	NA	NA	NA	NA	NA	NA	NA	AA	GG	GG	AA	GG	AA	GG	GG	GG	GG	AA	AA	AA	GG	GG	AA	AA	GG	AA	GG	AA	AA	GG	GG	AA	AA	GG	AA	AA	AA	AA	AA	AA	GG	GG	AA	AA	AA	AA
rs1_2833350	NA	1	2833350	NA	NA	NA	NA	NA	NA	NA	AA	GG	GG	AA	GG	AA	GG	GG	GG	GG	AA	AA	AA	GG	GG	AA	AA	GG	AA	GG	AA	AA	GG	GG	AA	AA	GG	AA	AA	AA	AA	AA	AA	GG	GG	AA	AA	AA	AA
rs1_2833353	NA	1	2833353	NA	NA	NA	NA	NA	NA	NA	TT	AA	AA	TT	AA	TT	AA	AA	AA	AA	TT	TT	TT	AA	AA	TT	TT	AA	TT	AA	TT	TT	AA	AA	TT	TT	AA	TT	TT	TT	TT	TT	TT	AA	AA	TT	TT	TT	TT
rs1_2840176	NA	1	2840176	NA	NA	NA	NA	NA	NA	NA	GG	TT	TT	GG	TT	GG	TT	TT	TT	TT	GG	GG	GG	TT	TT	GG	GG	TT	GG	TT	GG	GG	TT	TT	GG	GG	TT	GG	GG	GG	GG	GG	GG	TT	TT	GG	GG	GG	GG
rs1_2840204	NA	1	2840204	NA	NA	NA	NA	NA	NA	NA	GG	AA	AA	GG	AA	GG	AA	AA	AA	AA	GG	GG	GG	AA	AA	GG	GG	AA	GG	AA	GG	GG	AA	AA	GG	GG	AA	GG	GG	GG	GG	GG	GG	AA	AA	GG	GG	GG	GG
rs1_2840208	NA	1	2840208	NA	NA	NA	NA	NA	NA	NA	GG	CC	CC	GG	CC	GG	CC	CC	CC	CC	GG	GG	GG	CC	CC	GG	GG	CC	GG	CC	GG	GG	CC	CC	GG	GG	CC	GG	GG	GG	GG	GG	GG	CC	CC	GG	GG	GG	GG
rs1_2840569	NA	1	2840569	NA	NA	NA	NA	NA	NA	NA	AA	GG	GG	AA	GG	AA	GG	GG	GG	GG	AA	AA	AA	GG	GG	AA	AA	GG	AA	GG	AA	AA	GG	GG	AA	AA	GG	AA	AA	AA	AA	AA	AA	GG	GG	AA	AA	AA	AA
rs1_2840571	NA	1	2840571	NA	NA	NA	NA	NA	NA	NA	TT	CC	CC	TT	CC	TT	CC	CC	CC	CC	TT	TT	TT	CC	CC	TT	TT	CC	TT	CC	TT	TT	CC	CC	TT	TT	CC	TT	TT	TT	TT	TT	TT	CC	CC	TT	TT	TT	TT
rs1_2840663	NA	1	2840663	NA	NA	NA	NA	NA	NA	NA	CC	GG	GG	CC	GG	CC	GG	GG	GG	GG	CC	CC	CC	GG	GG	CC	CC	GG	CC	GG	CC	CC	GG	GG	CC	CC	GG	CC	CC	CC	CC	CC	CC	GG	GG	CC	CC	CC	CC
rs1_2840674	NA	1	2840674	NA	NA	NA	NA	NA	NA	NA	TT	CC	CC	TT	CC	TT	CC	CC	CC	CC	TT	TT	TT	CC	CC	TT	TT	CC	TT	CC	TT	TT	CC	CC	TT	TT	CC	TT	TT	TT	TT	TT	TT	CC	CC	TT	TT	TT	TT
rs1_2840714	NA	1	2840714	NA	NA	NA	NA	NA	NA	NA	AA	TT	TT	AA	TT	AA	TT	TT	TT	TT	AA	AA	AA	TT	TT	AA	AA	TT	AA	TT	AA	AA	TT	TT	AA	AA	TT	AA	AA	AA	AA	AA	AA	TT	TT	AA	AA	AA	AA
rs1_2840723	NA	1	2840723	NA	NA	NA	NA	NA	NA	NA	GG	AA	AA	GG	AA	GG	AA	AA	AA	AA	GG	GG	GG	AA	AA	GG	GG	AA	GG	AA	GG	GG	AA	AA	GG	GG	AA	GG	GG	GG	GG	GG	GG	AA	AA	GG	GG	GG	GG
rs1_2848187	NA	1	2848187	NA	NA	NA	NA	NA	NA	NA	CC	CC	CC	TT	CC	TT	CC	CC	CC	CC	TT	TT	TT	CC	CC	TT	TT	CC	TT	CC	TT	TT	CC	CC	TT	TT	CC	TT	TT	TT	TT	TT	TT	CC	CC	TT	TT	TT	TT
rs1_2848235	NA	1	2848235	NA	NA	NA	NA	NA	NA	NA	CC	TT	TT	CC	TT	CC	TT	TT	TT	TT	CC	CC	CC	TT	TT	CC	CC	TT	CC	TT	CC	CC	TT	TT	CC	CC	TT	CC	CC	CC	CC	CC	CC	TT	TT	CC	CC	CC	CC
rs1_2848409	NA	1	2848409	NA	NA	NA	NA	NA	NA	NA	CC	AA	AA	CC	AA	CC	AA	AA	AA	AA	CC	CC	CC	AA	AA	CC	CC	AA	CC	AA	CC	CC	AA	AA	CC	CC	AA	CC	CC	CC	CC	CC	CC	AA	AA	CC	CC	CC	CC
rs1_2848504	NA	1	2848504	NA	NA	NA	NA	NA	NA	NA	CC	TT	TT	TT	TT	TT	TT	TT	TT	TT	TT	TT	TT	TT	TT	TT	TT	TT	TT	TT	TT	TT	TT	TT	TT	TT	TT	TT	TT	TT	TT	TT	TT	TT	TT	TT	TT	TT	TT
rs1_2848577	NA	1	2848577	NA	NA	NA	NA	NA	NA	NA	AA	GG	GG	AA	GG	AA	GG	GG	GG	GG	AA	AA	AA	GG	GG	AA	AA	GG	AA	GG	AA	AA	GG	GG	AA	AA	GG	AA	AA	AA	AA	AA	AA	GG	GG	AA	AA	AA	AA
rs1_2852030	NA	1	2852030	NA	NA	NA	NA	NA	NA	NA	CC	TT	TT	TT	TT	TT	TT	TT	TT	TT	TT	TT	TT	TT	TT	TT	TT	TT	TT	TT	TT	TT	TT	TT	TT	TT	TT	TT	TT	TT	TT	TT	TT	TT	TT	TT	TT	TT	TT
rs1_2861126	NA	1	2861126	NA	NA	NA	NA	NA	NA	NA	TT	CC	CC	CC	CC	CC	CC	CC	CC	CC	CC	CC	CC	CC	CC	CC	CC	CC	CC	CC	CC	CC	CC	CC	CC	CC	CC	CC	CC	CC	CC	CC	CC	CC	CC	CC	CC	CC	CC
rs1_2861222	NA	1	2861222	NA	NA	NA	NA	NA	NA	NA	AA	CC	CC	CC	CC	CC	CC	CC	CC	CC	CC	CC	CC	CC	CC	CC	CC	CC	CC	CC	CC	CC	CC	CC	CC	CC	CC	CC	CC	CC	CC	CC	CC	CC	CC	CC	CC	CC	CC
rs1_2861241	NA	1	2861241	NA	NA	NA	NA	NA	NA	NA	GG	GG	AA	AA	GG	AA	GG	GG	AA	GG	AA	AA	AA	AA	AA	AA	AA	GG	AA	AA	AA	AA	GG	AA	AA	AA	GG	AA	AA	AA	AA	AA	AA	AA	AA	AA	AA	AA	AA
rs1_2861334	NA	1	2861334	NA	NA	NA	NA	NA	NA	NA	TT	TT	CC	CC	TT	CC	TT	TT	CC	TT	CC	CC	CC	CC	CC	CC	CC	TT	CC	CC	CC	CC	TT	CC	CC	CC	TT	CC	CC	CC	CC	CC	CC	CC	CC	CC	CC	CC	CC
rs1_2867144	NA	1	2867144	NA	NA	NA	NA	NA	NA	NA	CC	AA	CC	CC	AA	CC	AA	AA	CC	AA	CC	CC	CC	CC	CC	CC	CC	AA	CC	CC	CC	CC	AA	CC	CC	CC	AA	CC	CC	CC	CC	CC	CC	CC	CC	CC	CC	CC	CC
rs1_2867179	NA	1	2867179	NA	NA	NA	NA	NA	NA	NA	CC	CC	AA	AA	CC	AA	CC	CC	AA	CC	AA	AA	AA	AA	AA	AA	AA	CC	AA	AA	AA	AA	CC	AA	AA	AA	CC	AA	AA	AA	AA	AA	AA	AA	AA	AA	AA	AA	AA
rs1_2878795	NA	1	2878795	NA	NA	NA	NA	NA	NA	NA	AA	GG	GG	GG	GG	GG	GG	GG	GG	GG	GG	GG	GG	GG	GG	GG	GG	GG	GG	GG	GG	GG	GG	GG	GG	GG	GG	GG	GG	GG	GG	GG	GG	GG	GG	GG	GG	GG	GG
rs1_2885468	NA	1	2885468	NA	NA	NA	NA	NA	NA	NA	AA	GG	AA	AA	GG	AA	GG	GG	AA	GG	AA	AA	AA	AA	AA	AA	AA	GG	AA	AA	AA	AA	GG	AA	AA	AA	GG	AA	AA	AA	AA	AA	AA	AA	AA	AA	AA	AA	AA
rs1_2885521	NA	1	2885521	NA	NA	NA	NA	NA	NA	NA	TT	CC	TT	TT	CC	TT	CC	CC	TT	CC	TT	TT	TT	TT	TT	TT	TT	CC	TT	TT	TT	TT	CC	TT	TT	TT	CC	TT	TT	TT	TT	TT	TT	TT	TT	TT	TT	TT	TT
rs1_2885538	NA	1	2885538	NA	NA	NA	NA	NA	NA	NA	GG	CC	CC	CC	CC	CC	CC	CC	CC	CC	CC	CC	CC	CC	CC	CC	CC	CC	CC	CC	CC	CC	CC	CC	CC	CC	CC	CC	CC	CC	CC	CC	CC	CC	CC	CC	CC	CC	CC
rs1_2885985	NA	1	2885985	NA	NA	NA	NA	NA	NA	NA	CC	CC	TT	TT	CC	TT	CC	CC	TT	CC	TT	TT	TT	TT	TT	TT	TT	CC	TT	TT	TT	TT	CC	TT	TT	TT	CC	TT	TT	TT	TT	TT	TT	TT	TT	TT	TT	TT	TT
rs1_2886043	NA	1	2886043	NA	NA	NA	NA	NA	NA	NA	CC	AA	AA	AA	AA	AA	AA	AA	AA	AA	AA	AA	AA	AA	AA	AA	AA	AA	AA	AA	AA	AA	AA	AA	AA	AA	AA	AA	AA	AA	AA	AA	AA	AA	AA	AA	AA	AA	AA
rs1_2887811	NA	1	2887811	NA	NA	NA	NA	NA	NA	NA	CC	GG	GG	GG	GG	GG	GG	GG	GG	GG	GG	GG	GG	GG	GG	GG	GG	GG	GG	GG	GG	GG	GG	GG	GG	GG	GG	GG	GG	GG	GG	GG	GG	GG	GG	GG	GG	GG	GG
rs1_2888186	NA	1	2888186	NA	NA	NA	NA	NA	NA	NA	GG	AA	GG	GG	AA	GG	AA	AA	GG	AA	GG	GG	GG	GG	GG	GG	GG	AA	GG	GG	GG	GG	AA	GG	GG	GG	AA	GG	GG	GG	GG	GG	GG	GG	GG	GG	GG	GG	GG
rs1_2893273	NA	1	2893273	NA	NA	NA	NA	NA	NA	NA	AA	GG	GG	GG	GG	GG	GG	GG	GG	GG	GG	GG	GG	GG	GG	GG	GG	GG	GG	GG	GG	GG	GG	GG	GG	GG	GG	GG	GG	GG	GG	GG	GG	GG	GG	GG	GG	GG	GG
rs1_2893296	NA	1	2893296	NA	NA	NA	NA	NA	NA	NA	TT	CC	CC	CC	CC	CC	CC	CC	CC	CC	CC	CC	CC	CC	CC	CC	CC	CC	CC	CC	CC	CC	CC	CC	CC	CC	CC	CC	CC	CC	CC	CC	CC	CC	CC	CC	CC	CC	CC
rs1_2893363	NA	1	2893363	NA	NA	NA	NA	NA	NA	NA	TT	GG	TT	TT	GG	TT	GG	GG	TT	GG	TT	TT	TT	TT	TT	TT	TT	GG	TT	TT	TT	TT	GG	TT	TT	TT	GG	TT	TT	TT	TT	TT	TT	TT	TT	TT	TT	TT	TT
rs1_2893636	NA	1	2893636	NA	NA	NA	NA	NA	NA	NA	TT	CC	CC	CC	CC	CC	CC	CC	CC	CC	CC	CC	CC	CC	CC	CC	CC	CC	CC	CC	CC	CC	CC	CC	CC	CC	CC	CC	CC	CC	CC	CC	CC	CC	CC	CC	CC	CC	CC
rs1_2896923	NA	1	2896923	NA	NA	NA	NA	NA	NA	NA	AA	TT	TT	TT	TT	TT	TT	TT	TT	TT	TT	TT	TT	TT	TT	TT	TT	TT	TT	TT	TT	TT	TT	TT	TT	TT	TT	TT	TT	TT	TT	TT	TT	TT	TT	TT	TT	TT	TT
rs1_2899285	NA	1	2899285	NA	NA	NA	NA	NA	NA	NA	GG	GG	AA	AA	GG	AA	GG	GG	AA	GG	AA	AA	AA	AA	AA	AA	AA	GG	AA	AA	AA	AA	GG	AA	AA	AA	GG	AA	AA	AA	AA	AA	AA	AA	AA	AA	AA	AA	AA
rs1_2899567	NA	1	2899567	NA	NA	NA	NA	NA	NA	NA	CC	TT	CC	CC	TT	CC	TT	TT	CC	TT	CC	CC	CC	CC	CC	CC	CC	TT	CC	CC	CC	CC	TT	CC	CC	CC	TT	CC	CC	CC	CC	CC	CC	CC	CC	CC	CC	CC	CC
rs1_2899652	NA	1	2899652	NA	NA	NA	NA	NA	NA	NA	GG	AA	GG	GG	AA	GG	AA	AA	GG	AA	GG	GG	GG	GG	GG	GG	GG	AA	GG	GG	GG	GG	AA	GG	GG	GG	AA	GG	GG	GG	GG	GG	GG	GG	GG	GG	GG	GG	GG
rs1_2899683	NA	1	2899683	NA	NA	NA	NA	NA	NA	NA	AA	CC	CC	CC	CC	CC	CC	CC	CC	CC	CC	CC	CC	CC	CC	CC	CC	CC	CC	CC	CC	CC	CC	CC	CC	CC	CC	CC	CC	CC	CC	CC	CC	CC	CC	CC	CC	CC	CC
rs1_2899684	NA	1	2899684	NA	NA	NA	NA	NA	NA	NA	AA	GG	GG	GG	GG	GG	GG	GG	GG	GG	GG	GG	GG	GG	GG	GG	GG	GG	GG	GG	GG	GG	GG	GG	GG	GG	GG	GG	GG	GG	GG	GG	GG	GG	GG	GG	GG	GG	GG
rs1_2899912	NA	1	2899912	NA	NA	NA	NA	NA	NA	NA	AA	AA	CC	CC	AA	CC	AA	AA	CC	AA	CC	CC	CC	CC	CC	CC	CC	AA	CC	CC	CC	CC	AA	CC	CC	CC	AA	CC	CC	CC	CC	CC	CC	CC	CC	CC	CC	CC	CC
rs1_2921039	NA	1	2921039	NA	NA	NA	NA	NA	NA	NA	CC	AA	AA	AA	AA	AA	AA	AA	AA	AA	AA	AA	AA	AA	AA	AA	AA	AA	AA	AA	AA	AA	AA	AA	AA	AA	AA	AA	AA	AA	AA	AA	AA	AA	AA	AA	AA	AA	AA
rs1_2921384	NA	1	2921384	NA	NA	NA	NA	NA	NA	NA	GG	AA	AA	AA	AA	AA	AA	AA	AA	AA	AA	AA	AA	AA	AA	AA	AA	AA	AA	AA	AA	AA	AA	AA	AA	AA	AA	AA	AA	AA	AA	AA	AA	AA	AA	AA	AA	AA	AA
rs1_2924297	NA	1	2924297	NA	NA	NA	NA	NA	NA	NA	GG	AA	AA	AA	AA	AA	AA	AA	AA	AA	AA	AA	AA	AA	AA	AA	AA	AA	AA	AA	AA	AA	AA	AA	AA	AA	AA	AA	AA	AA	AA	AA	AA	AA	AA	AA	AA	AA	AA
rs1_2925967	NA	1	2925967	NA	NA	NA	NA	NA	NA	NA	GG	AA	AA	AA	AA	AA	AA	AA	AA	AA	AA	AA	AA	AA	AA	AA	AA	AA	AA	AA	AA	AA	AA	AA	AA	AA	AA	AA	AA	AA	AA	AA	AA	AA	AA	AA	AA	AA	AA
rs1_2954960	NA	1	2954960	NA	NA	NA	NA	NA	NA	NA	CC	AA	AA	AA	AA	AA	AA	AA	AA	AA	AA	AA	AA	AA	AA	AA	AA	AA	AA	AA	AA	AA	AA	AA	AA	AA	AA	AA	AA	AA	AA	AA	AA	AA	AA	AA	AA	AA	AA
rs1_2955287	NA	1	2955287	NA	NA	NA	NA	NA	NA	NA	AA	GG	GG	GG	GG	GG	GG	GG	GG	GG	GG	GG	GG	GG	GG	GG	GG	GG	GG	GG	GG	GG	GG	GG	GG	GG	GG	GG	GG	GG	GG	GG	GG	GG	GG	GG	GG	GG	GG
rs1_2958230	NA	1	2958230	NA	NA	NA	NA	NA	NA	NA	AA	GG	GG	GG	GG	GG	GG	GG	GG	GG	GG	GG	GG	GG	GG	GG	GG	GG	GG	GG	GG	GG	GG	GG	GG	GG	GG	GG	GG	GG	GG	GG	GG	GG	GG	GG	GG	GG	GG
rs1_2963990	NA	1	2963990	NA	NA	NA	NA	NA	NA	NA	CC	TT	CC	CC	TT	CC	TT	TT	CC	TT	CC	CC	CC	CC	CC	CC	CC	TT	CC	CC	CC	CC	TT	CC	TT	TT	TT	CC	TT	CC	CC	CC	TT	CC	CC	CC	TT	TT	CC
rs1_2972304	NA	1	2972304	NA	NA	NA	NA	NA	NA	NA	GG	AA	AA	AA	AA	AA	AA	AA	AA	AA	AA	AA	AA	AA	AA	AA	AA	AA	AA	AA	AA	AA	AA	AA	AA	AA	AA	AA	AA	AA	AA	AA	AA	AA	AA	AA	AA	AA	AA
rs1_2984837	NA	1	2984837	NA	NA	NA	NA	NA	NA	NA	TT	GG	GG	GG	GG	GG	GG	GG	GG	GG	GG	GG	GG	GG	GG	GG	GG	GG	GG	GG	GG	GG	GG	GG	GG	GG	GG	GG	GG	GG	GG	GG	GG	GG	GG	GG	GG	GG	GG
rs1_2985172	NA	1	2985172	NA	NA	NA	NA	NA	NA	NA	CC	GG	GG	GG	GG	GG	GG	GG	GG	GG	GG	GG	GG	GG	GG	GG	GG	GG	GG	GG	GG	GG	GG	GG	GG	GG	GG	GG	GG	GG	GG	GG	GG	GG	GG	GG	GG	GG	GG
rs1_3004807	NA	1	3004807	NA	NA	NA	NA	NA	NA	NA	AA	GG	GG	GG	GG	GG	GG	GG	GG	GG	GG	GG	GG	GG	GG	GG	GG	GG	GG	GG	GG	GG	GG	GG	GG	GG	GG	GG	GG	GG	GG	GG	GG	GG	GG	GG	GG	GG	GG
rs1_3004815	NA	1	3004815	NA	NA	NA	NA	NA	NA	NA	AA	TT	TT	TT	TT	TT	TT	TT	TT	TT	TT	TT	TT	TT	TT	TT	TT	TT	TT	TT	TT	TT	TT	TT	TT	TT	TT	TT	TT	TT	TT	TT	TT	TT	TT	TT	TT	TT	TT
rs1_3004829	NA	1	3004829	NA	NA	NA	NA	NA	NA	NA	GG	AA	AA	AA	AA	AA	AA	AA	AA	AA	AA	AA	AA	AA	AA	AA	AA	AA	AA	AA	AA	AA	AA	AA	AA	AA	AA	AA	AA	AA	AA	AA	AA	AA	AA	AA	AA	AA	AA
rs1_3004853	NA	1	3004853	NA	NA	NA	NA	NA	NA	NA	TT	AA	AA	AA	AA	AA	AA	AA	AA	AA	AA	AA	AA	AA	AA	AA	AA	AA	AA	AA	AA	AA	AA	AA	AA	AA	AA	AA	AA	AA	AA	AA	AA	AA	AA	AA	AA	AA	AA
rs1_3004860	NA	1	3004860	NA	NA	NA	NA	NA	NA	NA	GG	CC	CC	CC	CC	CC	CC	CC	CC	CC	CC	CC	CC	CC	CC	CC	CC	CC	CC	CC	CC	CC	CC	CC	CC	CC	CC	CC	CC	CC	CC	CC	CC	CC	CC	CC	CC	CC	CC
rs1_3004901	NA	1	3004901	NA	NA	NA	NA	NA	NA	NA	AA	TT	TT	TT	TT	TT	TT	TT	TT	TT	TT	TT	TT	TT	TT	TT	TT	TT	TT	TT	TT	TT	TT	TT	TT	TT	TT	TT	TT	TT	TT	TT	TT	TT	TT	TT	TT	TT	TT
rs1_3005231	NA	1	3005231	NA	NA	NA	NA	NA	NA	NA	GG	AA	AA	AA	AA	AA	AA	AA	AA	AA	AA	AA	AA	AA	AA	AA	AA	AA	AA	AA	AA	AA	AA	AA	AA	AA	AA	AA	AA	AA	AA	AA	AA	AA	AA	AA	AA	AA	AA
rs1_3005239	NA	1	3005239	NA	NA	NA	NA	NA	NA	NA	TT	GG	GG	GG	GG	GG	GG	GG	GG	GG	GG	GG	GG	GG	GG	GG	GG	GG	GG	GG	GG	GG	GG	GG	GG	GG	GG	GG	GG	GG	GG	GG	GG	GG	GG	GG	GG	GG	GG
rs1_3005288	NA	1	3005288	NA	NA	NA	NA	NA	NA	NA	CC	TT	TT	TT	TT	TT	TT	TT	TT	TT	TT	TT	TT	TT	TT	TT	TT	TT	TT	TT	TT	TT	TT	TT	TT	TT	TT	TT	TT	TT	TT	TT	TT	TT	TT	TT	TT	TT	TT
rs1_3016521	NA	1	3016521	NA	NA	NA	NA	NA	NA	NA	GG	AA	AA	AA	AA	AA	AA	AA	AA	AA	AA	AA	AA	AA	AA	AA	AA	AA	AA	AA	AA	AA	AA	AA	AA	AA	AA	AA	AA	AA	AA	AA	AA	AA	AA	AA	AA	AA	AA
rs1_3016665	NA	1	3016665	NA	NA	NA	NA	NA	NA	NA	GG	CC	CC	CC	CC	CC	CC	CC	CC	CC	CC	CC	CC	CC	CC	CC	CC	CC	CC	CC	CC	CC	CC	CC	CC	CC	CC	CC	CC	CC	CC	CC	CC	CC	CC	CC	CC	CC	CC
rs1_3034970	NA	1	3034970	NA	NA	NA	NA	NA	NA	NA	AA	GG	GG	GG	GG	GG	GG	GG	GG	GG	GG	GG	GG	GG	GG	GG	GG	GG	GG	GG	GG	GG	GG	GG	GG	GG	GG	GG	GG	GG	GG	GG	GG	GG	GG	GG	GG	GG	GG
rs1_3039704	NA	1	3039704	NA	NA	NA	NA	NA	NA	NA	CC	TT	TT	TT	TT	TT	TT	TT	TT	TT	TT	TT	TT	TT	TT	TT	TT	TT	TT	TT	TT	TT	TT	TT	TT	TT	TT	TT	TT	TT	TT	TT	TT	TT	TT	TT	TT	TT	TT
rs1_3040202	NA	1	3040202	NA	NA	NA	NA	NA	NA	NA	AA	GG	GG	GG	GG	GG	GG	GG	GG	GG	GG	GG	GG	GG	GG	GG	GG	GG	GG	GG	GG	GG	GG	GG	GG	GG	GG	GG	GG	GG	GG	GG	GG	GG	GG	GG	GG	GG	GG
rs1_3058292	NA	1	3058292	NA	NA	NA	NA	NA	NA	NA	GG	TT	TT	TT	TT	TT	TT	TT	TT	TT	TT	TT	TT	TT	TT	TT	TT	TT	TT	TT	TT	TT	TT	TT	TT	TT	TT	TT	TT	TT	TT	TT	TT	TT	TT	TT	TT	TT	TT
rs1_3092208	NA	1	3092208	NA	NA	NA	NA	NA	NA	NA	CC	GG	GG	GG	GG	GG	GG	GG	GG	GG	GG	GG	GG	GG	GG	GG	GG	GG	GG	GG	GG	GG	GG	GG	GG	GG	GG	GG	GG	GG	GG	GG	GG	GG	GG	GG	GG	GG	GG
rs1_3092210	NA	1	3092210	NA	NA	NA	NA	NA	NA	NA	CC	TT	TT	TT	TT	TT	TT	TT	TT	TT	TT	TT	TT	TT	TT	TT	TT	TT	TT	TT	TT	TT	TT	TT	TT	TT	TT	TT	TT	TT	TT	TT	TT	TT	TT	TT	TT	TT	TT
rs1_3131549	NA	1	3131549	NA	NA	NA	NA	NA	NA	NA	TT	CC	CC	CC	CC	CC	CC	CC	CC	CC	CC	CC	CC	CC	CC	CC	CC	CC	CC	CC	CC	CC	CC	CC	CC	CC	CC	CC	CC	CC	CC	CC	CC	CC	CC	CC	CC	CC	CC
rs1_3131554	NA	1	3131554	NA	NA	NA	NA	NA	NA	NA	TT	CC	CC	CC	CC	CC	CC	CC	CC	CC	CC	CC	CC	CC	CC	CC	CC	CC	CC	CC	CC	CC	CC	CC	CC	CC	CC	CC	CC	CC	CC	CC	CC	CC	CC	CC	CC	CC	CC
rs1_3181193	NA	1	3181193	NA	NA	NA	NA	NA	NA	NA	CC	TT	TT	TT	TT	TT	TT	TT	TT	TT	TT	TT	TT	TT	TT	TT	TT	TT	TT	TT	TT	TT	TT	TT	TT	TT	TT	TT	TT	TT	TT	TT	TT	TT	TT	TT	TT	TT	TT
rs1_3181239	NA	1	3181239	NA	NA	NA	NA	NA	NA	NA	TT	CC	CC	CC	CC	CC	CC	CC	CC	CC	CC	CC	CC	CC	CC	CC	CC	CC	CC	CC	CC	CC	CC	CC	CC	CC	CC	CC	CC	CC	CC	CC	CC	CC	CC	CC	CC	CC	CC
rs1_3181242	NA	1	3181242	NA	NA	NA	NA	NA	NA	NA	AA	GG	GG	GG	GG	GG	GG	GG	GG	GG	GG	GG	GG	GG	GG	GG	GG	GG	GG	GG	GG	GG	GG	GG	GG	GG	GG	GG	GG	GG	GG	GG	GG	GG	GG	GG	GG	GG	GG
rs1_3229006	NA	1	3229006	NA	NA	NA	NA	NA	NA	NA	GG	AA	AA	AA	AA	AA	AA	AA	AA	AA	AA	AA	AA	AA	AA	AA	AA	AA	AA	AA	AA	AA	AA	AA	AA	AA	AA	AA	AA	AA	AA	AA	AA	AA	AA	AA	AA	AA	AA
rs1_3229019	NA	1	3229019	NA	NA	NA	NA	NA	NA	NA	GG	AA	AA	AA	AA	AA	AA	AA	AA	AA	AA	AA	AA	AA	AA	AA	AA	AA	AA	AA	AA	AA	AA	AA	AA	AA	AA	AA	AA	AA	AA	AA	AA	AA	AA	AA	AA	AA	AA
rs1_3251369	NA	1	3251369	NA	NA	NA	NA	NA	NA	NA	TT	CC	CC	CC	CC	CC	CC	CC	CC	CC	CC	CC	CC	CC	CC	CC	CC	CC	CC	CC	CC	CC	CC	CC	CC	CC	CC	CC	CC	CC	CC	CC	CC	CC	CC	CC	CC	CC	CC
rs1_3251419	NA	1	3251419	NA	NA	NA	NA	NA	NA	NA	AA	CC	CC	CC	CC	CC	CC	CC	CC	CC	CC	CC	CC	CC	CC	CC	CC	CC	CC	CC	CC	CC	CC	CC	CC	CC	CC	CC	CC	CC	CC	CC	CC	CC	CC	CC	CC	CC	CC
rs1_3251463	NA	1	3251463	NA	NA	NA	NA	NA	NA	NA	AA	GG	GG	GG	GG	GG	GG	GG	GG	GG	GG	GG	GG	GG	GG	GG	GG	GG	GG	GG	GG	GG	GG	GG	GG	GG	GG	GG	GG	GG	GG	GG	GG	GG	GG	GG	GG	GG	GG
rs1_3259598	NA	1	3259598	NA	NA	NA	NA	NA	NA	NA	CC	GG	GG	GG	GG	GG	GG	GG	GG	GG	GG	CC	GG	GG	GG	GG	GG	GG	CC	GG	GG	GG	GG	GG	GG	GG	GG	GG	GG	GG	GG	GG	GG	GG	GG	GG	GG	GG	GG
rs1_3259632	NA	1	3259632	NA	NA	NA	NA	NA	NA	NA	TT	CC	CC	CC	CC	CC	CC	CC	CC	CC	CC	CC	CC	CC	CC	CC	CC	CC	CC	CC	CC	CC	CC	CC	CC	CC	CC	CC	CC	CC	CC	CC	CC	CC	CC	CC	CC	CC	CC
rs1_3259639	NA	1	3259639	NA	NA	NA	NA	NA	NA	NA	GG	GG	GG	GG	GG	GG	GG	GG	GG	GG	GG	AA	GG	GG	GG	GG	GG	GG	AA	GG	GG	GG	GG	GG	GG	GG	GG	GG	GG	GG	GG	GG	GG	GG	GG	GG	GG	GG	GG
rs1_3259708	NA	1	3259708	NA	NA	NA	NA	NA	NA	NA	GG	AA	AA	AA	AA	AA	AA	AA	AA	AA	AA	GG	AA	AA	AA	AA	AA	AA	GG	AA	AA	AA	AA	AA	AA	AA	AA	AA	AA	AA	AA	AA	AA	AA	AA	AA	AA	AA	AA
rs1_3259711	NA	1	3259711	NA	NA	NA	NA	NA	NA	NA	CC	GG	GG	GG	GG	GG	GG	GG	GG	GG	GG	CC	GG	GG	GG	GG	GG	GG	CC	GG	GG	GG	GG	GG	GG	GG	GG	GG	GG	GG	GG	GG	GG	GG	GG	GG	GG	GG	GG
rs1_3259718	NA	1	3259718	NA	NA	NA	NA	NA	NA	NA	CC	TT	TT	TT	TT	TT	TT	TT	TT	TT	TT	TT	TT	TT	TT	TT	TT	TT	TT	TT	TT	TT	TT	TT	TT	TT	TT	TT	TT	TT	TT	TT	TT	TT	TT	TT	TT	TT	TT
rs1_3263266	NA	1	3263266	NA	NA	NA	NA	NA	NA	NA	GG	GG	GG	GG	GG	GG	GG	GG	GG	GG	GG	AA	GG	GG	GG	GG	GG	GG	AA	GG	GG	GG	GG	GG	GG	GG	GG	GG	GG	GG	GG	GG	GG	GG	GG	GG	GG	GG	GG
rs1_3263314	NA	1	3263314	NA	NA	NA	NA	NA	NA	NA	AA	GG	GG	GG	GG	GG	GG	GG	GG	GG	GG	GG	GG	GG	GG	GG	GG	GG	GG	GG	GG	GG	GG	GG	GG	GG	GG	GG	GG	GG	GG	GG	GG	GG	GG	GG	GG	GG	GG
rs1_3263377	NA	1	3263377	NA	NA	NA	NA	NA	NA	NA	GG	CC	CC	CC	CC	CC	CC	CC	CC	CC	CC	CC	CC	CC	CC	CC	CC	CC	CC	CC	CC	CC	CC	CC	CC	CC	CC	CC	CC	CC	CC	CC	CC	CC	CC	CC	CC	CC	CC
rs1_3289864	NA	1	3289864	NA	NA	NA	NA	NA	NA	NA	CC	CC	CC	CC	CC	CC	CC	CC	CC	CC	CC	TT	CC	CC	CC	CC	CC	CC	TT	CC	CC	CC	CC	CC	CC	CC	CC	CC	CC	CC	CC	CC	CC	CC	CC	CC	CC	CC	CC
rs1_3289887	NA	1	3289887	NA	NA	NA	NA	NA	NA	NA	GG	AA	AA	AA	AA	AA	AA	AA	AA	AA	AA	AA	AA	AA	AA	AA	AA	AA	AA	AA	AA	AA	AA	AA	AA	AA	AA	AA	AA	AA	AA	AA	AA	AA	AA	AA	AA	AA	AA
rs1_3289890	NA	1	3289890	NA	NA	NA	NA	NA	NA	NA	GG	TT	TT	TT	TT	TT	TT	TT	TT	TT	TT	TT	TT	TT	TT	TT	TT	TT	TT	TT	TT	TT	TT	TT	TT	TT	TT	TT	TT	TT	TT	TT	TT	TT	TT	TT	TT	TT	TT
rs1_3289906	NA	1	3289906	NA	NA	NA	NA	NA	NA	NA	CC	TT	TT	TT	TT	TT	TT	TT	TT	TT	TT	CC	TT	TT	TT	TT	TT	TT	CC	TT	TT	TT	TT	TT	TT	TT	TT	TT	TT	TT	TT	TT	TT	TT	TT	TT	TT	TT	TT
rs1_3306836	NA	1	3306836	NA	NA	NA	NA	NA	NA	NA	GG	AA	AA	AA	AA	AA	AA	AA	AA	AA	AA	AA	AA	AA	AA	AA	AA	AA	AA	AA	AA	AA	AA	AA	AA	AA	AA	AA	AA	AA	AA	AA	AA	AA	AA	AA	AA	AA	AA
rs1_3315381	NA	1	3315381	NA	NA	NA	NA	NA	NA	NA	GG	AA	AA	AA	AA	AA	AA	AA	AA	AA	AA	AA	AA	AA	AA	AA	AA	AA	AA	AA	AA	AA	AA	AA	AA	AA	AA	AA	AA	AA	AA	AA	AA	AA	AA	AA	AA	AA	AA
rs1_3315503	NA	1	3315503	NA	NA	NA	NA	NA	NA	NA	GG	AA	AA	AA	AA	AA	AA	AA	AA	AA	AA	AA	AA	AA	AA	AA	AA	AA	AA	AA	AA	AA	AA	AA	AA	AA	AA	AA	AA	AA	AA	AA	AA	AA	AA	AA	AA	AA	AA
rs1_3315516	NA	1	3315516	NA	NA	NA	NA	NA	NA	NA	AA	GG	GG	GG	GG	GG	GG	GG	GG	GG	GG	GG	GG	GG	GG	GG	GG	GG	GG	GG	GG	GG	GG	GG	GG	GG	GG	GG	GG	GG	GG	GG	GG	GG	GG	GG	GG	GG	GG
rs1_3315521	NA	1	3315521	NA	NA	NA	NA	NA	NA	NA	CC	TT	TT	TT	TT	TT	TT	TT	TT	TT	TT	TT	TT	TT	TT	TT	TT	TT	TT	TT	TT	TT	TT	TT	TT	TT	TT	TT	TT	TT	TT	TT	TT	TT	TT	TT	TT	TT	TT
rs1_3317897	NA	1	3317897	NA	NA	NA	NA	NA	NA	NA	GG	TT	TT	TT	TT	TT	TT	TT	TT	TT	TT	TT	TT	TT	TT	TT	TT	TT	TT	TT	TT	TT	TT	TT	TT	TT	TT	TT	TT	TT	TT	TT	TT	TT	TT	TT	TT	TT	TT
rs1_3317908	NA	1	3317908	NA	NA	NA	NA	NA	NA	NA	GG	AA	AA	AA	AA	AA	AA	AA	AA	AA	AA	AA	AA	AA	AA	AA	AA	AA	AA	AA	AA	AA	AA	AA	AA	AA	AA	AA	AA	AA	AA	AA	AA	AA	AA	AA	AA	AA	AA
rs1_3317920	NA	1	3317920	NA	NA	NA	NA	NA	NA	NA	CC	TT	TT	TT	TT	TT	TT	TT	TT	TT	TT	TT	TT	TT	TT	TT	TT	TT	TT	TT	TT	TT	TT	TT	TT	TT	TT	TT	TT	TT	TT	TT	TT	TT	TT	TT	TT	TT	TT
rs1_3320678	NA	1	3320678	NA	NA	NA	NA	NA	NA	NA	TT	CC	CC	CC	CC	CC	CC	CC	CC	CC	CC	CC	CC	CC	CC	CC	CC	CC	CC	CC	CC	CC	CC	CC	CC	CC	CC	CC	CC	CC	CC	CC	CC	CC	CC	CC	CC	CC	CC
rs1_3343826	NA	1	3343826	NA	NA	NA	NA	NA	NA	NA	AA	TT	TT	TT	TT	TT	TT	TT	TT	TT	TT	TT	TT	TT	TT	TT	TT	TT	TT	TT	TT	TT	TT	TT	TT	TT	TT	TT	TT	TT	TT	TT	TT	TT	TT	TT	TT	TT	TT
rs1_3356493	NA	1	3356493	NA	NA	NA	NA	NA	NA	NA	CC	TT	TT	TT	TT	TT	TT	TT	TT	TT	TT	TT	TT	TT	TT	TT	TT	TT	TT	TT	TT	TT	TT	TT	TT	TT	TT	TT	TT	TT	TT	TT	TT	TT	TT	TT	TT	TT	TT
rs1_3357733	NA	1	3357733	NA	NA	NA	NA	NA	NA	NA	GG	GG	CC	GG	GG	GG	GG	GG	CC	GG	GG	GG	GG	CC	CC	GG	GG	GG	GG	GG	GG	GG	GG	CC	GG	GG	GG	GG	GG	GG	GG	GG	GG	CC	CC	GG	CC	GG	GG
rs1_3398754	NA	1	3398754	NA	NA	NA	NA	NA	NA	NA	TT	AA	TT	AA	AA	AA	AA	AA	TT	AA	AA	TT	AA	TT	TT	AA	AA	AA	TT	AA	AA	AA	AA	TT	AA	AA	AA	AA	AA	AA	AA	AA	AA	TT	TT	AA	TT	AA	AA
rs1_3407838	NA	1	3407838	NA	NA	NA	NA	NA	NA	NA	CC	CC	TT	CC	CC	CC	CC	CC	TT	CC	CC	TT	CC	TT	TT	CC	CC	CC	TT	CC	CC	CC	CC	TT	CC	CC	CC	CC	CC	CC	CC	CC	CC	TT	TT	CC	TT	CC	CC
rs1_3415589	NA	1	3415589	NA	NA	NA	NA	NA	NA	NA	GG	AA	GG	AA	AA	AA	AA	AA	GG	AA	AA	GG	AA	GG	GG	AA	AA	AA	GG	AA	AA	AA	AA	GG	AA	AA	AA	AA	AA	AA	AA	AA	AA	GG	GG	AA	GG	AA	AA
rs1_3415670	NA	1	3415670	NA	NA	NA	NA	NA	NA	NA	CC	CC	TT	CC	CC	CC	CC	CC	TT	CC	CC	TT	CC	TT	TT	CC	CC	CC	TT	CC	CC	CC	CC	TT	CC	CC	CC	CC	CC	CC	CC	CC	CC	TT	TT	CC	TT	CC	CC
rs1_3435464	NA	1	3435464	NA	NA	NA	NA	NA	NA	NA	GG	GG	TT	TT	GG	TT	GG	GG	TT	GG	TT	TT	TT	TT	TT	TT	TT	GG	TT	TT	TT	TT	GG	TT	GG	GG	TT	TT	GG	TT	TT	GG	GG	TT	TT	TT	TT	GG	TT
rs1_3435502	NA	1	3435502	NA	NA	NA	NA	NA	NA	NA	CC	GG	CC	CC	GG	CC	GG	GG	CC	GG	CC	CC	CC	CC	CC	CC	CC	GG	CC	CC	CC	CC	GG	CC	GG	GG	CC	CC	GG	CC	CC	GG	GG	CC	CC	CC	CC	GG	CC
rs1_3465892	NA	1	3465892	NA	NA	NA	NA	NA	NA	NA	CC	TT	TT	TT	TT	TT	TT	TT	TT	TT	TT	TT	TT	TT	TT	TT	TT	TT	TT	TT	TT	TT	TT	TT	TT	TT	TT	TT	TT	TT	TT	TT	TT	TT	TT	TT	TT	TT	TT
rs1_3508493	NA	1	3508493	NA	NA	NA	NA	NA	NA	NA	CC	CC	TT	TT	CC	TT	CC	CC	TT	CC	TT	TT	TT	TT	TT	TT	TT	CC	TT	TT	TT	TT	CC	TT	CC	CC	TT	TT	CC	CC	TT	CC	CC	TT	TT	TT	TT	CC	TT
rs1_3533641	NA	1	3533641	NA	NA	NA	NA	NA	NA	NA	CC	CC	TT	CC	CC	CC	CC	CC	TT	CC	CC	CC	CC	TT	TT	CC	CC	CC	CC	CC	CC	CC	CC	TT	CC	CC	CC	CC	CC	CC	CC	CC	CC	TT	TT	CC	CC	CC	CC
rs1_3536384	NA	1	3536384	NA	NA	NA	NA	NA	NA	NA	TT	AA	TT	TT	AA	TT	AA	AA	TT	AA	AA	TT	AA	TT	TT	AA	TT	AA	TT	AA	TT	TT	AA	TT	AA	AA	TT	AA	AA	AA	AA	AA	AA	TT	TT	AA	TT	AA	AA
rs1_3538813	NA	1	3538813	NA	NA	NA	NA	NA	NA	NA	GG	GG	GG	GG	GG	GG	GG	GG	GG	GG	GG	GG	GG	GG	GG	GG	GG	GG	GG	GG	GG	GG	GG	GG	GG	GG	GG	GG	GG	GG	GG	GG	GG	GG	GG	GG	GG	GG	GG
rs1_3538828	NA	1	3538828	NA	NA	NA	NA	NA	NA	NA	GG	GG	GG	GG	GG	GG	GG	GG	GG	GG	GG	GG	GG	GG	GG	GG	GG	GG	GG	GG	GG	GG	GG	GG	GG	GG	GG	GG	GG	GG	GG	GG	GG	GG	GG	GG	GG	GG	GG
rs1_3599561	NA	1	3599561	NA	NA	NA	NA	NA	NA	NA	GG	GG	AA	AA	GG	GG	GG	GG	AA	GG	GG	GG	GG	AA	AA	GG	GG	GG	GG	GG	GG	GG	GG	AA	GG	GG	GG	GG	GG	AA	GG	GG	GG	AA	AA	GG	GG	GG	GG
rs1_3609856	NA	1	3609856	NA	NA	NA	NA	NA	NA	NA	AA	AA	GG	GG	AA	AA	AA	AA	GG	AA	AA	AA	AA	GG	GG	AA	AA	AA	AA	AA	AA	AA	AA	GG	AA	AA	AA	AA	AA	GG	AA	AA	AA	GG	GG	AA	AA	AA	AA
rs1_3616817	NA	1	3616817	NA	NA	NA	NA	NA	NA	NA	CC	CC	TT	TT	CC	CC	CC	CC	TT	CC	CC	CC	CC	TT	TT	CC	CC	CC	CC	CC	CC	CC	CC	TT	CC	CC	CC	CC	CC	TT	CC	CC	CC	TT	TT	CC	CC	CC	CC
rs1_3623805	NA	1	3623805	NA	NA	NA	NA	NA	NA	NA	CC	CC	TT	TT	CC	CC	CC	CC	TT	CC	CC	CC	CC	TT	TT	CC	CC	CC	CC	CC	CC	CC	CC	TT	CC	CC	CC	CC	CC	TT	CC	CC	CC	TT	TT	CC	CC	CC	CC
rs1_3623871	NA	1	3623871	NA	NA	NA	NA	NA	NA	NA	GG	GG	TT	TT	GG	GG	GG	GG	TT	GG	GG	GG	GG	TT	TT	GG	GG	GG	GG	GG	GG	GG	GG	TT	GG	GG	GG	GG	GG	TT	GG	GG	GG	TT	TT	GG	GG	GG	GG
rs1_3652877	NA	1	3652877	NA	NA	NA	NA	NA	NA	NA	CC	CC	AA	AA	CC	CC	CC	CC	AA	CC	CC	CC	CC	AA	AA	CC	CC	CC	CC	CC	CC	CC	CC	AA	CC	CC	CC	CC	CC	AA	CC	CC	CC	AA	AA	CC	AA	CC	CC
rs1_3653012	NA	1	3653012	NA	NA	NA	NA	NA	NA	NA	AA	AA	CC	CC	AA	AA	AA	AA	CC	AA	AA	AA	AA	CC	CC	AA	AA	AA	AA	AA	AA	AA	AA	CC	AA	AA	AA	AA	AA	CC	AA	AA	AA	CC	CC	AA	CC	AA	AA
rs1_3653094	NA	1	3653094	NA	NA	NA	NA	NA	NA	NA	GG	GG	AA	AA	GG	GG	GG	GG	AA	GG	GG	GG	GG	AA	AA	GG	GG	GG	GG	GG	GG	GG	GG	AA	GG	GG	GG	GG	GG	AA	GG	GG	GG	AA	AA	GG	AA	GG	GG
rs1_3659112	NA	1	3659112	NA	NA	NA	NA	NA	NA	NA	CC	CC	CC	CC	CC	CC	CC	CC	CC	CC	CC	CC	CC	CC	CC	CC	CC	CC	CC	CC	CC	CC	CC	CC	CC	CC	CC	CC	CC	CC	CC	CC	CC	CC	CC	CC	CC	CC	CC
rs1_3659191	NA	1	3659191	NA	NA	NA	NA	NA	NA	NA	GG	GG	TT	TT	GG	GG	GG	GG	TT	GG	GG	GG	GG	TT	TT	GG	GG	GG	GG	GG	GG	GG	GG	TT	GG	GG	GG	GG	GG	TT	GG	GG	GG	TT	TT	GG	TT	GG	GG
rs1_3661768	NA	1	3661768	NA	NA	NA	NA	NA	NA	NA	CC	CC	GG	GG	CC	CC	CC	CC	GG	CC	CC	CC	CC	GG	GG	CC	CC	CC	CC	CC	CC	CC	CC	GG	CC	CC	CC	CC	CC	GG	CC	CC	CC	GG	GG	CC	GG	CC	CC
rs1_3673290	NA	1	3673290	NA	NA	NA	NA	NA	NA	NA	CC	CC	TT	TT	CC	CC	CC	CC	TT	CC	CC	CC	CC	TT	TT	CC	CC	CC	CC	CC	CC	CC	CC	TT	CC	CC	CC	CC	CC	TT	CC	CC	CC	TT	TT	CC	TT	CC	CC
rs1_3680726	NA	1	3680726	NA	NA	NA	NA	NA	NA	NA	GG	GG	CC	CC	GG	GG	GG	GG	CC	GG	GG	GG	GG	CC	CC	GG	GG	GG	GG	GG	GG	GG	GG	CC	GG	GG	GG	GG	GG	CC	GG	GG	GG	CC	CC	GG	CC	GG	GG
rs1_3680727	NA	1	3680727	NA	NA	NA	NA	NA	NA	NA	CC	CC	AA	AA	CC	CC	CC	CC	AA	CC	CC	CC	CC	AA	AA	CC	CC	CC	CC	CC	CC	CC	CC	AA	CC	CC	CC	CC	CC	AA	CC	CC	CC	AA	AA	CC	AA	CC	CC
rs1_3680728	NA	1	3680728	NA	NA	NA	NA	NA	NA	NA	AA	AA	GG	GG	AA	AA	AA	AA	GG	AA	AA	AA	AA	GG	GG	AA	AA	AA	AA	AA	AA	AA	AA	GG	AA	AA	AA	AA	AA	GG	AA	AA	AA	GG	GG	AA	GG	AA	AA
rs1_3680733	NA	1	3680733	NA	NA	NA	NA	NA	NA	NA	AA	AA	GG	GG	AA	AA	AA	AA	GG	AA	AA	AA	AA	GG	GG	AA	AA	AA	AA	AA	AA	AA	AA	GG	AA	AA	AA	AA	AA	GG	AA	AA	AA	GG	GG	AA	GG	AA	AA
rs1_3688266	NA	1	3688266	NA	NA	NA	NA	NA	NA	NA	TT	TT	CC	CC	TT	TT	TT	TT	CC	TT	TT	TT	TT	CC	CC	TT	TT	TT	TT	TT	TT	TT	TT	CC	TT	TT	TT	TT	TT	CC	TT	TT	TT	CC	CC	TT	CC	TT	TT
rs1_3688441	NA	1	3688441	NA	NA	NA	NA	NA	NA	NA	CC	CC	TT	TT	CC	CC	CC	CC	TT	CC	CC	CC	CC	TT	TT	CC	CC	CC	CC	CC	CC	CC	CC	TT	CC	CC	CC	CC	CC	TT	CC	CC	CC	TT	TT	CC	TT	CC	CC
rs1_3695146	NA	1	3695146	NA	NA	NA	NA	NA	NA	NA	GG	AA	GG	GG	AA	GG	AA	AA	GG	AA	GG	GG	GG	GG	GG	GG	GG	AA	GG	GG	GG	GG	AA	GG	AA	AA	GG	GG	AA	GG	GG	AA	AA	GG	GG	GG	GG	AA	GG
rs1_3918458	NA	1	3918458	NA	NA	NA	NA	NA	NA	NA	CC	CC	TT	TT	CC	CC	CC	CC	TT	CC	CC	CC	CC	TT	TT	CC	CC	CC	CC	CC	CC	CC	CC	TT	CC	CC	CC	CC	CC	TT	CC	CC	CC	CC	TT	CC	TT	CC	CC
rs1_3919654	NA	1	3919654	NA	NA	NA	NA	NA	NA	NA	TT	CC	TT	TT	CC	TT	CC	CC	TT	CC	TT	TT	TT	TT	TT	TT	TT	CC	TT	TT	TT	TT	CC	TT	CC	CC	TT	TT	CC	TT	TT	CC	CC	TT	TT	TT	TT	CC	TT
rs1_3919666	NA	1	3919666	NA	NA	NA	NA	NA	NA	NA	TT	AA	TT	TT	AA	TT	AA	AA	TT	AA	TT	TT	TT	TT	TT	TT	TT	AA	TT	TT	TT	TT	AA	TT	AA	AA	TT	TT	AA	TT	TT	AA	AA	TT	TT	TT	TT	AA	TT
rs1_3919687	NA	1	3919687	NA	NA	NA	NA	NA	NA	NA	AA	GG	AA	AA	GG	AA	GG	GG	AA	GG	AA	AA	AA	AA	AA	AA	AA	GG	AA	AA	AA	AA	GG	AA	GG	GG	AA	AA	GG	AA	AA	GG	GG	AA	AA	AA	AA	GG	AA
rs1_3925290	NA	1	3925290	NA	NA	NA	NA	NA	NA	NA	CC	TT	TT	TT	TT	CC	TT	TT	TT	TT	CC	CC	CC	TT	TT	CC	CC	TT	CC	CC	CC	CC	TT	TT	TT	TT	CC	CC	TT	TT	CC	TT	TT	CC	TT	CC	TT	TT	CC
rs1_3925369	NA	1	3925369	NA	NA	NA	NA	NA	NA	NA	TT	CC	CC	CC	CC	TT	CC	CC	CC	CC	TT	TT	TT	CC	CC	TT	TT	CC	TT	TT	TT	TT	CC	CC	CC	CC	TT	TT	CC	CC	TT	CC	CC	TT	CC	TT	CC	CC	TT
rs1_3928973	NA	1	3928973	NA	NA	NA	NA	NA	NA	NA	TT	CC	CC	CC	CC	TT	CC	CC	CC	CC	TT	TT	TT	CC	CC	TT	TT	CC	TT	TT	TT	TT	CC	CC	CC	CC	TT	TT	CC	CC	TT	CC	CC	TT	CC	TT	CC	CC	TT
rs1_3938466	NA	1	3938466	NA	NA	NA	NA	NA	NA	NA	TT	TT	CC	CC	TT	TT	TT	TT	CC	TT	TT	TT	TT	CC	CC	TT	TT	TT	TT	TT	TT	TT	TT	CC	TT	TT	TT	TT	TT	CC	TT	TT	TT	TT	CC	TT	CC	TT	TT
rs1_3952092	NA	1	3952092	NA	NA	NA	NA	NA	NA	NA	AA	AA	AA	AA	AA	AA	AA	AA	AA	AA	AA	AA	AA	AA	AA	AA	AA	AA	AA	AA	AA	AA	AA	AA	AA	AA	AA	AA	AA	AA	AA	AA	AA	AA	AA	AA	AA	AA	AA
rs1_3954703	NA	1	3954703	NA	NA	NA	NA	NA	NA	NA	GG	GG	GG	GG	GG	CC	GG	GG	GG	GG	CC	CC	CC	GG	GG	CC	GG	GG	GG	CC	GG	CC	GG	GG	GG	GG	CC	CC	GG	CC	CC	GG	GG	CC	CC	CC	GG	GG	CC
rs1_3958573	NA	1	3958573	NA	NA	NA	NA	NA	NA	NA	CC	CC	CC	CC	CC	TT	CC	CC	CC	CC	TT	TT	TT	CC	CC	TT	CC	CC	CC	TT	CC	TT	CC	CC	CC	CC	TT	TT	CC	TT	TT	CC	CC	TT	TT	TT	CC	CC	TT
rs1_3958933	NA	1	3958933	NA	NA	NA	NA	NA	NA	NA	GG	AA	AA	AA	AA	AA	AA	AA	AA	AA	AA	AA	AA	AA	AA	AA	GG	AA	GG	AA	GG	AA	AA	AA	AA	AA	AA	AA	AA	AA	AA	AA	AA	AA	AA	AA	AA	AA	AA
rs1_3960009	NA	1	3960009	NA	NA	NA	NA	NA	NA	NA	CC	TT	TT	TT	TT	CC	TT	TT	TT	TT	CC	CC	CC	TT	TT	CC	CC	TT	CC	CC	CC	CC	TT	TT	TT	TT	CC	CC	TT	CC	CC	TT	TT	CC	CC	CC	TT	TT	CC
rs1_3966385	NA	1	3966385	NA	NA	NA	NA	NA	NA	NA	TT	CC	CC	CC	CC	CC	CC	CC	CC	CC	CC	CC	CC	CC	CC	CC	TT	CC	TT	CC	TT	CC	CC	CC	CC	CC	CC	CC	CC	CC	CC	CC	CC	CC	CC	CC	CC	CC	CC
rs1_3966404	NA	1	3966404	NA	NA	NA	NA	NA	NA	NA	AA	AA	AA	AA	AA	GG	AA	AA	AA	AA	GG	GG	GG	AA	AA	GG	AA	AA	AA	GG	AA	GG	AA	AA	AA	AA	GG	GG	AA	GG	GG	AA	AA	GG	GG	GG	AA	AA	GG
rs1_3976012	NA	1	3976012	NA	NA	NA	NA	NA	NA	NA	CC	TT	TT	TT	TT	TT	TT	TT	TT	TT	TT	TT	TT	TT	TT	TT	CC	TT	CC	TT	CC	TT	TT	TT	TT	TT	TT	TT	TT	TT	TT	TT	TT	TT	TT	TT	TT	TT	TT
rs1_3995812	NA	1	3995812	NA	NA	NA	NA	NA	NA	NA	AA	TT	TT	TT	TT	TT	TT	TT	TT	TT	TT	TT	TT	TT	TT	TT	AA	TT	AA	TT	AA	TT	TT	TT	TT	TT	TT	TT	TT	TT	TT	TT	TT	TT	TT	TT	TT	TT	TT
rs1_3995821	NA	1	3995821	NA	NA	NA	NA	NA	NA	NA	TT	CC	CC	CC	CC	CC	CC	CC	CC	CC	CC	CC	CC	CC	CC	CC	TT	CC	TT	CC	TT	CC	CC	CC	CC	CC	CC	CC	CC	CC	CC	CC	CC	CC	CC	CC	CC	CC	CC
rs1_3998846	NA	1	3998846	NA	NA	NA	NA	NA	NA	NA	AA	GG	GG	GG	GG	GG	GG	GG	GG	GG	GG	GG	GG	GG	GG	GG	AA	GG	AA	GG	AA	GG	GG	GG	GG	GG	GG	GG	GG	GG	GG	GG	GG	GG	GG	GG	GG	GG	GG
rs1_4064009	NA	1	4064009	NA	NA	NA	NA	NA	NA	NA	TT	AA	AA	AA	AA	AA	AA	AA	AA	AA	AA	AA	AA	AA	AA	AA	TT	AA	TT	AA	TT	AA	AA	AA	AA	AA	AA	AA	AA	AA	AA	AA	AA	AA	AA	AA	AA	AA	AA
rs1_4127643	NA	1	4127643	NA	NA	NA	NA	NA	NA	NA	TT	CC	CC	CC	CC	TT	CC	CC	CC	CC	TT	TT	TT	CC	CC	TT	TT	CC	TT	TT	TT	TT	CC	CC	CC	CC	CC	TT	CC	TT	TT	CC	TT	TT	TT	TT	CC	CC	TT
rs1_4144011	NA	1	4144011	NA	NA	NA	NA	NA	NA	NA	GG	AA	AA	AA	AA	GG	AA	AA	AA	AA	GG	GG	GG	AA	AA	GG	GG	AA	GG	GG	GG	GG	AA	AA	AA	AA	AA	GG	AA	GG	GG	AA	GG	GG	GG	GG	AA	AA	GG
rs1_4164116	NA	1	4164116	NA	NA	NA	NA	NA	NA	NA	GG	GG	AA	GG	GG	GG	GG	GG	AA	GG	GG	GG	GG	AA	GG	GG	GG	GG	GG	GG	GG	GG	AA	AA	GG	GG	GG	GG	GG	GG	GG	GG	GG	GG	GG	GG	GG	GG	GG
rs1_4170954	NA	1	4170954	NA	NA	NA	NA	NA	NA	NA	AA	AA	GG	AA	AA	AA	AA	AA	GG	AA	AA	AA	AA	GG	AA	AA	AA	AA	AA	AA	AA	AA	GG	GG	AA	AA	AA	AA	AA	AA	AA	AA	AA	AA	AA	AA	AA	AA	AA
rs1_4180017	NA	1	4180017	NA	NA	NA	NA	NA	NA	NA	TT	TT	TT	TT	TT	TT	TT	TT	TT	TT	TT	TT	TT	TT	TT	TT	TT	TT	TT	TT	TT	TT	GG	TT	TT	TT	TT	TT	TT	TT	TT	TT	TT	TT	TT	TT	TT	TT	TT
rs1_4180356	NA	1	4180356	NA	NA	NA	NA	NA	NA	NA	GG	GG	GG	GG	GG	GG	GG	GG	GG	GG	GG	GG	GG	GG	GG	GG	GG	GG	GG	GG	GG	GG	TT	GG	GG	GG	GG	GG	GG	GG	GG	GG	GG	GG	GG	GG	GG	GG	GG
rs1_4181078	NA	1	4181078	NA	NA	NA	NA	NA	NA	NA	AA	AA	AA	AA	AA	AA	AA	AA	AA	AA	AA	AA	AA	AA	AA	AA	AA	AA	AA	AA	AA	AA	CC	AA	AA	AA	AA	AA	AA	AA	AA	AA	AA	AA	AA	AA	AA	AA	AA
rs1_4181265	NA	1	4181265	NA	NA	NA	NA	NA	NA	NA	AA	AA	AA	AA	AA	AA	AA	AA	AA	AA	AA	AA	AA	AA	AA	AA	AA	AA	AA	AA	AA	AA	GG	AA	AA	AA	AA	AA	AA	AA	AA	AA	AA	AA	AA	AA	AA	AA	AA
rs1_4254284	NA	1	4254284	NA	NA	NA	NA	NA	NA	NA	TT	TT	AA	TT	TT	TT	TT	TT	AA	TT	TT	TT	TT	AA	TT	TT	TT	TT	TT	TT	TT	TT	TT	AA	TT	TT	TT	TT	TT	TT	TT	TT	TT	TT	TT	TT	TT	TT	TT
rs1_4297959	NA	1	4297959	NA	NA	NA	NA	NA	NA	NA	GG	GG	GG	GG	GG	GG	GG	GG	GG	GG	GG	GG	GG	GG	GG	GG	GG	GG	GG	GG	GG	GG	GG	GG	GG	GG	GG	GG	GG	GG	GG	GG	GG	GG	GG	GG	GG	GG	GG
rs1_4297993	NA	1	4297993	NA	NA	NA	NA	NA	NA	NA	CC	CC	CC	CC	CC	CC	CC	CC	CC	CC	CC	CC	CC	CC	CC	CC	CC	CC	CC	CC	CC	CC	CC	CC	CC	CC	CC	CC	CC	CC	CC	CC	CC	CC	CC	CC	CC	CC	CC
rs1_4302185	NA	1	4302185	NA	NA	NA	NA	NA	NA	NA	TT	TT	TT	TT	TT	TT	TT	TT	TT	TT	TT	TT	TT	TT	TT	TT	TT	TT	TT	TT	TT	TT	TT	TT	TT	TT	TT	TT	TT	TT	TT	TT	TT	TT	TT	TT	TT	TT	TT
rs1_4307004	NA	1	4307004	NA	NA	NA	NA	NA	NA	NA	CC	CC	CC	CC	CC	TT	CC	CC	CC	TT	TT	TT	TT	CC	CC	TT	CC	CC	CC	TT	CC	TT	TT	CC	CC	CC	TT	TT	CC	TT	TT	CC	TT	TT	TT	TT	CC	CC	TT
rs1_4307096	NA	1	4307096	NA	NA	NA	NA	NA	NA	NA	GG	GG	GG	GG	GG	GG	GG	GG	GG	GG	GG	GG	GG	GG	GG	GG	GG	GG	GG	GG	GG	GG	GG	GG	GG	GG	GG	GG	GG	GG	GG	GG	GG	GG	GG	GG	GG	GG	GG
rs1_4307334	NA	1	4307334	NA	NA	NA	NA	NA	NA	NA	GG	CC	CC	CC	CC	CC	CC	CC	CC	CC	CC	CC	CC	CC	CC	CC	GG	CC	GG	CC	GG	CC	CC	CC	CC	CC	CC	CC	CC	CC	CC	CC	CC	CC	CC	CC	CC	CC	CC
rs1_4312404	NA	1	4312404	NA	NA	NA	NA	NA	NA	NA	CC	CC	CC	CC	CC	CC	CC	CC	CC	CC	CC	CC	CC	CC	CC	CC	CC	CC	CC	CC	CC	CC	CC	CC	CC	CC	CC	CC	CC	CC	CC	CC	CC	CC	CC	CC	CC	CC	CC
rs1_4323693	NA	1	4323693	NA	NA	NA	NA	NA	NA	NA	AA	AA	AA	AA	AA	AA	AA	AA	AA	AA	AA	AA	AA	AA	AA	AA	AA	AA	AA	AA	AA	AA	AA	AA	AA	AA	AA	AA	AA	AA	AA	AA	AA	AA	AA	AA	AA	AA	AA
rs1_4392737	NA	1	4392737	NA	NA	NA	NA	NA	NA	NA	CC	CC	AA	CC	CC	CC	CC	CC	CC	CC	CC	CC	CC	AA	CC	CC	CC	CC	CC	CC	CC	CC	CC	CC	CC	CC	CC	CC	CC	CC	CC	CC	CC	CC	CC	CC	CC	CC	CC
rs1_4398098	NA	1	4398098	NA	NA	NA	NA	NA	NA	NA	GG	CC	GG	CC	CC	CC	CC	CC	CC	CC	CC	CC	CC	GG	CC	CC	GG	CC	GG	CC	GG	CC	CC	CC	CC	CC	CC	CC	CC	CC	CC	CC	CC	CC	CC	CC	CC	CC	CC
rs1_4401758	NA	1	4401758	NA	NA	NA	NA	NA	NA	NA	CC	AA	CC	AA	AA	AA	AA	AA	AA	AA	AA	AA	AA	CC	AA	AA	CC	AA	CC	AA	CC	AA	AA	AA	AA	AA	AA	AA	AA	AA	AA	AA	AA	AA	AA	AA	AA	AA	AA
rs1_4421833	NA	1	4421833	NA	NA	NA	NA	NA	NA	NA	AA	GG	AA	GG	GG	GG	GG	GG	GG	GG	GG	GG	GG	AA	GG	GG	AA	AA	AA	GG	AA	GG	GG	GG	GG	GG	GG	GG	GG	GG	GG	GG	GG	GG	GG	GG	GG	GG	GG
rs1_4447790	NA	1	4447790	NA	NA	NA	NA	NA	NA	NA	TT	GG	TT	GG	GG	GG	GG	GG	GG	GG	GG	GG	GG	TT	GG	GG	TT	TT	TT	GG	TT	GG	GG	GG	GG	GG	GG	GG	GG	GG	GG	GG	GG	GG	GG	GG	GG	GG	GG
rs1_4486055	NA	1	4486055	NA	NA	NA	NA	NA	NA	NA	CC	TT	CC	TT	TT	TT	TT	TT	TT	TT	TT	TT	TT	CC	TT	TT	CC	CC	CC	TT	CC	TT	TT	TT	TT	TT	TT	TT	TT	TT	TT	TT	TT	TT	TT	TT	TT	TT	TT
rs1_4489515	NA	1	4489515	NA	NA	NA	NA	NA	NA	NA	CC	TT	CC	TT	TT	TT	TT	TT	TT	TT	TT	TT	TT	CC	TT	TT	CC	CC	CC	TT	CC	TT	TT	TT	TT	TT	TT	TT	TT	TT	TT	TT	TT	TT	TT	TT	TT	TT	TT
rs1_4511589	NA	1	4511589	NA	NA	NA	NA	NA	NA	NA	GG	AA	GG	AA	AA	AA	AA	AA	AA	AA	AA	AA	AA	GG	AA	AA	GG	GG	GG	AA	GG	AA	AA	AA	AA	AA	AA	AA	AA	AA	AA	AA	AA	AA	AA	AA	AA	AA	AA
rs1_4585961	NA	1	4585961	NA	NA	NA	NA	NA	NA	NA	GG	CC	CC	CC	CC	CC	CC	CC	CC	CC	CC	CC	CC	CC	CC	CC	GG	CC	CC	CC	CC	CC	CC	CC	CC	CC	CC	CC	CC	CC	CC	CC	CC	CC	CC	CC	CC	CC	CC
rs1_4585994	NA	1	4585994	NA	NA	NA	NA	NA	NA	NA	CC	CC	CC	CC	CC	CC	CC	CC	CC	CC	CC	CC	CC	CC	CC	CC	CC	CC	CC	CC	CC	CC	CC	CC	CC	CC	CC	CC	CC	CC	CC	CC	CC	CC	CC	CC	CC	CC	CC
rs1_4632658	NA	1	4632658	NA	NA	NA	NA	NA	NA	NA	TT	CC	CC	CC	CC	CC	CC	CC	CC	CC	CC	CC	CC	CC	CC	CC	TT	CC	CC	CC	CC	CC	CC	CC	CC	CC	CC	CC	CC	CC	CC	CC	CC	CC	CC	CC	CC	CC	CC
rs1_4635290	NA	1	4635290	NA	NA	NA	NA	NA	NA	NA	CC	GG	GG	GG	GG	GG	GG	GG	GG	GG	GG	GG	GG	GG	GG	GG	CC	GG	GG	GG	GG	GG	GG	GG	GG	GG	GG	GG	GG	GG	GG	GG	GG	GG	GG	GG	GG	GG	GG
rs1_4652800	NA	1	4652800	NA	NA	NA	NA	NA	NA	NA	CC	CC	TT	CC	CC	CC	CC	CC	CC	CC	CC	CC	CC	TT	CC	CC	CC	TT	TT	CC	TT	CC	CC	CC	CC	CC	CC	CC	CC	CC	CC	CC	CC	CC	CC	CC	CC	CC	CC
rs1_4658405	NA	1	4658405	NA	NA	NA	NA	NA	NA	NA	GG	GG	AA	GG	GG	GG	GG	GG	AA	GG	GG	GG	GG	AA	GG	AA	GG	GG	GG	GG	AA	GG	GG	AA	GG	GG	AA	AA	GG	GG	AA	GG	GG	GG	GG	GG	GG	GG	AA
rs1_4660718	NA	1	4660718	NA	NA	NA	NA	NA	NA	NA	CC	CC	CC	CC	CC	CC	CC	CC	TT	CC	CC	CC	CC	CC	CC	TT	CC	CC	CC	CC	CC	CC	CC	TT	CC	CC	TT	TT	CC	CC	TT	CC	CC	CC	CC	CC	CC	CC	TT
rs1_4695310	NA	1	4695310	NA	NA	NA	NA	NA	NA	NA	TT	TT	CC	TT	TT	TT	TT	TT	CC	TT	TT	TT	TT	CC	TT	CC	TT	TT	TT	TT	CC	TT	TT	CC	TT	TT	CC	CC	TT	TT	CC	TT	TT	TT	TT	TT	TT	TT	CC
rs1_4718203	NA	1	4718203	NA	NA	NA	NA	NA	NA	NA	CC	AA	CC	AA	AA	AA	AA	AA	CC	AA	AA	AA	AA	CC	AA	CC	CC	CC	CC	AA	CC	AA	AA	CC	AA	AA	CC	CC	AA	AA	CC	AA	AA	AA	AA	AA	AA	AA	CC
rs1_4743599	NA	1	4743599	NA	NA	NA	NA	NA	NA	NA	AA	AA	GG	AA	AA	AA	AA	AA	GG	AA	AA	AA	AA	GG	AA	GG	AA	AA	AA	AA	GG	AA	AA	GG	AA	AA	GG	GG	AA	AA	GG	AA	AA	AA	AA	AA	AA	AA	GG
rs1_4748545	NA	1	4748545	NA	NA	NA	NA	NA	NA	NA	AA	GG	AA	GG	GG	GG	GG	GG	AA	GG	GG	GG	GG	AA	GG	AA	AA	AA	AA	GG	AA	GG	GG	AA	GG	GG	AA	AA	GG	GG	AA	GG	GG	GG	GG	GG	GG	GG	AA
rs1_4800376	NA	1	4800376	NA	NA	NA	NA	NA	NA	NA	TT	CC	CC	CC	CC	CC	CC	CC	CC	CC	CC	CC	CC	CC	CC	CC	TT	TT	TT	CC	CC	CC	CC	CC	CC	CC	CC	CC	CC	CC	CC	CC	CC	CC	CC	CC	CC	CC	CC
rs1_4825515	NA	1	4825515	NA	NA	NA	NA	NA	NA	NA	AA	GG	AA	GG	GG	GG	GG	GG	GG	GG	GG	GG	GG	AA	GG	GG	AA	AA	AA	GG	AA	GG	AA	GG	GG	GG	GG	GG	GG	GG	GG	GG	GG	GG	GG	GG	GG	GG	GG
rs1_4831931	NA	1	4831931	NA	NA	NA	NA	NA	NA	NA	CC	CC	GG	CC	CC	CC	CC	CC	CC	CC	CC	CC	CC	GG	CC	CC	CC	CC	CC	CC	GG	CC	CC	CC	CC	CC	CC	CC	CC	CC	CC	CC	CC	CC	CC	CC	CC	CC	CC
rs1_4885413	NA	1	4885413	NA	NA	NA	NA	NA	NA	NA	TT	TT	CC	TT	TT	TT	TT	TT	TT	TT	TT	TT	TT	CC	TT	TT	TT	CC	CC	TT	CC	TT	TT	TT	TT	TT	TT	TT	TT	TT	TT	TT	TT	TT	TT	TT	TT	TT	TT
rs1_4897087	NA	1	4897087	NA	NA	NA	NA	NA	NA	NA	TT	TT	AA	TT	TT	TT	TT	TT	TT	TT	TT	TT	TT	AA	TT	TT	TT	AA	AA	TT	AA	TT	TT	TT	TT	TT	TT	TT	TT	TT	TT	TT	TT	TT	TT	TT	TT	TT	TT
rs1_4950941	NA	1	4950941	NA	NA	NA	NA	NA	NA	NA	CC	TT	TT	TT	TT	TT	CC	TT	CC	TT	CC	CC	TT	TT	CC	CC	CC	TT	TT	TT	TT	TT	CC	CC	TT	TT	CC	CC	TT	TT	CC	CC	TT	CC	TT	CC	TT	TT	CC
rs1_4951352	NA	1	4951352	NA	NA	NA	NA	NA	NA	NA	GG	AA	AA	AA	AA	AA	GG	AA	GG	AA	GG	GG	AA	AA	GG	GG	GG	AA	AA	AA	AA	AA	GG	GG	AA	AA	GG	GG	AA	AA	GG	GG	AA	GG	AA	GG	AA	AA	GG
rs1_4956902	NA	1	4956902	NA	NA	NA	NA	NA	NA	NA	CC	TT	TT	TT	TT	TT	CC	TT	CC	TT	CC	CC	TT	TT	CC	CC	CC	TT	TT	TT	TT	TT	CC	CC	TT	TT	CC	CC	TT	TT	CC	CC	TT	CC	TT	CC	TT	TT	CC
rs1_4958939	NA	1	4958939	NA	NA	NA	NA	NA	NA	NA	CC	AA	AA	AA	AA	AA	CC	AA	CC	AA	CC	CC	AA	AA	CC	CC	CC	AA	AA	AA	AA	AA	CC	CC	AA	AA	CC	CC	AA	AA	CC	CC	AA	CC	AA	CC	AA	AA	CC
rs1_4979128	NA	1	4979128	NA	NA	NA	NA	NA	NA	NA	CC	CC	TT	TT	TT	TT	CC	TT	CC	TT	CC	CC	TT	TT	CC	CC	CC	TT	TT	TT	TT	TT	CC	CC	TT	TT	CC	CC	TT	TT	CC	CC	TT	CC	TT	CC	TT	TT	CC
rs1_4979229	NA	1	4979229	NA	NA	NA	NA	NA	NA	NA	AA	AA	GG	GG	GG	GG	AA	GG	AA	GG	AA	AA	GG	GG	AA	AA	AA	GG	GG	GG	GG	GG	AA	AA	GG	GG	AA	AA	GG	GG	AA	AA	GG	AA	GG	AA	GG	GG	AA
rs1_4979238	NA	1	4979238	NA	NA	NA	NA	NA	NA	NA	GG	GG	AA	AA	AA	AA	GG	AA	GG	AA	GG	GG	AA	AA	GG	GG	GG	AA	AA	AA	AA	AA	GG	GG	AA	AA	GG	GG	AA	AA	GG	GG	AA	GG	AA	GG	AA	AA	GG
rs1_5050840	NA	1	5050840	NA	NA	NA	NA	NA	NA	NA	TT	CC	TT	CC	CC	CC	TT	CC	TT	CC	TT	TT	CC	TT	TT	TT	CC	CC	CC	CC	TT	CC	CC	TT	CC	CC	TT	TT	CC	CC	TT	CC	CC	TT	CC	TT	CC	CC	TT
rs1_5054013	NA	1	5054013	NA	NA	NA	NA	NA	NA	NA	TT	CC	TT	CC	CC	CC	TT	CC	TT	CC	TT	TT	CC	TT	TT	TT	CC	CC	CC	CC	TT	CC	CC	TT	CC	CC	TT	TT	CC	CC	TT	CC	CC	TT	CC	TT	CC	CC	TT
rs1_5064785	NA	1	5064785	NA	NA	NA	NA	NA	NA	NA	CC	CC	CC	TT	TT	TT	CC	TT	CC	TT	CC	CC	TT	CC	CC	CC	TT	TT	TT	CC	CC	TT	TT	CC	TT	TT	CC	CC	TT	TT	CC	TT	TT	CC	TT	CC	TT	TT	CC
rs1_5097161	NA	1	5097161	NA	NA	NA	NA	NA	NA	NA	CC	CC	CC	GG	GG	GG	CC	GG	CC	GG	CC	CC	GG	CC	CC	CC	GG	GG	GG	CC	CC	GG	GG	CC	GG	GG	CC	CC	GG	GG	CC	GG	GG	CC	GG	CC	GG	GG	CC
rs1_5097170	NA	1	5097170	NA	NA	NA	NA	NA	NA	NA	CC	CC	CC	AA	AA	AA	CC	AA	CC	AA	CC	CC	AA	CC	CC	CC	AA	AA	AA	CC	CC	AA	AA	CC	AA	AA	CC	CC	AA	AA	CC	AA	AA	CC	AA	CC	AA	AA	CC
rs1_5097177	NA	1	5097177	NA	NA	NA	NA	NA	NA	NA	CC	CC	CC	TT	TT	TT	CC	TT	CC	TT	CC	CC	TT	CC	CC	CC	TT	TT	TT	CC	CC	TT	TT	CC	TT	TT	CC	CC	TT	TT	CC	TT	TT	CC	TT	CC	TT	TT	CC
rs1_5097181	NA	1	5097181	NA	NA	NA	NA	NA	NA	NA	CC	CC	CC	TT	TT	TT	CC	TT	CC	TT	CC	CC	TT	CC	CC	CC	TT	TT	TT	CC	CC	TT	TT	CC	TT	TT	CC	CC	TT	TT	CC	TT	TT	CC	TT	CC	TT	TT	CC
rs1_5097195	NA	1	5097195	NA	NA	NA	NA	NA	NA	NA	TT	TT	TT	GG	GG	GG	TT	GG	TT	GG	TT	TT	GG	TT	TT	TT	GG	GG	GG	TT	TT	GG	GG	TT	GG	GG	TT	TT	GG	GG	TT	GG	GG	TT	GG	TT	GG	GG	TT
rs1_5099955	NA	1	5099955	NA	NA	NA	NA	NA	NA	NA	TT	TT	TT	CC	CC	CC	TT	CC	TT	CC	TT	TT	CC	TT	TT	TT	CC	CC	CC	TT	TT	CC	CC	TT	CC	CC	TT	TT	CC	CC	TT	CC	CC	TT	CC	TT	CC	CC	TT
rs1_5100459	NA	1	5100459	NA	NA	NA	NA	NA	NA	NA	CC	CC	CC	GG	GG	GG	CC	GG	CC	GG	CC	CC	GG	CC	CC	CC	GG	GG	GG	CC	CC	GG	GG	CC	GG	GG	CC	CC	GG	GG	CC	GG	GG	CC	GG	CC	GG	GG	CC
rs1_5101047	NA	1	5101047	NA	NA	NA	NA	NA	NA	NA	TT	CC	TT	CC	CC	CC	TT	CC	TT	CC	TT	TT	CC	TT	TT	TT	CC	CC	CC	TT	TT	CC	CC	TT	CC	CC	TT	TT	CC	CC	TT	CC	CC	TT	CC	TT	CC	CC	TT
rs1_5104218	NA	1	5104218	NA	NA	NA	NA	NA	NA	NA	GG	CC	GG	CC	CC	CC	GG	CC	GG	CC	GG	GG	CC	GG	GG	GG	CC	CC	CC	GG	GG	CC	CC	GG	CC	CC	GG	GG	CC	CC	GG	CC	CC	GG	CC	GG	CC	CC	GG
rs1_5104220	NA	1	5104220	NA	NA	NA	NA	NA	NA	NA	GG	CC	GG	CC	CC	CC	GG	CC	GG	CC	GG	GG	CC	GG	GG	GG	CC	CC	CC	GG	GG	CC	CC	GG	CC	CC	GG	GG	CC	CC	GG	CC	CC	GG	CC	GG	CC	CC	GG
rs1_5104320	NA	1	5104320	NA	NA	NA	NA	NA	NA	NA	GG	CC	GG	CC	CC	CC	GG	CC	GG	CC	GG	GG	CC	GG	GG	GG	CC	CC	CC	GG	GG	CC	CC	GG	CC	CC	GG	GG	CC	CC	GG	CC	CC	GG	CC	GG	CC	CC	GG
rs1_5108620	NA	1	5108620	NA	NA	NA	NA	NA	NA	NA	AA	GG	AA	GG	GG	GG	AA	GG	AA	GG	AA	AA	GG	AA	AA	AA	GG	GG	GG	AA	AA	GG	GG	AA	GG	GG	AA	AA	GG	GG	AA	GG	GG	AA	GG	AA	GG	GG	AA
rs1_5121056	NA	1	5121056	NA	NA	NA	NA	NA	NA	NA	AA	CC	AA	CC	CC	CC	AA	CC	AA	CC	AA	AA	CC	AA	AA	AA	CC	CC	CC	AA	AA	CC	CC	AA	CC	CC	AA	AA	CC	CC	AA	CC	CC	AA	CC	AA	CC	CC	AA
rs1_5121565	NA	1	5121565	NA	NA	NA	NA	NA	NA	NA	AA	GG	AA	GG	GG	GG	AA	GG	AA	GG	AA	AA	GG	AA	AA	AA	GG	GG	GG	AA	AA	GG	GG	AA	GG	GG	AA	AA	GG	GG	AA	GG	GG	AA	GG	AA	GG	GG	AA
rs1_5149460	NA	1	5149460	NA	NA	NA	NA	NA	NA	NA	CC	TT	CC	TT	TT	TT	CC	TT	CC	TT	CC	CC	TT	CC	CC	CC	TT	TT	TT	CC	CC	TT	TT	CC	TT	TT	CC	CC	TT	TT	CC	TT	TT	CC	TT	CC	TT	TT	CC
rs1_5163290	NA	1	5163290	NA	NA	NA	NA	NA	NA	NA	TT	CC	TT	CC	CC	CC	TT	CC	TT	CC	TT	TT	CC	TT	TT	TT	CC	TT	CC	TT	TT	CC	CC	TT	CC	CC	TT	TT	CC	CC	TT	CC	CC	TT	CC	TT	CC	CC	TT
rs1_5240578	NA	1	5240578	NA	NA	NA	NA	NA	NA	NA	CC	CC	TT	CC	CC	CC	CC	CC	CC	CC	CC	CC	CC	TT	CC	CC	CC	CC	CC	CC	CC	CC	CC	CC	CC	CC	CC	CC	CC	CC	CC	CC	CC	CC	CC	CC	CC	CC	CC
rs1_5245783	NA	1	5245783	NA	NA	NA	NA	NA	NA	NA	TT	TT	CC	TT	TT	TT	TT	TT	TT	TT	TT	TT	TT	CC	TT	TT	TT	TT	TT	TT	TT	TT	TT	TT	TT	TT	TT	TT	TT	TT	TT	TT	TT	TT	TT	TT	TT	TT	TT
rs1_5256862	NA	1	5256862	NA	NA	NA	NA	NA	NA	NA	GG	GG	AA	GG	GG	GG	GG	GG	GG	GG	GG	GG	GG	AA	GG	GG	GG	GG	GG	GG	GG	GG	GG	GG	GG	GG	GG	GG	GG	GG	GG	GG	GG	GG	GG	GG	GG	GG	GG
rs1_5256936	NA	1	5256936	NA	NA	NA	NA	NA	NA	NA	CC	CC	GG	CC	CC	CC	CC	CC	CC	CC	CC	CC	CC	GG	CC	CC	CC	CC	CC	CC	CC	CC	CC	CC	CC	CC	CC	CC	CC	CC	CC	CC	CC	CC	CC	CC	CC	CC	CC
rs1_5262583	NA	1	5262583	NA	NA	NA	NA	NA	NA	NA	TT	TT	CC	TT	TT	TT	TT	TT	TT	TT	TT	TT	TT	CC	TT	TT	TT	TT	TT	TT	TT	TT	TT	TT	TT	TT	TT	TT	TT	TT	TT	TT	TT	TT	TT	TT	TT	TT	TT
rs1_5262761	NA	1	5262761	NA	NA	NA	NA	NA	NA	NA	AA	AA	GG	AA	AA	AA	AA	AA	AA	AA	AA	AA	AA	GG	AA	AA	AA	AA	AA	AA	AA	AA	AA	AA	AA	AA	AA	AA	AA	AA	AA	AA	AA	AA	AA	AA	AA	AA	AA
rs1_5265682	NA	1	5265682	NA	NA	NA	NA	NA	NA	NA	CC	CC	GG	CC	CC	CC	CC	CC	CC	CC	CC	CC	CC	GG	CC	CC	CC	CC	CC	CC	CC	CC	CC	CC	CC	CC	CC	CC	CC	CC	CC	CC	CC	CC	CC	CC	CC	CC	CC
rs1_5302109	NA	1	5302109	NA	NA	NA	NA	NA	NA	NA	TT	TT	TT	CC	CC	CC	TT	CC	TT	CC	TT	TT	CC	TT	TT	TT	CC	TT	CC	CC	TT	CC	CC	TT	CC	CC	TT	TT	CC	CC	TT	CC	CC	TT	CC	TT	CC	CC	TT
rs1_5327580	NA	1	5327580	NA	NA	NA	NA	NA	NA	NA	TT	TT	TT	CC	CC	CC	TT	CC	TT	CC	TT	TT	CC	TT	TT	TT	CC	TT	CC	CC	TT	CC	CC	TT	CC	CC	TT	TT	CC	CC	TT	CC	CC	TT	CC	TT	CC	CC	TT
rs1_5335102	NA	1	5335102	NA	NA	NA	NA	NA	NA	NA	GG	GG	GG	CC	CC	CC	GG	CC	GG	CC	GG	GG	CC	GG	GG	GG	CC	GG	CC	CC	GG	CC	CC	GG	CC	CC	GG	GG	CC	CC	GG	CC	CC	GG	CC	GG	CC	CC	GG
rs1_5353169	NA	1	5353169	NA	NA	NA	NA	NA	NA	NA	AA	GG	GG	GG	GG	GG	GG	GG	GG	GG	GG	GG	GG	GG	GG	GG	GG	GG	GG	GG	GG	GG	GG	GG	GG	GG	AA	GG	GG	GG	GG	GG	GG	GG	GG	GG	GG	GG	GG
rs1_5353252	NA	1	5353252	NA	NA	NA	NA	NA	NA	NA	AA	AA	AA	GG	GG	GG	AA	GG	AA	GG	AA	AA	GG	AA	AA	AA	GG	AA	GG	GG	AA	GG	GG	AA	GG	GG	AA	AA	GG	GG	AA	GG	GG	AA	GG	AA	GG	GG	AA
rs1_5353396	NA	1	5353396	NA	NA	NA	NA	NA	NA	NA	AA	AA	AA	CC	CC	CC	AA	CC	AA	CC	AA	AA	CC	AA	AA	AA	CC	AA	CC	CC	AA	CC	CC	AA	CC	CC	AA	AA	CC	CC	AA	CC	CC	AA	CC	AA	CC	CC	AA
rs1_5362065	NA	1	5362065	NA	NA	NA	NA	NA	NA	NA	CC	CC	CC	TT	TT	TT	CC	TT	CC	TT	CC	CC	TT	CC	CC	CC	TT	CC	TT	TT	CC	TT	TT	CC	TT	TT	CC	CC	TT	TT	CC	TT	TT	CC	TT	CC	TT	TT	CC
rs1_5458748	NA	1	5458748	NA	NA	NA	NA	NA	NA	NA	CC	TT	CC	TT	TT	TT	CC	TT	TT	TT	CC	CC	TT	CC	CC	TT	TT	TT	TT	TT	CC	TT	TT	TT	TT	TT	CC	TT	TT	TT	TT	TT	TT	TT	TT	TT	TT	TT	TT
rs1_5498898	NA	1	5498898	NA	NA	NA	NA	NA	NA	NA	GG	AA	GG	AA	AA	AA	GG	AA	AA	AA	GG	GG	AA	GG	GG	AA	AA	AA	AA	AA	GG	AA	AA	AA	AA	AA	GG	AA	AA	AA	AA	AA	AA	AA	AA	AA	AA	AA	AA
rs1_5501756	NA	1	5501756	NA	NA	NA	NA	NA	NA	NA	GG	AA	GG	AA	AA	AA	GG	AA	AA	AA	GG	GG	AA	GG	GG	AA	AA	AA	AA	AA	GG	AA	AA	AA	AA	AA	GG	AA	AA	AA	AA	AA	AA	AA	AA	AA	AA	AA	AA
rs1_5507836	NA	1	5507836	NA	NA	NA	NA	NA	NA	NA	AA	GG	GG	GG	GG	GG	GG	GG	GG	GG	GG	GG	GG	GG	GG	GG	GG	GG	GG	GG	GG	GG	GG	GG	GG	GG	AA	GG	GG	GG	GG	GG	GG	GG	GG	GG	GG	GG	GG
rs1_5530841	NA	1	5530841	NA	NA	NA	NA	NA	NA	NA	GG	GG	CC	GG	GG	GG	CC	GG	GG	GG	CC	CC	GG	CC	CC	GG	GG	GG	GG	GG	CC	GG	GG	GG	GG	GG	GG	GG	GG	GG	GG	GG	GG	GG	GG	GG	GG	GG	GG
rs1_5538309	NA	1	5538309	NA	NA	NA	NA	NA	NA	NA	GG	CC	GG	CC	CC	CC	GG	CC	CC	CC	GG	GG	CC	GG	GG	CC	CC	CC	CC	CC	GG	CC	CC	CC	CC	CC	GG	CC	CC	CC	CC	CC	CC	CC	CC	CC	CC	CC	CC
rs1_5538924	NA	1	5538924	NA	NA	NA	NA	NA	NA	NA	CC	CC	TT	CC	CC	CC	TT	CC	CC	CC	TT	TT	CC	TT	TT	CC	CC	CC	CC	CC	TT	CC	CC	CC	CC	CC	CC	CC	CC	CC	CC	CC	CC	CC	CC	CC	CC	CC	CC
rs1_5540829	NA	1	5540829	NA	NA	NA	NA	NA	NA	NA	CC	TT	CC	TT	TT	TT	CC	TT	TT	TT	CC	CC	TT	CC	CC	TT	TT	TT	TT	TT	CC	TT	TT	TT	TT	TT	CC	TT	TT	TT	TT	TT	TT	TT	TT	TT	TT	TT	TT
rs1_5540853	NA	1	5540853	NA	NA	NA	NA	NA	NA	NA	CC	TT	CC	TT	TT	TT	CC	TT	TT	TT	CC	CC	TT	CC	CC	TT	TT	TT	TT	TT	CC	TT	TT	TT	TT	TT	CC	TT	TT	TT	TT	TT	TT	TT	TT	TT	TT	TT	TT
rs1_5544643	NA	1	5544643	NA	NA	NA	NA	NA	NA	NA	CC	TT	CC	TT	TT	TT	CC	TT	TT	TT	CC	CC	TT	CC	CC	TT	TT	TT	TT	TT	CC	TT	TT	TT	TT	TT	CC	TT	TT	TT	TT	TT	TT	TT	TT	TT	TT	TT	TT
rs1_5548253	NA	1	5548253	NA	NA	NA	NA	NA	NA	NA	AA	GG	AA	GG	GG	GG	AA	GG	GG	GG	AA	AA	GG	AA	AA	GG	GG	GG	GG	GG	AA	GG	GG	GG	GG	GG	AA	GG	GG	GG	GG	GG	GG	GG	GG	GG	GG	GG	GG
rs1_5548296	NA	1	5548296	NA	NA	NA	NA	NA	NA	NA	GG	AA	GG	AA	AA	AA	GG	AA	AA	AA	GG	GG	AA	GG	GG	AA	AA	AA	AA	AA	GG	AA	AA	AA	AA	AA	GG	AA	AA	AA	AA	AA	AA	AA	AA	AA	AA	AA	AA
rs1_5566110	NA	1	5566110	NA	NA	NA	NA	NA	NA	NA	CC	CC	TT	CC	CC	CC	TT	CC	CC	CC	TT	TT	CC	TT	TT	CC	CC	CC	CC	CC	TT	CC	CC	CC	CC	CC	CC	CC	CC	CC	CC	CC	CC	CC	CC	CC	CC	CC	CC
rs1_5566192	NA	1	5566192	NA	NA	NA	NA	NA	NA	NA	TT	TT	AA	TT	TT	TT	AA	TT	AA	TT	AA	AA	TT	AA	AA	AA	TT	AA	TT	TT	AA	TT	TT	AA	TT	TT	TT	TT	TT	TT	TT	TT	TT	AA	TT	AA	TT	TT	AA
rs1_5566206	NA	1	5566206	NA	NA	NA	NA	NA	NA	NA	TT	TT	TT	TT	TT	TT	TT	TT	GG	TT	TT	TT	TT	TT	TT	GG	TT	GG	TT	TT	TT	TT	TT	GG	TT	TT	TT	TT	TT	TT	TT	TT	TT	GG	TT	GG	TT	TT	GG
rs1_5567081	NA	1	5567081	NA	NA	NA	NA	NA	NA	NA	AA	AA	GG	AA	AA	AA	GG	AA	AA	AA	GG	GG	AA	GG	GG	AA	AA	AA	AA	AA	GG	AA	AA	AA	AA	AA	AA	AA	AA	AA	AA	AA	AA	AA	AA	AA	AA	AA	AA
rs1_5567129	NA	1	5567129	NA	NA	NA	NA	NA	NA	NA	AA	AA	AA	AA	AA	AA	AA	AA	TT	AA	AA	AA	AA	AA	AA	TT	AA	TT	AA	AA	AA	AA	AA	TT	AA	AA	AA	AA	AA	AA	AA	AA	AA	TT	AA	TT	AA	AA	TT
rs1_5568306	NA	1	5568306	NA	NA	NA	NA	NA	NA	NA	CC	CC	CC	CC	CC	CC	CC	CC	TT	CC	CC	CC	CC	CC	CC	TT	CC	TT	CC	CC	CC	CC	CC	TT	CC	CC	CC	CC	CC	CC	CC	CC	CC	TT	CC	TT	CC	CC	TT
rs1_5571778	NA	1	5571778	NA	NA	NA	NA	NA	NA	NA	TT	TT	TT	TT	TT	TT	TT	TT	CC	TT	TT	TT	TT	TT	TT	CC	TT	CC	TT	TT	TT	TT	TT	CC	TT	TT	TT	TT	TT	TT	TT	TT	TT	CC	TT	CC	TT	TT	CC
rs1_5574004	NA	1	5574004	NA	NA	NA	NA	NA	NA	NA	AA	AA	AA	AA	AA	AA	AA	AA	GG	AA	AA	AA	AA	AA	AA	GG	AA	GG	AA	AA	AA	AA	AA	GG	AA	AA	AA	AA	AA	AA	AA	AA	AA	GG	AA	GG	AA	AA	GG
rs1_5575869	NA	1	5575869	NA	NA	NA	NA	NA	NA	NA	GG	GG	AA	GG	GG	GG	AA	GG	GG	GG	AA	AA	GG	AA	AA	GG	GG	GG	GG	GG	AA	GG	GG	GG	GG	GG	GG	GG	GG	GG	GG	GG	GG	GG	GG	GG	GG	GG	GG
rs1_5583761	NA	1	5583761	NA	NA	NA	NA	NA	NA	NA	AA	AA	GG	AA	AA	AA	GG	AA	GG	AA	GG	GG	AA	GG	GG	GG	AA	GG	AA	AA	GG	AA	AA	GG	AA	AA	AA	AA	AA	AA	AA	AA	AA	GG	AA	GG	AA	AA	GG
rs1_5593624	NA	1	5593624	NA	NA	NA	NA	NA	NA	NA	AA	AA	AA	AA	AA	AA	AA	AA	TT	AA	AA	AA	AA	AA	AA	TT	AA	TT	AA	AA	AA	AA	AA	TT	AA	AA	AA	AA	AA	AA	AA	AA	AA	TT	AA	TT	AA	AA	TT
rs1_5595255	NA	1	5595255	NA	NA	NA	NA	NA	NA	NA	TT	TT	TT	TT	TT	TT	TT	TT	CC	TT	TT	TT	TT	TT	TT	CC	TT	CC	TT	TT	TT	TT	TT	CC	TT	TT	TT	TT	TT	TT	TT	TT	TT	CC	TT	CC	TT	TT	CC
rs1_5656601	NA	1	5656601	NA	NA	NA	NA	NA	NA	NA	CC	CC	TT	CC	CC	CC	CC	CC	TT	CC	CC	CC	CC	TT	CC	TT	CC	TT	CC	CC	CC	CC	CC	TT	CC	CC	CC	CC	CC	CC	CC	CC	CC	TT	CC	TT	CC	CC	TT
rs1_5656605	NA	1	5656605	NA	NA	NA	NA	NA	NA	NA	AA	GG	GG	GG	GG	GG	GG	GG	GG	GG	GG	GG	GG	GG	GG	GG	GG	GG	GG	GG	GG	GG	GG	GG	GG	GG	AA	GG	GG	GG	GG	GG	GG	GG	GG	GG	GG	GG	GG
rs1_5656639	NA	1	5656639	NA	NA	NA	NA	NA	NA	NA	GG	AA	GG	AA	AA	AA	AA	AA	GG	AA	AA	AA	AA	GG	AA	GG	AA	GG	AA	AA	AA	AA	AA	GG	AA	AA	AA	AA	AA	AA	AA	AA	AA	GG	AA	GG	AA	AA	GG
rs1_5656661	NA	1	5656661	NA	NA	NA	NA	NA	NA	NA	GG	AA	GG	AA	AA	AA	AA	AA	GG	AA	AA	AA	AA	GG	AA	GG	AA	GG	AA	AA	AA	AA	AA	GG	AA	AA	AA	AA	AA	AA	AA	AA	AA	GG	AA	GG	AA	AA	GG
rs1_5656671	NA	1	5656671	NA	NA	NA	NA	NA	NA	NA	AA	GG	AA	GG	GG	GG	GG	GG	AA	GG	GG	GG	GG	AA	GG	AA	GG	AA	GG	GG	GG	GG	GG	AA	GG	GG	GG	GG	GG	GG	GG	GG	GG	AA	GG	AA	GG	GG	AA
rs1_5663357	NA	1	5663357	NA	NA	NA	NA	NA	NA	NA	CC	GG	CC	GG	GG	GG	GG	GG	CC	GG	GG	GG	GG	CC	GG	CC	GG	CC	GG	GG	GG	GG	GG	CC	GG	GG	CC	GG	GG	GG	GG	GG	GG	CC	GG	CC	GG	GG	CC
rs1_5666789	NA	1	5666789	NA	NA	NA	NA	NA	NA	NA	CC	CC	TT	CC	CC	CC	CC	CC	TT	CC	CC	CC	CC	TT	CC	TT	CC	TT	CC	CC	CC	CC	CC	TT	CC	CC	CC	CC	CC	CC	CC	CC	CC	TT	CC	TT	CC	CC	TT
rs1_5666896	NA	1	5666896	NA	NA	NA	NA	NA	NA	NA	TT	CC	TT	CC	CC	CC	CC	CC	TT	CC	CC	CC	CC	TT	CC	TT	CC	TT	CC	CC	CC	CC	CC	TT	CC	CC	TT	CC	CC	CC	CC	CC	CC	TT	CC	TT	CC	CC	TT
rs1_5695417	NA	1	5695417	NA	NA	NA	NA	NA	NA	NA	TT	CC	TT	CC	CC	CC	TT	CC	TT	CC	TT	TT	CC	TT	TT	TT	CC	TT	CC	CC	TT	CC	CC	TT	CC	CC	TT	CC	CC	CC	CC	CC	CC	TT	CC	TT	CC	CC	TT
rs1_5695418	NA	1	5695418	NA	NA	NA	NA	NA	NA	NA	GG	AA	GG	AA	AA	AA	GG	AA	GG	AA	GG	GG	AA	GG	GG	GG	AA	GG	AA	AA	GG	AA	AA	GG	AA	AA	GG	AA	AA	AA	AA	AA	AA	GG	AA	GG	AA	AA	GG
rs1_5695421	NA	1	5695421	NA	NA	NA	NA	NA	NA	NA	AA	GG	AA	GG	GG	GG	AA	GG	AA	GG	AA	AA	GG	AA	AA	AA	GG	AA	GG	GG	AA	GG	GG	AA	GG	GG	AA	GG	GG	GG	GG	GG	GG	AA	GG	AA	GG	GG	AA
rs1_5695426	NA	1	5695426	NA	NA	NA	NA	NA	NA	NA	CC	GG	CC	GG	GG	GG	CC	GG	CC	GG	CC	CC	GG	CC	CC	CC	GG	CC	GG	GG	CC	GG	GG	CC	GG	GG	CC	GG	GG	GG	GG	GG	GG	CC	GG	CC	GG	GG	CC
rs1_5695429	NA	1	5695429	NA	NA	NA	NA	NA	NA	NA	GG	CC	GG	CC	CC	CC	GG	CC	GG	CC	GG	GG	CC	GG	GG	GG	CC	GG	CC	CC	GG	CC	CC	GG	CC	CC	GG	CC	CC	CC	CC	CC	CC	GG	CC	GG	CC	CC	GG
rs1_5731855	NA	1	5731855	NA	NA	NA	NA	NA	NA	NA	AA	AA	GG	AA	AA	AA	AA	AA	GG	AA	AA	AA	AA	GG	AA	GG	AA	GG	AA	AA	AA	AA	AA	GG	AA	AA	AA	AA	AA	AA	AA	AA	AA	GG	AA	GG	AA	AA	GG
rs1_5749217	NA	1	5749217	NA	NA	NA	NA	NA	NA	NA	GG	GG	AA	GG	GG	GG	AA	GG	AA	GG	AA	AA	GG	AA	AA	AA	GG	AA	GG	AA	GG	GG	GG	AA	GG	GG	GG	GG	GG	GG	GG	GG	GG	AA	GG	AA	GG	GG	AA
rs1_5749237	NA	1	5749237	NA	NA	NA	NA	NA	NA	NA	AA	AA	GG	AA	AA	AA	GG	AA	GG	AA	GG	GG	AA	GG	GG	GG	AA	GG	AA	GG	AA	AA	AA	GG	AA	AA	AA	AA	AA	AA	AA	AA	AA	GG	AA	GG	AA	AA	GG
rs1_5757551	NA	1	5757551	NA	NA	NA	NA	NA	NA	NA	CC	CC	TT	CC	CC	CC	TT	CC	TT	CC	TT	TT	CC	TT	TT	TT	CC	TT	CC	TT	TT	CC	CC	TT	CC	CC	CC	CC	CC	CC	CC	CC	CC	TT	CC	TT	CC	CC	TT
rs1_5782129	NA	1	5782129	NA	NA	NA	NA	NA	NA	NA	TT	TT	AA	TT	TT	TT	AA	TT	AA	TT	AA	AA	TT	AA	AA	AA	TT	AA	TT	AA	AA	TT	TT	AA	TT	TT	TT	TT	TT	TT	TT	TT	TT	AA	TT	AA	TT	TT	AA
rs1_5782172	NA	1	5782172	NA	NA	NA	NA	NA	NA	NA	TT	TT	GG	TT	TT	TT	GG	TT	GG	TT	GG	GG	TT	GG	GG	GG	TT	GG	TT	GG	GG	TT	TT	GG	TT	TT	TT	TT	TT	TT	TT	TT	TT	GG	TT	GG	TT	TT	GG
rs1_5782227	NA	1	5782227	NA	NA	NA	NA	NA	NA	NA	CC	CC	TT	CC	CC	CC	TT	CC	TT	CC	TT	TT	CC	TT	TT	TT	CC	TT	CC	TT	TT	CC	CC	TT	CC	CC	CC	CC	CC	CC	CC	CC	CC	TT	CC	TT	CC	CC	TT
rs1_5792183	NA	1	5792183	NA	NA	NA	NA	NA	NA	NA	CC	CC	TT	CC	CC	CC	TT	CC	TT	CC	TT	TT	CC	TT	TT	TT	CC	TT	CC	TT	TT	CC	CC	TT	CC	CC	CC	CC	CC	CC	CC	CC	CC	TT	CC	TT	CC	CC	TT
rs1_5792315	NA	1	5792315	NA	NA	NA	NA	NA	NA	NA	CC	CC	AA	CC	CC	CC	AA	CC	AA	CC	AA	AA	CC	AA	AA	AA	CC	AA	CC	AA	AA	CC	CC	AA	CC	CC	CC	CC	CC	CC	CC	CC	CC	AA	CC	AA	CC	CC	AA
rs1_5792338	NA	1	5792338	NA	NA	NA	NA	NA	NA	NA	CC	CC	TT	CC	CC	CC	TT	CC	TT	CC	TT	TT	CC	TT	TT	TT	CC	TT	CC	TT	TT	CC	CC	TT	CC	CC	CC	CC	CC	CC	CC	CC	CC	TT	CC	TT	CC	CC	TT
rs1_5795241	NA	1	5795241	NA	NA	NA	NA	NA	NA	NA	CC	CC	TT	CC	CC	CC	TT	CC	TT	CC	TT	TT	CC	TT	TT	TT	CC	TT	CC	TT	TT	CC	CC	TT	CC	CC	CC	CC	CC	CC	CC	CC	CC	TT	CC	TT	CC	CC	TT
rs1_5800570	NA	1	5800570	NA	NA	NA	NA	NA	NA	NA	GG	GG	AA	GG	GG	GG	AA	GG	AA	GG	AA	AA	GG	AA	AA	AA	GG	AA	GG	AA	AA	GG	GG	AA	GG	GG	GG	GG	GG	GG	GG	GG	GG	AA	GG	AA	GG	GG	AA
rs1_5838058	NA	1	5838058	NA	NA	NA	NA	NA	NA	NA	CC	CC	TT	CC	CC	CC	TT	CC	TT	CC	TT	TT	CC	TT	TT	TT	CC	TT	CC	TT	TT	CC	CC	TT	CC	CC	CC	CC	CC	CC	CC	CC	CC	TT	CC	TT	CC	CC	TT
rs1_5838082	NA	1	5838082	NA	NA	NA	NA	NA	NA	NA	TT	TT	CC	TT	TT	TT	CC	TT	CC	TT	CC	CC	TT	CC	CC	CC	TT	CC	TT	CC	CC	TT	TT	CC	TT	TT	TT	TT	TT	TT	TT	TT	TT	CC	TT	CC	TT	TT	CC
rs1_5839662	NA	1	5839662	NA	NA	NA	NA	NA	NA	NA	TT	TT	AA	TT	TT	TT	AA	TT	AA	TT	AA	AA	TT	AA	AA	AA	TT	AA	TT	TT	AA	TT	TT	AA	TT	TT	TT	TT	TT	TT	TT	TT	TT	AA	TT	AA	TT	TT	AA
rs1_5845276	NA	1	5845276	NA	NA	NA	NA	NA	NA	NA	TT	TT	CC	TT	TT	TT	CC	TT	CC	TT	CC	CC	TT	CC	CC	CC	TT	CC	TT	TT	CC	TT	TT	CC	TT	TT	TT	TT	TT	TT	TT	TT	TT	CC	TT	CC	TT	TT	CC
rs1_5845277	NA	1	5845277	NA	NA	NA	NA	NA	NA	NA	TT	TT	GG	TT	TT	TT	GG	TT	GG	TT	GG	GG	TT	GG	GG	GG	TT	GG	TT	TT	GG	TT	TT	GG	TT	TT	TT	TT	TT	TT	TT	TT	TT	GG	TT	GG	TT	TT	GG
rs1_5848474	NA	1	5848474	NA	NA	NA	NA	NA	NA	NA	GG	GG	TT	GG	GG	GG	GG	GG	TT	GG	GG	GG	GG	TT	GG	TT	GG	TT	GG	GG	GG	GG	GG	TT	GG	GG	GG	GG	GG	GG	GG	GG	GG	TT	GG	TT	GG	GG	TT
rs1_5861931	NA	1	5861931	NA	NA	NA	NA	NA	NA	NA	AA	AA	TT	AA	AA	AA	AA	AA	TT	AA	AA	AA	AA	TT	AA	TT	AA	TT	AA	AA	AA	AA	AA	TT	AA	AA	AA	AA	AA	AA	AA	AA	AA	TT	AA	TT	AA	AA	TT
rs1_5862910	NA	1	5862910	NA	NA	NA	NA	NA	NA	NA	AA	AA	CC	AA	AA	AA	CC	AA	CC	AA	CC	CC	AA	CC	CC	CC	AA	CC	AA	AA	AA	AA	AA	CC	AA	AA	AA	AA	AA	AA	AA	AA	AA	CC	AA	CC	AA	AA	CC
rs1_5863074	NA	1	5863074	NA	NA	NA	NA	NA	NA	NA	TT	TT	CC	TT	TT	TT	CC	TT	CC	TT	CC	CC	TT	CC	CC	CC	TT	CC	TT	TT	TT	TT	TT	CC	TT	TT	TT	TT	TT	TT	TT	TT	TT	CC	TT	CC	TT	TT	CC
rs1_5885838	NA	1	5885838	NA	NA	NA	NA	NA	NA	NA	CC	CC	AA	CC	CC	CC	AA	CC	AA	CC	AA	AA	CC	AA	AA	AA	CC	AA	CC	CC	CC	CC	CC	AA	CC	CC	CC	CC	CC	CC	CC	CC	CC	AA	CC	AA	CC	CC	AA
rs1_5892170	NA	1	5892170	NA	NA	NA	NA	NA	NA	NA	AA	AA	GG	AA	AA	AA	GG	AA	GG	AA	GG	GG	AA	GG	GG	GG	AA	GG	AA	AA	AA	AA	AA	GG	AA	AA	AA	AA	AA	AA	AA	AA	AA	GG	AA	GG	AA	AA	GG
rs1_5920906	NA	1	5920906	NA	NA	NA	NA	NA	NA	NA	CC	GG	CC	GG	GG	GG	CC	GG	CC	GG	CC	CC	GG	CC	CC	CC	GG	CC	CC	GG	CC	GG	GG	CC	GG	GG	CC	GG	GG	GG	CC	GG	GG	CC	GG	CC	GG	GG	CC
rs1_5920991	NA	1	5920991	NA	NA	NA	NA	NA	NA	NA	GG	GG	AA	GG	GG	GG	AA	GG	AA	GG	AA	AA	GG	AA	AA	AA	GG	AA	GG	GG	GG	GG	GG	AA	GG	GG	GG	GG	GG	GG	AA	GG	GG	AA	GG	AA	GG	GG	AA
rs1_5944962	NA	1	5944962	NA	NA	NA	NA	NA	NA	NA	TT	TT	CC	TT	TT	TT	CC	TT	CC	TT	CC	CC	TT	CC	CC	CC	TT	CC	TT	TT	TT	TT	TT	CC	TT	TT	TT	TT	TT	TT	CC	TT	TT	CC	TT	CC	TT	TT	CC
rs1_5971958	NA	1	5971958	NA	NA	NA	NA	NA	NA	NA	GG	GG	AA	GG	GG	GG	AA	GG	AA	GG	AA	AA	GG	AA	AA	AA	GG	AA	GG	GG	GG	GG	GG	AA	GG	GG	GG	GG	GG	GG	AA	GG	GG	AA	GG	AA	GG	GG	AA
rs1_5978853	NA	1	5978853	NA	NA	NA	NA	NA	NA	NA	AA	AA	GG	AA	AA	AA	GG	AA	GG	AA	GG	GG	AA	GG	GG	GG	AA	GG	AA	AA	AA	AA	AA	GG	AA	AA	AA	AA	AA	AA	GG	AA	AA	GG	AA	GG	AA	AA	GG
rs1_5978876	NA	1	5978876	NA	NA	NA	NA	NA	NA	NA	GG	GG	CC	GG	GG	GG	CC	GG	CC	GG	CC	CC	GG	CC	CC	CC	GG	CC	GG	GG	GG	GG	GG	CC	GG	GG	GG	GG	GG	GG	CC	GG	GG	CC	GG	CC	GG	GG	CC
rs1_5983898	NA	1	5983898	NA	NA	NA	NA	NA	NA	NA	AA	AA	GG	AA	AA	AA	GG	AA	GG	AA	GG	GG	AA	GG	GG	GG	AA	GG	AA	AA	AA	AA	AA	GG	AA	AA	AA	AA	AA	AA	GG	AA	AA	GG	AA	GG	AA	AA	GG
rs1_5987830	NA	1	5987830	NA	NA	NA	NA	NA	NA	NA	CC	CC	TT	CC	CC	CC	TT	CC	TT	CC	TT	TT	CC	TT	TT	TT	CC	TT	CC	CC	CC	CC	CC	TT	CC	CC	CC	CC	CC	CC	TT	CC	CC	TT	CC	TT	CC	CC	TT
rs1_5991084	NA	1	5991084	NA	NA	NA	NA	NA	NA	NA	GG	GG	AA	GG	GG	GG	AA	GG	AA	GG	AA	AA	GG	AA	AA	AA	GG	AA	GG	GG	GG	GG	GG	AA	GG	GG	GG	GG	GG	GG	AA	GG	GG	AA	GG	AA	GG	GG	AA
rs1_5991128	NA	1	5991128	NA	NA	NA	NA	NA	NA	NA	AA	AA	GG	AA	AA	AA	GG	AA	GG	AA	GG	GG	AA	GG	GG	GG	AA	GG	AA	AA	AA	AA	AA	GG	AA	AA	AA	AA	AA	AA	GG	AA	AA	GG	AA	GG	AA	AA	GG
rs1_6012801	NA	1	6012801	NA	NA	NA	NA	NA	NA	NA	TT	TT	CC	TT	TT	TT	CC	TT	CC	TT	CC	CC	TT	CC	CC	CC	TT	CC	TT	TT	TT	TT	TT	CC	TT	TT	TT	TT	TT	TT	TT	TT	TT	CC	TT	CC	TT	TT	CC
rs1_6041472	NA	1	6041472	NA	NA	NA	NA	NA	NA	NA	TT	TT	CC	TT	TT	TT	TT	TT	CC	TT	TT	TT	TT	CC	TT	CC	TT	CC	TT	TT	TT	TT	TT	CC	TT	TT	TT	TT	TT	TT	TT	TT	TT	CC	TT	CC	TT	TT	CC
rs1_6041486	NA	1	6041486	NA	NA	NA	NA	NA	NA	NA	GG	GG	CC	GG	GG	GG	GG	GG	CC	GG	GG	GG	GG	CC	GG	CC	GG	CC	GG	GG	GG	GG	GG	CC	GG	GG	GG	GG	GG	GG	GG	GG	GG	CC	GG	CC	GG	GG	CC
rs1_6057366	NA	1	6057366	NA	NA	NA	NA	NA	NA	NA	AA	AA	GG	AA	AA	AA	AA	AA	GG	AA	AA	AA	AA	GG	AA	GG	AA	GG	AA	AA	AA	AA	AA	GG	AA	AA	AA	AA	AA	AA	AA	AA	AA	GG	AA	GG	AA	AA	GG
rs1_6058901	NA	1	6058901	NA	NA	NA	NA	NA	NA	NA	CC	CC	TT	CC	CC	CC	CC	CC	TT	CC	CC	CC	CC	TT	CC	TT	CC	TT	CC	CC	CC	CC	CC	TT	CC	CC	CC	CC	CC	CC	CC	CC	CC	TT	CC	TT	CC	CC	TT
rs1_6077212	NA	1	6077212	NA	NA	NA	NA	NA	NA	NA	GG	GG	AA	GG	GG	GG	GG	GG	AA	GG	GG	GG	GG	AA	GG	AA	GG	AA	GG	GG	GG	GG	GG	AA	GG	GG	GG	GG	GG	GG	GG	GG	GG	AA	GG	AA	GG	GG	AA
rs1_6077236	NA	1	6077236	NA	NA	NA	NA	NA	NA	NA	TT	TT	GG	TT	TT	TT	TT	TT	GG	TT	TT	TT	TT	GG	TT	GG	TT	GG	TT	TT	TT	TT	TT	GG	TT	TT	TT	TT	TT	TT	TT	TT	TT	GG	TT	GG	TT	TT	GG
rs1_6078496	NA	1	6078496	NA	NA	NA	NA	NA	NA	NA	AA	AA	CC	AA	AA	AA	AA	AA	CC	AA	AA	AA	AA	CC	AA	CC	AA	CC	AA	AA	AA	AA	AA	CC	AA	AA	AA	AA	AA	AA	AA	AA	AA	CC	AA	CC	AA	AA	CC
rs1_6095219	NA	1	6095219	NA	NA	NA	NA	NA	NA	NA	TT	TT	GG	TT	TT	TT	TT	TT	GG	TT	TT	TT	TT	GG	TT	GG	TT	GG	TT	TT	TT	TT	TT	GG	TT	TT	TT	TT	TT	TT	TT	TT	TT	GG	TT	GG	TT	TT	GG
rs1_6095925	NA	1	6095925	NA	NA	NA	NA	NA	NA	NA	CC	CC	AA	CC	CC	CC	CC	CC	AA	CC	CC	CC	CC	AA	CC	AA	CC	AA	CC	CC	CC	CC	CC	AA	CC	CC	CC	CC	CC	CC	CC	CC	CC	AA	CC	AA	CC	CC	AA
rs1_6095955	NA	1	6095955	NA	NA	NA	NA	NA	NA	NA	AA	AA	CC	AA	AA	AA	AA	AA	CC	AA	AA	AA	AA	CC	AA	CC	AA	CC	AA	AA	AA	AA	AA	CC	AA	AA	AA	AA	AA	AA	AA	AA	AA	CC	AA	CC	AA	AA	CC
rs1_6096029	NA	1	6096029	NA	NA	NA	NA	NA	NA	NA	CC	CC	GG	CC	CC	CC	CC	CC	GG	CC	CC	CC	CC	GG	CC	GG	CC	GG	CC	CC	CC	CC	CC	GG	CC	CC	CC	CC	CC	CC	CC	CC	CC	GG	CC	GG	CC	CC	GG
rs1_6096277	NA	1	6096277	NA	NA	NA	NA	NA	NA	NA	CC	CC	GG	CC	CC	CC	CC	CC	GG	CC	CC	CC	CC	GG	CC	GG	CC	GG	CC	CC	CC	CC	CC	GG	CC	CC	CC	CC	CC	CC	CC	CC	CC	GG	CC	GG	CC	CC	GG
rs1_6096285	NA	1	6096285	NA	NA	NA	NA	NA	NA	NA	CC	CC	TT	CC	CC	CC	CC	CC	TT	CC	CC	CC	CC	TT	CC	TT	CC	TT	CC	CC	CC	CC	CC	TT	CC	CC	CC	CC	CC	CC	CC	CC	CC	TT	CC	TT	CC	CC	TT
rs1_6107256	NA	1	6107256	NA	NA	NA	NA	NA	NA	NA	AA	AA	TT	AA	AA	AA	AA	AA	TT	AA	TT	TT	AA	TT	TT	TT	AA	TT	AA	AA	AA	AA	AA	TT	AA	AA	AA	AA	AA	AA	AA	AA	AA	TT	AA	TT	AA	AA	TT
rs1_6146640	NA	1	6146640	NA	NA	NA	NA	NA	NA	NA	AA	AA	GG	AA	AA	AA	GG	AA	GG	AA	GG	GG	AA	GG	GG	GG	AA	GG	AA	AA	GG	AA	AA	GG	AA	AA	AA	AA	AA	AA	AA	AA	AA	GG	AA	GG	AA	AA	GG
rs1_6156237	NA	1	6156237	NA	NA	NA	NA	NA	NA	NA	GG	GG	TT	GG	GG	GG	GG	GG	GG	GG	GG	GG	GG	TT	GG	GG	GG	GG	GG	GG	GG	GG	GG	GG	GG	GG	GG	GG	GG	GG	GG	GG	GG	GG	GG	GG	GG	GG	GG
rs1_6173025	NA	1	6173025	NA	NA	NA	NA	NA	NA	NA	AA	AA	TT	AA	AA	AA	TT	AA	TT	AA	TT	TT	AA	TT	TT	TT	AA	TT	AA	AA	TT	AA	AA	TT	AA	AA	AA	AA	AA	AA	AA	AA	AA	TT	AA	TT	AA	AA	TT
rs1_6173414	NA	1	6173414	NA	NA	NA	NA	NA	NA	NA	GG	GG	AA	GG	GG	GG	AA	GG	AA	GG	AA	AA	GG	AA	AA	AA	GG	AA	GG	GG	AA	GG	GG	AA	GG	GG	GG	GG	GG	GG	GG	GG	GG	AA	GG	AA	GG	GG	AA
rs1_6173416	NA	1	6173416	NA	NA	NA	NA	NA	NA	NA	GG	GG	AA	GG	GG	GG	AA	GG	AA	GG	AA	AA	GG	AA	AA	AA	GG	AA	GG	GG	AA	GG	GG	AA	GG	GG	GG	GG	GG	GG	GG	GG	GG	AA	GG	AA	GG	GG	AA
rs1_6182392	NA	1	6182392	NA	NA	NA	NA	NA	NA	NA	GG	GG	AA	GG	GG	GG	AA	GG	AA	GG	AA	AA	GG	AA	AA	AA	GG	AA	GG	GG	AA	GG	GG	AA	GG	GG	GG	GG	GG	GG	GG	GG	GG	AA	GG	AA	GG	GG	AA
rs1_6183300	NA	1	6183300	NA	NA	NA	NA	NA	NA	NA	GG	GG	TT	GG	GG	GG	TT	GG	TT	GG	TT	TT	GG	TT	TT	TT	GG	TT	GG	GG	TT	GG	GG	TT	GG	GG	GG	GG	GG	GG	GG	GG	GG	TT	GG	TT	GG	GG	TT
rs1_6183759	NA	1	6183759	NA	NA	NA	NA	NA	NA	NA	AA	AA	GG	AA	AA	AA	GG	AA	GG	AA	GG	GG	AA	GG	GG	GG	AA	GG	AA	AA	GG	AA	AA	GG	AA	AA	AA	AA	AA	AA	AA	AA	AA	GG	AA	GG	AA	AA	GG
rs1_6188297	NA	1	6188297	NA	NA	NA	NA	NA	NA	NA	TT	TT	GG	TT	TT	TT	GG	TT	GG	TT	GG	GG	TT	GG	GG	GG	TT	GG	TT	TT	GG	TT	TT	GG	TT	TT	TT	TT	TT	TT	GG	TT	TT	GG	TT	GG	TT	TT	GG
rs1_6188959	NA	1	6188959	NA	NA	NA	NA	NA	NA	NA	GG	AA	AA	GG	GG	GG	AA	GG	AA	GG	AA	AA	GG	AA	AA	AA	GG	AA	GG	GG	AA	GG	GG	AA	GG	GG	GG	GG	GG	GG	AA	GG	GG	AA	GG	AA	GG	GG	AA
rs1_6188988	NA	1	6188988	NA	NA	NA	NA	NA	NA	NA	GG	TT	TT	GG	GG	GG	TT	GG	TT	GG	TT	TT	GG	TT	TT	TT	GG	TT	GG	GG	TT	GG	GG	TT	GG	GG	TT	GG	GG	GG	TT	GG	GG	TT	GG	TT	GG	GG	TT
rs1_6192758	NA	1	6192758	NA	NA	NA	NA	NA	NA	NA	CC	TT	TT	CC	CC	CC	TT	CC	TT	CC	TT	TT	CC	TT	TT	TT	CC	TT	CC	CC	TT	CC	CC	TT	CC	CC	CC	CC	CC	CC	TT	CC	CC	TT	CC	TT	CC	CC	TT
rs1_6217185	NA	1	6217185	NA	NA	NA	NA	NA	NA	NA	AA	GG	GG	AA	AA	AA	GG	AA	GG	AA	GG	GG	AA	GG	GG	GG	AA	GG	AA	AA	GG	AA	AA	GG	AA	AA	AA	AA	AA	AA	GG	AA	AA	GG	AA	GG	AA	AA	GG
rs1_6222810	NA	1	6222810	NA	NA	NA	NA	NA	NA	NA	AA	GG	GG	AA	AA	AA	GG	AA	GG	AA	GG	GG	AA	GG	GG	GG	AA	GG	AA	AA	GG	AA	AA	GG	AA	AA	AA	AA	AA	AA	GG	AA	AA	GG	AA	GG	AA	AA	GG
rs1_6222811	NA	1	6222811	NA	NA	NA	NA	NA	NA	NA	TT	CC	CC	TT	TT	TT	CC	TT	CC	TT	CC	CC	TT	CC	CC	CC	TT	CC	TT	TT	CC	TT	TT	CC	TT	TT	TT	TT	TT	TT	CC	TT	TT	CC	TT	CC	TT	TT	CC
rs1_6239076	NA	1	6239076	NA	NA	NA	NA	NA	NA	NA	AA	GG	GG	AA	AA	AA	GG	AA	GG	AA	GG	GG	AA	GG	GG	GG	AA	GG	AA	AA	GG	AA	AA	GG	AA	AA	AA	AA	AA	AA	GG	AA	AA	GG	AA	GG	AA	AA	GG
rs1_6292087	NA	1	6292087	NA	NA	NA	NA	NA	NA	NA	AA	AA	GG	AA	AA	AA	GG	AA	GG	AA	GG	GG	AA	GG	GG	GG	AA	GG	AA	AA	GG	AA	AA	GG	AA	AA	AA	AA	AA	AA	GG	AA	AA	GG	AA	GG	AA	AA	GG
rs1_6319764	NA	1	6319764	NA	NA	NA	NA	NA	NA	NA	CC	CC	TT	CC	CC	CC	TT	CC	TT	CC	TT	TT	CC	TT	TT	TT	CC	TT	CC	CC	TT	CC	CC	TT	CC	CC	CC	CC	CC	CC	TT	CC	CC	TT	CC	TT	CC	CC	TT
rs1_6333407	NA	1	6333407	NA	NA	NA	NA	NA	NA	NA	TT	TT	CC	TT	TT	TT	CC	TT	CC	TT	CC	CC	TT	CC	CC	CC	TT	CC	TT	TT	CC	TT	TT	CC	TT	TT	TT	TT	TT	TT	CC	TT	TT	CC	TT	CC	TT	TT	CC
rs1_6357797	NA	1	6357797	NA	NA	NA	NA	NA	NA	NA	AA	AA	CC	AA	AA	AA	CC	AA	CC	AA	CC	CC	AA	CC	CC	CC	AA	CC	AA	AA	CC	AA	AA	CC	AA	AA	AA	AA	AA	AA	CC	AA	AA	CC	AA	CC	AA	AA	CC
rs1_6366850	NA	1	6366850	NA	NA	NA	NA	NA	NA	NA	GG	GG	TT	GG	GG	GG	GG	GG	TT	GG	GG	GG	GG	TT	GG	TT	GG	TT	GG	GG	GG	GG	GG	TT	GG	GG	GG	GG	GG	GG	TT	GG	GG	TT	GG	TT	GG	GG	TT
rs1_6369230	NA	1	6369230	NA	NA	NA	NA	NA	NA	NA	GG	CC	GG	CC	CC	CC	CC	CC	GG	CC	CC	CC	CC	GG	CC	GG	CC	GG	CC	CC	CC	CC	CC	GG	CC	CC	GG	CC	CC	CC	GG	CC	CC	GG	CC	GG	CC	CC	GG
rs1_6369236	NA	1	6369236	NA	NA	NA	NA	NA	NA	NA	CC	GG	CC	GG	GG	GG	GG	GG	CC	GG	GG	GG	GG	CC	GG	CC	GG	CC	GG	GG	GG	GG	GG	CC	GG	GG	CC	GG	GG	GG	CC	GG	GG	CC	GG	CC	GG	GG	CC
rs1_6370276	NA	1	6370276	NA	NA	NA	NA	NA	NA	NA	GG	AA	GG	AA	AA	AA	AA	AA	GG	AA	AA	AA	AA	GG	AA	GG	AA	GG	AA	AA	AA	AA	AA	GG	AA	AA	GG	AA	AA	AA	GG	AA	AA	GG	AA	GG	AA	AA	GG
rs1_6388008	NA	1	6388008	NA	NA	NA	NA	NA	NA	NA	GG	AA	AA	GG	GG	GG	GG	GG	AA	GG	GG	GG	GG	AA	GG	AA	GG	AA	GG	GG	GG	GG	GG	AA	GG	GG	GG	GG	GG	GG	AA	GG	GG	AA	GG	AA	GG	GG	AA
rs1_6388045	NA	1	6388045	NA	NA	NA	NA	NA	NA	NA	GG	GG	GG	AA	AA	AA	AA	AA	GG	AA	AA	AA	AA	GG	AA	GG	AA	GG	AA	AA	AA	AA	AA	GG	AA	AA	GG	AA	AA	AA	GG	AA	AA	GG	AA	GG	AA	AA	GG
rs1_6394222	NA	1	6394222	NA	NA	NA	NA	NA	NA	NA	CC	AA	AA	CC	CC	CC	CC	CC	AA	CC	CC	CC	CC	AA	CC	AA	CC	AA	CC	CC	CC	CC	CC	AA	CC	CC	CC	CC	CC	CC	AA	CC	CC	AA	CC	AA	CC	CC	AA
rs1_6395132	NA	1	6395132	NA	NA	NA	NA	NA	NA	NA	CC	CC	CC	TT	TT	TT	TT	TT	CC	TT	TT	TT	TT	CC	TT	CC	TT	CC	TT	TT	TT	TT	TT	CC	TT	TT	CC	TT	TT	TT	CC	TT	TT	CC	TT	CC	TT	TT	CC
rs1_6410240	NA	1	6410240	NA	NA	NA	NA	NA	NA	NA	GG	GG	GG	AA	AA	AA	AA	AA	GG	AA	AA	AA	AA	GG	AA	GG	AA	GG	AA	AA	AA	AA	AA	GG	AA	AA	GG	AA	AA	AA	GG	AA	AA	GG	AA	GG	AA	AA	GG
rs1_6419185	NA	1	6419185	NA	NA	NA	NA	NA	NA	NA	AA	AA	AA	TT	TT	TT	TT	TT	AA	TT	TT	TT	TT	AA	TT	AA	TT	AA	TT	TT	TT	TT	TT	AA	TT	TT	AA	TT	TT	TT	AA	TT	TT	AA	TT	AA	TT	TT	AA
rs1_6471731	NA	1	6471731	NA	NA	NA	NA	NA	NA	NA	CC	CC	AA	AA	AA	AA	CC	AA	AA	AA	CC	CC	AA	AA	CC	AA	AA	AA	AA	AA	CC	AA	AA	AA	AA	AA	CC	AA	AA	AA	AA	AA	AA	AA	AA	AA	AA	AA	AA
rs1_6494486	NA	1	6494486	NA	NA	NA	NA	NA	NA	NA	TT	TT	GG	GG	TT	TT	GG	TT	GG	TT	GG	GG	TT	GG	GG	GG	TT	GG	TT	TT	GG	TT	TT	GG	TT	TT	TT	TT	TT	TT	GG	TT	TT	GG	TT	GG	TT	TT	GG
rs1_6494529	NA	1	6494529	NA	NA	NA	NA	NA	NA	NA	CC	CC	GG	GG	CC	CC	GG	CC	GG	CC	GG	GG	CC	GG	GG	GG	CC	GG	CC	CC	GG	CC	CC	GG	CC	CC	CC	CC	CC	CC	GG	CC	CC	GG	CC	GG	CC	CC	GG
rs1_6494998	NA	1	6494998	NA	NA	NA	NA	NA	NA	NA	CC	CC	CC	CC	AA	AA	CC	AA	CC	AA	CC	CC	AA	CC	CC	CC	AA	CC	AA	AA	CC	AA	AA	CC	AA	AA	CC	AA	AA	AA	CC	AA	AA	CC	AA	CC	AA	AA	CC
rs1_6495045	NA	1	6495045	NA	NA	NA	NA	NA	NA	NA	CC	CC	AA	AA	CC	CC	AA	CC	AA	CC	AA	AA	CC	AA	AA	AA	CC	AA	CC	CC	AA	CC	CC	AA	CC	CC	CC	CC	CC	CC	AA	CC	CC	AA	CC	AA	CC	CC	AA
rs1_6495567	NA	1	6495567	NA	NA	NA	NA	NA	NA	NA	TT	TT	GG	GG	GG	GG	GG	GG	GG	GG	GG	GG	GG	GG	GG	GG	GG	GG	GG	GG	GG	GG	GG	GG	GG	GG	TT	GG	GG	GG	GG	GG	GG	GG	GG	GG	GG	GG	GG
rs1_6506839	NA	1	6506839	NA	NA	NA	NA	NA	NA	NA	CC	CC	GG	GG	GG	GG	GG	GG	GG	GG	GG	GG	GG	GG	GG	GG	GG	GG	GG	GG	GG	GG	GG	GG	GG	GG	CC	GG	GG	GG	GG	GG	GG	GG	GG	GG	GG	GG	GG
rs1_6507216	NA	1	6507216	NA	NA	NA	NA	NA	NA	NA	TT	TT	GG	GG	GG	GG	GG	GG	GG	GG	GG	GG	GG	GG	GG	GG	GG	GG	GG	GG	GG	GG	GG	GG	GG	GG	TT	GG	GG	GG	GG	GG	GG	GG	GG	GG	GG	GG	GG
rs1_6525868	NA	1	6525868	NA	NA	NA	NA	NA	NA	NA	AA	AA	TT	TT	TT	TT	TT	TT	TT	TT	TT	TT	TT	TT	TT	TT	TT	TT	TT	TT	TT	TT	TT	TT	TT	TT	AA	TT	TT	TT	TT	TT	TT	TT	TT	TT	TT	TT	TT
rs1_6528650	NA	1	6528650	NA	NA	NA	NA	NA	NA	NA	TT	TT	CC	CC	CC	CC	CC	CC	CC	CC	CC	CC	CC	CC	CC	CC	CC	CC	CC	CC	CC	CC	CC	CC	CC	CC	TT	CC	CC	CC	CC	CC	CC	CC	CC	CC	CC	CC	CC
rs1_6528770	NA	1	6528770	NA	NA	NA	NA	NA	NA	NA	CC	CC	AA	AA	AA	AA	AA	AA	AA	AA	AA	AA	AA	AA	AA	AA	AA	AA	AA	AA	AA	AA	AA	AA	AA	AA	CC	AA	AA	AA	AA	AA	AA	AA	AA	AA	AA	AA	AA
rs1_6535088	NA	1	6535088	NA	NA	NA	NA	NA	NA	NA	AA	AA	TT	TT	AA	AA	TT	AA	TT	AA	TT	TT	TT	TT	TT	TT	AA	TT	AA	AA	TT	AA	AA	TT	AA	AA	AA	AA	AA	AA	TT	AA	AA	TT	AA	TT	AA	AA	TT
rs1_6535119	NA	1	6535119	NA	NA	NA	NA	NA	NA	NA	CC	CC	CC	CC	AA	AA	CC	AA	CC	AA	CC	CC	CC	CC	CC	CC	AA	CC	AA	AA	CC	AA	AA	CC	AA	AA	CC	AA	AA	AA	CC	AA	AA	CC	AA	CC	AA	AA	CC
rs1_6535337	NA	1	6535337	NA	NA	NA	NA	NA	NA	NA	AA	AA	AA	AA	GG	GG	AA	GG	AA	GG	AA	AA	AA	AA	AA	AA	GG	AA	GG	GG	AA	GG	GG	AA	GG	GG	AA	GG	GG	GG	AA	GG	GG	AA	GG	AA	GG	GG	AA
rs1_6541206	NA	1	6541206	NA	NA	NA	NA	NA	NA	NA	CC	CC	TT	TT	CC	CC	TT	CC	TT	CC	TT	TT	TT	TT	TT	TT	CC	TT	CC	CC	TT	CC	CC	TT	CC	CC	CC	CC	CC	CC	TT	CC	CC	TT	CC	TT	CC	CC	CC
rs1_6566496	NA	1	6566496	NA	NA	NA	NA	NA	NA	NA	GG	GG	AA	AA	GG	GG	AA	GG	AA	GG	AA	AA	AA	AA	AA	AA	GG	AA	GG	GG	AA	GG	GG	AA	GG	GG	GG	GG	GG	GG	AA	GG	GG	AA	GG	AA	GG	GG	GG
rs1_6567057	NA	1	6567057	NA	NA	NA	NA	NA	NA	NA	TT	TT	TT	TT	GG	GG	TT	GG	TT	GG	TT	TT	TT	TT	TT	TT	GG	TT	GG	GG	TT	GG	GG	TT	GG	GG	TT	GG	GG	GG	TT	GG	GG	TT	GG	TT	GG	GG	GG
rs1_6567126	NA	1	6567126	NA	NA	NA	NA	NA	NA	NA	CC	CC	CC	CC	TT	TT	CC	TT	CC	TT	CC	CC	CC	CC	CC	CC	TT	CC	TT	TT	CC	TT	TT	CC	TT	TT	CC	TT	TT	TT	CC	TT	TT	CC	TT	CC	TT	TT	TT
rs1_6567972	NA	1	6567972	NA	NA	NA	NA	NA	NA	NA	TT	TT	CC	CC	CC	CC	CC	CC	CC	CC	CC	CC	CC	CC	CC	CC	CC	CC	CC	CC	CC	CC	CC	CC	CC	CC	TT	CC	CC	CC	CC	CC	CC	CC	CC	CC	CC	CC	CC
rs1_6568005	NA	1	6568005	NA	NA	NA	NA	NA	NA	NA	CC	CC	CC	CC	AA	AA	CC	AA	CC	AA	CC	CC	CC	CC	CC	CC	AA	CC	AA	AA	CC	AA	AA	CC	AA	AA	CC	AA	AA	AA	CC	AA	AA	CC	CC	CC	AA	AA	AA
rs1_6568053	NA	1	6568053	NA	NA	NA	NA	NA	NA	NA	CC	CC	TT	TT	CC	CC	TT	CC	TT	CC	TT	TT	TT	TT	TT	TT	CC	TT	CC	CC	TT	CC	CC	TT	CC	CC	CC	CC	CC	CC	TT	CC	CC	TT	TT	TT	CC	CC	CC
rs1_6593330	NA	1	6593330	NA	NA	NA	NA	NA	NA	NA	AA	AA	GG	GG	AA	AA	AA	AA	GG	AA	GG	GG	GG	GG	GG	GG	AA	GG	AA	AA	GG	AA	AA	GG	AA	AA	AA	AA	AA	AA	GG	AA	AA	GG	AA	GG	AA	AA	AA
rs1_6593331	NA	1	6593331	NA	NA	NA	NA	NA	NA	NA	AA	AA	GG	GG	AA	AA	AA	AA	GG	AA	GG	GG	GG	GG	GG	GG	AA	GG	AA	AA	GG	AA	AA	GG	AA	AA	AA	AA	AA	AA	GG	AA	AA	GG	AA	GG	AA	AA	AA
rs1_6593332	NA	1	6593332	NA	NA	NA	NA	NA	NA	NA	TT	TT	CC	CC	TT	TT	TT	TT	CC	TT	CC	CC	CC	CC	CC	CC	TT	CC	TT	TT	CC	TT	TT	CC	TT	TT	TT	TT	TT	TT	CC	TT	TT	CC	TT	CC	TT	TT	TT
rs1_6593442	NA	1	6593442	NA	NA	NA	NA	NA	NA	NA	TT	TT	CC	CC	CC	CC	CC	CC	CC	CC	CC	CC	CC	CC	CC	CC	CC	CC	CC	CC	CC	CC	CC	CC	CC	CC	TT	CC	CC	CC	CC	CC	CC	CC	CC	CC	CC	CC	CC
rs1_6602271	NA	1	6602271	NA	NA	NA	NA	NA	NA	NA	CC	CC	CC	CC	AA	AA	AA	AA	CC	AA	CC	CC	CC	CC	CC	CC	AA	CC	AA	AA	CC	AA	AA	CC	AA	AA	CC	AA	AA	AA	CC	AA	AA	CC	AA	CC	AA	AA	AA
rs1_6602276	NA	1	6602276	NA	NA	NA	NA	NA	NA	NA	TT	TT	GG	GG	TT	TT	TT	TT	GG	TT	GG	GG	GG	GG	GG	GG	TT	GG	TT	TT	GG	TT	TT	GG	TT	TT	TT	TT	TT	TT	GG	TT	TT	GG	TT	GG	TT	TT	TT
rs1_6610003	NA	1	6610003	NA	NA	NA	NA	NA	NA	NA	GG	GG	GG	GG	TT	TT	TT	TT	GG	TT	GG	GG	GG	GG	GG	GG	TT	GG	TT	TT	GG	TT	TT	GG	TT	TT	GG	TT	TT	TT	GG	TT	TT	GG	TT	GG	TT	TT	TT
rs1_6610013	NA	1	6610013	NA	NA	NA	NA	NA	NA	NA	CC	CC	TT	TT	CC	CC	CC	CC	TT	CC	TT	TT	TT	TT	TT	TT	CC	TT	CC	CC	TT	CC	CC	TT	CC	CC	CC	CC	CC	CC	TT	CC	CC	TT	CC	TT	CC	CC	CC
rs1_6610043	NA	1	6610043	NA	NA	NA	NA	NA	NA	NA	GG	GG	AA	AA	GG	GG	GG	GG	AA	GG	AA	AA	AA	AA	AA	AA	GG	AA	GG	GG	AA	GG	GG	AA	GG	GG	GG	GG	GG	GG	AA	GG	GG	AA	GG	AA	GG	GG	GG
rs1_6630369	NA	1	6630369	NA	NA	NA	NA	NA	NA	NA	TT	TT	CC	CC	TT	TT	TT	TT	CC	TT	CC	CC	CC	CC	CC	CC	TT	CC	TT	TT	CC	TT	TT	CC	TT	TT	TT	TT	TT	TT	CC	TT	TT	CC	TT	CC	TT	TT	TT
rs1_6630380	NA	1	6630380	NA	NA	NA	NA	NA	NA	NA	CC	CC	CC	CC	AA	AA	AA	AA	CC	AA	CC	CC	CC	CC	CC	CC	AA	CC	AA	AA	CC	AA	AA	CC	AA	AA	CC	AA	AA	AA	CC	AA	AA	CC	AA	CC	AA	AA	AA
rs1_6639239	NA	1	6639239	NA	NA	NA	NA	NA	NA	NA	GG	GG	CC	CC	GG	GG	GG	GG	CC	GG	CC	CC	CC	CC	CC	CC	GG	CC	GG	GG	GG	GG	GG	CC	GG	GG	GG	GG	GG	GG	CC	GG	GG	CC	GG	CC	GG	GG	GG
rs1_6640911	NA	1	6640911	NA	NA	NA	NA	NA	NA	NA	CC	CC	TT	TT	TT	TT	TT	TT	TT	CC	TT	TT	TT	TT	TT	TT	TT	TT	TT	TT	CC	TT	TT	TT	TT	TT	CC	TT	TT	TT	TT	TT	TT	TT	TT	TT	TT	TT	TT
rs1_6641102	NA	1	6641102	NA	NA	NA	NA	NA	NA	NA	AA	AA	GG	GG	AA	AA	AA	AA	GG	AA	GG	GG	GG	GG	GG	GG	AA	GG	AA	AA	AA	AA	AA	GG	AA	AA	AA	AA	AA	AA	GG	AA	AA	GG	AA	GG	AA	AA	AA
rs1_6649076	NA	1	6649076	NA	NA	NA	NA	NA	NA	NA	GG	GG	GG	GG	AA	AA	AA	AA	GG	GG	GG	GG	GG	GG	GG	GG	AA	GG	AA	AA	GG	AA	AA	GG	AA	AA	GG	AA	AA	AA	GG	AA	AA	GG	AA	GG	AA	AA	AA
rs1_6652979	NA	1	6652979	NA	NA	NA	NA	NA	NA	NA	GG	GG	TT	TT	GG	GG	GG	GG	TT	GG	GG	GG	GG	TT	GG	TT	GG	TT	GG	GG	GG	GG	GG	TT	GG	GG	GG	GG	GG	GG	TT	GG	GG	TT	GG	TT	GG	GG	GG
rs1_6663957	NA	1	6663957	NA	NA	NA	NA	NA	NA	NA	GG	GG	GG	GG	TT	TT	TT	TT	GG	GG	GG	GG	GG	GG	GG	GG	TT	GG	TT	TT	GG	TT	TT	GG	TT	TT	GG	TT	TT	TT	GG	TT	TT	GG	TT	TT	TT	TT	TT
rs1_6674674	NA	1	6674674	NA	NA	NA	NA	NA	NA	NA	AA	AA	AA	AA	GG	GG	GG	GG	AA	AA	AA	AA	AA	AA	AA	AA	GG	AA	GG	GG	AA	GG	GG	AA	GG	GG	AA	GG	GG	GG	AA	GG	GG	AA	GG	GG	GG	GG	GG
rs1_6708268	NA	1	6708268	NA	NA	NA	NA	NA	NA	NA	AA	AA	GG	GG	GG	GG	GG	GG	GG	GG	AA	AA	AA	GG	AA	GG	GG	GG	GG	GG	AA	GG	GG	GG	GG	GG	AA	GG	GG	GG	GG	GG	GG	GG	GG	GG	GG	GG	GG
rs1_6714817	NA	1	6714817	NA	NA	NA	NA	NA	NA	NA	CC	TT	TT	TT	CC	CC	CC	CC	TT	TT	CC	CC	CC	TT	CC	TT	CC	TT	CC	CC	CC	CC	CC	TT	CC	CC	CC	CC	CC	CC	TT	CC	CC	TT	CC	CC	CC	CC	CC
rs1_6714842	NA	1	6714842	NA	NA	NA	NA	NA	NA	NA	TT	CC	CC	CC	CC	CC	CC	CC	CC	CC	TT	TT	TT	CC	TT	CC	CC	CC	CC	CC	TT	CC	CC	CC	CC	CC	TT	CC	CC	CC	CC	CC	CC	CC	CC	CC	CC	CC	CC
rs1_6717596	NA	1	6717596	NA	NA	NA	NA	NA	NA	NA	CC	TT	TT	TT	TT	TT	TT	TT	TT	TT	CC	CC	CC	TT	CC	TT	TT	TT	TT	TT	CC	TT	TT	TT	TT	TT	CC	TT	TT	TT	TT	TT	TT	TT	TT	TT	TT	TT	TT
rs1_6717599	NA	1	6717599	NA	NA	NA	NA	NA	NA	NA	GG	AA	AA	AA	AA	AA	AA	AA	AA	AA	GG	GG	GG	AA	GG	AA	AA	AA	AA	AA	GG	AA	AA	AA	AA	AA	GG	AA	AA	AA	AA	AA	AA	AA	AA	AA	AA	AA	AA
rs1_6723630	NA	1	6723630	NA	NA	NA	NA	NA	NA	NA	GG	GG	GG	GG	AA	AA	AA	AA	GG	GG	GG	GG	GG	GG	GG	GG	AA	GG	AA	AA	GG	AA	AA	GG	AA	AA	GG	AA	AA	AA	GG	AA	AA	GG	AA	GG	AA	AA	AA
rs1_6723693	NA	1	6723693	NA	NA	NA	NA	NA	NA	NA	CC	CC	CC	CC	TT	TT	TT	TT	CC	CC	CC	CC	CC	CC	CC	CC	TT	CC	TT	TT	CC	TT	TT	CC	TT	TT	CC	TT	TT	TT	CC	TT	TT	CC	TT	CC	TT	TT	TT
rs1_6723699	NA	1	6723699	NA	NA	NA	NA	NA	NA	NA	CC	CC	CC	CC	TT	TT	TT	TT	CC	CC	CC	CC	CC	CC	CC	CC	TT	CC	TT	TT	CC	TT	TT	CC	TT	TT	CC	TT	TT	TT	CC	TT	TT	CC	TT	CC	TT	TT	TT
rs1_6723733	NA	1	6723733	NA	NA	NA	NA	NA	NA	NA	GG	AA	AA	AA	GG	GG	GG	GG	AA	AA	GG	GG	GG	AA	GG	AA	GG	AA	GG	GG	GG	GG	GG	AA	GG	GG	GG	GG	GG	GG	AA	GG	GG	AA	GG	AA	GG	GG	GG
rs1_6733687	NA	1	6733687	NA	NA	NA	NA	NA	NA	NA	AA	AA	AA	AA	CC	CC	CC	CC	AA	AA	AA	AA	AA	AA	AA	AA	CC	AA	CC	CC	AA	CC	CC	AA	CC	CC	AA	CC	CC	CC	AA	CC	CC	AA	CC	AA	CC	CC	CC
rs1_6733708	NA	1	6733708	NA	NA	NA	NA	NA	NA	NA	GG	GG	GG	GG	AA	AA	AA	AA	GG	GG	GG	GG	GG	GG	GG	GG	AA	GG	AA	AA	GG	AA	AA	GG	AA	AA	GG	AA	AA	AA	GG	AA	AA	GG	AA	GG	AA	AA	AA
rs1_6765404	NA	1	6765404	NA	NA	NA	NA	NA	NA	NA	GG	GG	GG	GG	TT	TT	TT	TT	GG	GG	GG	GG	GG	GG	GG	GG	TT	GG	TT	TT	GG	TT	TT	GG	TT	TT	GG	TT	TT	TT	GG	TT	TT	GG	TT	GG	TT	TT	TT
rs1_6765436	NA	1	6765436	NA	NA	NA	NA	NA	NA	NA	GG	GG	GG	GG	AA	AA	AA	AA	GG	GG	GG	GG	GG	GG	GG	GG	AA	GG	AA	AA	GG	AA	AA	GG	AA	AA	GG	AA	AA	AA	GG	AA	AA	GG	AA	GG	AA	AA	AA
rs1_6765903	NA	1	6765903	NA	NA	NA	NA	NA	NA	NA	TT	CC	CC	CC	TT	TT	TT	TT	CC	CC	TT	TT	TT	CC	TT	CC	TT	CC	TT	TT	TT	TT	TT	CC	TT	TT	TT	TT	TT	TT	CC	TT	TT	CC	TT	CC	TT	TT	TT
rs1_6769618	NA	1	6769618	NA	NA	NA	NA	NA	NA	NA	TT	TT	TT	TT	GG	GG	GG	GG	TT	TT	TT	TT	TT	TT	TT	TT	GG	TT	GG	GG	TT	GG	GG	TT	GG	GG	TT	GG	GG	GG	TT	GG	GG	TT	GG	TT	GG	GG	GG
rs1_6769985	NA	1	6769985	NA	NA	NA	NA	NA	NA	NA	CC	CC	CC	CC	TT	TT	TT	TT	CC	CC	CC	CC	CC	CC	CC	CC	TT	CC	TT	TT	CC	TT	TT	CC	TT	TT	CC	TT	TT	TT	CC	TT	TT	CC	TT	CC	TT	TT	TT
rs1_6770036	NA	1	6770036	NA	NA	NA	NA	NA	NA	NA	TT	CC	CC	CC	TT	TT	TT	TT	CC	CC	TT	TT	TT	CC	TT	CC	TT	CC	TT	TT	TT	TT	TT	CC	TT	TT	TT	TT	TT	TT	CC	TT	TT	CC	TT	CC	TT	TT	TT
rs1_6783213	NA	1	6783213	NA	NA	NA	NA	NA	NA	NA	AA	GG	GG	GG	GG	GG	GG	GG	GG	GG	AA	AA	AA	GG	AA	GG	GG	GG	GG	GG	AA	GG	GG	GG	GG	GG	AA	GG	GG	GG	GG	GG	GG	GG	GG	GG	GG	GG	GG
rs1_6783223	NA	1	6783223	NA	NA	NA	NA	NA	NA	NA	AA	TT	TT	TT	TT	TT	TT	TT	TT	TT	AA	AA	AA	TT	AA	TT	TT	TT	TT	TT	AA	TT	TT	TT	TT	TT	AA	TT	TT	TT	TT	TT	TT	TT	TT	TT	TT	TT	TT
rs1_6783302	NA	1	6783302	NA	NA	NA	NA	NA	NA	NA	CC	TT	TT	TT	TT	TT	TT	TT	TT	TT	CC	CC	CC	TT	CC	TT	TT	TT	TT	TT	CC	TT	TT	TT	TT	TT	CC	TT	TT	TT	TT	TT	TT	TT	TT	TT	TT	TT	TT
rs1_6788184	NA	1	6788184	NA	NA	NA	NA	NA	NA	NA	CC	CC	CC	CC	TT	TT	TT	TT	CC	CC	TT	TT	TT	CC	CC	CC	TT	CC	TT	TT	TT	TT	TT	CC	TT	TT	CC	TT	TT	TT	CC	TT	TT	CC	TT	CC	TT	TT	TT
rs1_6792688	NA	1	6792688	NA	NA	NA	NA	NA	NA	NA	AA	GG	GG	GG	AA	AA	AA	AA	GG	GG	AA	GG	GG	GG	GG	GG	AA	GG	AA	AA	GG	AA	AA	GG	AA	AA	AA	AA	AA	AA	GG	AA	AA	GG	AA	GG	AA	AA	AA
rs1_6796456	NA	1	6796456	NA	NA	NA	NA	NA	NA	NA	CC	CC	TT	TT	CC	CC	CC	CC	TT	TT	CC	TT	TT	TT	TT	TT	CC	TT	CC	CC	TT	CC	CC	TT	CC	CC	CC	CC	CC	CC	TT	CC	CC	TT	CC	TT	CC	CC	CC
rs1_6798445	NA	1	6798445	NA	NA	NA	NA	NA	NA	NA	AA	AA	GG	GG	AA	AA	AA	AA	GG	GG	AA	GG	GG	GG	GG	GG	AA	GG	AA	AA	GG	AA	AA	GG	AA	AA	AA	AA	AA	AA	GG	AA	AA	GG	AA	GG	AA	AA	AA
rs1_6809125	NA	1	6809125	NA	NA	NA	NA	NA	NA	NA	CC	CC	TT	TT	CC	CC	TT	CC	TT	TT	CC	TT	TT	TT	TT	TT	TT	TT	CC	CC	TT	CC	TT	TT	CC	CC	CC	TT	CC	TT	TT	CC	CC	TT	CC	TT	CC	CC	CC
rs1_6810867	NA	1	6810867	NA	NA	NA	NA	NA	NA	NA	CC	CC	TT	TT	CC	CC	TT	CC	TT	TT	CC	TT	TT	TT	TT	TT	TT	TT	CC	CC	TT	CC	TT	TT	CC	CC	CC	TT	CC	TT	TT	CC	CC	TT	CC	TT	CC	CC	CC
rs1_6814916	NA	1	6814916	NA	NA	NA	NA	NA	NA	NA	TT	TT	GG	GG	TT	TT	GG	TT	GG	GG	GG	GG	GG	GG	GG	GG	GG	GG	TT	TT	GG	TT	GG	GG	TT	TT	TT	GG	TT	GG	GG	TT	TT	GG	TT	GG	TT	TT	TT
rs1_6820108	NA	1	6820108	NA	NA	NA	NA	NA	NA	NA	TT	TT	CC	CC	TT	TT	CC	TT	CC	CC	CC	CC	CC	CC	CC	CC	CC	CC	TT	TT	CC	TT	CC	CC	TT	TT	TT	CC	TT	CC	CC	TT	TT	CC	TT	CC	TT	TT	TT
rs1_6827000	NA	1	6827000	NA	NA	NA	NA	NA	NA	NA	TT	TT	AA	AA	TT	TT	AA	TT	AA	AA	AA	AA	AA	AA	AA	AA	AA	AA	TT	TT	AA	TT	AA	AA	TT	TT	TT	AA	TT	AA	AA	TT	TT	AA	TT	AA	TT	TT	TT
rs1_6827076	NA	1	6827076	NA	NA	NA	NA	NA	NA	NA	GG	GG	TT	TT	GG	GG	TT	GG	TT	TT	TT	TT	TT	TT	TT	TT	TT	TT	GG	GG	TT	GG	TT	TT	GG	GG	GG	TT	GG	TT	TT	GG	GG	TT	GG	TT	GG	GG	GG
rs1_6872500	NA	1	6872500	NA	NA	NA	NA	NA	NA	NA	AA	AA	AA	AA	AA	AA	TT	AA	AA	AA	AA	AA	AA	AA	AA	AA	TT	AA	AA	AA	AA	AA	TT	AA	AA	AA	AA	TT	AA	TT	AA	AA	AA	AA	AA	AA	AA	AA	AA
rs1_6884448	NA	1	6884448	NA	NA	NA	NA	NA	NA	NA	AA	AA	CC	CC	AA	AA	CC	AA	CC	AA	CC	CC	CC	CC	CC	CC	CC	CC	AA	AA	CC	AA	CC	CC	AA	AA	AA	CC	AA	CC	CC	AA	AA	CC	AA	CC	AA	AA	AA
rs1_6889695	NA	1	6889695	NA	NA	NA	NA	NA	NA	NA	GG	GG	GG	GG	GG	GG	TT	GG	GG	GG	GG	GG	GG	GG	GG	GG	TT	GG	GG	GG	GG	GG	TT	GG	GG	GG	GG	TT	GG	TT	GG	GG	GG	GG	GG	GG	GG	GG	GG
rs1_6889713	NA	1	6889713	NA	NA	NA	NA	NA	NA	NA	TT	TT	TT	TT	TT	TT	GG	TT	TT	TT	TT	TT	TT	TT	TT	TT	GG	TT	TT	TT	TT	TT	GG	TT	TT	TT	TT	GG	TT	GG	TT	TT	TT	TT	TT	TT	TT	TT	TT
rs1_6889960	NA	1	6889960	NA	NA	NA	NA	NA	NA	NA	AA	AA	AA	AA	AA	AA	CC	AA	AA	AA	AA	AA	AA	AA	AA	AA	CC	AA	AA	AA	AA	AA	CC	AA	AA	AA	AA	CC	AA	CC	AA	AA	AA	AA	AA	AA	AA	AA	AA
rs1_6890004	NA	1	6890004	NA	NA	NA	NA	NA	NA	NA	AA	AA	GG	GG	AA	AA	GG	AA	GG	AA	GG	GG	GG	GG	GG	GG	GG	GG	AA	AA	GG	AA	GG	GG	AA	AA	AA	GG	AA	GG	GG	AA	AA	GG	AA	GG	AA	AA	AA
rs1_6898955	NA	1	6898955	NA	NA	NA	NA	NA	NA	NA	GG	GG	AA	AA	GG	GG	AA	GG	AA	GG	AA	AA	AA	AA	AA	AA	AA	AA	GG	AA	AA	GG	AA	AA	GG	GG	GG	AA	GG	AA	AA	GG	GG	AA	GG	AA	GG	GG	GG
rs1_6909966	NA	1	6909966	NA	NA	NA	NA	NA	NA	NA	GG	GG	TT	TT	GG	GG	TT	GG	TT	GG	TT	TT	TT	TT	TT	TT	TT	TT	GG	TT	TT	GG	TT	TT	GG	GG	GG	TT	GG	TT	TT	GG	GG	TT	GG	TT	GG	GG	GG
rs1_6909980	NA	1	6909980	NA	NA	NA	NA	NA	NA	NA	TT	TT	CC	CC	TT	TT	CC	TT	CC	TT	CC	CC	CC	CC	CC	CC	CC	CC	TT	CC	CC	TT	CC	CC	TT	TT	TT	CC	TT	CC	CC	TT	TT	CC	TT	CC	TT	TT	TT
rs1_6914023	NA	1	6914023	NA	NA	NA	NA	NA	NA	NA	CC	CC	TT	TT	CC	CC	TT	CC	TT	CC	TT	TT	TT	TT	TT	TT	TT	TT	CC	TT	TT	CC	TT	TT	CC	CC	CC	TT	CC	TT	TT	CC	CC	TT	CC	TT	CC	CC	CC
rs1_6914036	NA	1	6914036	NA	NA	NA	NA	NA	NA	NA	CC	CC	AA	AA	CC	CC	AA	CC	AA	CC	AA	AA	AA	AA	AA	AA	AA	AA	CC	AA	AA	CC	AA	AA	CC	CC	CC	AA	CC	AA	AA	CC	CC	AA	CC	AA	CC	CC	CC
rs1_6922691	NA	1	6922691	NA	NA	NA	NA	NA	NA	NA	TT	TT	CC	CC	TT	TT	TT	TT	CC	TT	CC	CC	CC	CC	CC	CC	TT	CC	TT	TT	CC	TT	TT	CC	TT	TT	TT	TT	TT	TT	CC	TT	TT	CC	TT	CC	TT	TT	TT
rs1_6958015	NA	1	6958015	NA	NA	NA	NA	NA	NA	NA	TT	TT	CC	CC	TT	TT	CC	TT	CC	TT	CC	CC	CC	CC	CC	CC	CC	CC	TT	TT	CC	TT	CC	CC	TT	TT	CC	CC	TT	CC	CC	TT	TT	CC	TT	CC	TT	TT	TT
rs1_6967813	NA	1	6967813	NA	NA	NA	NA	NA	NA	NA	CC	CC	CC	CC	CC	CC	TT	CC	CC	CC	CC	CC	CC	CC	CC	CC	TT	CC	CC	CC	CC	CC	TT	CC	CC	CC	CC	TT	CC	TT	CC	CC	CC	CC	CC	CC	CC	CC	CC
rs1_6978836	NA	1	6978836	NA	NA	NA	NA	NA	NA	NA	AA	AA	GG	GG	AA	AA	GG	AA	GG	AA	GG	GG	GG	GG	GG	GG	GG	GG	AA	AA	GG	AA	GG	GG	AA	AA	GG	GG	AA	GG	GG	AA	AA	GG	AA	GG	AA	AA	AA
rs1_6978866	NA	1	6978866	NA	NA	NA	NA	NA	NA	NA	TT	TT	TT	TT	TT	TT	CC	TT	TT	TT	TT	TT	TT	TT	TT	TT	CC	TT	TT	TT	TT	TT	CC	TT	TT	TT	TT	CC	TT	CC	TT	TT	TT	TT	TT	TT	TT	TT	TT
rs1_6980439	NA	1	6980439	NA	NA	NA	NA	NA	NA	NA	GG	GG	AA	AA	GG	GG	GG	GG	AA	GG	AA	AA	AA	AA	AA	AA	GG	AA	GG	GG	AA	GG	GG	AA	GG	GG	AA	GG	GG	GG	AA	GG	GG	AA	GG	AA	GG	GG	GG
rs1_6980461	NA	1	6980461	NA	NA	NA	NA	NA	NA	NA	CC	CC	CC	CC	CC	CC	AA	CC	CC	CC	CC	CC	CC	CC	CC	CC	AA	CC	CC	CC	CC	CC	AA	CC	CC	CC	CC	AA	CC	AA	CC	CC	CC	CC	CC	CC	CC	CC	CC
rs1_6993254	NA	1	6993254	NA	NA	NA	NA	NA	NA	NA	GG	GG	CC	CC	GG	GG	CC	GG	CC	GG	CC	CC	CC	CC	CC	CC	CC	CC	GG	GG	CC	GG	CC	CC	GG	GG	CC	CC	GG	CC	CC	GG	GG	CC	GG	CC	GG	GG	GG
rs1_6995239	NA	1	6995239	NA	NA	NA	NA	NA	NA	NA	GG	GG	CC	CC	GG	GG	GG	GG	CC	GG	CC	CC	CC	CC	CC	CC	GG	CC	GG	GG	CC	GG	GG	CC	GG	GG	CC	GG	GG	GG	CC	GG	GG	CC	GG	CC	GG	GG	GG
rs1_7012939	NA	1	7012939	NA	NA	NA	NA	NA	NA	NA	CC	TT	TT	TT	CC	CC	TT	CC	TT	CC	TT	TT	TT	TT	TT	TT	TT	TT	CC	CC	TT	CC	TT	TT	CC	CC	TT	TT	CC	TT	TT	CC	CC	TT	CC	TT	CC	CC	CC
rs1_7012941	NA	1	7012941	NA	NA	NA	NA	NA	NA	NA	GG	AA	AA	AA	GG	GG	AA	GG	AA	GG	AA	AA	AA	AA	AA	AA	AA	AA	GG	GG	AA	GG	AA	AA	GG	GG	AA	AA	GG	AA	AA	GG	GG	AA	GG	AA	GG	GG	GG
rs1_7015196	NA	1	7015196	NA	NA	NA	NA	NA	NA	NA	AA	AA	AA	AA	AA	AA	CC	AA	AA	AA	AA	AA	AA	AA	AA	AA	CC	AA	AA	AA	AA	AA	CC	AA	AA	AA	AA	CC	AA	CC	AA	AA	AA	AA	AA	AA	AA	AA	AA
rs1_7021614	NA	1	7021614	NA	NA	NA	NA	NA	NA	NA	CC	CC	CC	CC	CC	CC	TT	CC	CC	CC	CC	CC	CC	CC	CC	CC	CC	CC	CC	CC	CC	CC	TT	CC	CC	CC	CC	TT	CC	TT	CC	CC	CC	CC	CC	CC	CC	CC	CC
rs1_7021691	NA	1	7021691	NA	NA	NA	NA	NA	NA	NA	TT	TT	TT	TT	TT	TT	AA	TT	TT	TT	TT	TT	TT	TT	TT	TT	TT	TT	TT	TT	TT	TT	AA	TT	TT	TT	TT	AA	TT	AA	TT	TT	TT	TT	TT	TT	TT	TT	TT
rs1_7023333	NA	1	7023333	NA	NA	NA	NA	NA	NA	NA	CC	CC	CC	CC	CC	CC	TT	CC	CC	CC	CC	CC	CC	CC	CC	CC	CC	CC	CC	CC	CC	CC	TT	CC	CC	CC	CC	TT	CC	TT	CC	CC	CC	CC	CC	CC	CC	CC	CC
rs1_7031718	NA	1	7031718	NA	NA	NA	NA	NA	NA	NA	GG	GG	AA	AA	GG	GG	AA	GG	AA	GG	AA	AA	AA	AA	AA	AA	AA	AA	GG	GG	AA	GG	AA	AA	GG	GG	AA	AA	GG	AA	AA	GG	GG	AA	GG	AA	GG	GG	GG
rs1_7034206	NA	1	7034206	NA	NA	NA	NA	NA	NA	NA	TT	TT	CC	CC	TT	TT	CC	TT	CC	TT	CC	CC	CC	CC	CC	CC	CC	CC	TT	TT	CC	TT	CC	CC	TT	TT	CC	CC	TT	CC	CC	TT	TT	CC	TT	CC	TT	TT	TT
rs1_7034212	NA	1	7034212	NA	NA	NA	NA	NA	NA	NA	CC	CC	TT	TT	CC	CC	TT	CC	TT	CC	TT	TT	TT	TT	TT	TT	TT	TT	CC	CC	TT	CC	TT	TT	CC	CC	TT	TT	CC	TT	TT	CC	CC	TT	CC	TT	CC	CC	CC
rs1_7039503	NA	1	7039503	NA	NA	NA	NA	NA	NA	NA	CC	CC	TT	TT	CC	CC	CC	CC	TT	CC	CC	CC	CC	TT	CC	TT	CC	TT	CC	CC	CC	CC	CC	CC	CC	CC	TT	CC	CC	CC	TT	CC	CC	TT	CC	TT	CC	CC	CC
rs1_7050007	NA	1	7050007	NA	NA	NA	NA	NA	NA	NA	AA	AA	GG	GG	AA	AA	GG	AA	GG	AA	GG	GG	GG	GG	GG	GG	GG	GG	AA	AA	GG	AA	GG	GG	AA	AA	GG	GG	AA	GG	GG	AA	AA	GG	AA	GG	AA	AA	AA
rs1_7053168	NA	1	7053168	NA	NA	NA	NA	NA	NA	NA	CC	CC	CC	CC	CC	CC	GG	CC	CC	CC	GG	GG	GG	CC	GG	CC	GG	CC	CC	CC	GG	CC	GG	GG	CC	CC	CC	GG	CC	GG	CC	CC	CC	CC	CC	CC	CC	CC	CC
rs1_7055643	NA	1	7055643	NA	NA	NA	NA	NA	NA	NA	CC	CC	AA	AA	CC	CC	CC	CC	AA	CC	CC	CC	CC	AA	CC	AA	CC	AA	CC	CC	CC	CC	CC	CC	CC	CC	AA	CC	CC	CC	AA	CC	CC	AA	CC	AA	CC	CC	CC
rs1_7055649	NA	1	7055649	NA	NA	NA	NA	NA	NA	NA	CC	CC	AA	AA	CC	CC	CC	CC	AA	CC	CC	CC	CC	AA	CC	AA	CC	AA	CC	CC	CC	CC	CC	CC	CC	CC	AA	CC	CC	CC	AA	CC	CC	AA	CC	AA	CC	CC	CC
rs1_7055941	NA	1	7055941	NA	NA	NA	NA	NA	NA	NA	CC	CC	AA	AA	CC	CC	CC	CC	AA	CC	CC	CC	CC	AA	CC	AA	CC	AA	CC	CC	CC	CC	CC	CC	CC	CC	AA	CC	CC	CC	AA	CC	CC	AA	CC	AA	CC	CC	CC
rs1_7061402	NA	1	7061402	NA	NA	NA	NA	NA	NA	NA	TT	TT	CC	CC	TT	TT	CC	TT	CC	TT	CC	CC	CC	CC	CC	CC	CC	CC	TT	TT	CC	TT	CC	CC	TT	TT	CC	CC	TT	CC	CC	TT	TT	CC	TT	CC	TT	TT	TT
rs1_7071502	NA	1	7071502	NA	NA	NA	NA	NA	NA	NA	AA	AA	GG	GG	AA	AA	GG	AA	GG	AA	GG	GG	GG	GG	GG	GG	GG	GG	AA	AA	GG	AA	GG	GG	AA	AA	GG	GG	AA	GG	GG	AA	AA	GG	AA	GG	AA	AA	AA
rs1_7071531	NA	1	7071531	NA	NA	NA	NA	NA	NA	NA	AA	AA	GG	GG	AA	AA	GG	AA	GG	AA	GG	GG	GG	GG	GG	GG	GG	GG	AA	AA	GG	AA	GG	GG	AA	AA	GG	GG	AA	GG	GG	AA	AA	GG	AA	GG	AA	AA	AA
rs1_7071667	NA	1	7071667	NA	NA	NA	NA	NA	NA	NA	TT	TT	TT	TT	TT	TT	CC	TT	TT	TT	CC	CC	CC	TT	CC	TT	CC	TT	TT	TT	CC	TT	CC	CC	TT	TT	TT	CC	TT	CC	TT	TT	TT	TT	TT	TT	TT	TT	TT
rs1_7073324	NA	1	7073324	NA	NA	NA	NA	NA	NA	NA	GG	GG	GG	GG	AA	AA	GG	AA	GG	AA	GG	GG	GG	GG	GG	GG	GG	GG	AA	AA	GG	AA	GG	GG	AA	AA	GG	GG	AA	GG	GG	AA	AA	GG	AA	GG	AA	AA	AA
rs1_7073353	NA	1	7073353	NA	NA	NA	NA	NA	NA	NA	CC	CC	CC	CC	CC	CC	TT	CC	CC	CC	TT	TT	TT	CC	TT	CC	TT	CC	CC	CC	TT	CC	TT	TT	CC	CC	CC	TT	CC	TT	CC	CC	CC	CC	CC	CC	CC	CC	CC
rs1_7076473	NA	1	7076473	NA	NA	NA	NA	NA	NA	NA	GG	GG	AA	AA	GG	GG	GG	GG	AA	GG	GG	GG	GG	AA	GG	AA	GG	AA	GG	GG	GG	GG	GG	GG	GG	GG	AA	GG	GG	GG	AA	GG	GG	AA	GG	AA	GG	GG	GG
rs1_7082084	NA	1	7082084	NA	NA	NA	NA	NA	NA	NA	AA	AA	GG	GG	GG	GG	GG	GG	GG	GG	GG	GG	GG	GG	GG	GG	GG	GG	GG	GG	GG	GG	GG	GG	GG	GG	GG	GG	GG	GG	GG	GG	GG	GG	GG	GG	GG	GG	GG
rs1_7082108	NA	1	7082108	NA	NA	NA	NA	NA	NA	NA	CC	CC	TT	TT	TT	TT	TT	TT	TT	TT	TT	TT	TT	TT	TT	TT	TT	TT	TT	TT	TT	TT	TT	TT	TT	TT	TT	TT	TT	TT	TT	TT	TT	TT	TT	TT	TT	TT	TT
rs1_7082709	NA	1	7082709	NA	NA	NA	NA	NA	NA	NA	TT	TT	CC	CC	TT	TT	TT	TT	CC	TT	TT	TT	TT	CC	TT	CC	TT	CC	TT	TT	TT	TT	TT	TT	TT	TT	CC	TT	TT	TT	CC	TT	TT	CC	TT	CC	TT	TT	TT
rs1_7093236	NA	1	7093236	NA	NA	NA	NA	NA	NA	NA	CC	CC	TT	TT	CC	CC	TT	CC	TT	CC	CC	CC	CC	TT	CC	TT	CC	TT	CC	CC	CC	CC	TT	CC	CC	CC	TT	TT	CC	TT	TT	CC	CC	TT	CC	TT	CC	CC	CC
rs1_7093399	NA	1	7093399	NA	NA	NA	NA	NA	NA	NA	CC	CC	TT	TT	CC	CC	TT	CC	TT	CC	CC	CC	CC	TT	CC	TT	CC	TT	CC	CC	CC	CC	TT	CC	CC	CC	TT	TT	CC	TT	TT	CC	CC	TT	CC	TT	CC	CC	CC
rs1_7093510	NA	1	7093510	NA	NA	NA	NA	NA	NA	NA	CC	CC	TT	TT	CC	CC	TT	CC	TT	CC	CC	CC	CC	TT	CC	TT	CC	TT	CC	CC	CC	CC	TT	CC	CC	CC	TT	TT	CC	TT	TT	CC	CC	TT	CC	TT	CC	CC	CC
rs1_7093565	NA	1	7093565	NA	NA	NA	NA	NA	NA	NA	CC	CC	CC	CC	AA	AA	CC	AA	CC	AA	AA	AA	AA	CC	AA	CC	AA	CC	AA	AA	AA	AA	CC	AA	AA	AA	CC	CC	AA	CC	CC	AA	AA	CC	AA	CC	AA	AA	AA
rs1_7093663	NA	1	7093663	NA	NA	NA	NA	NA	NA	NA	AA	AA	AA	AA	CC	CC	AA	CC	AA	CC	CC	CC	CC	AA	CC	AA	CC	AA	CC	CC	CC	CC	AA	CC	CC	CC	AA	AA	CC	AA	AA	CC	CC	AA	CC	AA	CC	CC	CC
rs1_7096314	NA	1	7096314	NA	NA	NA	NA	NA	NA	NA	GG	GG	AA	AA	GG	GG	AA	GG	AA	GG	GG	GG	GG	AA	GG	AA	GG	AA	GG	GG	GG	GG	AA	GG	GG	GG	AA	AA	GG	AA	AA	GG	GG	AA	GG	AA	GG	GG	GG
rs1_7100365	NA	1	7100365	NA	NA	NA	NA	NA	NA	NA	AA	AA	GG	GG	AA	AA	GG	AA	GG	AA	AA	AA	AA	GG	AA	GG	AA	GG	AA	AA	AA	AA	GG	AA	AA	AA	GG	GG	AA	GG	GG	AA	AA	GG	AA	GG	AA	AA	AA
rs1_7100452	NA	1	7100452	NA	NA	NA	NA	NA	NA	NA	GG	GG	GG	GG	AA	AA	GG	AA	GG	AA	AA	AA	AA	GG	AA	GG	AA	GG	AA	AA	AA	AA	GG	AA	AA	AA	GG	GG	AA	GG	GG	AA	AA	GG	AA	GG	AA	AA	AA
rs1_7105332	NA	1	7105332	NA	NA	NA	NA	NA	NA	NA	GG	GG	AA	AA	GG	GG	AA	GG	AA	GG	GG	GG	GG	AA	GG	AA	GG	AA	GG	GG	GG	GG	AA	GG	GG	GG	AA	AA	GG	AA	AA	GG	GG	AA	GG	AA	GG	GG	GG
rs1_7105376	NA	1	7105376	NA	NA	NA	NA	NA	NA	NA	TT	TT	GG	GG	TT	TT	GG	TT	GG	TT	TT	TT	TT	GG	TT	GG	TT	GG	TT	TT	TT	TT	GG	TT	TT	TT	GG	GG	TT	GG	GG	TT	TT	GG	TT	GG	TT	TT	TT
rs1_7105405	NA	1	7105405	NA	NA	NA	NA	NA	NA	NA	GG	GG	AA	AA	GG	GG	AA	GG	AA	GG	GG	GG	GG	AA	GG	AA	GG	AA	GG	GG	GG	GG	AA	GG	GG	GG	AA	AA	GG	AA	AA	GG	GG	AA	GG	AA	GG	GG	GG
rs1_7105413	NA	1	7105413	NA	NA	NA	NA	NA	NA	NA	GG	GG	AA	AA	GG	GG	AA	GG	AA	GG	GG	GG	GG	AA	GG	AA	GG	AA	GG	GG	GG	GG	AA	GG	GG	GG	AA	AA	GG	AA	AA	GG	GG	AA	GG	AA	GG	GG	GG
rs1_7106302	NA	1	7106302	NA	NA	NA	NA	NA	NA	NA	TT	TT	GG	GG	TT	TT	GG	TT	GG	TT	TT	TT	TT	GG	TT	GG	TT	GG	TT	TT	TT	TT	GG	TT	TT	TT	GG	GG	TT	GG	GG	TT	TT	GG	TT	GG	TT	TT	TT
rs1_7107715	NA	1	7107715	NA	NA	NA	NA	NA	NA	NA	CC	CC	TT	TT	CC	CC	TT	CC	TT	CC	CC	CC	CC	TT	CC	TT	CC	TT	CC	CC	CC	CC	TT	CC	CC	CC	TT	TT	CC	TT	TT	CC	CC	TT	CC	TT	CC	CC	CC
rs1_7115988	NA	1	7115988	NA	NA	NA	NA	NA	NA	NA	GG	GG	AA	AA	GG	GG	AA	GG	AA	GG	GG	GG	GG	AA	GG	AA	GG	AA	GG	GG	GG	GG	AA	GG	GG	GG	AA	AA	GG	AA	AA	GG	GG	AA	GG	AA	GG	GG	GG
rs1_7127300	NA	1	7127300	NA	NA	NA	NA	NA	NA	NA	AA	AA	GG	GG	AA	AA	GG	AA	GG	AA	AA	AA	AA	GG	AA	GG	AA	GG	AA	AA	AA	AA	GG	AA	AA	AA	GG	GG	AA	GG	GG	AA	AA	GG	AA	GG	AA	AA	AA
rs1_7136716	NA	1	7136716	NA	NA	NA	NA	NA	NA	NA	AA	AA	GG	GG	AA	AA	GG	AA	GG	AA	AA	AA	AA	GG	AA	GG	AA	GG	AA	AA	AA	AA	GG	AA	AA	AA	GG	GG	AA	GG	GG	AA	AA	GG	AA	GG	AA	AA	AA
rs1_7141711	NA	1	7141711	NA	NA	NA	NA	NA	NA	NA	GG	GG	AA	AA	AA	AA	AA	AA	AA	AA	AA	AA	AA	AA	AA	AA	AA	AA	AA	AA	AA	AA	AA	AA	AA	AA	AA	AA	AA	AA	AA	AA	AA	AA	AA	AA	AA	AA	AA
rs1_7163449	NA	1	7163449	NA	NA	NA	NA	NA	NA	NA	GG	GG	TT	TT	TT	TT	TT	TT	TT	TT	TT	TT	TT	TT	TT	TT	TT	TT	TT	TT	TT	TT	TT	TT	TT	TT	TT	TT	TT	TT	TT	TT	TT	TT	TT	TT	TT	TT	TT
rs1_7173743	NA	1	7173743	NA	NA	NA	NA	NA	NA	NA	AA	AA	GG	GG	GG	GG	GG	GG	GG	GG	GG	GG	GG	GG	GG	GG	GG	GG	GG	GG	GG	GG	GG	GG	GG	GG	GG	GG	GG	GG	GG	GG	GG	GG	GG	GG	GG	GG	GG
rs1_7270984	NA	1	7270984	NA	NA	NA	NA	NA	NA	NA	GG	GG	AA	AA	AA	AA	AA	AA	AA	AA	AA	AA	AA	AA	AA	AA	AA	AA	AA	AA	AA	AA	AA	AA	AA	AA	AA	AA	AA	AA	AA	AA	AA	AA	AA	AA	AA	AA	AA
rs1_7286291	NA	1	7286291	NA	NA	NA	NA	NA	NA	NA	CC	CC	AA	AA	AA	AA	AA	AA	AA	AA	AA	AA	AA	AA	AA	AA	AA	AA	AA	AA	AA	AA	AA	AA	AA	AA	AA	AA	AA	AA	AA	AA	AA	AA	AA	AA	AA	AA	AA
rs1_7295376	NA	1	7295376	NA	NA	NA	NA	NA	NA	NA	AA	AA	GG	GG	GG	GG	GG	GG	GG	GG	GG	GG	GG	GG	GG	GG	GG	GG	GG	GG	GG	GG	GG	GG	GG	GG	GG	GG	GG	GG	GG	GG	GG	GG	GG	GG	GG	GG	GG
rs1_7296380	NA	1	7296380	NA	NA	NA	NA	NA	NA	NA	GG	GG	AA	AA	AA	AA	AA	AA	AA	AA	AA	AA	AA	AA	AA	AA	AA	AA	AA	AA	AA	AA	AA	AA	AA	AA	AA	AA	AA	AA	AA	AA	AA	AA	AA	AA	AA	AA	AA
rs1_7338803	NA	1	7338803	NA	NA	NA	NA	NA	NA	NA	CC	CC	GG	GG	GG	GG	GG	GG	GG	GG	GG	GG	GG	GG	GG	GG	GG	GG	GG	GG	GG	GG	GG	GG	GG	GG	GG	GG	GG	GG	GG	GG	GG	GG	GG	GG	GG	GG	GG
rs1_7344741	NA	1	7344741	NA	NA	NA	NA	NA	NA	NA	GG	GG	AA	AA	AA	AA	AA	AA	AA	AA	AA	AA	AA	AA	AA	AA	AA	AA	AA	AA	AA	AA	AA	AA	AA	AA	AA	AA	AA	AA	AA	AA	AA	AA	AA	AA	AA	AA	AA
rs1_7344844	NA	1	7344844	NA	NA	NA	NA	NA	NA	NA	GG	GG	AA	AA	AA	AA	AA	AA	AA	AA	AA	AA	AA	AA	AA	AA	AA	AA	AA	AA	AA	AA	AA	AA	AA	AA	AA	AA	AA	AA	AA	AA	AA	AA	AA	AA	AA	AA	AA
rs1_7421688	NA	1	7421688	NA	NA	NA	NA	NA	NA	NA	TT	TT	CC	CC	CC	CC	CC	CC	CC	CC	CC	CC	CC	CC	CC	CC	CC	CC	CC	CC	CC	CC	CC	CC	CC	CC	CC	CC	CC	CC	CC	CC	CC	CC	CC	CC	CC	CC	CC
rs1_7437743	NA	1	7437743	NA	NA	NA	NA	NA	NA	NA	GG	GG	AA	AA	AA	AA	AA	AA	AA	AA	AA	AA	AA	AA	AA	AA	AA	AA	AA	AA	AA	AA	AA	AA	AA	AA	AA	AA	AA	AA	AA	AA	AA	AA	AA	AA	AA	AA	AA
rs1_7438494	NA	1	7438494	NA	NA	NA	NA	NA	NA	NA	TT	TT	GG	GG	GG	GG	GG	GG	GG	GG	GG	GG	GG	GG	GG	GG	GG	GG	GG	GG	GG	GG	GG	GG	GG	GG	GG	GG	GG	GG	GG	GG	GG	GG	GG	GG	GG	GG	GG
rs1_7438496	NA	1	7438496	NA	NA	NA	NA	NA	NA	NA	GG	GG	CC	CC	CC	CC	CC	CC	CC	CC	CC	CC	CC	CC	CC	CC	CC	CC	CC	CC	CC	CC	CC	CC	CC	CC	CC	CC	CC	CC	CC	CC	CC	CC	CC	CC	CC	CC	CC
rs1_7438497	NA	1	7438497	NA	NA	NA	NA	NA	NA	NA	GG	GG	TT	TT	TT	TT	TT	TT	TT	TT	TT	TT	TT	TT	TT	TT	TT	TT	TT	TT	TT	TT	TT	TT	TT	TT	TT	TT	TT	TT	TT	TT	TT	TT	TT	TT	TT	TT	TT
rs1_7438500	NA	1	7438500	NA	NA	NA	NA	NA	NA	NA	CC	CC	GG	GG	GG	GG	GG	GG	GG	GG	GG	GG	GG	GG	GG	GG	GG	GG	GG	GG	GG	GG	GG	GG	GG	GG	GG	GG	GG	GG	GG	GG	GG	GG	GG	GG	GG	GG	GG
rs1_7438501	NA	1	7438501	NA	NA	NA	NA	NA	NA	NA	AA	AA	CC	CC	CC	CC	CC	CC	CC	CC	CC	CC	CC	CC	CC	CC	CC	CC	CC	CC	CC	CC	CC	CC	CC	CC	CC	CC	CC	CC	CC	CC	CC	CC	CC	CC	CC	CC	CC
rs1_7439164	NA	1	7439164	NA	NA	NA	NA	NA	NA	NA	GG	GG	AA	AA	AA	AA	AA	AA	AA	AA	AA	AA	AA	AA	AA	AA	AA	AA	AA	AA	AA	AA	AA	AA	AA	AA	AA	AA	AA	AA	AA	AA	AA	AA	AA	AA	AA	AA	AA
rs1_7458087	NA	1	7458087	NA	NA	NA	NA	NA	NA	NA	CC	TT	TT	TT	TT	TT	TT	TT	TT	TT	TT	TT	TT	TT	TT	TT	TT	TT	TT	TT	TT	TT	TT	TT	TT	TT	TT	TT	TT	TT	TT	TT	TT	TT	TT	TT	TT	TT	TT
rs1_7473927	NA	1	7473927	NA	NA	NA	NA	NA	NA	NA	AA	GG	GG	GG	GG	GG	GG	GG	GG	GG	GG	GG	GG	GG	GG	GG	GG	GG	GG	GG	GG	GG	GG	GG	GG	GG	GG	GG	GG	GG	GG	GG	GG	GG	GG	GG	GG	GG	GG
rs1_7476992	NA	1	7476992	NA	NA	NA	NA	NA	NA	NA	CC	GG	GG	GG	GG	GG	GG	GG	GG	GG	GG	GG	GG	GG	GG	GG	GG	GG	GG	GG	GG	GG	GG	GG	GG	GG	GG	GG	GG	GG	GG	GG	GG	GG	GG	GG	GG	GG	GG
rs1_7481732	NA	1	7481732	NA	NA	NA	NA	NA	NA	NA	AA	GG	GG	GG	GG	GG	GG	GG	GG	GG	GG	GG	GG	GG	GG	GG	GG	GG	GG	GG	GG	GG	GG	GG	GG	GG	GG	GG	GG	GG	GG	GG	GG	GG	GG	GG	GG	GG	GG
rs1_7485263	NA	1	7485263	NA	NA	NA	NA	NA	NA	NA	GG	AA	AA	AA	AA	AA	AA	AA	AA	AA	AA	AA	AA	AA	AA	AA	AA	AA	AA	AA	AA	AA	AA	AA	AA	AA	AA	AA	AA	AA	AA	AA	AA	AA	AA	AA	AA	AA	AA
rs1_7497959	NA	1	7497959	NA	NA	NA	NA	NA	NA	NA	AA	AA	AA	AA	AA	AA	AA	AA	CC	AA	AA	AA	AA	AA	AA	AA	AA	CC	AA	AA	AA	AA	AA	AA	AA	AA	AA	AA	AA	AA	AA	AA	AA	AA	AA	CC	AA	AA	AA
rs1_7497963	NA	1	7497963	NA	NA	NA	NA	NA	NA	NA	AA	AA	AA	AA	AA	AA	AA	AA	TT	AA	AA	AA	AA	AA	AA	AA	AA	TT	AA	AA	AA	AA	AA	AA	AA	AA	AA	AA	AA	AA	AA	AA	AA	AA	AA	TT	AA	AA	AA
rs1_7520107	NA	1	7520107	NA	NA	NA	NA	NA	NA	NA	GG	AA	AA	AA	AA	AA	AA	AA	AA	AA	AA	AA	AA	AA	AA	AA	AA	AA	AA	AA	AA	AA	AA	AA	AA	AA	AA	AA	AA	AA	AA	AA	AA	AA	AA	AA	AA	AA	AA
rs1_7528658	NA	1	7528658	NA	NA	NA	NA	NA	NA	NA	AA	CC	CC	CC	CC	CC	CC	CC	CC	CC	CC	CC	CC	CC	CC	CC	CC	CC	CC	CC	CC	CC	CC	CC	CC	CC	CC	CC	CC	CC	CC	CC	CC	CC	CC	CC	CC	CC	CC
rs1_7569628	NA	1	7569628	NA	NA	NA	NA	NA	NA	NA	AA	TT	TT	TT	TT	TT	TT	TT	TT	TT	TT	TT	TT	TT	TT	TT	TT	TT	TT	TT	TT	TT	TT	TT	TT	TT	TT	TT	TT	TT	TT	TT	TT	TT	TT	TT	TT	TT	TT
rs1_7570978	NA	1	7570978	NA	NA	NA	NA	NA	NA	NA	CC	TT	TT	TT	TT	TT	TT	TT	TT	TT	TT	TT	TT	TT	TT	TT	TT	TT	TT	TT	TT	TT	TT	TT	TT	TT	TT	TT	TT	TT	TT	TT	TT	TT	TT	TT	TT	TT	TT
rs1_7570999	NA	1	7570999	NA	NA	NA	NA	NA	NA	NA	CC	TT	TT	TT	TT	TT	TT	TT	TT	TT	TT	TT	TT	TT	TT	TT	TT	TT	TT	TT	TT	TT	TT	TT	TT	TT	TT	TT	TT	TT	TT	TT	TT	TT	TT	TT	TT	TT	TT
rs1_7571027	NA	1	7571027	NA	NA	NA	NA	NA	NA	NA	TT	AA	AA	AA	AA	AA	AA	AA	AA	AA	AA	AA	AA	AA	AA	AA	AA	AA	AA	AA	AA	AA	AA	AA	AA	AA	AA	AA	AA	AA	AA	AA	AA	AA	AA	AA	AA	AA	AA
rs1_7582956	NA	1	7582956	NA	NA	NA	NA	NA	NA	NA	GG	AA	AA	AA	AA	AA	AA	AA	AA	AA	AA	AA	AA	AA	AA	AA	AA	AA	AA	AA	AA	AA	AA	AA	AA	AA	AA	AA	AA	AA	AA	AA	AA	AA	AA	AA	AA	AA	AA
rs1_7582969	NA	1	7582969	NA	NA	NA	NA	NA	NA	NA	GG	AA	AA	AA	AA	AA	AA	AA	AA	AA	AA	AA	AA	AA	AA	AA	AA	AA	AA	AA	AA	AA	AA	AA	AA	AA	AA	AA	AA	AA	AA	AA	AA	AA	AA	AA	AA	AA	AA
rs1_7588929	NA	1	7588929	NA	NA	NA	NA	NA	NA	NA	CC	TT	TT	TT	TT	TT	TT	TT	TT	TT	TT	TT	TT	TT	TT	TT	TT	TT	TT	TT	TT	TT	TT	TT	TT	TT	TT	TT	TT	TT	TT	TT	TT	TT	TT	TT	TT	TT	TT
rs1_7605593	NA	1	7605593	NA	NA	NA	NA	NA	NA	NA	CC	TT	TT	TT	TT	TT	TT	TT	TT	TT	TT	TT	TT	TT	TT	TT	TT	TT	TT	TT	TT	TT	TT	TT	TT	TT	TT	TT	TT	TT	TT	TT	TT	TT	TT	TT	TT	TT	TT
rs1_8248232	NA	1	8248232	NA	NA	NA	NA	NA	NA	NA	GG	AA	AA	AA	GG	GG	GG	GG	AA	AA	GG	GG	GG	AA	GG	GG	GG	GG	GG	GG	GG	GG	GG	GG	GG	GG	AA	GG	GG	GG	GG	GG	GG	GG	GG	AA	GG	GG	GG
rs1_8451682	NA	1	8451682	NA	NA	NA	NA	NA	NA	NA	TT	CC	CC	CC	CC	CC	CC	CC	CC	CC	CC	CC	CC	TT	CC	CC	CC	CC	CC	CC	CC	CC	CC	CC	CC	CC	CC	CC	CC	CC	CC	CC	CC	CC	CC	CC	CC	CC	CC
rs1_8451696	NA	1	8451696	NA	NA	NA	NA	NA	NA	NA	TT	CC	CC	CC	CC	CC	CC	CC	CC	CC	CC	CC	CC	TT	CC	CC	CC	CC	CC	CC	CC	CC	CC	CC	CC	CC	CC	CC	CC	CC	CC	CC	CC	CC	CC	CC	CC	CC	CC
rs1_8487387	NA	1	8487387	NA	NA	NA	NA	NA	NA	NA	GG	AA	AA	AA	AA	AA	AA	AA	AA	AA	AA	AA	AA	GG	AA	AA	AA	AA	AA	AA	AA	AA	AA	AA	AA	AA	AA	AA	AA	AA	AA	AA	AA	AA	AA	AA	AA	AA	AA
rs1_8523186	NA	1	8523186	NA	NA	NA	NA	NA	NA	NA	CC	TT	TT	TT	TT	TT	TT	TT	TT	TT	TT	TT	TT	CC	TT	TT	TT	TT	TT	TT	TT	TT	TT	TT	TT	TT	TT	TT	TT	TT	TT	TT	TT	TT	TT	TT	TT	TT	TT
rs1_8536565	NA	1	8536565	NA	NA	NA	NA	NA	NA	NA	CC	TT	TT	TT	TT	TT	TT	TT	TT	TT	TT	TT	TT	CC	TT	TT	TT	TT	TT	TT	TT	TT	TT	TT	TT	TT	TT	TT	TT	TT	TT	TT	TT	TT	TT	TT	TT	TT	TT
rs1_8536716	NA	1	8536716	NA	NA	NA	NA	NA	NA	NA	GG	CC	CC	CC	CC	CC	CC	CC	CC	CC	CC	CC	CC	GG	CC	CC	CC	CC	CC	CC	CC	CC	CC	CC	CC	CC	CC	CC	CC	CC	CC	CC	CC	CC	CC	CC	CC	CC	CC
rs1_8536752	NA	1	8536752	NA	NA	NA	NA	NA	NA	NA	AA	GG	GG	GG	GG	GG	GG	GG	GG	GG	GG	GG	GG	AA	GG	GG	GG	GG	GG	GG	GG	GG	GG	GG	GG	GG	GG	GG	GG	GG	GG	GG	GG	GG	GG	GG	GG	GG	GG
rs1_8536838	NA	1	8536838	NA	NA	NA	NA	NA	NA	NA	CC	TT	TT	TT	TT	TT	TT	TT	TT	TT	TT	TT	TT	CC	TT	TT	TT	TT	TT	TT	TT	TT	TT	TT	TT	TT	TT	TT	TT	TT	TT	TT	TT	TT	TT	TT	TT	TT	TT
rs1_8536842	NA	1	8536842	NA	NA	NA	NA	NA	NA	NA	AA	CC	CC	CC	CC	CC	CC	CC	CC	CC	CC	CC	CC	AA	CC	CC	CC	CC	CC	CC	CC	CC	CC	CC	CC	CC	CC	CC	CC	CC	CC	CC	CC	CC	CC	CC	CC	CC	CC
rs1_8536846	NA	1	8536846	NA	NA	NA	NA	NA	NA	NA	AA	GG	GG	GG	GG	GG	GG	GG	GG	GG	GG	GG	GG	AA	GG	GG	GG	GG	GG	GG	GG	GG	GG	GG	GG	GG	GG	GG	GG	GG	GG	GG	GG	GG	GG	GG	GG	GG	GG
rs1_8536857	NA	1	8536857	NA	NA	NA	NA	NA	NA	NA	AA	GG	GG	GG	GG	GG	GG	GG	GG	GG	GG	GG	GG	AA	GG	GG	GG	GG	GG	GG	GG	GG	GG	GG	GG	GG	GG	GG	GG	GG	GG	GG	GG	GG	GG	GG	GG	GG	GG
rs1_8536903	NA	1	8536903	NA	NA	NA	NA	NA	NA	NA	TT	CC	CC	CC	CC	CC	CC	CC	CC	CC	CC	CC	CC	TT	CC	CC	CC	CC	CC	CC	CC	CC	CC	CC	CC	CC	CC	CC	CC	CC	CC	CC	CC	CC	CC	CC	CC	CC	CC
rs1_8536952	NA	1	8536952	NA	NA	NA	NA	NA	NA	NA	AA	CC	CC	CC	CC	CC	CC	CC	CC	CC	CC	CC	CC	AA	CC	CC	CC	CC	CC	CC	CC	CC	CC	CC	CC	CC	CC	CC	CC	CC	CC	CC	CC	CC	CC	CC	CC	CC	CC
rs1_8536977	NA	1	8536977	NA	NA	NA	NA	NA	NA	NA	GG	CC	CC	CC	CC	CC	CC	CC	CC	CC	CC	CC	CC	GG	CC	CC	CC	CC	CC	CC	CC	CC	CC	CC	CC	CC	CC	CC	CC	CC	CC	CC	CC	CC	CC	CC	CC	CC	CC
rs1_8537020	NA	1	8537020	NA	NA	NA	NA	NA	NA	NA	TT	CC	CC	CC	CC	CC	CC	CC	CC	CC	CC	CC	CC	TT	CC	CC	CC	CC	CC	CC	CC	CC	CC	CC	CC	CC	CC	CC	CC	CC	CC	CC	CC	CC	CC	CC	CC	CC	CC
rs1_8537097	NA	1	8537097	NA	NA	NA	NA	NA	NA	NA	AA	GG	GG	GG	GG	GG	GG	GG	GG	GG	GG	GG	GG	AA	GG	GG	GG	GG	GG	GG	GG	GG	GG	GG	GG	GG	GG	GG	GG	GG	GG	GG	GG	GG	GG	GG	GG	GG	GG
rs1_8577645	NA	1	8577645	NA	NA	NA	NA	NA	NA	NA	CC	GG	GG	GG	GG	GG	GG	GG	GG	GG	GG	GG	GG	CC	GG	GG	GG	GG	GG	GG	GG	GG	GG	GG	GG	GG	GG	GG	GG	GG	GG	GG	GG	GG	GG	GG	GG	GG	GG
rs1_8656025	NA	1	8656025	NA	NA	NA	NA	NA	NA	NA	TT	GG	GG	GG	TT	GG	GG	TT	GG	GG	GG	GG	GG	TT	GG	GG	GG	GG	GG	GG	GG	GG	GG	GG	GG	GG	GG	GG	GG	GG	GG	GG	GG	GG	GG	GG	GG	GG	GG
rs1_8664135	NA	1	8664135	NA	NA	NA	NA	NA	NA	NA	AA	CC	CC	CC	AA	CC	CC	AA	CC	CC	CC	CC	CC	AA	CC	CC	CC	CC	CC	CC	CC	CC	CC	CC	CC	CC	CC	CC	CC	CC	CC	CC	CC	CC	CC	CC	CC	CC	CC
rs1_8664152	NA	1	8664152	NA	NA	NA	NA	NA	NA	NA	AA	GG	GG	GG	AA	GG	GG	AA	GG	GG	GG	GG	GG	AA	GG	GG	GG	GG	GG	GG	GG	GG	GG	GG	GG	GG	GG	GG	GG	GG	GG	GG	GG	GG	GG	GG	GG	GG	GG
rs1_8716601	NA	1	8716601	NA	NA	NA	NA	NA	NA	NA	AA	GG	GG	GG	AA	GG	GG	GG	GG	GG	GG	GG	GG	AA	GG	GG	GG	GG	GG	GG	GG	GG	GG	GG	GG	GG	GG	GG	GG	GG	GG	GG	GG	GG	GG	GG	GG	GG	GG
rs1_8746578	NA	1	8746578	NA	NA	NA	NA	NA	NA	NA	GG	GG	GG	GG	AA	GG	AA	AA	AA	GG	AA	GG	AA	GG	AA	GG	AA	AA	GG	GG	AA	GG	AA	GG	GG	GG	AA	AA	GG	AA	GG	GG	GG	GG	GG	AA	AA	GG	GG
rs1_8764128	NA	1	8764128	NA	NA	NA	NA	NA	NA	NA	TT	CC	CC	CC	CC	CC	CC	CC	CC	CC	CC	CC	CC	TT	CC	CC	CC	CC	CC	CC	CC	CC	CC	CC	CC	CC	CC	CC	CC	CC	CC	CC	CC	CC	CC	CC	CC	CC	CC
rs1_8767682	NA	1	8767682	NA	NA	NA	NA	NA	NA	NA	AA	AA	AA	AA	TT	AA	TT	TT	TT	AA	TT	AA	TT	AA	TT	AA	TT	TT	AA	AA	TT	AA	TT	AA	AA	AA	TT	TT	AA	TT	AA	AA	AA	AA	AA	TT	TT	AA	AA
rs1_8770753	NA	1	8770753	NA	NA	NA	NA	NA	NA	NA	GG	GG	GG	GG	GG	GG	AA	GG	AA	GG	AA	GG	AA	GG	AA	GG	AA	AA	GG	GG	AA	GG	AA	GG	GG	GG	AA	AA	GG	AA	GG	GG	GG	GG	GG	AA	AA	GG	GG
rs1_8770765	NA	1	8770765	NA	NA	NA	NA	NA	NA	NA	CC	GG	GG	GG	GG	GG	CC	GG	CC	GG	CC	GG	CC	CC	CC	GG	CC	CC	GG	GG	CC	GG	CC	GG	GG	GG	CC	CC	GG	CC	GG	GG	GG	GG	GG	CC	CC	GG	GG
rs1_8802382	NA	1	8802382	NA	NA	NA	NA	NA	NA	NA	TT	CC	CC	CC	CC	CC	CC	CC	CC	CC	CC	CC	CC	TT	CC	CC	CC	CC	CC	CC	CC	CC	CC	CC	CC	CC	CC	CC	CC	CC	CC	CC	CC	CC	CC	CC	CC	CC	CC
rs1_8828985	NA	1	8828985	NA	NA	NA	NA	NA	NA	NA	AA	AA	AA	AA	AA	AA	GG	AA	AA	AA	AA	AA	AA	AA	GG	AA	GG	GG	AA	AA	GG	AA	GG	AA	AA	AA	AA	AA	AA	GG	AA	AA	AA	AA	AA	AA	GG	AA	AA
rs1_8901503	NA	1	8901503	NA	NA	NA	NA	NA	NA	NA	GG	AA	AA	AA	AA	AA	AA	AA	AA	AA	AA	AA	AA	GG	AA	AA	AA	AA	AA	AA	AA	AA	AA	AA	AA	AA	AA	AA	AA	AA	AA	AA	AA	AA	AA	AA	AA	AA	AA
rs1_8901538	NA	1	8901538	NA	NA	NA	NA	NA	NA	NA	GG	CC	CC	CC	CC	CC	GG	CC	CC	CC	CC	CC	CC	GG	GG	CC	GG	GG	CC	CC	GG	CC	GG	CC	CC	CC	CC	CC	CC	GG	CC	CC	CC	CC	CC	CC	GG	CC	CC
rs1_8918873	NA	1	8918873	NA	NA	NA	NA	NA	NA	NA	CC	CC	CC	CC	CC	CC	TT	CC	CC	CC	CC	CC	CC	CC	TT	CC	TT	TT	CC	CC	TT	CC	TT	CC	CC	CC	CC	CC	CC	TT	CC	CC	CC	CC	CC	CC	TT	CC	CC
rs1_8924173	NA	1	8924173	NA	NA	NA	NA	NA	NA	NA	TT	CC	CC	CC	CC	CC	CC	CC	CC	CC	CC	CC	CC	TT	CC	CC	CC	CC	CC	CC	CC	CC	CC	CC	CC	CC	CC	CC	CC	CC	CC	CC	CC	CC	CC	CC	CC	CC	CC
rs1_8956444	NA	1	8956444	NA	NA	NA	NA	NA	NA	NA	GG	GG	GG	GG	GG	GG	AA	GG	GG	GG	GG	GG	GG	GG	AA	GG	AA	AA	GG	GG	AA	GG	AA	GG	GG	GG	GG	GG	GG	AA	GG	GG	GG	GG	GG	GG	AA	GG	GG
rs1_8956457	NA	1	8956457	NA	NA	NA	NA	NA	NA	NA	CC	TT	TT	TT	TT	TT	TT	TT	TT	TT	TT	TT	TT	CC	TT	TT	TT	TT	TT	TT	TT	TT	TT	TT	TT	TT	TT	TT	TT	TT	TT	TT	TT	TT	TT	TT	TT	TT	TT
rs1_8968790	NA	1	8968790	NA	NA	NA	NA	NA	NA	NA	GG	GG	GG	GG	GG	GG	AA	GG	GG	GG	GG	GG	GG	GG	AA	GG	AA	AA	GG	GG	AA	GG	AA	GG	GG	GG	GG	GG	GG	AA	GG	GG	GG	GG	GG	GG	AA	GG	GG
rs1_8970227	NA	1	8970227	NA	NA	NA	NA	NA	NA	NA	GG	AA	AA	AA	AA	AA	GG	AA	AA	AA	AA	AA	AA	GG	GG	AA	GG	GG	AA	AA	GG	AA	GG	AA	AA	AA	AA	AA	AA	GG	AA	AA	AA	AA	AA	AA	GG	AA	AA
rs1_8970245	NA	1	8970245	NA	NA	NA	NA	NA	NA	NA	AA	GG	GG	GG	GG	GG	GG	GG	GG	GG	GG	GG	GG	AA	GG	GG	GG	GG	GG	GG	GG	GG	GG	GG	GG	GG	GG	GG	GG	GG	GG	GG	GG	GG	GG	GG	GG	GG	GG
rs1_8979023	NA	1	8979023	NA	NA	NA	NA	NA	NA	NA	CC	CC	CC	CC	CC	CC	TT	CC	CC	CC	CC	CC	CC	CC	TT	CC	TT	TT	CC	CC	TT	CC	TT	CC	CC	CC	CC	CC	CC	TT	CC	CC	CC	CC	CC	CC	TT	CC	CC
rs1_8986322	NA	1	8986322	NA	NA	NA	NA	NA	NA	NA	CC	CC	CC	CC	CC	CC	TT	CC	CC	CC	CC	CC	CC	CC	TT	CC	TT	TT	CC	CC	TT	CC	TT	CC	CC	CC	CC	CC	CC	TT	CC	CC	CC	CC	CC	CC	TT	CC	CC
rs1_8986447	NA	1	8986447	NA	NA	NA	NA	NA	NA	NA	TT	GG	GG	GG	GG	GG	GG	GG	GG	GG	GG	GG	GG	TT	GG	GG	GG	GG	GG	GG	GG	GG	GG	GG	GG	GG	GG	GG	GG	GG	GG	GG	GG	GG	GG	GG	GG	GG	GG
rs1_8996676	NA	1	8996676	NA	NA	NA	NA	NA	NA	NA	CC	CC	CC	CC	CC	CC	TT	CC	CC	CC	CC	CC	CC	CC	TT	CC	TT	TT	CC	CC	TT	CC	TT	CC	CC	CC	CC	CC	CC	TT	CC	CC	CC	CC	CC	CC	TT	CC	CC
rs1_9001185	NA	1	9001185	NA	NA	NA	NA	NA	NA	NA	TT	CC	CC	CC	CC	CC	TT	CC	CC	CC	CC	CC	CC	TT	TT	CC	TT	TT	CC	CC	TT	CC	TT	CC	CC	CC	CC	CC	CC	TT	CC	CC	CC	CC	CC	CC	TT	CC	CC
rs1_9001276	NA	1	9001276	NA	NA	NA	NA	NA	NA	NA	TT	AA	AA	AA	AA	AA	TT	AA	AA	AA	AA	AA	AA	TT	TT	AA	TT	TT	AA	AA	TT	AA	TT	AA	AA	AA	AA	AA	AA	TT	AA	AA	AA	AA	AA	AA	TT	AA	AA
rs1_9053623	NA	1	9053623	NA	NA	NA	NA	NA	NA	NA	TT	CC	CC	CC	CC	CC	CC	CC	CC	CC	CC	CC	CC	TT	CC	CC	CC	CC	CC	CC	CC	CC	CC	CC	CC	CC	CC	CC	CC	CC	CC	CC	CC	CC	CC	CC	CC	CC	CC
rs1_9058761	NA	1	9058761	NA	NA	NA	NA	NA	NA	NA	AA	GG	GG	GG	GG	GG	GG	GG	GG	GG	GG	GG	GG	AA	GG	GG	GG	GG	GG	GG	GG	GG	GG	GG	GG	GG	GG	GG	GG	GG	GG	GG	GG	GG	GG	GG	GG	GG	GG
rs1_9065879	NA	1	9065879	NA	NA	NA	NA	NA	NA	NA	CC	CC	CC	CC	CC	CC	TT	CC	CC	CC	CC	CC	CC	CC	TT	CC	TT	TT	CC	CC	TT	CC	TT	CC	CC	CC	CC	CC	CC	TT	TT	CC	CC	CC	CC	CC	TT	CC	CC
rs1_9065911	NA	1	9065911	NA	NA	NA	NA	NA	NA	NA	GG	GG	GG	GG	GG	GG	AA	GG	GG	GG	GG	GG	GG	GG	AA	GG	AA	AA	GG	GG	AA	GG	AA	GG	GG	GG	GG	GG	GG	AA	AA	GG	GG	GG	GG	GG	AA	GG	GG
rs1_9077615	NA	1	9077615	NA	NA	NA	NA	NA	NA	NA	GG	AA	AA	AA	AA	AA	GG	AA	AA	AA	AA	AA	AA	GG	GG	AA	GG	GG	AA	AA	GG	AA	GG	AA	AA	AA	AA	AA	AA	GG	GG	AA	AA	AA	AA	AA	GG	AA	AA
rs1_9077808	NA	1	9077808	NA	NA	NA	NA	NA	NA	NA	TT	CC	CC	CC	CC	CC	CC	CC	CC	CC	CC	CC	CC	TT	CC	CC	CC	CC	CC	CC	CC	CC	CC	CC	CC	CC	CC	CC	CC	CC	CC	CC	CC	CC	CC	CC	CC	CC	CC
rs1_9077819	NA	1	9077819	NA	NA	NA	NA	NA	NA	NA	TT	CC	CC	CC	CC	CC	CC	CC	CC	CC	CC	CC	CC	TT	CC	CC	CC	CC	CC	CC	CC	CC	CC	CC	CC	CC	CC	CC	CC	CC	CC	CC	CC	CC	CC	CC	CC	CC	CC
rs1_9077936	NA	1	9077936	NA	NA	NA	NA	NA	NA	NA	AA	GG	GG	GG	GG	GG	AA	GG	GG	GG	GG	GG	GG	AA	AA	GG	AA	AA	GG	GG	AA	GG	AA	GG	GG	GG	GG	GG	GG	AA	AA	GG	GG	GG	GG	GG	AA	GG	GG
rs1_9095064	NA	1	9095064	NA	NA	NA	NA	NA	NA	NA	CC	TT	TT	TT	TT	TT	CC	TT	TT	TT	TT	TT	TT	CC	CC	TT	CC	CC	TT	TT	CC	TT	CC	TT	TT	TT	TT	TT	TT	CC	CC	TT	TT	TT	TT	TT	CC	TT	TT
rs1_9095073	NA	1	9095073	NA	NA	NA	NA	NA	NA	NA	AA	GG	GG	GG	GG	GG	GG	GG	GG	GG	GG	GG	GG	AA	GG	GG	GG	GG	GG	GG	GG	GG	GG	GG	GG	GG	GG	GG	GG	GG	GG	GG	GG	GG	GG	GG	GG	GG	GG
rs1_9113203	NA	1	9113203	NA	NA	NA	NA	NA	NA	NA	GG	AA	AA	AA	AA	AA	AA	AA	AA	AA	AA	AA	AA	GG	AA	AA	AA	AA	AA	AA	AA	AA	AA	AA	AA	AA	AA	AA	AA	AA	AA	AA	AA	AA	AA	AA	AA	AA	AA
rs1_9114119	NA	1	9114119	NA	NA	NA	NA	NA	NA	NA	CC	CC	CC	CC	CC	CC	GG	CC	CC	CC	CC	CC	CC	CC	GG	CC	GG	GG	CC	CC	GG	CC	GG	CC	CC	CC	CC	CC	CC	GG	GG	CC	CC	CC	CC	CC	GG	CC	CC
rs1_9114121	NA	1	9114121	NA	NA	NA	NA	NA	NA	NA	GG	GG	GG	GG	GG	GG	TT	GG	GG	GG	GG	GG	GG	GG	TT	GG	TT	TT	GG	GG	TT	GG	TT	GG	GG	GG	GG	GG	GG	TT	TT	GG	GG	GG	GG	GG	TT	GG	GG
rs1_9114122	NA	1	9114122	NA	NA	NA	NA	NA	NA	NA	GG	GG	GG	GG	GG	GG	CC	GG	GG	GG	GG	GG	GG	GG	CC	GG	CC	CC	GG	GG	CC	GG	CC	GG	GG	GG	GG	GG	GG	CC	CC	GG	GG	GG	GG	GG	CC	GG	GG
rs1_9166384	NA	1	9166384	NA	NA	NA	NA	NA	NA	NA	CC	CC	CC	CC	CC	CC	TT	CC	CC	CC	CC	CC	CC	CC	TT	CC	TT	TT	CC	CC	CC	CC	TT	CC	CC	CC	CC	CC	CC	TT	TT	CC	CC	CC	CC	CC	TT	CC	CC
rs1_9192063	NA	1	9192063	NA	NA	NA	NA	NA	NA	NA	GG	TT	TT	TT	TT	TT	GG	TT	TT	TT	TT	TT	TT	GG	GG	TT	GG	GG	TT	TT	GG	TT	GG	TT	TT	TT	TT	TT	TT	GG	GG	TT	TT	TT	TT	TT	GG	TT	TT
rs1_9198103	NA	1	9198103	NA	NA	NA	NA	NA	NA	NA	GG	AA	AA	AA	AA	AA	GG	AA	AA	AA	AA	AA	AA	GG	GG	AA	GG	GG	AA	GG	GG	AA	GG	AA	AA	AA	AA	AA	AA	GG	GG	AA	AA	AA	AA	AA	GG	AA	AA
rs1_9221380	NA	1	9221380	NA	NA	NA	NA	NA	NA	NA	AA	GG	GG	GG	GG	GG	GG	GG	GG	GG	GG	GG	GG	AA	GG	GG	GG	GG	GG	AA	AA	GG	GG	GG	GG	GG	GG	GG	GG	GG	GG	GG	GG	GG	GG	GG	GG	GG	GG
rs1_9243663	NA	1	9243663	NA	NA	NA	NA	NA	NA	NA	CC	TT	TT	TT	TT	TT	CC	TT	TT	TT	TT	TT	TT	CC	CC	TT	CC	CC	TT	CC	CC	TT	CC	TT	TT	TT	TT	CC	TT	CC	CC	TT	TT	TT	TT	TT	CC	TT	TT
rs1_9246370	NA	1	9246370	NA	NA	NA	NA	NA	NA	NA	TT	CC	CC	CC	CC	CC	TT	CC	CC	CC	CC	CC	CC	TT	TT	CC	TT	TT	CC	TT	TT	CC	TT	CC	CC	CC	CC	TT	CC	TT	TT	CC	CC	CC	CC	CC	TT	CC	CC
rs1_9265004	NA	1	9265004	NA	NA	NA	NA	NA	NA	NA	CC	AA	AA	AA	AA	AA	CC	AA	AA	AA	AA	AA	AA	CC	CC	AA	CC	CC	AA	CC	CC	AA	CC	AA	AA	AA	AA	AA	AA	CC	CC	AA	AA	AA	AA	AA	CC	AA	AA
rs1_9265153	NA	1	9265153	NA	NA	NA	NA	NA	NA	NA	GG	AA	AA	AA	AA	AA	GG	AA	AA	AA	AA	AA	AA	GG	GG	AA	GG	GG	AA	GG	GG	AA	GG	AA	AA	AA	AA	AA	AA	GG	GG	AA	AA	AA	AA	AA	GG	AA	AA
rs1_9284056	NA	1	9284056	NA	NA	NA	NA	NA	NA	NA	CC	CC	CC	CC	CC	CC	CC	CC	CC	CC	CC	CC	CC	CC	CC	CC	CC	CC	CC	CC	CC	CC	CC	CC	CC	CC	CC	CC	CC	CC	CC	CC	CC	CC	CC	CC	CC	CC	CC
rs1_9284559	NA	1	9284559	NA	NA	NA	NA	NA	NA	NA	GG	AA	AA	AA	AA	AA	GG	AA	AA	AA	AA	AA	AA	GG	GG	AA	GG	GG	AA	GG	GG	AA	GG	AA	AA	AA	AA	GG	AA	GG	AA	AA	AA	AA	AA	AA	GG	AA	AA
rs1_9287243	NA	1	9287243	NA	NA	NA	NA	NA	NA	NA	TT	CC	CC	CC	CC	CC	TT	CC	CC	CC	CC	CC	CC	TT	TT	CC	TT	TT	CC	TT	TT	CC	TT	CC	CC	CC	CC	TT	CC	TT	CC	CC	CC	CC	CC	CC	TT	CC	CC
rs1_9287248	NA	1	9287248	NA	NA	NA	NA	NA	NA	NA	AA	AA	AA	AA	AA	AA	AA	AA	AA	AA	AA	AA	AA	AA	AA	AA	AA	AA	AA	AA	AA	AA	AA	AA	AA	AA	AA	AA	AA	AA	AA	AA	AA	AA	AA	AA	AA	AA	AA
rs1_9293381	NA	1	9293381	NA	NA	NA	NA	NA	NA	NA	TT	CC	CC	CC	CC	CC	CC	CC	CC	CC	CC	CC	CC	TT	CC	CC	CC	CC	CC	CC	TT	CC	CC	CC	CC	CC	CC	CC	CC	CC	CC	CC	CC	CC	CC	CC	CC	CC	CC
rs1_9293394	NA	1	9293394	NA	NA	NA	NA	NA	NA	NA	CC	AA	AA	AA	AA	AA	CC	AA	AA	AA	AA	AA	AA	CC	CC	AA	CC	CC	AA	CC	CC	AA	CC	AA	AA	AA	AA	CC	AA	CC	AA	AA	AA	AA	AA	AA	CC	AA	AA
rs1_9303194	NA	1	9303194	NA	NA	NA	NA	NA	NA	NA	CC	TT	TT	TT	TT	TT	CC	TT	TT	TT	TT	TT	TT	CC	CC	TT	CC	CC	TT	TT	CC	TT	CC	TT	TT	TT	TT	CC	TT	CC	TT	TT	TT	TT	TT	TT	CC	TT	CC
rs1_9303533	NA	1	9303533	NA	NA	NA	NA	NA	NA	NA	CC	TT	TT	TT	TT	TT	CC	TT	TT	TT	TT	TT	TT	CC	CC	TT	CC	CC	TT	TT	CC	TT	CC	TT	TT	TT	TT	CC	TT	CC	TT	TT	TT	TT	TT	TT	CC	TT	CC
rs1_9317054	NA	1	9317054	NA	NA	NA	NA	NA	NA	NA	AA	TT	TT	TT	TT	TT	AA	TT	TT	TT	TT	TT	TT	AA	AA	TT	AA	AA	TT	TT	AA	TT	AA	TT	TT	TT	TT	AA	TT	AA	TT	TT	TT	TT	TT	TT	AA	TT	AA
rs1_9317733	NA	1	9317733	NA	NA	NA	NA	NA	NA	NA	CC	TT	TT	TT	TT	TT	TT	TT	TT	TT	TT	TT	TT	CC	TT	TT	TT	TT	TT	TT	CC	TT	TT	TT	TT	TT	TT	TT	TT	TT	TT	TT	TT	TT	TT	TT	TT	TT	TT
rs1_9317749	NA	1	9317749	NA	NA	NA	NA	NA	NA	NA	CC	TT	TT	TT	TT	TT	CC	TT	TT	TT	TT	TT	TT	CC	CC	TT	CC	CC	TT	TT	CC	TT	CC	TT	TT	TT	TT	CC	TT	CC	TT	TT	TT	TT	TT	TT	CC	TT	CC
rs1_9317750	NA	1	9317750	NA	NA	NA	NA	NA	NA	NA	GG	GG	GG	GG	GG	GG	AA	GG	GG	GG	GG	GG	GG	GG	AA	GG	AA	AA	GG	GG	GG	GG	AA	GG	GG	GG	GG	AA	GG	AA	GG	GG	GG	GG	GG	GG	AA	GG	AA
rs1_9341384	NA	1	9341384	NA	NA	NA	NA	NA	NA	NA	GG	GG	GG	GG	GG	GG	TT	GG	GG	GG	GG	GG	GG	GG	TT	GG	TT	TT	GG	GG	GG	GG	TT	GG	GG	GG	GG	TT	GG	TT	GG	GG	GG	GG	GG	GG	TT	GG	TT
rs1_9341385	NA	1	9341385	NA	NA	NA	NA	NA	NA	NA	CC	CC	CC	CC	CC	CC	TT	CC	CC	CC	CC	CC	CC	CC	TT	CC	TT	TT	CC	CC	CC	CC	TT	CC	CC	CC	CC	TT	CC	TT	CC	CC	CC	CC	CC	CC	TT	CC	TT
rs1_9396519	NA	1	9396519	NA	NA	NA	NA	NA	NA	NA	TT	GG	GG	GG	TT	GG	GG	TT	GG	GG	GG	GG	GG	TT	GG	GG	GG	GG	GG	GG	GG	GG	GG	GG	GG	GG	GG	GG	GG	GG	GG	GG	GG	GG	GG	GG	GG	GG	GG
rs1_9412230	NA	1	9412230	NA	NA	NA	NA	NA	NA	NA	GG	AA	AA	AA	GG	AA	AA	GG	AA	AA	AA	AA	AA	GG	AA	AA	AA	AA	AA	AA	GG	AA	AA	AA	AA	AA	AA	AA	AA	AA	AA	AA	AA	AA	AA	AA	AA	AA	AA
rs1_9493727	NA	1	9493727	NA	NA	NA	NA	NA	NA	NA	CC	TT	TT	TT	CC	TT	TT	CC	TT	TT	TT	TT	TT	CC	TT	TT	TT	TT	TT	TT	CC	TT	TT	TT	TT	TT	TT	TT	TT	TT	TT	TT	TT	TT	TT	TT	TT	TT	TT
rs1_9550740	NA	1	9550740	NA	NA	NA	NA	NA	NA	NA	CC	TT	TT	TT	CC	TT	TT	CC	TT	TT	TT	TT	TT	CC	TT	TT	TT	TT	TT	TT	CC	TT	TT	TT	TT	TT	TT	TT	TT	TT	TT	TT	TT	TT	TT	TT	TT	TT	TT
rs1_9597232	NA	1	9597232	NA	NA	NA	NA	NA	NA	NA	CC	TT	TT	TT	CC	TT	TT	CC	TT	TT	TT	TT	TT	CC	TT	TT	TT	TT	TT	TT	CC	TT	TT	TT	TT	TT	TT	TT	TT	TT	TT	TT	TT	TT	TT	TT	TT	TT	TT
rs1_9597243	NA	1	9597243	NA	NA	NA	NA	NA	NA	NA	AA	GG	GG	GG	AA	GG	GG	AA	GG	GG	GG	GG	GG	AA	GG	GG	GG	GG	GG	GG	AA	GG	GG	GG	GG	GG	GG	GG	GG	GG	GG	GG	GG	GG	GG	GG	GG	GG	GG
rs1_9603555	NA	1	9603555	NA	NA	NA	NA	NA	NA	NA	GG	AA	AA	AA	GG	AA	AA	GG	AA	AA	AA	AA	AA	GG	AA	AA	AA	AA	AA	AA	GG	AA	AA	AA	AA	AA	AA	AA	AA	AA	AA	AA	AA	AA	AA	AA	AA	AA	AA
rs1_9603572	NA	1	9603572	NA	NA	NA	NA	NA	NA	NA	CC	TT	TT	TT	CC	TT	TT	CC	TT	TT	TT	TT	TT	CC	TT	TT	TT	TT	TT	TT	CC	TT	TT	TT	TT	TT	TT	TT	TT	TT	TT	TT	TT	TT	TT	TT	TT	TT	TT
rs1_9603866	NA	1	9603866	NA	NA	NA	NA	NA	NA	NA	TT	CC	CC	CC	TT	CC	CC	TT	CC	CC	CC	CC	CC	TT	CC	CC	CC	CC	CC	CC	TT	CC	CC	CC	CC	CC	CC	CC	CC	CC	CC	CC	CC	CC	CC	CC	CC	CC	CC
rs1_9613520	NA	1	9613520	NA	NA	NA	NA	NA	NA	NA	AA	GG	GG	GG	AA	GG	GG	AA	GG	GG	GG	GG	GG	AA	GG	GG	GG	GG	GG	GG	AA	GG	GG	GG	GG	GG	GG	GG	GG	GG	GG	GG	GG	GG	GG	GG	GG	GG	GG
rs1_9627822	NA	1	9627822	NA	NA	NA	NA	NA	NA	NA	AA	GG	GG	GG	AA	GG	GG	AA	GG	GG	GG	GG	GG	AA	GG	GG	GG	GG	GG	GG	GG	GG	GG	GG	GG	GG	GG	GG	GG	GG	GG	GG	GG	GG	GG	GG	GG	GG	GG
rs1_9634998	NA	1	9634998	NA	NA	NA	NA	NA	NA	NA	TT	GG	GG	GG	TT	GG	GG	TT	GG	GG	GG	GG	GG	TT	GG	GG	GG	GG	GG	GG	TT	GG	GG	GG	GG	GG	GG	GG	GG	GG	GG	GG	GG	GG	GG	GG	GG	GG	GG
rs1_9712079	NA	1	9712079	NA	NA	NA	NA	NA	NA	NA	GG	AA	AA	AA	GG	AA	AA	GG	AA	AA	AA	AA	AA	GG	AA	AA	AA	AA	AA	AA	AA	AA	AA	AA	AA	AA	AA	AA	AA	AA	AA	AA	AA	AA	AA	AA	AA	AA	AA
rs1_9744626	NA	1	9744626	NA	NA	NA	NA	NA	NA	NA	CC	AA	AA	AA	CC	AA	AA	CC	AA	AA	AA	AA	AA	CC	AA	AA	AA	AA	AA	AA	AA	AA	AA	AA	AA	AA	AA	AA	AA	AA	AA	AA	AA	AA	AA	AA	AA	AA	AA
rs1_9746681	NA	1	9746681	NA	NA	NA	NA	NA	NA	NA	CC	TT	TT	TT	CC	TT	TT	CC	TT	TT	TT	TT	TT	CC	TT	TT	TT	TT	TT	TT	TT	TT	TT	TT	TT	TT	TT	TT	TT	TT	TT	TT	TT	TT	TT	TT	TT	TT	TT
rs1_9746695	NA	1	9746695	NA	NA	NA	NA	NA	NA	NA	CC	TT	TT	TT	CC	TT	TT	CC	TT	TT	TT	TT	TT	CC	TT	TT	TT	TT	TT	TT	TT	TT	TT	TT	TT	TT	TT	TT	TT	TT	TT	TT	TT	TT	TT	TT	TT	TT	TT
rs1_9773676	NA	1	9773676	NA	NA	NA	NA	NA	NA	NA	GG	CC	CC	CC	GG	CC	CC	GG	CC	CC	CC	CC	CC	GG	CC	CC	CC	CC	CC	CC	CC	CC	CC	CC	CC	CC	CC	CC	CC	CC	CC	CC	CC	CC	CC	CC	CC	CC	CC
rs1_9781939	NA	1	9781939	NA	NA	NA	NA	NA	NA	NA	GG	AA	AA	AA	GG	AA	AA	GG	AA	AA	AA	AA	AA	GG	AA	AA	AA	AA	AA	AA	AA	AA	AA	AA	AA	AA	AA	AA	AA	AA	AA	AA	AA	AA	AA	AA	AA	AA	AA
rs1_9787257	NA	1	9787257	NA	NA	NA	NA	NA	NA	NA	GG	AA	AA	AA	GG	AA	AA	GG	AA	AA	AA	AA	AA	GG	AA	AA	AA	AA	AA	AA	AA	AA	AA	AA	AA	AA	AA	AA	AA	AA	AA	AA	AA	AA	AA	AA	AA	AA	AA
rs1_9822509	NA	1	9822509	NA	NA	NA	NA	NA	NA	NA	TT	CC	CC	CC	TT	CC	CC	TT	CC	CC	CC	CC	CC	TT	CC	CC	CC	CC	CC	CC	CC	CC	CC	CC	CC	CC	CC	CC	CC	CC	CC	CC	CC	CC	CC	CC	CC	CC	CC
rs1_9823153	NA	1	9823153	NA	NA	NA	NA	NA	NA	NA	TT	CC	CC	CC	TT	CC	CC	TT	CC	CC	CC	CC	CC	TT	CC	CC	CC	CC	CC	CC	CC	CC	CC	CC	CC	CC	CC	CC	CC	CC	CC	CC	CC	CC	CC	CC	CC	CC	CC
rs1_9858838	NA	1	9858838	NA	NA	NA	NA	NA	NA	NA	TT	CC	CC	CC	TT	CC	CC	TT	CC	CC	CC	CC	CC	TT	CC	CC	CC	CC	CC	CC	CC	CC	CC	CC	CC	CC	CC	CC	CC	CC	CC	CC	CC	CC	CC	CC	CC	CC	CC
rs1_9858872	NA	1	9858872	NA	NA	NA	NA	NA	NA	NA	AA	CC	CC	CC	AA	CC	CC	AA	CC	CC	CC	CC	CC	AA	CC	CC	CC	CC	CC	CC	CC	CC	CC	CC	CC	CC	CC	CC	CC	CC	CC	CC	CC	CC	CC	CC	CC	CC	CC
rs1_9864177	NA	1	9864177	NA	NA	NA	NA	NA	NA	NA	GG	AA	AA	AA	GG	AA	AA	GG	AA	AA	AA	AA	AA	GG	AA	AA	AA	AA	AA	AA	AA	AA	AA	AA	AA	AA	AA	AA	AA	AA	AA	AA	AA	AA	AA	AA	AA	AA	AA
rs1_9873689	NA	1	9873689	NA	NA	NA	NA	NA	NA	NA	TT	CC	CC	CC	TT	CC	CC	TT	CC	CC	CC	CC	CC	TT	CC	CC	CC	CC	CC	CC	CC	CC	CC	CC	CC	CC	CC	CC	CC	CC	CC	CC	CC	CC	CC	CC	CC	CC	CC
rs1_9908899	NA	1	9908899	NA	NA	NA	NA	NA	NA	NA	GG	AA	AA	AA	GG	AA	AA	GG	AA	AA	AA	AA	AA	GG	AA	AA	AA	AA	AA	AA	AA	AA	AA	AA	AA	AA	AA	AA	AA	AA	AA	AA	AA	AA	AA	AA	AA	AA	AA
rs1_9913849	NA	1	9913849	NA	NA	NA	NA	NA	NA	NA	GG	AA	AA	AA	GG	AA	AA	GG	AA	AA	AA	AA	AA	GG	AA	AA	AA	AA	AA	AA	AA	AA	AA	AA	AA	AA	AA	AA	AA	AA	AA	AA	AA	AA	AA	AA	AA	AA	AA
rs1_9943449	NA	1	9943449	NA	NA	NA	NA	NA	NA	NA	CC	TT	TT	TT	CC	TT	TT	CC	TT	TT	TT	TT	TT	CC	TT	TT	TT	TT	TT	TT	TT	TT	TT	TT	TT	TT	TT	TT	TT	TT	TT	TT	TT	TT	TT	TT	TT	TT	TT
rs1_9943468	NA	1	9943468	NA	NA	NA	NA	NA	NA	NA	CC	CC	CC	CC	CC	CC	CC	CC	TT	TT	TT	CC	TT	CC	CC	CC	CC	CC	CC	CC	CC	CC	CC	CC	CC	CC	CC	CC	CC	CC	CC	CC	CC	CC	CC	CC	CC	CC	CC
rs1_9954153	NA	1	9954153	NA	NA	NA	NA	NA	NA	NA	CC	TT	TT	TT	CC	TT	TT	CC	TT	TT	TT	TT	TT	CC	TT	TT	TT	TT	TT	TT	TT	TT	TT	TT	TT	TT	TT	TT	TT	TT	TT	TT	TT	TT	TT	TT	TT	TT	TT
rs1_9954232	NA	1	9954232	NA	NA	NA	NA	NA	NA	NA	GG	TT	TT	TT	GG	TT	TT	GG	TT	TT	TT	TT	TT	GG	TT	TT	TT	TT	TT	TT	TT	TT	TT	TT	TT	TT	TT	TT	TT	TT	TT	TT	TT	TT	TT	TT	TT	TT	TT
rs1_9972521	NA	1	9972521	NA	NA	NA	NA	NA	NA	NA	TT	CC	CC	CC	TT	CC	CC	TT	CC	CC	CC	CC	CC	TT	CC	CC	CC	CC	CC	CC	CC	CC	CC	CC	CC	CC	CC	CC	CC	CC	CC	CC	CC	CC	CC	CC	CC	CC	CC
rs1_9973198	NA	1	9973198	NA	NA	NA	NA	NA	NA	NA	AA	GG	GG	GG	AA	GG	GG	AA	GG	GG	GG	GG	GG	AA	GG	GG	GG	GG	GG	GG	GG	GG	GG	GG	GG	GG	GG	GG	GG	GG	GG	GG	GG	GG	GG	GG	GG	GG	GG
rs1_10005024	NA	1	10005024	NA	NA	NA	NA	NA	NA	NA	TT	CC	CC	CC	TT	CC	CC	TT	CC	CC	CC	CC	CC	TT	CC	CC	CC	CC	CC	CC	CC	CC	CC	CC	CC	CC	CC	CC	CC	CC	CC	CC	CC	CC	CC	CC	CC	CC	CC
rs1_10013188	NA	1	10013188	NA	NA	NA	NA	NA	NA	NA	TT	CC	CC	CC	TT	CC	CC	TT	CC	CC	CC	CC	CC	TT	CC	CC	CC	CC	CC	CC	CC	CC	CC	CC	CC	CC	CC	CC	CC	CC	CC	CC	CC	CC	CC	CC	CC	CC	CC
rs1_10013320	NA	1	10013320	NA	NA	NA	NA	NA	NA	NA	CC	AA	AA	AA	CC	AA	AA	CC	AA	AA	AA	AA	AA	CC	AA	AA	AA	AA	AA	AA	AA	AA	AA	AA	AA	AA	AA	AA	AA	AA	AA	AA	AA	AA	AA	AA	AA	AA	AA
rs1_10020093	NA	1	10020093	NA	NA	NA	NA	NA	NA	NA	GG	CC	CC	CC	GG	CC	CC	GG	CC	CC	CC	CC	CC	GG	CC	CC	CC	CC	CC	CC	CC	CC	CC	CC	CC	CC	CC	CC	CC	CC	CC	CC	CC	CC	CC	CC	CC	CC	CC
rs1_10020167	NA	1	10020167	NA	NA	NA	NA	NA	NA	NA	GG	GG	GG	GG	GG	GG	AA	GG	GG	GG	GG	AA	GG	GG	AA	GG	AA	GG	GG	GG	AA	GG	AA	AA	AA	AA	GG	GG	GG	GG	GG	GG	GG	AA	GG	GG	GG	GG	GG
rs1_10028825	NA	1	10028825	NA	NA	NA	NA	NA	NA	NA	AA	GG	GG	GG	AA	GG	GG	AA	GG	GG	GG	GG	GG	AA	GG	GG	GG	GG	GG	GG	GG	GG	GG	GG	GG	GG	GG	GG	GG	GG	GG	GG	GG	GG	GG	GG	GG	GG	GG
rs1_10028991	NA	1	10028991	NA	NA	NA	NA	NA	NA	NA	GG	AA	AA	AA	GG	AA	AA	GG	AA	AA	AA	AA	AA	GG	AA	AA	AA	AA	AA	AA	AA	AA	AA	AA	AA	AA	AA	AA	AA	AA	AA	AA	AA	AA	AA	AA	AA	AA	AA
rs1_10061177	NA	1	10061177	NA	NA	NA	NA	NA	NA	NA	GG	CC	CC	CC	GG	CC	GG	GG	CC	CC	CC	GG	CC	GG	GG	CC	GG	CC	CC	CC	GG	CC	GG	GG	GG	GG	CC	CC	CC	CC	CC	CC	CC	GG	CC	CC	CC	CC	CC
rs1_10061663	NA	1	10061663	NA	NA	NA	NA	NA	NA	NA	AA	CC	CC	CC	AA	CC	CC	AA	CC	CC	CC	CC	CC	AA	CC	CC	CC	CC	CC	CC	CC	CC	CC	CC	CC	CC	CC	CC	CC	CC	CC	CC	CC	CC	CC	CC	CC	CC	CC
rs1_10069087	NA	1	10069087	NA	NA	NA	NA	NA	NA	NA	GG	CC	CC	CC	GG	CC	CC	GG	CC	CC	CC	CC	CC	GG	CC	CC	CC	CC	CC	CC	CC	CC	CC	CC	CC	CC	CC	CC	CC	CC	CC	CC	CC	CC	CC	CC	CC	CC	CC
rs1_10080376	NA	1	10080376	NA	NA	NA	NA	NA	NA	NA	CC	GG	GG	GG	CC	GG	GG	CC	GG	GG	GG	GG	GG	CC	GG	GG	GG	GG	GG	GG	GG	GG	GG	GG	GG	GG	GG	GG	GG	GG	GG	GG	GG	GG	GG	GG	GG	GG	GG
rs1_10127596	NA	1	10127596	NA	NA	NA	NA	NA	NA	NA	TT	GG	GG	GG	TT	GG	TT	TT	GG	GG	GG	TT	GG	TT	TT	GG	TT	GG	GG	GG	TT	GG	TT	TT	TT	TT	GG	GG	GG	GG	GG	GG	GG	TT	GG	GG	GG	GG	GG
rs1_10127661	NA	1	10127661	NA	NA	NA	NA	NA	NA	NA	TT	CC	CC	CC	TT	CC	TT	TT	CC	CC	CC	TT	CC	TT	TT	CC	TT	CC	CC	CC	TT	CC	TT	TT	TT	TT	CC	CC	CC	CC	CC	CC	CC	TT	CC	CC	CC	CC	CC
rs1_10130865	NA	1	10130865	NA	NA	NA	NA	NA	NA	NA	CC	CC	CC	CC	CC	CC	TT	CC	CC	CC	CC	TT	CC	CC	TT	CC	TT	CC	CC	CC	TT	CC	TT	TT	TT	TT	CC	CC	CC	CC	CC	CC	CC	TT	CC	CC	CC	CC	CC
rs1_10130875	NA	1	10130875	NA	NA	NA	NA	NA	NA	NA	CC	CC	CC	CC	CC	CC	TT	CC	CC	CC	CC	TT	CC	CC	TT	CC	TT	CC	CC	CC	TT	CC	TT	TT	TT	TT	CC	CC	CC	CC	CC	CC	CC	TT	CC	CC	CC	CC	CC
rs1_10130900	NA	1	10130900	NA	NA	NA	NA	NA	NA	NA	GG	GG	GG	GG	GG	GG	TT	GG	GG	GG	GG	TT	GG	GG	TT	GG	TT	GG	GG	GG	TT	GG	TT	TT	TT	TT	GG	GG	GG	GG	GG	GG	GG	TT	GG	GG	GG	GG	GG
rs1_10130979	NA	1	10130979	NA	NA	NA	NA	NA	NA	NA	AA	CC	CC	CC	AA	CC	AA	AA	CC	CC	CC	AA	CC	AA	AA	CC	AA	CC	CC	CC	AA	CC	AA	AA	AA	AA	CC	CC	CC	CC	CC	CC	CC	AA	CC	CC	CC	CC	CC
rs1_10134594	NA	1	10134594	NA	NA	NA	NA	NA	NA	NA	GG	AA	AA	AA	GG	AA	GG	GG	AA	AA	AA	GG	AA	GG	GG	AA	GG	AA	AA	AA	GG	AA	GG	GG	GG	GG	AA	AA	AA	AA	AA	AA	AA	GG	AA	AA	AA	AA	AA
rs1_10144310	NA	1	10144310	NA	NA	NA	NA	NA	NA	NA	GG	TT	TT	TT	GG	TT	GG	GG	TT	TT	TT	GG	TT	GG	GG	TT	GG	TT	TT	TT	GG	TT	GG	GG	GG	GG	TT	TT	TT	TT	TT	TT	TT	GG	TT	TT	TT	TT	TT
rs1_10144439	NA	1	10144439	NA	NA	NA	NA	NA	NA	NA	GG	GG	GG	GG	GG	GG	AA	GG	GG	GG	GG	AA	GG	GG	AA	GG	AA	GG	GG	GG	AA	GG	AA	AA	AA	AA	GG	GG	GG	GG	GG	GG	GG	AA	GG	GG	GG	GG	GG
rs1_10145692	NA	1	10145692	NA	NA	NA	NA	NA	NA	NA	GG	GG	GG	GG	GG	GG	AA	GG	GG	GG	GG	AA	GG	GG	AA	GG	AA	GG	GG	GG	AA	GG	AA	AA	AA	AA	GG	GG	GG	GG	GG	GG	GG	AA	GG	GG	GG	GG	GG
rs1_10146624	NA	1	10146624	NA	NA	NA	NA	NA	NA	NA	GG	GG	GG	GG	GG	GG	AA	GG	GG	GG	GG	AA	GG	GG	AA	GG	AA	GG	GG	GG	AA	GG	AA	AA	AA	AA	GG	GG	GG	GG	GG	GG	GG	AA	GG	GG	GG	GG	GG
rs1_10146639	NA	1	10146639	NA	NA	NA	NA	NA	NA	NA	TT	CC	CC	CC	TT	CC	CC	TT	CC	CC	CC	CC	CC	TT	CC	CC	CC	CC	CC	CC	CC	CC	CC	CC	CC	CC	CC	CC	CC	CC	CC	CC	CC	CC	CC	CC	CC	CC	CC
rs1_10146641	NA	1	10146641	NA	NA	NA	NA	NA	NA	NA	GG	GG	GG	GG	GG	GG	AA	GG	GG	GG	GG	AA	GG	GG	AA	GG	AA	GG	GG	GG	AA	GG	AA	AA	AA	AA	GG	GG	GG	GG	GG	GG	GG	AA	GG	GG	GG	GG	GG
rs1_10146646	NA	1	10146646	NA	NA	NA	NA	NA	NA	NA	CC	CC	CC	CC	CC	CC	AA	CC	CC	CC	CC	AA	CC	CC	AA	CC	AA	CC	CC	CC	AA	CC	AA	AA	AA	AA	CC	CC	CC	CC	CC	CC	CC	AA	CC	CC	CC	CC	CC
rs1_10194478	NA	1	10194478	NA	NA	NA	NA	NA	NA	NA	TT	GG	GG	GG	TT	GG	GG	TT	GG	GG	GG	GG	GG	TT	GG	GG	GG	GG	GG	GG	GG	GG	GG	GG	GG	GG	GG	GG	GG	GG	GG	GG	GG	GG	GG	GG	GG	GG	GG
rs1_10211388	NA	1	10211388	NA	NA	NA	NA	NA	NA	NA	GG	AA	AA	AA	GG	AA	AA	GG	AA	AA	AA	AA	AA	GG	AA	AA	AA	AA	AA	AA	AA	AA	AA	AA	AA	AA	AA	AA	AA	AA	AA	AA	AA	AA	AA	AA	AA	AA	AA
rs1_10211421	NA	1	10211421	NA	NA	NA	NA	NA	NA	NA	TT	CC	CC	CC	TT	CC	CC	TT	CC	CC	CC	CC	CC	TT	CC	CC	CC	CC	CC	CC	CC	CC	CC	CC	CC	CC	CC	CC	CC	CC	CC	CC	CC	CC	CC	CC	CC	CC	CC
rs1_10211422	NA	1	10211422	NA	NA	NA	NA	NA	NA	NA	TT	AA	AA	AA	TT	AA	AA	TT	AA	AA	AA	AA	AA	TT	AA	AA	AA	AA	AA	AA	AA	AA	AA	AA	AA	AA	AA	AA	AA	AA	AA	AA	AA	AA	AA	AA	AA	AA	AA
rs1_10211426	NA	1	10211426	NA	NA	NA	NA	NA	NA	NA	TT	CC	CC	CC	TT	CC	CC	TT	CC	CC	CC	CC	CC	TT	CC	CC	CC	CC	CC	CC	CC	CC	CC	CC	CC	CC	CC	CC	CC	CC	CC	CC	CC	CC	CC	CC	CC	CC	CC
rs1_10218444	NA	1	10218444	NA	NA	NA	NA	NA	NA	NA	CC	TT	TT	TT	CC	TT	TT	CC	TT	TT	TT	TT	TT	CC	TT	TT	TT	TT	TT	TT	TT	TT	TT	TT	TT	TT	TT	TT	TT	TT	TT	TT	TT	TT	TT	TT	TT	TT	TT
rs1_10219510	NA	1	10219510	NA	NA	NA	NA	NA	NA	NA	TT	CC	CC	CC	TT	CC	CC	TT	CC	CC	CC	CC	CC	TT	CC	CC	CC	CC	CC	CC	CC	CC	CC	CC	CC	CC	CC	CC	CC	CC	CC	CC	CC	CC	CC	CC	CC	CC	CC
rs1_10238835	NA	1	10238835	NA	NA	NA	NA	NA	NA	NA	CC	TT	TT	TT	CC	TT	TT	CC	TT	TT	TT	TT	TT	CC	TT	TT	TT	TT	TT	TT	TT	TT	TT	TT	TT	TT	TT	TT	TT	TT	TT	TT	TT	TT	TT	TT	TT	TT	TT
rs1_10260239	NA	1	10260239	NA	NA	NA	NA	NA	NA	NA	GG	TT	TT	TT	GG	TT	TT	GG	TT	TT	TT	TT	TT	GG	TT	TT	TT	TT	TT	TT	TT	TT	TT	TT	TT	TT	TT	TT	TT	TT	TT	TT	TT	TT	TT	TT	TT	TT	TT
rs1_10273781	NA	1	10273781	NA	NA	NA	NA	NA	NA	NA	CC	TT	TT	TT	CC	TT	TT	CC	TT	TT	TT	TT	TT	CC	TT	TT	TT	TT	TT	TT	TT	TT	TT	TT	TT	TT	TT	TT	TT	TT	TT	TT	TT	TT	TT	TT	TT	TT	TT
rs1_10274844	NA	1	10274844	NA	NA	NA	NA	NA	NA	NA	AA	GG	GG	GG	AA	GG	GG	AA	GG	GG	GG	GG	GG	AA	GG	GG	GG	GG	GG	GG	GG	GG	GG	GG	GG	GG	GG	GG	GG	GG	GG	GG	GG	GG	GG	GG	GG	GG	GG
rs1_10275184	NA	1	10275184	NA	NA	NA	NA	NA	NA	NA	GG	TT	TT	TT	GG	TT	TT	GG	TT	TT	TT	TT	TT	GG	TT	TT	TT	TT	TT	TT	TT	TT	TT	TT	TT	TT	TT	TT	TT	TT	TT	TT	TT	TT	TT	TT	TT	TT	TT
rs1_10275390	NA	1	10275390	NA	NA	NA	NA	NA	NA	NA	CC	TT	TT	TT	CC	TT	TT	CC	TT	TT	TT	TT	TT	CC	TT	TT	TT	TT	TT	TT	TT	TT	TT	TT	TT	TT	TT	TT	TT	TT	TT	TT	TT	TT	TT	TT	TT	TT	TT
rs1_10288198	NA	1	10288198	NA	NA	NA	NA	NA	NA	NA	CC	TT	TT	TT	CC	TT	TT	CC	TT	TT	TT	TT	TT	CC	TT	TT	TT	TT	TT	TT	TT	TT	TT	TT	TT	TT	TT	TT	TT	TT	TT	TT	TT	TT	TT	TT	TT	TT	TT
rs1_10292005	NA	1	10292005	NA	NA	NA	NA	NA	NA	NA	GG	AA	AA	AA	GG	AA	AA	GG	AA	AA	AA	AA	AA	GG	AA	AA	AA	AA	AA	AA	AA	AA	AA	AA	AA	AA	AA	AA	AA	AA	AA	AA	AA	AA	AA	AA	AA	AA	AA
rs1_10360259	NA	1	10360259	NA	NA	NA	NA	NA	NA	NA	GG	TT	TT	TT	GG	TT	TT	GG	TT	TT	TT	TT	TT	GG	TT	TT	TT	TT	TT	TT	TT	TT	TT	TT	TT	TT	TT	TT	TT	TT	TT	TT	TT	TT	TT	TT	TT	TT	TT
rs1_10360750	NA	1	10360750	NA	NA	NA	NA	NA	NA	NA	AA	CC	CC	CC	AA	CC	CC	AA	CC	CC	CC	CC	CC	AA	CC	CC	CC	CC	CC	CC	CC	CC	CC	CC	CC	CC	CC	CC	CC	CC	CC	CC	CC	CC	CC	CC	CC	CC	CC
rs1_10471299	NA	1	10471299	NA	NA	NA	NA	NA	NA	NA	CC	AA	AA	AA	CC	AA	AA	CC	AA	AA	AA	AA	AA	CC	AA	AA	AA	AA	AA	AA	AA	AA	AA	AA	AA	AA	AA	AA	AA	AA	AA	AA	AA	AA	AA	AA	AA	AA	AA
rs1_10478509	NA	1	10478509	NA	NA	NA	NA	NA	NA	NA	GG	CC	CC	CC	GG	CC	CC	GG	CC	CC	CC	CC	CC	GG	CC	CC	CC	CC	CC	CC	CC	CC	CC	CC	CC	CC	CC	CC	CC	CC	CC	CC	CC	CC	CC	CC	CC	CC	CC
rs1_10497101	NA	1	10497101	NA	NA	NA	NA	NA	NA	NA	AA	TT	TT	TT	AA	TT	TT	AA	TT	TT	TT	TT	TT	AA	TT	TT	TT	TT	TT	TT	TT	TT	TT	TT	TT	TT	TT	TT	TT	TT	TT	TT	TT	TT	TT	TT	TT	TT	TT
rs1_10518668	NA	1	10518668	NA	NA	NA	NA	NA	NA	NA	TT	CC	CC	CC	TT	CC	CC	TT	CC	CC	CC	CC	CC	TT	CC	CC	CC	CC	CC	CC	CC	CC	CC	CC	CC	CC	CC	CC	CC	CC	CC	CC	CC	CC	CC	CC	CC	CC	CC
rs1_10536679	NA	1	10536679	NA	NA	NA	NA	NA	NA	NA	CC	CC	CC	CC	CC	AA	CC	CC	CC	CC	CC	AA	CC	CC	CC	AA	CC	CC	AA	CC	CC	AA	CC	AA	CC	CC	CC	CC	AA	CC	CC	AA	AA	CC	AA	AA	CC	AA	CC
rs1_10551873	NA	1	10551873	NA	NA	NA	NA	NA	NA	NA	CC	CC	CC	CC	CC	AA	AA	CC	AA	AA	AA	AA	AA	CC	AA	AA	AA	AA	AA	AA	AA	AA	AA	AA	AA	AA	CC	AA	AA	AA	AA	AA	AA	AA	AA	AA	AA	AA	AA
rs1_10551915	NA	1	10551915	NA	NA	NA	NA	NA	NA	NA	GG	GG	GG	GG	GG	GG	CC	GG	CC	CC	CC	GG	CC	GG	CC	GG	CC	CC	GG	CC	CC	GG	CC	GG	CC	CC	GG	CC	GG	CC	CC	GG	GG	CC	GG	GG	CC	GG	CC
rs1_10560763	NA	1	10560763	NA	NA	NA	NA	NA	NA	NA	AA	AA	AA	AA	AA	AA	CC	AA	AA	AA	AA	AA	AA	AA	CC	AA	CC	CC	AA	AA	CC	AA	CC	AA	CC	CC	AA	CC	AA	CC	AA	AA	AA	CC	AA	AA	CC	AA	CC
rs1_10562251	NA	1	10562251	NA	NA	NA	NA	NA	NA	NA	CC	CC	CC	CC	CC	AA	CC	CC	CC	CC	CC	AA	CC	CC	CC	AA	CC	CC	AA	CC	CC	AA	CC	AA	CC	CC	CC	CC	AA	CC	CC	AA	AA	CC	AA	AA	CC	AA	CC
rs1_10565097	NA	1	10565097	NA	NA	NA	NA	NA	NA	NA	TT	TT	TT	TT	TT	CC	CC	TT	CC	CC	CC	CC	CC	TT	CC	CC	CC	CC	CC	CC	CC	CC	CC	CC	CC	CC	TT	CC	CC	CC	CC	CC	CC	CC	CC	CC	CC	CC	CC
rs1_10601284	NA	1	10601284	NA	NA	NA	NA	NA	NA	NA	AA	AA	AA	AA	AA	GG	GG	AA	GG	GG	GG	GG	GG	AA	GG	GG	GG	GG	GG	GG	GG	GG	GG	GG	GG	GG	AA	GG	GG	GG	GG	GG	GG	GG	GG	GG	GG	GG	GG
rs1_10641327	NA	1	10641327	NA	NA	NA	NA	NA	NA	NA	CC	CC	CC	CC	CC	AA	AA	CC	AA	AA	AA	AA	AA	CC	AA	AA	AA	AA	AA	AA	AA	AA	AA	AA	AA	AA	CC	AA	AA	AA	AA	AA	AA	AA	AA	AA	AA	AA	AA
rs1_10642300	NA	1	10642300	NA	NA	NA	NA	NA	NA	NA	GG	AA	AA	AA	GG	GG	GG	GG	GG	GG	GG	GG	GG	GG	GG	GG	GG	GG	GG	GG	GG	GG	GG	GG	GG	GG	AA	GG	GG	GG	GG	GG	GG	GG	GG	GG	GG	GG	GG
rs1_10661273	NA	1	10661273	NA	NA	NA	NA	NA	NA	NA	TT	CC	CC	CC	TT	CC	CC	TT	CC	CC	CC	CC	CC	TT	CC	CC	CC	CC	CC	CC	CC	CC	CC	CC	CC	CC	CC	CC	CC	CC	CC	CC	CC	CC	CC	CC	CC	CC	CC
rs1_10677926	NA	1	10677926	NA	NA	NA	NA	NA	NA	NA	CC	CC	CC	CC	CC	CC	CC	CC	TT	TT	TT	CC	TT	CC	CC	CC	CC	CC	CC	CC	CC	CC	CC	CC	CC	CC	CC	CC	CC	CC	TT	CC	CC	CC	CC	CC	CC	CC	CC
rs1_10687533	NA	1	10687533	NA	NA	NA	NA	NA	NA	NA	GG	AA	AA	AA	GG	AA	AA	GG	GG	GG	GG	AA	GG	GG	AA	AA	AA	AA	AA	AA	AA	AA	AA	AA	AA	AA	AA	AA	AA	AA	GG	AA	AA	AA	AA	AA	AA	AA	AA
rs1_10687543	NA	1	10687543	NA	NA	NA	NA	NA	NA	NA	AA	TT	TT	TT	AA	TT	TT	AA	AA	AA	AA	TT	AA	AA	TT	TT	TT	TT	TT	TT	TT	TT	TT	TT	TT	TT	TT	TT	TT	TT	AA	TT	TT	TT	TT	TT	TT	TT	TT
rs1_10701055	NA	1	10701055	NA	NA	NA	NA	NA	NA	NA	AA	GG	GG	GG	AA	GG	GG	AA	GG	GG	GG	GG	GG	AA	GG	GG	GG	GG	GG	GG	GG	GG	GG	GG	GG	GG	GG	GG	GG	GG	GG	GG	GG	GG	GG	GG	GG	GG	GG
rs1_10701071	NA	1	10701071	NA	NA	NA	NA	NA	NA	NA	GG	AA	AA	AA	GG	AA	AA	GG	AA	AA	AA	AA	AA	GG	AA	AA	AA	AA	AA	AA	AA	AA	AA	AA	AA	AA	AA	AA	AA	AA	AA	AA	AA	AA	AA	AA	AA	AA	AA
rs1_10701104	NA	1	10701104	NA	NA	NA	NA	NA	NA	NA	TT	CC	CC	CC	TT	CC	CC	TT	CC	CC	CC	CC	CC	TT	CC	CC	CC	CC	CC	CC	CC	CC	CC	CC	CC	CC	CC	CC	CC	CC	CC	CC	CC	CC	CC	CC	CC	CC	CC
rs1_10749501	NA	1	10749501	NA	NA	NA	NA	NA	NA	NA	AA	GG	GG	GG	GG	GG	GG	GG	GG	GG	GG	GG	GG	AA	GG	GG	GG	GG	GG	GG	GG	GG	GG	GG	GG	GG	GG	GG	GG	GG	GG	GG	GG	GG	GG	GG	GG	GG	GG
rs1_10750100	NA	1	10750100	NA	NA	NA	NA	NA	NA	NA	AA	GG	GG	GG	GG	GG	GG	GG	GG	GG	GG	GG	GG	AA	GG	GG	GG	GG	GG	GG	GG	GG	GG	GG	GG	GG	GG	GG	GG	GG	GG	GG	GG	GG	GG	GG	GG	GG	GG
rs1_10804524	NA	1	10804524	NA	NA	NA	NA	NA	NA	NA	AA	TT	TT	TT	AA	TT	TT	AA	TT	TT	TT	TT	TT	AA	TT	TT	TT	TT	TT	TT	TT	TT	TT	TT	TT	TT	TT	TT	TT	TT	TT	TT	TT	TT	TT	TT	TT	TT	TT
rs1_10868390	NA	1	10868390	NA	NA	NA	NA	NA	NA	NA	CC	TT	TT	TT	CC	TT	CC	CC	TT	TT	TT	TT	TT	CC	CC	TT	CC	TT	TT	TT	CC	TT	CC	TT	TT	TT	TT	TT	TT	TT	TT	TT	TT	TT	TT	TT	TT	TT	TT
rs1_10868392	NA	1	10868392	NA	NA	NA	NA	NA	NA	NA	GG	GG	GG	GG	GG	GG	AA	GG	GG	GG	GG	GG	GG	GG	AA	GG	AA	GG	GG	GG	AA	GG	AA	GG	GG	GG	GG	GG	GG	GG	GG	GG	GG	GG	GG	GG	GG	GG	GG
rs1_10891968	NA	1	10891968	NA	NA	NA	NA	NA	NA	NA	CC	TT	TT	TT	TT	TT	TT	TT	TT	TT	TT	TT	TT	CC	TT	TT	TT	TT	TT	TT	TT	TT	TT	TT	TT	TT	TT	TT	TT	TT	TT	TT	TT	TT	TT	TT	TT	TT	TT
rs1_10892915	NA	1	10892915	NA	NA	NA	NA	NA	NA	NA	AA	GG	GG	GG	GG	GG	GG	GG	GG	GG	GG	GG	GG	AA	GG	GG	GG	GG	GG	GG	GG	GG	GG	GG	GG	GG	GG	GG	GG	GG	GG	GG	GG	GG	GG	GG	GG	GG	GG
rs1_10899295	NA	1	10899295	NA	NA	NA	NA	NA	NA	NA	TT	TT	TT	TT	CC	TT	CC	CC	TT	TT	TT	TT	TT	TT	CC	TT	CC	CC	TT	CC	CC	TT	CC	TT	CC	CC	TT	CC	TT	CC	TT	TT	TT	CC	TT	TT	CC	TT	TT
rs1_10906880	NA	1	10906880	NA	NA	NA	NA	NA	NA	NA	TT	TT	TT	TT	GG	TT	GG	GG	TT	TT	TT	TT	TT	TT	GG	TT	GG	GG	TT	GG	GG	TT	GG	TT	GG	GG	TT	GG	TT	GG	TT	TT	TT	GG	TT	TT	GG	TT	TT
rs1_10908549	NA	1	10908549	NA	NA	NA	NA	NA	NA	NA	TT	CC	CC	CC	TT	CC	TT	TT	CC	CC	CC	CC	CC	TT	TT	CC	TT	TT	CC	TT	TT	CC	TT	CC	TT	TT	CC	TT	CC	TT	CC	CC	CC	TT	CC	CC	TT	CC	CC
rs1_10914453	NA	1	10914453	NA	NA	NA	NA	NA	NA	NA	CC	TT	TT	TT	CC	TT	CC	CC	TT	TT	TT	TT	TT	CC	CC	TT	CC	CC	TT	CC	CC	TT	CC	TT	CC	CC	TT	CC	TT	CC	TT	TT	TT	CC	TT	TT	CC	TT	TT
rs1_10935218	NA	1	10935218	NA	NA	NA	NA	NA	NA	NA	TT	TT	TT	TT	CC	TT	CC	CC	TT	TT	TT	TT	TT	TT	CC	TT	CC	CC	TT	CC	CC	TT	CC	TT	CC	CC	TT	CC	TT	CC	TT	TT	TT	CC	TT	TT	CC	TT	TT
rs1_10950928	NA	1	10950928	NA	NA	NA	NA	NA	NA	NA	CC	CC	CC	CC	CC	TT	TT	CC	CC	CC	CC	TT	CC	CC	TT	TT	TT	CC	TT	CC	TT	TT	TT	TT	CC	CC	CC	CC	TT	CC	CC	CC	TT	CC	TT	TT	CC	TT	TT
rs1_10965485	NA	1	10965485	NA	NA	NA	NA	NA	NA	NA	GG	GG	GG	GG	GG	AA	AA	GG	AA	AA	AA	AA	AA	GG	AA	AA	AA	GG	AA	GG	AA	AA	AA	AA	GG	GG	GG	GG	AA	GG	AA	AA	AA	GG	AA	AA	GG	AA	AA
rs1_10972768	NA	1	10972768	NA	NA	NA	NA	NA	NA	NA	CC	CC	CC	CC	CC	CC	CC	CC	CC	CC	CC	CC	CC	CC	CC	CC	CC	TT	CC	TT	CC	CC	CC	CC	TT	TT	CC	TT	CC	TT	CC	CC	CC	TT	CC	CC	TT	CC	CC
rs1_11008057	NA	1	11008057	NA	NA	NA	NA	NA	NA	NA	AA	AA	AA	AA	GG	GG	GG	GG	GG	GG	GG	GG	GG	AA	GG	GG	GG	GG	GG	GG	GG	GG	GG	GG	GG	GG	AA	GG	GG	GG	GG	GG	GG	GG	GG	GG	GG	GG	GG
rs1_11008084	NA	1	11008084	NA	NA	NA	NA	NA	NA	NA	TT	TT	TT	TT	CC	CC	CC	CC	CC	CC	CC	CC	CC	TT	CC	CC	CC	CC	CC	CC	CC	CC	CC	CC	CC	CC	TT	CC	CC	CC	CC	CC	CC	CC	CC	CC	CC	CC	CC
rs1_11038867	NA	1	11038867	NA	NA	NA	NA	NA	NA	NA	TT	TT	TT	TT	GG	TT	GG	GG	GG	GG	GG	GG	GG	TT	GG	TT	GG	GG	TT	GG	GG	TT	GG	TT	GG	GG	TT	GG	TT	GG	GG	GG	TT	GG	TT	TT	GG	TT	TT
rs1_11038868	NA	1	11038868	NA	NA	NA	NA	NA	NA	NA	GG	GG	GG	GG	GG	GG	AA	GG	GG	GG	GG	AA	GG	GG	AA	GG	AA	AA	GG	AA	AA	GG	AA	GG	AA	AA	GG	AA	GG	AA	GG	GG	GG	AA	GG	GG	AA	GG	GG
rs1_11060843	NA	1	11060843	NA	NA	NA	NA	NA	NA	NA	CC	CC	CC	CC	CC	CC	TT	CC	CC	CC	CC	TT	CC	CC	TT	CC	TT	TT	CC	CC	CC	CC	TT	CC	TT	TT	CC	TT	CC	TT	CC	CC	CC	TT	CC	CC	TT	CC	CC
rs1_11063500	NA	1	11063500	NA	NA	NA	NA	NA	NA	NA	CC	CC	CC	CC	CC	CC	GG	CC	CC	CC	CC	GG	CC	CC	GG	CC	GG	GG	CC	CC	CC	CC	GG	CC	GG	GG	CC	GG	CC	GG	CC	CC	CC	GG	CC	CC	GG	CC	CC
rs1_11063579	NA	1	11063579	NA	NA	NA	NA	NA	NA	NA	CC	CC	CC	CC	AA	AA	CC	AA	CC	CC	CC	CC	CC	CC	CC	AA	CC	CC	AA	CC	CC	AA	CC	AA	CC	CC	CC	CC	AA	CC	CC	CC	AA	CC	AA	AA	CC	AA	AA
rs1_11063610	NA	1	11063610	NA	NA	NA	NA	NA	NA	NA	AA	AA	AA	AA	CC	CC	CC	CC	CC	CC	CC	CC	CC	AA	CC	CC	CC	CC	CC	CC	AA	CC	CC	CC	CC	CC	AA	CC	CC	CC	CC	CC	CC	CC	CC	CC	CC	CC	CC
rs1_11071456	NA	1	11071456	NA	NA	NA	NA	NA	NA	NA	CC	CC	CC	CC	CC	CC	CC	CC	TT	TT	TT	CC	TT	CC	CC	CC	CC	CC	CC	CC	CC	CC	CC	CC	CC	CC	CC	CC	CC	CC	TT	TT	CC	CC	CC	CC	CC	CC	CC
rs1_11071482	NA	1	11071482	NA	NA	NA	NA	NA	NA	NA	GG	GG	GG	GG	AA	AA	GG	AA	GG	GG	GG	GG	GG	GG	GG	AA	GG	GG	AA	GG	GG	AA	GG	AA	GG	GG	GG	GG	AA	GG	GG	GG	AA	GG	AA	AA	GG	AA	AA
rs1_11071648	NA	1	11071648	NA	NA	NA	NA	NA	NA	NA	AA	AA	AA	AA	GG	GG	GG	GG	GG	GG	GG	GG	GG	AA	GG	GG	GG	GG	GG	GG	AA	GG	GG	GG	GG	GG	AA	GG	GG	GG	GG	GG	GG	GG	GG	GG	GG	GG	GG
rs1_11071657	NA	1	11071657	NA	NA	NA	NA	NA	NA	NA	GG	GG	GG	GG	TT	TT	GG	TT	GG	GG	GG	TT	GG	GG	GG	TT	GG	GG	TT	GG	GG	TT	GG	TT	GG	GG	GG	GG	TT	GG	TT	GG	TT	GG	TT	TT	GG	TT	TT
rs1_11071663	NA	1	11071663	NA	NA	NA	NA	NA	NA	NA	CC	CC	CC	CC	CC	CC	TT	CC	CC	CC	CC	CC	CC	CC	TT	CC	TT	TT	CC	TT	CC	CC	TT	CC	TT	TT	CC	TT	CC	TT	CC	CC	CC	TT	CC	CC	TT	CC	CC
rs1_11071701	NA	1	11071701	NA	NA	NA	NA	NA	NA	NA	GG	GG	GG	GG	AA	AA	AA	AA	AA	AA	AA	AA	AA	GG	AA	AA	AA	AA	AA	AA	GG	AA	AA	AA	AA	AA	GG	AA	AA	AA	AA	AA	AA	AA	AA	AA	AA	AA	AA
rs1_11071702	NA	1	11071702	NA	NA	NA	NA	NA	NA	NA	CC	CC	CC	CC	TT	TT	CC	TT	CC	CC	CC	TT	CC	CC	CC	TT	CC	CC	TT	CC	CC	TT	CC	TT	CC	CC	CC	CC	TT	CC	TT	CC	TT	CC	TT	TT	CC	TT	TT
rs1_11071767	NA	1	11071767	NA	NA	NA	NA	NA	NA	NA	TT	TT	TT	TT	CC	CC	TT	CC	TT	TT	TT	CC	TT	TT	TT	CC	TT	TT	CC	TT	TT	CC	TT	CC	TT	TT	TT	TT	CC	TT	CC	TT	CC	TT	CC	CC	TT	CC	CC
rs1_11078440	NA	1	11078440	NA	NA	NA	NA	NA	NA	NA	GG	GG	GG	GG	GG	GG	GG	GG	AA	AA	AA	GG	AA	GG	GG	GG	GG	GG	GG	GG	GG	GG	GG	GG	GG	GG	GG	GG	GG	GG	GG	AA	GG	GG	GG	GG	GG	GG	GG
rs1_11078453	NA	1	11078453	NA	NA	NA	NA	NA	NA	NA	CC	CC	CC	CC	TT	TT	CC	TT	CC	CC	CC	TT	CC	CC	CC	TT	CC	CC	TT	CC	CC	TT	CC	TT	CC	CC	CC	CC	TT	CC	TT	CC	TT	CC	TT	TT	CC	TT	TT
rs1_11078476	NA	1	11078476	NA	NA	NA	NA	NA	NA	NA	CC	CC	CC	CC	TT	TT	TT	TT	CC	CC	CC	TT	CC	CC	TT	TT	TT	TT	TT	TT	TT	TT	TT	TT	TT	TT	CC	TT	TT	TT	TT	CC	TT	TT	TT	TT	TT	TT	TT
rs1_11086497	NA	1	11086497	NA	NA	NA	NA	NA	NA	NA	CC	CC	CC	CC	CC	CC	TT	CC	CC	CC	CC	CC	CC	CC	TT	CC	TT	TT	CC	TT	TT	CC	TT	CC	TT	TT	CC	TT	CC	TT	CC	CC	CC	TT	CC	CC	TT	CC	CC
rs1_11086521	NA	1	11086521	NA	NA	NA	NA	NA	NA	NA	AA	AA	AA	AA	CC	CC	AA	CC	AA	AA	AA	CC	AA	AA	AA	CC	AA	AA	CC	AA	AA	CC	AA	CC	AA	AA	AA	AA	CC	AA	CC	AA	CC	AA	CC	CC	AA	CC	CC
rs1_11112365	NA	1	11112365	NA	NA	NA	NA	NA	NA	NA	AA	AA	AA	AA	GG	GG	GG	GG	GG	GG	GG	GG	GG	AA	GG	GG	GG	GG	GG	GG	GG	GG	GG	GG	GG	GG	AA	GG	GG	GG	GG	GG	GG	GG	GG	GG	GG	GG	GG
rs1_11112596	NA	1	11112596	NA	NA	NA	NA	NA	NA	NA	GG	GG	GG	GG	CC	CC	CC	CC	CC	CC	CC	CC	CC	GG	CC	CC	CC	CC	CC	CC	CC	CC	CC	CC	CC	CC	GG	CC	CC	CC	CC	CC	CC	CC	CC	CC	CC	CC	CC
rs1_11112944	NA	1	11112944	NA	NA	NA	NA	NA	NA	NA	CC	CC	CC	CC	CC	CC	CC	CC	TT	TT	TT	CC	TT	CC	CC	CC	CC	CC	CC	CC	CC	CC	CC	CC	CC	CC	CC	CC	CC	CC	CC	TT	CC	CC	CC	CC	CC	CC	CC
rs1_11112956	NA	1	11112956	NA	NA	NA	NA	NA	NA	NA	CC	CC	CC	CC	CC	CC	TT	CC	CC	CC	CC	CC	CC	CC	TT	CC	TT	TT	CC	CC	TT	CC	TT	CC	TT	TT	CC	TT	CC	TT	CC	CC	CC	TT	CC	CC	TT	CC	CC
rs1_11143340	NA	1	11143340	NA	NA	NA	NA	NA	NA	NA	TT	TT	TT	TT	GG	GG	GG	GG	TT	TT	TT	GG	TT	TT	GG	GG	GG	GG	GG	GG	GG	GG	GG	GG	GG	GG	TT	GG	GG	GG	GG	TT	GG	GG	GG	GG	GG	GG	GG
rs1_11143346	NA	1	11143346	NA	NA	NA	NA	NA	NA	NA	TT	TT	TT	TT	CC	CC	CC	CC	TT	TT	TT	CC	TT	TT	CC	CC	CC	CC	CC	CC	CC	CC	CC	CC	CC	CC	TT	CC	CC	CC	CC	TT	CC	CC	CC	CC	CC	CC	CC
rs1_11143362	NA	1	11143362	NA	NA	NA	NA	NA	NA	NA	GG	GG	GG	GG	AA	AA	GG	AA	GG	GG	GG	AA	GG	GG	GG	AA	GG	GG	AA	AA	GG	AA	GG	AA	GG	GG	GG	GG	AA	GG	AA	GG	AA	GG	AA	AA	GG	AA	AA
rs1_11143366	NA	1	11143366	NA	NA	NA	NA	NA	NA	NA	CC	CC	CC	CC	CC	CC	TT	CC	CC	CC	CC	CC	CC	CC	TT	CC	TT	TT	CC	CC	TT	CC	TT	CC	TT	TT	CC	TT	CC	TT	CC	CC	CC	TT	CC	CC	TT	CC	CC
rs1_11143372	NA	1	11143372	NA	NA	NA	NA	NA	NA	NA	CC	CC	CC	CC	TT	TT	CC	TT	CC	CC	CC	TT	CC	CC	CC	TT	CC	CC	TT	TT	CC	TT	CC	TT	CC	CC	CC	CC	TT	CC	TT	CC	TT	CC	TT	TT	CC	TT	TT
rs1_11155822	NA	1	11155822	NA	NA	NA	NA	NA	NA	NA	CC	CC	CC	CC	GG	GG	CC	GG	CC	CC	CC	GG	CC	CC	CC	GG	CC	CC	GG	GG	CC	GG	CC	GG	CC	CC	CC	CC	GG	CC	GG	CC	GG	CC	GG	GG	CC	GG	GG
rs1_11155823	NA	1	11155823	NA	NA	NA	NA	NA	NA	NA	AA	AA	AA	AA	CC	CC	AA	CC	AA	AA	AA	CC	AA	AA	AA	CC	AA	AA	CC	CC	AA	CC	AA	CC	AA	AA	AA	AA	CC	AA	CC	AA	CC	AA	CC	CC	AA	CC	CC
rs1_11158285	NA	1	11158285	NA	NA	NA	NA	NA	NA	NA	GG	GG	GG	GG	GG	GG	AA	GG	GG	GG	GG	GG	GG	GG	AA	GG	AA	AA	GG	GG	AA	GG	AA	GG	AA	AA	GG	AA	GG	AA	GG	GG	GG	AA	GG	GG	AA	GG	GG
rs1_11158294	NA	1	11158294	NA	NA	NA	NA	NA	NA	NA	CC	CC	CC	CC	AA	AA	CC	AA	CC	CC	CC	AA	CC	CC	CC	AA	CC	CC	AA	AA	CC	AA	CC	AA	CC	CC	CC	CC	AA	CC	AA	CC	AA	CC	AA	AA	CC	AA	AA
rs1_11158317	NA	1	11158317	NA	NA	NA	NA	NA	NA	NA	CC	CC	CC	CC	TT	TT	CC	TT	CC	CC	CC	TT	CC	CC	CC	TT	CC	CC	TT	TT	CC	TT	CC	TT	CC	CC	CC	CC	TT	CC	TT	CC	TT	CC	TT	TT	CC	TT	TT
rs1_11158335	NA	1	11158335	NA	NA	NA	NA	NA	NA	NA	GG	GG	GG	GG	CC	CC	CC	CC	GG	GG	GG	CC	GG	GG	CC	CC	CC	CC	CC	CC	CC	CC	CC	CC	CC	CC	GG	CC	CC	CC	CC	GG	CC	CC	CC	CC	CC	CC	CC
rs1_11166998	NA	1	11166998	NA	NA	NA	NA	NA	NA	NA	GG	GG	GG	GG	GG	GG	CC	GG	GG	GG	GG	GG	GG	GG	CC	GG	CC	CC	GG	GG	CC	GG	CC	GG	CC	CC	GG	CC	GG	CC	GG	GG	GG	CC	GG	GG	CC	GG	GG
rs1_11171075	NA	1	11171075	NA	NA	NA	NA	NA	NA	NA	GG	GG	GG	GG	AA	AA	GG	AA	GG	GG	GG	AA	GG	GG	GG	AA	GG	GG	AA	AA	GG	AA	GG	AA	GG	GG	GG	GG	AA	GG	AA	GG	AA	GG	AA	AA	GG	AA	AA
rs1_11175336	NA	1	11175336	NA	NA	NA	NA	NA	NA	NA	AA	AA	AA	AA	TT	TT	AA	TT	AA	AA	AA	TT	AA	AA	AA	TT	AA	AA	TT	TT	AA	TT	AA	TT	AA	AA	AA	AA	TT	AA	TT	AA	TT	AA	TT	TT	AA	TT	TT
rs1_11187412	NA	1	11187412	NA	NA	NA	NA	NA	NA	NA	AA	AA	AA	AA	GG	GG	GG	GG	AA	AA	AA	GG	AA	AA	GG	GG	GG	GG	GG	GG	GG	GG	GG	GG	GG	GG	AA	GG	GG	GG	GG	AA	GG	GG	GG	GG	GG	GG	GG
rs1_11187454	NA	1	11187454	NA	NA	NA	NA	NA	NA	NA	AA	AA	AA	AA	GG	GG	GG	GG	AA	AA	AA	GG	AA	AA	GG	GG	GG	GG	GG	GG	GG	GG	GG	GG	GG	GG	AA	GG	GG	GG	GG	AA	GG	GG	GG	GG	GG	GG	GG
rs1_11198015	NA	1	11198015	NA	NA	NA	NA	NA	NA	NA	CC	CC	CC	CC	TT	TT	CC	TT	CC	CC	CC	TT	CC	CC	CC	TT	CC	CC	TT	TT	CC	TT	CC	TT	CC	CC	CC	CC	TT	CC	TT	CC	TT	CC	TT	TT	CC	TT	TT
rs1_11198097	NA	1	11198097	NA	NA	NA	NA	NA	NA	NA	TT	TT	TT	TT	CC	CC	TT	CC	TT	TT	TT	CC	TT	TT	TT	CC	TT	TT	CC	CC	TT	CC	TT	CC	TT	TT	TT	TT	CC	TT	CC	TT	CC	TT	CC	CC	TT	CC	CC
rs1_11198149	NA	1	11198149	NA	NA	NA	NA	NA	NA	NA	GG	GG	GG	GG	GG	GG	GG	GG	AA	AA	AA	GG	AA	GG	GG	GG	GG	GG	GG	GG	GG	GG	GG	GG	GG	GG	GG	GG	GG	GG	GG	AA	GG	GG	GG	GG	GG	GG	GG
rs1_11220396	NA	1	11220396	NA	NA	NA	NA	NA	NA	NA	AA	AA	AA	AA	GG	GG	AA	GG	AA	AA	AA	GG	AA	AA	AA	GG	AA	AA	GG	GG	AA	GG	AA	GG	AA	AA	AA	AA	GG	AA	GG	AA	GG	AA	GG	GG	AA	GG	GG
rs1_11223643	NA	1	11223643	NA	NA	NA	NA	NA	NA	NA	AA	AA	AA	AA	AA	AA	GG	AA	AA	AA	AA	AA	AA	AA	GG	AA	GG	GG	AA	AA	GG	AA	GG	AA	GG	GG	AA	GG	AA	GG	AA	AA	AA	GG	AA	AA	GG	AA	AA
rs1_11234872	NA	1	11234872	NA	NA	NA	NA	NA	NA	NA	AA	AA	AA	AA	GG	GG	AA	GG	AA	AA	AA	GG	AA	AA	AA	GG	AA	AA	GG	GG	AA	GG	AA	GG	AA	AA	AA	AA	GG	AA	GG	AA	GG	AA	GG	GG	AA	GG	GG
rs1_11234950	NA	1	11234950	NA	NA	NA	NA	NA	NA	NA	TT	TT	TT	TT	CC	CC	CC	CC	CC	CC	CC	CC	CC	TT	CC	CC	CC	CC	CC	CC	CC	CC	CC	CC	CC	CC	TT	CC	CC	CC	CC	CC	CC	CC	CC	CC	CC	CC	CC
rs1_11245064	NA	1	11245064	NA	NA	NA	NA	NA	NA	NA	CC	CC	CC	CC	CC	CC	TT	CC	CC	CC	CC	CC	CC	CC	TT	CC	TT	TT	CC	CC	TT	CC	TT	CC	TT	TT	CC	TT	CC	TT	CC	CC	CC	TT	CC	CC	TT	CC	CC
rs1_11245065	NA	1	11245065	NA	NA	NA	NA	NA	NA	NA	TT	TT	TT	TT	CC	CC	CC	CC	CC	CC	CC	CC	CC	TT	CC	CC	CC	CC	CC	CC	CC	CC	CC	CC	CC	CC	TT	CC	CC	CC	CC	CC	CC	CC	CC	CC	CC	CC	CC
rs1_11258688	NA	1	11258688	NA	NA	NA	NA	NA	NA	NA	AA	AA	AA	AA	TT	TT	TT	TT	AA	AA	AA	TT	AA	AA	TT	TT	TT	TT	TT	TT	TT	TT	TT	TT	TT	TT	AA	TT	TT	TT	TT	AA	TT	TT	TT	TT	TT	TT	TT
rs1_11272858	NA	1	11272858	NA	NA	NA	NA	NA	NA	NA	AA	AA	AA	AA	TT	TT	TT	TT	AA	AA	AA	TT	AA	AA	TT	TT	TT	TT	TT	TT	TT	TT	TT	TT	TT	TT	AA	TT	TT	TT	TT	AA	TT	TT	TT	TT	TT	TT	TT
rs1_11272873	NA	1	11272873	NA	NA	NA	NA	NA	NA	NA	CC	CC	CC	CC	CC	CC	TT	CC	CC	CC	CC	CC	CC	CC	TT	CC	TT	TT	CC	CC	TT	CC	TT	CC	TT	TT	CC	TT	CC	TT	CC	CC	CC	TT	CC	CC	TT	CC	CC
rs1_11282289	NA	1	11282289	NA	NA	NA	NA	NA	NA	NA	AA	AA	AA	AA	GG	GG	GG	GG	GG	GG	GG	GG	GG	AA	GG	GG	GG	GG	GG	GG	GG	GG	GG	GG	GG	GG	AA	GG	GG	GG	GG	GG	GG	GG	GG	GG	GG	GG	GG
rs1_11316555	NA	1	11316555	NA	NA	NA	NA	NA	NA	NA	TT	TT	TT	TT	CC	CC	CC	CC	CC	CC	CC	CC	CC	TT	CC	CC	CC	CC	CC	CC	CC	CC	CC	CC	CC	CC	TT	CC	CC	CC	CC	CC	CC	CC	CC	CC	CC	CC	CC
rs1_11336425	NA	1	11336425	NA	NA	NA	NA	NA	NA	NA	CC	CC	CC	CC	TT	TT	CC	TT	CC	CC	CC	TT	CC	CC	CC	TT	CC	CC	TT	TT	CC	TT	CC	TT	CC	CC	CC	CC	TT	CC	TT	CC	TT	CC	TT	TT	CC	TT	TT
rs1_11336430	NA	1	11336430	NA	NA	NA	NA	NA	NA	NA	AA	AA	AA	AA	GG	GG	GG	GG	AA	AA	AA	GG	AA	AA	GG	GG	GG	GG	GG	GG	GG	GG	GG	GG	GG	GG	AA	GG	GG	GG	GG	AA	GG	GG	GG	GG	GG	GG	GG
rs1_11336440	NA	1	11336440	NA	NA	NA	NA	NA	NA	NA	GG	GG	GG	GG	GG	GG	AA	GG	GG	GG	GG	GG	GG	GG	AA	GG	AA	AA	GG	GG	AA	GG	AA	GG	AA	AA	GG	AA	GG	AA	GG	GG	GG	AA	GG	GG	AA	GG	GG
rs1_11350438	NA	1	11350438	NA	NA	NA	NA	NA	NA	NA	CC	CC	CC	CC	GG	GG	GG	GG	CC	CC	CC	GG	CC	CC	GG	GG	GG	GG	GG	GG	GG	GG	GG	GG	GG	GG	CC	GG	GG	GG	GG	CC	GG	GG	GG	GG	GG	GG	GG
rs1_11350528	NA	1	11350528	NA	NA	NA	NA	NA	NA	NA	GG	GG	GG	GG	GG	GG	AA	GG	GG	GG	GG	GG	GG	GG	AA	GG	AA	AA	GG	GG	AA	GG	AA	GG	AA	AA	GG	AA	GG	AA	GG	GG	GG	AA	GG	GG	AA	GG	GG
rs1_11350714	NA	1	11350714	NA	NA	NA	NA	NA	NA	NA	CC	CC	CC	CC	GG	GG	GG	GG	CC	CC	CC	GG	CC	CC	GG	GG	GG	GG	GG	GG	GG	GG	GG	GG	GG	GG	CC	GG	GG	GG	GG	CC	GG	GG	GG	GG	GG	GG	GG
rs1_11355663	NA	1	11355663	NA	NA	NA	NA	NA	NA	NA	TT	TT	TT	TT	CC	CC	CC	CC	CC	CC	CC	CC	CC	TT	CC	CC	CC	CC	CC	CC	CC	CC	CC	CC	CC	CC	TT	CC	CC	CC	CC	CC	CC	CC	CC	CC	CC	CC	CC
rs1_11356137	NA	1	11356137	NA	NA	NA	NA	NA	NA	NA	TT	TT	TT	TT	GG	GG	GG	GG	GG	GG	GG	GG	GG	TT	GG	GG	GG	GG	GG	GG	GG	GG	GG	GG	GG	GG	TT	GG	GG	GG	GG	GG	GG	GG	GG	GG	GG	GG	GG
rs1_11356170	NA	1	11356170	NA	NA	NA	NA	NA	NA	NA	GG	GG	GG	GG	TT	TT	GG	TT	GG	GG	GG	TT	GG	GG	GG	TT	GG	GG	TT	TT	GG	TT	GG	TT	GG	GG	GG	GG	TT	GG	TT	GG	TT	GG	TT	TT	GG	TT	TT
rs1_11356196	NA	1	11356196	NA	NA	NA	NA	NA	NA	NA	GG	GG	GG	GG	AA	AA	AA	AA	AA	AA	AA	AA	AA	GG	AA	AA	AA	AA	AA	AA	AA	AA	AA	AA	AA	AA	GG	AA	AA	AA	AA	AA	AA	AA	AA	AA	AA	AA	AA
rs1_11364629	NA	1	11364629	NA	NA	NA	NA	NA	NA	NA	TT	TT	TT	TT	CC	CC	TT	CC	CC	CC	CC	CC	CC	TT	TT	CC	TT	TT	CC	CC	TT	CC	TT	CC	TT	TT	TT	TT	CC	TT	CC	CC	CC	TT	CC	CC	TT	CC	CC
rs1_11367209	NA	1	11367209	NA	NA	NA	NA	NA	NA	NA	GG	GG	GG	GG	GG	GG	GG	GG	TT	TT	TT	GG	TT	GG	GG	GG	GG	GG	GG	GG	GG	GG	GG	GG	GG	GG	GG	GG	GG	GG	GG	TT	GG	GG	GG	GG	GG	GG	GG
rs1_11377007	NA	1	11377007	NA	NA	NA	NA	NA	NA	NA	CC	CC	CC	CC	TT	TT	CC	TT	CC	CC	CC	TT	CC	CC	CC	TT	CC	CC	TT	TT	CC	TT	CC	TT	CC	CC	CC	CC	TT	CC	TT	CC	TT	CC	TT	TT	CC	TT	TT
rs1_11378763	NA	1	11378763	NA	NA	NA	NA	NA	NA	NA	CC	CC	CC	CC	GG	GG	CC	GG	CC	CC	CC	GG	CC	CC	CC	GG	CC	CC	GG	GG	CC	GG	CC	GG	CC	CC	CC	CC	GG	CC	GG	CC	GG	CC	GG	GG	CC	GG	GG
rs1_11378829	NA	1	11378829	NA	NA	NA	NA	NA	NA	NA	GG	GG	GG	GG	GG	GG	AA	GG	GG	GG	GG	GG	GG	GG	AA	GG	AA	AA	GG	GG	AA	GG	AA	GG	AA	AA	GG	AA	GG	AA	GG	GG	GG	AA	GG	GG	AA	GG	GG
rs1_11378912	NA	1	11378912	NA	NA	NA	NA	NA	NA	NA	CC	CC	CC	CC	CC	CC	CC	CC	TT	TT	TT	CC	TT	CC	CC	CC	CC	CC	CC	CC	CC	CC	CC	CC	CC	CC	CC	CC	CC	CC	CC	TT	CC	CC	CC	CC	CC	CC	CC
rs1_11379442	NA	1	11379442	NA	NA	NA	NA	NA	NA	NA	TT	TT	TT	TT	TT	TT	CC	TT	CC	CC	CC	TT	CC	TT	CC	TT	CC	CC	TT	TT	CC	TT	CC	TT	CC	CC	TT	CC	TT	CC	TT	CC	TT	CC	TT	TT	CC	TT	TT
rs1_11415525	NA	1	11415525	NA	NA	NA	NA	NA	NA	NA	TT	TT	TT	TT	AA	AA	AA	AA	AA	AA	AA	AA	AA	TT	AA	AA	AA	AA	AA	AA	AA	AA	AA	AA	AA	AA	TT	AA	AA	AA	AA	AA	AA	AA	AA	AA	AA	AA	AA
rs1_11429708	NA	1	11429708	NA	NA	NA	NA	NA	NA	NA	CC	CC	CC	CC	CC	CC	GG	CC	CC	CC	CC	CC	CC	CC	GG	CC	GG	GG	CC	CC	GG	CC	GG	CC	GG	GG	CC	GG	CC	GG	CC	CC	CC	GG	CC	CC	GG	CC	CC
rs1_11429873	NA	1	11429873	NA	NA	NA	NA	NA	NA	NA	CC	CC	CC	CC	TT	TT	CC	TT	CC	CC	CC	TT	CC	CC	CC	TT	CC	CC	TT	TT	CC	TT	CC	TT	CC	CC	CC	CC	TT	CC	TT	CC	TT	CC	TT	TT	CC	TT	TT
rs1_11436916	NA	1	11436916	NA	NA	NA	NA	NA	NA	NA	GG	GG	GG	GG	GG	GG	AA	GG	GG	GG	GG	GG	GG	GG	AA	GG	AA	AA	GG	GG	AA	GG	AA	GG	AA	AA	GG	AA	GG	AA	GG	GG	GG	AA	GG	GG	AA	GG	GG
rs1_11437099	NA	1	11437099	NA	NA	NA	NA	NA	NA	NA	AA	AA	AA	AA	GG	GG	GG	GG	AA	AA	AA	GG	AA	AA	GG	GG	GG	GG	GG	GG	GG	GG	GG	GG	GG	GG	AA	GG	GG	GG	GG	AA	GG	GG	GG	GG	GG	GG	GG
rs1_11455829	NA	1	11455829	NA	NA	NA	NA	NA	NA	NA	AA	AA	AA	AA	GG	GG	GG	GG	AA	AA	AA	GG	AA	AA	GG	GG	GG	GG	GG	GG	GG	GG	GG	GG	GG	GG	AA	GG	GG	GG	GG	AA	GG	GG	GG	GG	GG	GG	GG
rs1_11455860	NA	1	11455860	NA	NA	NA	NA	NA	NA	NA	CC	CC	CC	CC	TT	TT	CC	TT	CC	CC	CC	TT	CC	CC	CC	TT	CC	CC	TT	TT	CC	TT	CC	TT	CC	CC	CC	CC	TT	CC	TT	CC	TT	CC	TT	TT	CC	TT	TT
rs1_11455863	NA	1	11455863	NA	NA	NA	NA	NA	NA	NA	TT	TT	TT	TT	TT	TT	CC	TT	CC	CC	CC	TT	CC	TT	CC	TT	CC	CC	TT	TT	CC	TT	CC	TT	CC	CC	TT	CC	TT	CC	TT	CC	TT	CC	TT	TT	CC	TT	TT
rs1_11455873	NA	1	11455873	NA	NA	NA	NA	NA	NA	NA	AA	AA	AA	AA	GG	GG	GG	GG	GG	GG	GG	GG	GG	AA	GG	GG	GG	GG	GG	GG	GG	GG	GG	GG	GG	GG	AA	GG	GG	GG	GG	GG	GG	GG	GG	GG	GG	GG	GG
rs1_11455874	NA	1	11455874	NA	NA	NA	NA	NA	NA	NA	CC	CC	CC	CC	CC	CC	TT	CC	CC	CC	CC	CC	CC	CC	TT	CC	TT	TT	CC	CC	TT	CC	TT	CC	TT	TT	CC	TT	CC	TT	CC	CC	CC	TT	CC	CC	TT	CC	CC
rs1_11460324	NA	1	11460324	NA	NA	NA	NA	NA	NA	NA	GG	GG	GG	GG	CC	CC	GG	CC	GG	GG	GG	CC	GG	GG	GG	CC	GG	GG	CC	CC	GG	CC	GG	CC	GG	GG	GG	GG	CC	GG	CC	GG	CC	GG	CC	CC	GG	CC	CC
rs1_11460344	NA	1	11460344	NA	NA	NA	NA	NA	NA	NA	GG	GG	GG	GG	GG	GG	TT	GG	GG	GG	GG	GG	GG	GG	TT	GG	TT	TT	GG	GG	TT	GG	TT	GG	TT	TT	GG	TT	GG	TT	GG	GG	GG	TT	GG	GG	TT	GG	GG
rs1_11466130	NA	1	11466130	NA	NA	NA	NA	NA	NA	NA	CC	CC	CC	CC	CC	CC	CC	CC	TT	TT	TT	CC	TT	CC	CC	CC	CC	CC	CC	CC	CC	CC	CC	CC	CC	CC	CC	CC	CC	CC	CC	TT	CC	CC	CC	CC	CC	CC	CC
rs1_11471656	NA	1	11471656	NA	NA	NA	NA	NA	NA	NA	TT	TT	TT	TT	TT	TT	TT	TT	AA	AA	AA	TT	AA	TT	TT	TT	TT	TT	TT	TT	TT	TT	TT	TT	TT	TT	TT	TT	TT	TT	TT	AA	TT	TT	TT	TT	TT	TT	TT
rs1_11471706	NA	1	11471706	NA	NA	NA	NA	NA	NA	NA	GG	GG	GG	GG	GG	TT	GG	GG	GG	GG	GG	TT	GG	GG	GG	TT	GG	GG	TT	TT	GG	TT	GG	TT	TT	TT	GG	GG	TT	GG	TT	GG	TT	TT	TT	TT	GG	TT	TT
rs1_11478636	NA	1	11478636	NA	NA	NA	NA	NA	NA	NA	AA	AA	AA	AA	AA	AA	AA	AA	TT	TT	TT	AA	TT	AA	AA	AA	AA	AA	AA	AA	AA	AA	AA	AA	AA	AA	AA	AA	AA	AA	AA	TT	AA	AA	AA	AA	AA	AA	AA
rs1_11478650	NA	1	11478650	NA	NA	NA	NA	NA	NA	NA	TT	TT	TT	TT	TT	TT	CC	TT	TT	TT	TT	TT	TT	TT	CC	TT	CC	CC	TT	TT	CC	TT	CC	TT	TT	TT	TT	CC	TT	CC	TT	TT	TT	TT	TT	TT	CC	TT	TT
rs1_11497888	NA	1	11497888	NA	NA	NA	NA	NA	NA	NA	AA	AA	AA	AA	GG	AA	GG	GG	GG	GG	GG	AA	GG	AA	GG	AA	GG	GG	AA	AA	GG	AA	GG	AA	AA	AA	AA	GG	AA	GG	AA	GG	AA	AA	AA	AA	GG	AA	AA
rs1_11497904	NA	1	11497904	NA	NA	NA	NA	NA	NA	NA	GG	GG	GG	GG	GG	AA	GG	GG	GG	GG	GG	AA	GG	GG	GG	AA	GG	GG	AA	AA	GG	AA	GG	AA	AA	AA	GG	GG	AA	GG	AA	GG	AA	AA	AA	AA	GG	AA	AA
rs1_11498045	NA	1	11498045	NA	NA	NA	NA	NA	NA	NA	GG	GG	GG	GG	AA	AA	AA	AA	GG	GG	GG	AA	GG	GG	AA	AA	AA	GG	AA	AA	AA	AA	AA	AA	AA	AA	GG	AA	AA	AA	AA	GG	AA	AA	AA	AA	AA	AA	AA
rs1_11499802	NA	1	11499802	NA	NA	NA	NA	NA	NA	NA	CC	CC	CC	CC	CC	CC	CC	CC	TT	TT	TT	CC	TT	CC	CC	CC	CC	TT	CC	CC	CC	CC	CC	CC	CC	CC	CC	CC	CC	CC	CC	TT	CC	CC	CC	CC	CC	CC	CC
rs1_11502214	NA	1	11502214	NA	NA	NA	NA	NA	NA	NA	AA	AA	AA	AA	GG	AA	GG	GG	AA	AA	AA	AA	AA	AA	GG	AA	GG	AA	AA	AA	GG	AA	GG	AA	AA	AA	AA	GG	AA	GG	AA	AA	AA	AA	AA	AA	GG	AA	AA
rs1_11502218	NA	1	11502218	NA	NA	NA	NA	NA	NA	NA	CC	CC	CC	CC	CC	TT	CC	CC	CC	CC	CC	TT	CC	CC	CC	TT	CC	CC	TT	TT	CC	TT	CC	TT	TT	TT	CC	CC	TT	CC	TT	CC	TT	TT	TT	TT	CC	TT	TT
rs1_11502229	NA	1	11502229	NA	NA	NA	NA	NA	NA	NA	GG	GG	GG	GG	AA	GG	AA	AA	AA	AA	AA	GG	AA	GG	AA	GG	AA	AA	GG	GG	AA	GG	AA	GG	GG	GG	GG	AA	GG	AA	GG	AA	GG	GG	GG	GG	AA	GG	GG
rs1_11502268	NA	1	11502268	NA	NA	NA	NA	NA	NA	NA	GG	GG	GG	GG	GG	AA	GG	GG	GG	GG	GG	AA	GG	GG	GG	AA	GG	GG	AA	AA	GG	AA	GG	AA	AA	AA	GG	GG	AA	GG	AA	GG	AA	AA	AA	AA	GG	AA	AA
rs1_11502276	NA	1	11502276	NA	NA	NA	NA	NA	NA	NA	CC	CC	CC	CC	CC	CC	TT	CC	CC	CC	CC	CC	CC	CC	TT	CC	TT	CC	CC	CC	TT	CC	TT	CC	CC	CC	CC	TT	CC	TT	CC	CC	CC	CC	CC	CC	TT	CC	CC
rs1_11502277	NA	1	11502277	NA	NA	NA	NA	NA	NA	NA	GG	GG	GG	GG	GG	AA	GG	GG	GG	GG	GG	AA	GG	GG	GG	AA	GG	GG	AA	AA	GG	AA	GG	AA	AA	AA	GG	GG	AA	GG	AA	GG	AA	AA	AA	AA	GG	AA	AA
rs1_11505464	NA	1	11505464	NA	NA	NA	NA	NA	NA	NA	CC	CC	CC	CC	CC	CC	GG	CC	CC	CC	CC	CC	CC	CC	GG	CC	GG	CC	CC	CC	GG	CC	GG	CC	CC	CC	CC	GG	CC	GG	CC	CC	CC	CC	CC	CC	GG	CC	CC
rs1_11505710	NA	1	11505710	NA	NA	NA	NA	NA	NA	NA	GG	GG	GG	GG	GG	GG	GG	GG	AA	AA	AA	GG	AA	GG	GG	GG	GG	AA	GG	GG	GG	GG	GG	GG	GG	GG	GG	GG	GG	GG	GG	AA	GG	GG	GG	GG	GG	GG	GG
rs1_11517552	NA	1	11517552	NA	NA	NA	NA	NA	NA	NA	CC	CC	CC	CC	CC	CC	TT	CC	CC	CC	CC	CC	CC	CC	TT	CC	TT	CC	CC	CC	TT	CC	TT	CC	CC	CC	CC	TT	CC	TT	CC	CC	CC	CC	CC	CC	TT	CC	CC
rs1_11517760	NA	1	11517760	NA	NA	NA	NA	NA	NA	NA	CC	CC	CC	CC	CC	CC	AA	CC	CC	CC	CC	CC	CC	CC	AA	CC	AA	CC	CC	CC	AA	CC	AA	CC	CC	CC	CC	AA	CC	AA	CC	CC	CC	CC	CC	CC	AA	CC	CC
rs1_11523233	NA	1	11523233	NA	NA	NA	NA	NA	NA	NA	TT	CC	CC	CC	CC	CC	TT	CC	CC	CC	CC	CC	CC	TT	TT	CC	TT	CC	CC	CC	TT	CC	TT	CC	CC	CC	CC	TT	CC	TT	CC	CC	CC	CC	CC	CC	TT	CC	CC
rs1_11529325	NA	1	11529325	NA	NA	NA	NA	NA	NA	NA	TT	GG	GG	GG	GG	GG	TT	GG	GG	GG	GG	GG	GG	TT	TT	GG	TT	GG	GG	GG	TT	GG	TT	GG	GG	GG	GG	TT	GG	TT	GG	GG	GG	GG	GG	GG	TT	GG	GG
rs1_11529363	NA	1	11529363	NA	NA	NA	NA	NA	NA	NA	AA	GG	GG	GG	GG	GG	AA	GG	AA	AA	AA	GG	AA	AA	AA	GG	AA	AA	GG	GG	AA	GG	AA	GG	GG	GG	GG	AA	GG	AA	GG	AA	GG	GG	GG	GG	AA	GG	GG
rs1_11529368	NA	1	11529368	NA	NA	NA	NA	NA	NA	NA	AA	GG	GG	GG	GG	GG	AA	GG	GG	GG	GG	GG	GG	AA	AA	GG	AA	GG	GG	GG	AA	GG	AA	GG	GG	GG	GG	AA	GG	AA	GG	GG	GG	GG	GG	GG	AA	GG	GG
rs1_11531550	NA	1	11531550	NA	NA	NA	NA	NA	NA	NA	GG	GG	GG	GG	GG	GG	GG	GG	AA	AA	AA	GG	AA	GG	GG	GG	GG	AA	GG	GG	GG	GG	GG	GG	GG	GG	GG	GG	GG	GG	GG	AA	GG	GG	GG	GG	GG	GG	GG
rs1_11581389	NA	1	11581389	NA	NA	NA	NA	NA	NA	NA	TT	GG	GG	GG	GG	GG	TT	GG	GG	GG	GG	GG	GG	TT	TT	GG	TT	GG	GG	GG	TT	GG	TT	GG	GG	GG	GG	TT	GG	TT	GG	GG	GG	GG	GG	GG	TT	GG	GG
rs1_11581539	NA	1	11581539	NA	NA	NA	NA	NA	NA	NA	AA	GG	GG	GG	GG	GG	AA	GG	GG	GG	GG	GG	GG	AA	AA	GG	AA	GG	GG	GG	AA	GG	AA	GG	GG	GG	GG	AA	GG	AA	GG	GG	GG	GG	GG	GG	AA	GG	GG
rs1_11581547	NA	1	11581547	NA	NA	NA	NA	NA	NA	NA	CC	TT	TT	TT	TT	TT	CC	TT	TT	TT	TT	TT	TT	CC	CC	TT	CC	TT	TT	TT	CC	TT	CC	TT	TT	TT	TT	CC	TT	CC	TT	TT	TT	TT	TT	TT	CC	TT	TT
rs1_11581799	NA	1	11581799	NA	NA	NA	NA	NA	NA	NA	CC	TT	TT	TT	TT	TT	CC	TT	TT	TT	TT	TT	TT	CC	CC	TT	CC	TT	TT	TT	CC	TT	CC	TT	TT	TT	TT	CC	TT	CC	TT	TT	TT	TT	TT	TT	CC	TT	TT
rs1_11584985	NA	1	11584985	NA	NA	NA	NA	NA	NA	NA	GG	TT	TT	TT	TT	TT	GG	TT	TT	TT	TT	TT	TT	GG	GG	TT	GG	TT	TT	TT	GG	TT	GG	TT	TT	TT	TT	GG	TT	GG	TT	TT	TT	TT	TT	TT	GG	TT	TT
rs1_11587558	NA	1	11587558	NA	NA	NA	NA	NA	NA	NA	CC	AA	AA	AA	AA	AA	CC	AA	AA	AA	AA	AA	AA	CC	CC	AA	CC	AA	AA	AA	CC	AA	CC	AA	AA	AA	AA	CC	AA	CC	AA	AA	AA	AA	AA	AA	CC	AA	AA
rs1_11588166	NA	1	11588166	NA	NA	NA	NA	NA	NA	NA	CC	TT	TT	TT	CC	TT	CC	CC	CC	TT	CC	TT	CC	CC	CC	TT	CC	CC	TT	TT	CC	TT	CC	TT	TT	TT	TT	CC	TT	CC	TT	TT	TT	TT	TT	TT	CC	TT	TT
rs1_11596350	NA	1	11596350	NA	NA	NA	NA	NA	NA	NA	GG	AA	AA	AA	GG	AA	GG	GG	GG	AA	GG	AA	GG	GG	GG	AA	GG	GG	AA	AA	GG	AA	GG	AA	AA	AA	AA	GG	AA	GG	AA	AA	AA	AA	AA	AA	GG	AA	AA
rs1_11596445	NA	1	11596445	NA	NA	NA	NA	NA	NA	NA	TT	GG	GG	GG	GG	GG	TT	GG	GG	GG	GG	GG	GG	TT	TT	GG	TT	GG	GG	GG	TT	GG	TT	GG	GG	GG	GG	TT	GG	TT	GG	GG	GG	GG	GG	GG	TT	GG	GG
rs1_11596482	NA	1	11596482	NA	NA	NA	NA	NA	NA	NA	AA	AA	AA	AA	GG	AA	AA	GG	GG	AA	GG	AA	GG	AA	AA	AA	AA	GG	AA	AA	AA	AA	AA	AA	AA	AA	AA	AA	AA	AA	AA	AA	AA	AA	AA	AA	AA	AA	AA
rs1_11596496	NA	1	11596496	NA	NA	NA	NA	NA	NA	NA	CC	TT	TT	TT	CC	TT	CC	CC	CC	TT	CC	TT	CC	CC	CC	TT	CC	CC	TT	TT	CC	TT	CC	TT	TT	TT	TT	CC	TT	CC	TT	TT	TT	TT	TT	TT	CC	TT	TT
rs1_11601232	NA	1	11601232	NA	NA	NA	NA	NA	NA	NA	TT	GG	GG	GG	GG	GG	TT	GG	GG	GG	GG	GG	GG	TT	TT	GG	TT	GG	GG	GG	TT	GG	TT	GG	GG	GG	GG	TT	GG	TT	GG	GG	GG	GG	GG	GG	TT	GG	GG
rs1_11611121	NA	1	11611121	NA	NA	NA	NA	NA	NA	NA	TT	GG	GG	GG	GG	GG	TT	GG	GG	GG	GG	GG	GG	TT	TT	GG	TT	GG	GG	GG	TT	GG	TT	GG	GG	GG	GG	TT	GG	TT	GG	GG	GG	GG	GG	GG	TT	GG	GG
rs1_11611147	NA	1	11611147	NA	NA	NA	NA	NA	NA	NA	CC	TT	TT	TT	CC	TT	CC	CC	CC	TT	CC	TT	CC	CC	CC	TT	CC	CC	TT	TT	CC	TT	CC	TT	TT	TT	TT	CC	TT	CC	TT	TT	TT	TT	TT	TT	CC	TT	TT
rs1_11623953	NA	1	11623953	NA	NA	NA	NA	NA	NA	NA	AA	GG	GG	GG	GG	GG	AA	GG	GG	GG	GG	GG	GG	AA	AA	GG	AA	GG	GG	GG	AA	GG	AA	GG	GG	GG	GG	AA	GG	AA	GG	GG	GG	GG	GG	GG	AA	GG	GG
rs1_11624006	NA	1	11624006	NA	NA	NA	NA	NA	NA	NA	CC	TT	TT	TT	CC	CC	CC	TT	TT	TT	TT	CC	TT	CC	CC	CC	CC	TT	CC	CC	CC	CC	CC	CC	CC	CC	TT	CC	CC	CC	CC	CC	CC	CC	CC	CC	CC	CC	CC
rs1_11624067	NA	1	11624067	NA	NA	NA	NA	NA	NA	NA	TT	CC	CC	CC	CC	CC	TT	CC	CC	CC	CC	CC	CC	TT	TT	CC	TT	CC	CC	CC	TT	CC	TT	CC	CC	CC	CC	TT	CC	TT	CC	CC	CC	CC	CC	CC	TT	CC	CC
rs1_11624587	NA	1	11624587	NA	NA	NA	NA	NA	NA	NA	CC	AA	AA	AA	CC	CC	CC	AA	AA	AA	AA	CC	AA	CC	CC	CC	CC	AA	CC	CC	CC	CC	CC	CC	CC	CC	AA	CC	CC	CC	CC	CC	CC	CC	CC	CC	CC	CC	CC
rs1_11624734	NA	1	11624734	NA	NA	NA	NA	NA	NA	NA	TT	GG	GG	GG	GG	GG	TT	GG	GG	GG	GG	GG	GG	TT	TT	GG	TT	GG	GG	GG	TT	GG	TT	GG	GG	GG	GG	TT	GG	TT	GG	GG	GG	GG	GG	GG	TT	GG	GG
rs1_11624782	NA	1	11624782	NA	NA	NA	NA	NA	NA	NA	GG	GG	GG	GG	GG	CC	GG	GG	GG	GG	GG	CC	GG	GG	GG	CC	GG	GG	CC	CC	GG	CC	GG	CC	CC	CC	GG	GG	CC	GG	CC	CC	CC	CC	CC	CC	GG	CC	CC
rs1_11637056	NA	1	11637056	NA	NA	NA	NA	NA	NA	NA	CC	CC	CC	CC	CC	TT	CC	CC	CC	CC	CC	TT	CC	CC	CC	TT	CC	CC	TT	TT	CC	TT	CC	TT	TT	TT	CC	CC	TT	CC	TT	TT	TT	TT	TT	TT	CC	TT	TT
rs1_11647832	NA	1	11647832	NA	NA	NA	NA	NA	NA	NA	AA	GG	GG	GG	GG	GG	AA	GG	GG	GG	GG	GG	GG	AA	AA	GG	AA	GG	GG	GG	AA	GG	AA	GG	GG	GG	GG	AA	GG	AA	GG	GG	GG	GG	GG	GG	AA	GG	GG
rs1_11664020	NA	1	11664020	NA	NA	NA	NA	NA	NA	NA	AA	TT	TT	TT	TT	TT	TT	TT	TT	TT	TT	TT	TT	AA	TT	TT	TT	TT	TT	TT	TT	TT	TT	TT	TT	TT	TT	TT	TT	TT	TT	TT	TT	TT	TT	TT	TT	TT	TT
rs1_11672630	NA	1	11672630	NA	NA	NA	NA	NA	NA	NA	CC	TT	TT	TT	TT	TT	TT	TT	TT	TT	TT	TT	TT	CC	TT	TT	TT	TT	TT	TT	TT	TT	TT	TT	TT	TT	TT	TT	TT	TT	TT	TT	TT	TT	TT	TT	TT	TT	TT
rs1_11672653	NA	1	11672653	NA	NA	NA	NA	NA	NA	NA	GG	TT	TT	TT	TT	TT	TT	TT	TT	TT	TT	TT	TT	GG	TT	TT	TT	TT	TT	TT	TT	TT	TT	TT	TT	TT	TT	TT	TT	TT	TT	TT	TT	TT	TT	TT	TT	TT	TT
rs1_11703845	NA	1	11703845	NA	NA	NA	NA	NA	NA	NA	GG	CC	CC	CC	CC	CC	CC	CC	CC	CC	CC	CC	CC	GG	CC	CC	CC	CC	CC	CC	CC	CC	CC	CC	CC	CC	CC	CC	CC	CC	CC	CC	CC	CC	CC	CC	CC	CC	CC
rs1_11704517	NA	1	11704517	NA	NA	NA	NA	NA	NA	NA	TT	AA	AA	AA	AA	AA	AA	AA	AA	AA	AA	AA	AA	TT	AA	AA	AA	AA	AA	AA	AA	AA	AA	AA	AA	AA	AA	AA	AA	AA	AA	AA	AA	AA	AA	AA	AA	AA	AA
rs1_11704526	NA	1	11704526	NA	NA	NA	NA	NA	NA	NA	TT	CC	CC	CC	CC	CC	CC	CC	CC	CC	CC	CC	CC	TT	CC	CC	CC	CC	CC	CC	CC	CC	CC	CC	CC	CC	CC	CC	CC	CC	CC	CC	CC	CC	CC	CC	CC	CC	CC
rs1_11735557	NA	1	11735557	NA	NA	NA	NA	NA	NA	NA	GG	GG	GG	GG	GG	TT	TT	GG	GG	GG	GG	TT	GG	GG	TT	TT	TT	GG	TT	TT	TT	TT	TT	TT	TT	TT	GG	TT	TT	TT	TT	TT	TT	TT	TT	TT	TT	TT	TT
rs1_11750025	NA	1	11750025	NA	NA	NA	NA	NA	NA	NA	CC	TT	TT	TT	CC	TT	TT	CC	TT	TT	TT	TT	TT	CC	TT	TT	TT	TT	TT	TT	TT	TT	TT	TT	TT	TT	TT	TT	TT	TT	TT	TT	TT	TT	TT	TT	TT	TT	TT
rs1_11754203	NA	1	11754203	NA	NA	NA	NA	NA	NA	NA	AA	GG	GG	GG	AA	GG	GG	AA	GG	GG	GG	GG	GG	AA	GG	GG	GG	GG	GG	GG	GG	GG	GG	GG	GG	GG	GG	GG	GG	GG	GG	GG	GG	GG	GG	GG	GG	GG	GG
rs1_11794931	NA	1	11794931	NA	NA	NA	NA	NA	NA	NA	AA	GG	GG	GG	AA	GG	GG	AA	GG	GG	GG	GG	GG	AA	GG	GG	GG	GG	GG	GG	GG	GG	GG	GG	GG	GG	GG	GG	GG	GG	GG	GG	GG	GG	GG	GG	GG	GG	GG
rs1_11797866	NA	1	11797866	NA	NA	NA	NA	NA	NA	NA	AA	GG	GG	GG	GG	GG	GG	GG	GG	GG	GG	GG	GG	AA	GG	GG	GG	GG	GG	GG	GG	GG	GG	GG	GG	GG	GG	GG	GG	GG	GG	GG	GG	GG	GG	GG	GG	GG	GG
rs1_11797934	NA	1	11797934	NA	NA	NA	NA	NA	NA	NA	GG	TT	TT	TT	TT	TT	TT	TT	TT	TT	TT	TT	TT	GG	TT	TT	TT	TT	TT	TT	TT	TT	TT	TT	TT	TT	TT	TT	TT	TT	TT	TT	TT	TT	TT	TT	TT	TT	TT
rs1_11797964	NA	1	11797964	NA	NA	NA	NA	NA	NA	NA	AA	GG	GG	GG	GG	GG	GG	GG	GG	GG	GG	GG	GG	AA	GG	GG	GG	GG	GG	GG	GG	GG	GG	GG	GG	GG	GG	GG	GG	GG	GG	GG	GG	GG	GG	GG	GG	GG	GG
rs1_11798016	NA	1	11798016	NA	NA	NA	NA	NA	NA	NA	AA	GG	GG	GG	GG	GG	GG	GG	GG	GG	GG	GG	GG	AA	GG	GG	GG	GG	GG	GG	GG	GG	GG	GG	GG	GG	GG	GG	GG	GG	GG	GG	GG	GG	GG	GG	GG	GG	GG
rs1_11798030	NA	1	11798030	NA	NA	NA	NA	NA	NA	NA	TT	GG	GG	GG	GG	GG	GG	GG	GG	GG	GG	GG	GG	TT	GG	GG	GG	GG	GG	GG	GG	GG	GG	GG	GG	GG	GG	GG	GG	GG	GG	GG	GG	GG	GG	GG	GG	GG	GG
rs1_11798056	NA	1	11798056	NA	NA	NA	NA	NA	NA	NA	TT	AA	AA	AA	AA	AA	AA	AA	AA	AA	AA	AA	AA	TT	AA	AA	AA	AA	AA	AA	AA	AA	AA	AA	AA	AA	AA	AA	AA	AA	AA	AA	AA	AA	AA	AA	AA	AA	AA
rs1_11801236	NA	1	11801236	NA	NA	NA	NA	NA	NA	NA	CC	TT	TT	TT	CC	TT	TT	CC	TT	TT	TT	TT	TT	CC	TT	TT	TT	TT	TT	TT	TT	TT	TT	TT	TT	TT	TT	TT	TT	TT	TT	TT	TT	TT	TT	TT	TT	TT	TT
rs1_11802457	NA	1	11802457	NA	NA	NA	NA	NA	NA	NA	AA	GG	GG	GG	AA	GG	GG	AA	GG	GG	GG	GG	GG	AA	GG	GG	GG	GG	GG	GG	GG	GG	GG	GG	GG	GG	GG	GG	GG	GG	GG	GG	GG	GG	GG	GG	GG	GG	GG
rs1_11802459	NA	1	11802459	NA	NA	NA	NA	NA	NA	NA	GG	TT	TT	TT	GG	TT	TT	GG	TT	TT	TT	TT	TT	GG	TT	TT	TT	TT	TT	TT	TT	TT	TT	TT	TT	TT	TT	TT	TT	TT	TT	TT	TT	TT	TT	TT	TT	TT	TT
rs1_11858892	NA	1	11858892	NA	NA	NA	NA	NA	NA	NA	TT	GG	GG	GG	TT	GG	GG	TT	GG	GG	GG	GG	GG	TT	GG	GG	GG	GG	GG	GG	GG	GG	GG	GG	GG	GG	GG	GG	GG	GG	GG	GG	GG	GG	GG	GG	GG	GG	GG
rs1_11858907	NA	1	11858907	NA	NA	NA	NA	NA	NA	NA	TT	AA	AA	AA	TT	AA	AA	TT	AA	AA	AA	AA	AA	TT	AA	AA	AA	AA	AA	AA	AA	AA	AA	AA	AA	AA	AA	AA	AA	AA	AA	AA	AA	AA	AA	AA	AA	AA	AA
rs1_11884232	NA	1	11884232	NA	NA	NA	NA	NA	NA	NA	TT	CC	CC	CC	CC	CC	CC	CC	CC	CC	CC	CC	CC	TT	CC	CC	CC	CC	CC	CC	CC	CC	CC	CC	CC	CC	CC	CC	CC	CC	CC	CC	CC	CC	CC	CC	CC	CC	CC
rs1_11914694	NA	1	11914694	NA	NA	NA	NA	NA	NA	NA	CC	TT	TT	TT	TT	TT	TT	TT	TT	TT	TT	TT	TT	CC	TT	TT	TT	TT	TT	TT	TT	TT	TT	TT	TT	TT	TT	TT	TT	TT	TT	TT	TT	TT	TT	TT	TT	TT	TT
rs1_11976778	NA	1	11976778	NA	NA	NA	NA	NA	NA	NA	CC	TT	TT	TT	CC	TT	TT	CC	TT	TT	TT	TT	TT	CC	TT	TT	TT	TT	TT	TT	TT	TT	TT	TT	TT	TT	TT	TT	TT	TT	TT	TT	TT	TT	TT	TT	TT	TT	TT
rs1_11981872	NA	1	11981872	NA	NA	NA	NA	NA	NA	NA	CC	AA	AA	AA	CC	AA	AA	CC	AA	AA	AA	AA	AA	CC	AA	AA	AA	AA	AA	AA	AA	AA	AA	AA	AA	AA	AA	AA	AA	AA	AA	AA	AA	AA	AA	AA	AA	AA	AA
rs1_12095477	NA	1	12095477	NA	NA	NA	NA	NA	NA	NA	TT	GG	GG	GG	TT	GG	GG	TT	GG	GG	GG	GG	GG	TT	GG	GG	GG	GG	GG	GG	GG	GG	GG	GG	GG	GG	GG	GG	GG	GG	GG	GG	GG	GG	GG	GG	GG	GG	GG
rs1_12107626	NA	1	12107626	NA	NA	NA	NA	NA	NA	NA	CC	GG	GG	GG	CC	GG	GG	CC	GG	GG	GG	GG	GG	CC	GG	GG	GG	GG	GG	GG	GG	GG	GG	GG	GG	GG	GG	GG	GG	GG	GG	GG	GG	GG	GG	GG	GG	GG	GG
rs1_12127041	NA	1	12127041	NA	NA	NA	NA	NA	NA	NA	CC	TT	TT	TT	CC	TT	TT	CC	TT	TT	TT	TT	TT	CC	TT	TT	TT	TT	TT	TT	TT	TT	TT	TT	TT	TT	TT	TT	TT	TT	TT	TT	TT	TT	TT	TT	TT	TT	TT
rs1_12130780	NA	1	12130780	NA	NA	NA	NA	NA	NA	NA	CC	CC	CC	CC	CC	CC	CC	CC	TT	TT	TT	CC	TT	CC	CC	CC	CC	TT	CC	CC	CC	CC	CC	CC	CC	CC	CC	CC	CC	CC	CC	TT	CC	CC	CC	CC	CC	CC	CC
rs1_12151998	NA	1	12151998	NA	NA	NA	NA	NA	NA	NA	TT	AA	AA	AA	TT	AA	AA	TT	TT	TT	TT	AA	TT	TT	AA	AA	AA	TT	AA	AA	AA	AA	AA	AA	AA	AA	AA	TT	AA	TT	AA	TT	AA	AA	AA	AA	TT	AA	AA
rs1_12152037	NA	1	12152037	NA	NA	NA	NA	NA	NA	NA	TT	GG	GG	GG	TT	GG	GG	TT	GG	GG	GG	GG	GG	TT	GG	GG	GG	GG	GG	GG	GG	GG	GG	GG	GG	GG	GG	GG	GG	GG	GG	GG	GG	GG	GG	GG	GG	GG	GG
rs1_12154327	NA	1	12154327	NA	NA	NA	NA	NA	NA	NA	AA	GG	GG	GG	AA	GG	GG	AA	GG	GG	GG	GG	GG	AA	GG	GG	GG	GG	GG	GG	GG	GG	GG	GG	GG	GG	GG	GG	GG	GG	GG	GG	GG	GG	GG	GG	GG	GG	GG
rs1_12154425	NA	1	12154425	NA	NA	NA	NA	NA	NA	NA	CC	CC	CC	CC	CC	CC	CC	CC	CC	CC	CC	CC	CC	CC	CC	CC	CC	CC	CC	CC	CC	CC	CC	CC	CC	CC	CC	GG	CC	GG	CC	CC	CC	CC	CC	CC	GG	CC	CC
rs1_12154434	NA	1	12154434	NA	NA	NA	NA	NA	NA	NA	GG	AA	AA	AA	GG	AA	AA	GG	AA	AA	AA	AA	AA	GG	AA	AA	AA	AA	AA	AA	AA	AA	AA	AA	AA	AA	AA	AA	AA	AA	AA	AA	AA	AA	AA	AA	AA	AA	AA
rs1_12159596	NA	1	12159596	NA	NA	NA	NA	NA	NA	NA	GG	GG	GG	GG	GG	GG	GG	GG	GG	GG	GG	GG	GG	GG	GG	GG	GG	GG	GG	GG	GG	GG	GG	GG	GG	GG	GG	CC	GG	CC	GG	GG	GG	GG	GG	GG	CC	GG	GG
rs1_12159637	NA	1	12159637	NA	NA	NA	NA	NA	NA	NA	AA	AA	AA	AA	AA	AA	AA	AA	AA	AA	AA	AA	AA	AA	AA	AA	AA	AA	AA	AA	AA	AA	AA	AA	AA	AA	AA	GG	AA	GG	AA	AA	AA	AA	AA	AA	GG	AA	AA
rs1_12183884	NA	1	12183884	NA	NA	NA	NA	NA	NA	NA	GG	GG	GG	GG	GG	GG	GG	GG	CC	CC	CC	GG	CC	GG	GG	GG	GG	CC	GG	GG	GG	GG	GG	GG	GG	GG	GG	GG	GG	GG	GG	CC	GG	GG	GG	GG	GG	GG	GG
rs1_12183924	NA	1	12183924	NA	NA	NA	NA	NA	NA	NA	CC	CC	CC	CC	CC	CC	CC	CC	AA	AA	AA	CC	AA	CC	CC	CC	CC	AA	CC	CC	CC	CC	CC	CC	CC	CC	CC	CC	CC	CC	CC	AA	CC	CC	CC	CC	CC	CC	CC
rs1_12188309	NA	1	12188309	NA	NA	NA	NA	NA	NA	NA	TT	TT	TT	TT	TT	TT	TT	TT	CC	CC	CC	TT	CC	TT	TT	TT	TT	CC	TT	TT	TT	TT	TT	TT	TT	TT	TT	CC	TT	CC	TT	CC	TT	TT	TT	TT	CC	TT	TT
rs1_12188318	NA	1	12188318	NA	NA	NA	NA	NA	NA	NA	AA	AA	AA	AA	AA	AA	AA	AA	AA	AA	AA	AA	AA	AA	AA	AA	AA	AA	AA	AA	AA	AA	AA	AA	AA	AA	AA	TT	AA	TT	AA	AA	AA	AA	AA	AA	TT	AA	AA
rs1_12188829	NA	1	12188829	NA	NA	NA	NA	NA	NA	NA	CC	CC	CC	CC	CC	CC	CC	CC	CC	CC	CC	CC	CC	CC	CC	CC	CC	CC	CC	CC	CC	CC	CC	CC	CC	CC	CC	TT	CC	TT	CC	CC	CC	CC	CC	CC	TT	CC	CC
rs1_12188869	NA	1	12188869	NA	NA	NA	NA	NA	NA	NA	TT	TT	TT	TT	TT	TT	TT	TT	CC	CC	CC	TT	CC	TT	TT	TT	TT	CC	TT	TT	TT	TT	TT	TT	TT	TT	TT	CC	TT	CC	TT	CC	TT	TT	TT	TT	CC	TT	TT
rs1_12189547	NA	1	12189547	NA	NA	NA	NA	NA	NA	NA	GG	GG	GG	GG	GG	GG	GG	GG	GG	GG	GG	GG	GG	GG	GG	GG	GG	GG	GG	GG	GG	GG	GG	GG	GG	GG	GG	AA	GG	AA	GG	GG	GG	GG	GG	GG	AA	GG	GG
rs1_12205576	NA	1	12205576	NA	NA	NA	NA	NA	NA	NA	TT	TT	TT	TT	TT	TT	TT	TT	CC	CC	CC	TT	CC	TT	TT	TT	TT	CC	TT	TT	TT	TT	TT	TT	TT	TT	TT	CC	TT	CC	TT	CC	TT	TT	TT	TT	CC	TT	TT
rs1_12205608	NA	1	12205608	NA	NA	NA	NA	NA	NA	NA	GG	GG	GG	GG	GG	GG	GG	GG	AA	AA	AA	GG	AA	GG	GG	GG	GG	AA	GG	GG	GG	GG	GG	GG	GG	GG	GG	AA	GG	AA	GG	AA	GG	GG	GG	GG	AA	GG	GG
rs1_12232554	NA	1	12232554	NA	NA	NA	NA	NA	NA	NA	CC	CC	CC	CC	TT	CC	TT	TT	CC	CC	CC	CC	CC	CC	TT	CC	TT	CC	CC	CC	TT	CC	TT	CC	CC	CC	CC	CC	CC	CC	CC	CC	CC	CC	CC	CC	CC	CC	CC
rs1_12232627	NA	1	12232627	NA	NA	NA	NA	NA	NA	NA	TT	TT	TT	TT	TT	TT	TT	TT	CC	CC	CC	TT	CC	TT	TT	TT	TT	CC	TT	CC	TT	TT	TT	TT	TT	TT	TT	CC	TT	CC	CC	CC	TT	TT	TT	TT	CC	TT	TT
rs1_12232628	NA	1	12232628	NA	NA	NA	NA	NA	NA	NA	GG	GG	GG	GG	GG	GG	GG	GG	AA	AA	AA	GG	AA	GG	GG	GG	GG	AA	GG	AA	GG	GG	GG	GG	GG	GG	GG	AA	GG	AA	AA	AA	GG	GG	GG	GG	AA	GG	GG
rs1_12247704	NA	1	12247704	NA	NA	NA	NA	NA	NA	NA	GG	GG	GG	GG	GG	GG	GG	GG	AA	AA	AA	GG	AA	GG	GG	GG	GG	AA	GG	AA	GG	GG	GG	GG	GG	GG	GG	AA	GG	AA	AA	AA	GG	GG	GG	GG	AA	GG	GG
rs1_12266243	NA	1	12266243	NA	NA	NA	NA	NA	NA	NA	GG	GG	GG	GG	CC	GG	CC	CC	GG	GG	GG	GG	GG	GG	CC	GG	CC	GG	GG	GG	CC	GG	CC	GG	GG	GG	GG	GG	GG	GG	GG	GG	GG	GG	GG	GG	GG	GG	GG
rs1_12266252	NA	1	12266252	NA	NA	NA	NA	NA	NA	NA	GG	GG	GG	GG	AA	GG	AA	AA	GG	GG	GG	GG	GG	GG	AA	GG	AA	GG	GG	GG	AA	GG	AA	GG	GG	GG	GG	GG	GG	GG	GG	GG	GG	GG	GG	GG	GG	GG	GG
rs1_12280277	NA	1	12280277	NA	NA	NA	NA	NA	NA	NA	TT	TT	TT	TT	CC	TT	CC	CC	TT	TT	TT	TT	TT	TT	CC	TT	CC	TT	TT	TT	CC	TT	CC	TT	TT	TT	TT	TT	TT	TT	TT	TT	TT	TT	TT	TT	TT	TT	TT
rs1_12290458	NA	1	12290458	NA	NA	NA	NA	NA	NA	NA	GG	GG	GG	GG	GG	AA	GG	GG	GG	GG	GG	AA	GG	GG	GG	AA	GG	GG	AA	AA	GG	AA	GG	AA	GG	GG	GG	GG	AA	GG	GG	GG	AA	GG	AA	AA	GG	AA	AA
rs1_12290800	NA	1	12290800	NA	NA	NA	NA	NA	NA	NA	AA	AA	AA	AA	GG	AA	GG	GG	AA	AA	AA	AA	AA	AA	GG	AA	GG	AA	AA	AA	GG	AA	GG	AA	AA	AA	AA	AA	AA	AA	AA	AA	AA	AA	AA	AA	AA	AA	AA
rs1_12290803	NA	1	12290803	NA	NA	NA	NA	NA	NA	NA	TT	TT	TT	TT	CC	TT	CC	CC	CC	CC	CC	TT	CC	TT	CC	TT	CC	CC	TT	TT	CC	TT	CC	TT	TT	TT	TT	CC	TT	CC	CC	CC	TT	TT	TT	TT	CC	TT	TT
rs1_12290930	NA	1	12290930	NA	NA	NA	NA	NA	NA	NA	AA	AA	AA	AA	GG	AA	GG	GG	AA	AA	AA	AA	AA	AA	GG	AA	GG	AA	AA	AA	GG	AA	GG	AA	AA	AA	AA	AA	AA	AA	AA	AA	AA	AA	AA	AA	AA	AA	AA
rs1_12290938	NA	1	12290938	NA	NA	NA	NA	NA	NA	NA	CC	CC	CC	CC	CC	CC	CC	CC	CC	CC	CC	CC	CC	CC	CC	CC	CC	CC	CC	CC	CC	CC	CC	CC	CC	CC	CC	TT	CC	TT	CC	CC	CC	CC	CC	CC	TT	CC	CC
rs1_12339826	NA	1	12339826	NA	NA	NA	NA	NA	NA	NA	TT	TT	TT	TT	TT	TT	TT	TT	CC	CC	CC	TT	CC	TT	TT	TT	TT	CC	TT	TT	TT	TT	TT	TT	TT	TT	TT	TT	TT	TT	CC	CC	TT	TT	TT	TT	TT	TT	TT
rs1_12348384	NA	1	12348384	NA	NA	NA	NA	NA	NA	NA	TT	CC	CC	CC	TT	CC	TT	TT	TT	TT	TT	CC	TT	TT	TT	CC	TT	TT	CC	CC	TT	CC	TT	CC	CC	CC	CC	CC	CC	CC	TT	TT	CC	CC	CC	CC	CC	CC	CC
rs1_12350385	NA	1	12350385	NA	NA	NA	NA	NA	NA	NA	AA	AA	AA	AA	AA	AA	AA	AA	GG	GG	GG	AA	GG	AA	AA	AA	AA	GG	AA	AA	AA	AA	AA	AA	AA	AA	AA	AA	AA	AA	GG	GG	AA	AA	AA	AA	AA	AA	AA
rs1_12361598	NA	1	12361598	NA	NA	NA	NA	NA	NA	NA	TT	TT	TT	TT	TT	TT	TT	TT	AA	AA	AA	TT	AA	TT	TT	TT	TT	AA	TT	TT	TT	TT	TT	TT	TT	TT	TT	TT	TT	TT	AA	AA	TT	TT	TT	TT	TT	TT	TT
rs1_12414898	NA	1	12414898	NA	NA	NA	NA	NA	NA	NA	TT	TT	TT	TT	CC	TT	CC	CC	TT	TT	TT	TT	TT	TT	CC	TT	CC	TT	TT	TT	CC	TT	CC	TT	TT	TT	TT	TT	TT	TT	TT	TT	TT	TT	TT	TT	TT	TT	TT
rs1_12499956	NA	1	12499956	NA	NA	NA	NA	NA	NA	NA	CC	CC	CC	CC	CC	CC	CC	CC	GG	GG	GG	CC	GG	CC	CC	CC	CC	GG	CC	CC	CC	CC	CC	CC	CC	CC	CC	CC	CC	CC	CC	GG	CC	CC	CC	CC	CC	CC	CC
rs1_12518695	NA	1	12518695	NA	NA	NA	NA	NA	NA	NA	CC	CC	CC	CC	CC	TT	CC	CC	CC	CC	CC	CC	CC	TT	CC	TT	CC	CC	TT	TT	CC	TT	CC	TT	CC	CC	CC	CC	TT	CC	TT	CC	TT	CC	TT	TT	CC	TT	TT
rs1_12556110	NA	1	12556110	NA	NA	NA	NA	NA	NA	NA	GG	GG	GG	GG	GG	GG	GG	GG	AA	AA	AA	GG	AA	GG	GG	GG	GG	AA	GG	GG	GG	GG	GG	GG	GG	GG	GG	GG	GG	GG	GG	AA	GG	GG	GG	GG	GG	GG	GG
rs1_12650673	NA	1	12650673	NA	NA	NA	NA	NA	NA	NA	GG	AA	AA	AA	GG	GG	GG	GG	GG	GG	GG	GG	GG	GG	GG	GG	GG	GG	GG	GG	GG	GG	GG	GG	AA	AA	AA	AA	GG	AA	GG	GG	GG	AA	GG	GG	AA	GG	GG
rs1_12683303	NA	1	12683303	NA	NA	NA	NA	NA	NA	NA	CC	TT	TT	TT	CC	CC	CC	CC	TT	TT	TT	CC	TT	CC	CC	CC	CC	TT	CC	CC	CC	CC	CC	CC	TT	TT	TT	CC	CC	CC	CC	TT	CC	TT	CC	CC	CC	CC	CC
rs1_12683370	NA	1	12683370	NA	NA	NA	NA	NA	NA	NA	AA	AA	AA	AA	AA	AA	AA	AA	AA	AA	AA	AA	AA	AA	AA	AA	AA	AA	AA	AA	AA	AA	AA	AA	AA	AA	AA	TT	AA	TT	AA	AA	AA	AA	AA	AA	TT	AA	AA
rs1_12683424	NA	1	12683424	NA	NA	NA	NA	NA	NA	NA	GG	GG	GG	GG	GG	GG	GG	GG	GG	GG	GG	GG	GG	GG	GG	GG	GG	GG	GG	GG	GG	GG	GG	GG	GG	GG	GG	AA	GG	AA	GG	GG	GG	GG	GG	GG	AA	GG	GG
rs1_12685974	NA	1	12685974	NA	NA	NA	NA	NA	NA	NA	TT	CC	CC	CC	CC	TT	TT	CC	CC	CC	CC	TT	CC	TT	TT	TT	TT	CC	TT	TT	TT	TT	TT	TT	CC	CC	CC	CC	TT	CC	TT	CC	TT	CC	TT	TT	CC	TT	TT
rs1_12695984	NA	1	12695984	NA	NA	NA	NA	NA	NA	NA	GG	GG	GG	GG	GG	GG	GG	GG	CC	CC	CC	GG	CC	GG	GG	GG	GG	CC	GG	GG	GG	GG	GG	GG	GG	GG	GG	GG	GG	GG	GG	CC	GG	GG	GG	GG	GG	GG	GG
rs1_12696017	NA	1	12696017	NA	NA	NA	NA	NA	NA	NA	AA	AA	AA	AA	AA	AA	AA	AA	AA	AA	AA	AA	AA	AA	AA	AA	AA	AA	AA	AA	AA	AA	AA	AA	AA	AA	AA	TT	AA	TT	AA	AA	AA	AA	AA	AA	TT	AA	AA
rs1_12701866	NA	1	12701866	NA	NA	NA	NA	NA	NA	NA	TT	TT	TT	TT	CC	TT	TT	CC	CC	CC	CC	TT	CC	TT	TT	TT	TT	CC	TT	TT	TT	TT	TT	TT	TT	TT	TT	TT	TT	TT	TT	CC	TT	TT	TT	TT	TT	TT	TT
rs1_12702701	NA	1	12702701	NA	NA	NA	NA	NA	NA	NA	TT	AA	AA	AA	AA	TT	TT	AA	AA	AA	AA	TT	AA	TT	TT	TT	TT	AA	TT	TT	TT	TT	TT	TT	AA	AA	AA	TT	TT	TT	TT	AA	TT	AA	TT	TT	TT	TT	TT
rs1_12702721	NA	1	12702721	NA	NA	NA	NA	NA	NA	NA	TT	CC	CC	CC	CC	TT	TT	CC	CC	CC	CC	TT	CC	TT	TT	TT	TT	CC	TT	TT	TT	TT	TT	TT	CC	CC	CC	TT	TT	TT	TT	CC	TT	CC	TT	TT	TT	TT	TT
rs1_12704071	NA	1	12704071	NA	NA	NA	NA	NA	NA	NA	CC	GG	GG	GG	CC	CC	CC	CC	CC	CC	CC	CC	CC	CC	CC	CC	CC	CC	CC	CC	CC	CC	CC	CC	GG	GG	GG	CC	CC	CC	CC	CC	CC	GG	CC	CC	CC	CC	CC
rs1_12704146	NA	1	12704146	NA	NA	NA	NA	NA	NA	NA	CC	GG	GG	GG	GG	GG	GG	GG	GG	GG	GG	GG	GG	GG	GG	GG	GG	GG	GG	GG	GG	GG	GG	GG	GG	GG	GG	GG	GG	GG	GG	GG	GG	GG	GG	GG	GG	GG	GG
rs1_12704338	NA	1	12704338	NA	NA	NA	NA	NA	NA	NA	GG	AA	AA	AA	AA	GG	GG	AA	AA	AA	AA	GG	AA	GG	GG	GG	GG	AA	GG	GG	GG	GG	GG	GG	AA	AA	AA	GG	GG	GG	GG	AA	GG	AA	GG	GG	GG	GG	GG
rs1_12737403	NA	1	12737403	NA	NA	NA	NA	NA	NA	NA	AA	CC	CC	CC	AA	AA	AA	AA	AA	AA	AA	AA	AA	AA	AA	AA	AA	AA	AA	AA	AA	AA	AA	AA	CC	CC	CC	AA	AA	AA	AA	AA	AA	CC	AA	AA	AA	AA	AA
rs1_12742066	NA	1	12742066	NA	NA	NA	NA	NA	NA	NA	AA	CC	CC	CC	AA	CC	AA	AA	AA	AA	AA	CC	AA	CC	AA	CC	AA	AA	CC	CC	AA	CC	AA	CC	CC	CC	CC	AA	CC	AA	CC	AA	CC	CC	CC	CC	AA	CC	CC
rs1_12742169	NA	1	12742169	NA	NA	NA	NA	NA	NA	NA	GG	GG	GG	GG	GG	CC	GG	GG	GG	GG	GG	CC	GG	CC	GG	CC	GG	GG	CC	CC	GG	CC	GG	CC	GG	GG	GG	GG	CC	GG	CC	GG	CC	GG	CC	CC	GG	CC	CC
rs1_12742211	NA	1	12742211	NA	NA	NA	NA	NA	NA	NA	CC	TT	TT	TT	CC	CC	CC	CC	CC	CC	CC	CC	CC	CC	CC	CC	CC	CC	CC	CC	CC	CC	CC	CC	TT	TT	TT	CC	CC	CC	CC	CC	CC	TT	CC	CC	CC	CC	CC
rs1_12744820	NA	1	12744820	NA	NA	NA	NA	NA	NA	NA	CC	CC	CC	CC	CC	TT	CC	CC	CC	CC	CC	TT	CC	TT	CC	TT	CC	CC	TT	TT	CC	TT	CC	TT	CC	CC	CC	CC	TT	CC	TT	CC	TT	CC	TT	TT	CC	TT	TT
rs1_12753989	NA	1	12753989	NA	NA	NA	NA	NA	NA	NA	CC	CC	CC	CC	CC	CC	TT	CC	CC	CC	CC	CC	CC	CC	TT	CC	TT	CC	CC	CC	CC	CC	TT	CC	CC	CC	CC	CC	CC	CC	CC	CC	CC	CC	CC	CC	CC	CC	CC
rs1_12759697	NA	1	12759697	NA	NA	NA	NA	NA	NA	NA	AA	AA	AA	AA	GG	AA	AA	GG	GG	GG	GG	AA	GG	AA	AA	AA	AA	GG	AA	AA	AA	AA	AA	AA	AA	AA	AA	AA	AA	AA	AA	GG	AA	AA	AA	AA	AA	AA	AA
rs1_12767114	NA	1	12767114	NA	NA	NA	NA	NA	NA	NA	CC	CC	CC	CC	CC	CC	CC	CC	CC	CC	CC	CC	CC	CC	CC	CC	CC	CC	CC	CC	CC	CC	CC	CC	CC	CC	CC	TT	CC	TT	CC	CC	CC	CC	CC	CC	TT	CC	CC
rs1_12769080	NA	1	12769080	NA	NA	NA	NA	NA	NA	NA	TT	TT	TT	TT	CC	TT	TT	CC	TT	TT	TT	TT	TT	TT	TT	TT	TT	TT	TT	TT	TT	TT	TT	TT	TT	TT	TT	CC	TT	CC	TT	TT	TT	TT	TT	TT	CC	TT	TT
rs1_12774334	NA	1	12774334	NA	NA	NA	NA	NA	NA	NA	TT	TT	TT	TT	CC	TT	TT	CC	TT	TT	TT	TT	TT	TT	TT	TT	TT	TT	TT	TT	TT	TT	TT	TT	TT	TT	TT	CC	TT	CC	TT	TT	TT	TT	TT	TT	CC	TT	TT
rs1_12774506	NA	1	12774506	NA	NA	NA	NA	NA	NA	NA	TT	TT	TT	TT	AA	TT	TT	AA	TT	TT	TT	TT	TT	TT	TT	TT	TT	TT	TT	TT	TT	TT	TT	TT	TT	TT	TT	AA	TT	AA	TT	TT	TT	TT	TT	TT	AA	TT	TT
rs1_12774790	NA	1	12774790	NA	NA	NA	NA	NA	NA	NA	CC	CC	CC	CC	CC	TT	CC	CC	CC	CC	CC	TT	CC	TT	CC	TT	CC	CC	TT	TT	CC	TT	CC	TT	CC	CC	CC	CC	TT	CC	TT	CC	TT	CC	TT	TT	CC	TT	TT
rs1_12804720	NA	1	12804720	NA	NA	NA	NA	NA	NA	NA	TT	TT	TT	TT	TT	TT	TT	TT	TT	TT	TT	TT	TT	TT	TT	TT	TT	TT	TT	TT	TT	TT	TT	TT	TT	TT	TT	CC	TT	CC	TT	TT	TT	TT	TT	TT	CC	TT	TT
rs1_12807690	NA	1	12807690	NA	NA	NA	NA	NA	NA	NA	AA	AA	AA	AA	AA	TT	AA	AA	AA	AA	AA	TT	AA	TT	AA	TT	AA	AA	TT	TT	AA	TT	AA	TT	AA	AA	AA	AA	TT	AA	TT	AA	TT	AA	TT	TT	AA	TT	TT
rs1_12807729	NA	1	12807729	NA	NA	NA	NA	NA	NA	NA	CC	CC	CC	CC	CC	GG	CC	CC	CC	CC	CC	GG	CC	GG	CC	GG	CC	CC	GG	GG	CC	GG	CC	GG	CC	CC	CC	CC	GG	CC	GG	CC	GG	CC	GG	GG	CC	GG	GG
rs1_12809419	NA	1	12809419	NA	NA	NA	NA	NA	NA	NA	TT	TT	TT	TT	TT	CC	TT	TT	TT	TT	TT	CC	TT	CC	TT	CC	TT	TT	CC	CC	TT	CC	TT	CC	TT	TT	TT	CC	CC	CC	CC	TT	CC	TT	CC	CC	CC	CC	CC
rs1_12809494	NA	1	12809494	NA	NA	NA	NA	NA	NA	NA	CC	CC	CC	CC	CC	CC	CC	CC	CC	CC	CC	CC	CC	CC	CC	CC	CC	CC	CC	CC	CC	CC	CC	CC	CC	CC	CC	TT	CC	TT	CC	CC	CC	CC	CC	CC	TT	CC	CC
rs1_12854317	NA	1	12854317	NA	NA	NA	NA	NA	NA	NA	CC	CC	CC	CC	CC	CC	CC	CC	CC	CC	CC	CC	CC	CC	CC	CC	CC	CC	CC	CC	CC	CC	CC	CC	CC	CC	CC	GG	CC	GG	CC	CC	CC	CC	CC	CC	GG	CC	CC
rs1_12870654	NA	1	12870654	NA	NA	NA	NA	NA	NA	NA	CC	CC	CC	CC	CC	CC	CC	CC	CC	CC	CC	CC	CC	CC	CC	CC	CC	CC	CC	CC	CC	CC	CC	CC	CC	CC	CC	TT	CC	TT	CC	CC	CC	CC	CC	CC	TT	CC	CC
rs1_12870837	NA	1	12870837	NA	NA	NA	NA	NA	NA	NA	TT	TT	TT	TT	TT	TT	TT	TT	TT	TT	TT	TT	TT	TT	TT	TT	TT	TT	TT	TT	TT	TT	TT	TT	TT	TT	TT	CC	TT	CC	TT	TT	TT	TT	TT	TT	CC	TT	TT
rs1_12870868	NA	1	12870868	NA	NA	NA	NA	NA	NA	NA	GG	GG	GG	GG	GG	AA	GG	GG	GG	GG	GG	AA	GG	AA	GG	AA	GG	GG	AA	AA	GG	AA	GG	AA	GG	GG	GG	GG	AA	GG	AA	GG	AA	GG	AA	AA	GG	AA	AA
rs1_12874011	NA	1	12874011	NA	NA	NA	NA	NA	NA	NA	GG	GG	GG	GG	GG	GG	GG	GG	GG	GG	GG	GG	GG	GG	GG	GG	GG	GG	GG	GG	GG	GG	GG	GG	GG	GG	GG	TT	GG	TT	GG	GG	GG	GG	GG	GG	TT	GG	GG
rs1_12910576	NA	1	12910576	NA	NA	NA	NA	NA	NA	NA	AA	AA	AA	AA	GG	GG	AA	GG	AA	AA	AA	GG	AA	GG	AA	GG	AA	AA	GG	GG	AA	GG	AA	GG	AA	AA	AA	GG	GG	GG	GG	AA	GG	AA	GG	GG	GG	GG	GG
rs1_12914682	NA	1	12914682	NA	NA	NA	NA	NA	NA	NA	CC	CC	CC	CC	CC	CC	CC	CC	CC	CC	CC	CC	CC	CC	CC	CC	CC	CC	CC	CC	CC	CC	CC	CC	CC	CC	CC	TT	CC	TT	CC	CC	CC	CC	CC	CC	TT	CC	CC
rs1_12982423	NA	1	12982423	NA	NA	NA	NA	NA	NA	NA	TT	TT	TT	TT	CC	CC	TT	CC	TT	TT	TT	CC	TT	CC	TT	CC	TT	TT	CC	CC	TT	CC	TT	CC	TT	TT	TT	CC	CC	CC	CC	TT	CC	TT	CC	CC	CC	CC	CC
rs1_13137189	NA	1	13137189	NA	NA	NA	NA	NA	NA	NA	GG	GG	GG	GG	AA	AA	GG	AA	GG	GG	GG	AA	GG	AA	GG	AA	GG	GG	AA	AA	GG	AA	GG	AA	GG	GG	GG	GG	AA	GG	AA	GG	AA	GG	AA	AA	GG	AA	AA
rs1_13140455	NA	1	13140455	NA	NA	NA	NA	NA	NA	NA	TT	TT	TT	TT	GG	GG	TT	GG	TT	TT	TT	GG	TT	GG	TT	GG	TT	TT	GG	GG	TT	GG	TT	GG	TT	TT	TT	GG	GG	GG	GG	TT	GG	TT	GG	GG	GG	GG	GG
rs1_13140571	NA	1	13140571	NA	NA	NA	NA	NA	NA	NA	TT	TT	TT	TT	GG	GG	TT	GG	TT	TT	TT	GG	TT	GG	TT	GG	TT	TT	GG	GG	TT	GG	TT	GG	TT	TT	TT	GG	GG	GG	GG	TT	GG	TT	GG	GG	GG	GG	GG
rs1_13140581	NA	1	13140581	NA	NA	NA	NA	NA	NA	NA	GG	GG	GG	GG	GG	GG	GG	GG	GG	GG	GG	GG	GG	GG	GG	GG	GG	GG	GG	GG	GG	GG	GG	GG	GG	GG	GG	AA	GG	AA	GG	GG	GG	GG	GG	GG	AA	GG	GG
rs1_13140651	NA	1	13140651	NA	NA	NA	NA	NA	NA	NA	TT	TT	TT	TT	TT	TT	TT	TT	TT	TT	TT	TT	TT	TT	TT	TT	TT	TT	TT	TT	TT	TT	TT	TT	TT	TT	TT	GG	TT	GG	TT	TT	TT	TT	TT	TT	GG	TT	TT
rs1_13140656	NA	1	13140656	NA	NA	NA	NA	NA	NA	NA	AA	AA	AA	AA	AA	AA	AA	AA	AA	AA	AA	AA	AA	AA	AA	AA	AA	AA	AA	AA	AA	AA	AA	AA	AA	AA	AA	GG	AA	GG	AA	AA	AA	AA	AA	AA	GG	AA	AA
rs1_13140688	NA	1	13140688	NA	NA	NA	NA	NA	NA	NA	GG	GG	GG	GG	GG	GG	GG	GG	GG	GG	GG	GG	GG	GG	GG	GG	GG	GG	GG	GG	GG	GG	GG	GG	GG	GG	GG	TT	GG	TT	GG	GG	GG	GG	GG	GG	TT	GG	GG
rs1_13140747	NA	1	13140747	NA	NA	NA	NA	NA	NA	NA	CC	CC	CC	CC	CC	CC	CC	CC	CC	CC	CC	CC	CC	CC	CC	CC	CC	CC	CC	CC	CC	CC	CC	CC	CC	CC	CC	GG	CC	GG	CC	CC	CC	CC	CC	CC	GG	CC	CC
rs1_13140748	NA	1	13140748	NA	NA	NA	NA	NA	NA	NA	AA	AA	AA	AA	AA	AA	AA	AA	AA	AA	AA	AA	AA	AA	AA	AA	AA	AA	AA	AA	AA	AA	AA	AA	AA	AA	AA	CC	AA	CC	AA	AA	AA	AA	AA	AA	CC	AA	AA
rs1_13144425	NA	1	13144425	NA	NA	NA	NA	NA	NA	NA	TT	TT	TT	TT	TT	TT	TT	TT	TT	TT	TT	TT	TT	TT	TT	TT	TT	TT	TT	TT	TT	TT	TT	TT	TT	TT	TT	GG	TT	GG	TT	TT	TT	TT	TT	TT	GG	TT	TT
rs1_13144479	NA	1	13144479	NA	NA	NA	NA	NA	NA	NA	TT	TT	TT	TT	TT	AA	TT	TT	TT	TT	TT	AA	TT	AA	TT	AA	TT	TT	AA	AA	TT	AA	TT	AA	TT	TT	TT	TT	AA	TT	AA	TT	AA	TT	AA	AA	TT	AA	AA
rs1_13144482	NA	1	13144482	NA	NA	NA	NA	NA	NA	NA	CC	CC	CC	CC	CC	TT	CC	CC	CC	CC	CC	TT	CC	TT	CC	TT	CC	CC	TT	TT	CC	TT	CC	TT	CC	CC	CC	CC	TT	CC	TT	CC	TT	CC	TT	TT	CC	TT	TT
rs1_13144486	NA	1	13144486	NA	NA	NA	NA	NA	NA	NA	CC	CC	CC	CC	CC	GG	CC	CC	CC	CC	CC	GG	CC	GG	CC	GG	CC	CC	GG	GG	CC	GG	CC	GG	CC	CC	CC	CC	GG	CC	GG	CC	GG	CC	GG	GG	CC	GG	GG
rs1_13144489	NA	1	13144489	NA	NA	NA	NA	NA	NA	NA	AA	AA	AA	AA	AA	CC	AA	AA	AA	AA	AA	CC	AA	CC	AA	CC	AA	AA	CC	CC	AA	CC	AA	CC	AA	AA	AA	AA	CC	AA	CC	AA	CC	AA	CC	CC	AA	CC	CC
rs1_13209717	NA	1	13209717	NA	NA	NA	NA	NA	NA	NA	GG	GG	GG	GG	GG	GG	GG	GG	GG	GG	GG	GG	GG	GG	GG	GG	GG	GG	GG	GG	GG	GG	GG	GG	GG	GG	GG	CC	GG	CC	GG	GG	GG	GG	GG	GG	CC	GG	GG
rs1_13217825	NA	1	13217825	NA	NA	NA	NA	NA	NA	NA	AA	AA	AA	AA	AA	AA	AA	AA	AA	AA	AA	AA	AA	AA	AA	AA	AA	AA	AA	AA	AA	AA	AA	AA	AA	AA	AA	GG	AA	GG	AA	AA	AA	AA	AA	AA	GG	AA	AA
rs1_13217865	NA	1	13217865	NA	NA	NA	NA	NA	NA	NA	CC	CC	CC	CC	CC	CC	CC	CC	CC	CC	CC	CC	CC	CC	CC	CC	CC	CC	CC	CC	CC	CC	CC	CC	CC	CC	CC	TT	CC	TT	CC	CC	CC	CC	CC	CC	TT	CC	CC
rs1_13217928	NA	1	13217928	NA	NA	NA	NA	NA	NA	NA	TT	TT	TT	TT	TT	TT	TT	TT	TT	TT	TT	TT	TT	TT	TT	TT	TT	TT	TT	TT	TT	TT	TT	TT	TT	TT	TT	CC	TT	CC	TT	TT	TT	TT	TT	TT	CC	TT	TT
rs1_13255346	NA	1	13255346	NA	NA	NA	NA	NA	NA	NA	AA	AA	AA	AA	AA	AA	AA	AA	AA	AA	AA	AA	AA	AA	AA	AA	AA	AA	AA	AA	AA	AA	AA	AA	AA	AA	AA	GG	AA	GG	AA	AA	AA	AA	AA	AA	GG	AA	AA
rs1_13264894	NA	1	13264894	NA	NA	NA	NA	NA	NA	NA	TT	CC	CC	CC	TT	TT	TT	TT	TT	TT	TT	CC	TT	TT	TT	TT	TT	TT	TT	TT	TT	TT	TT	TT	CC	CC	CC	TT	TT	TT	TT	TT	TT	CC	TT	TT	TT	TT	TT
rs1_13273085	NA	1	13273085	NA	NA	NA	NA	NA	NA	NA	TT	GG	GG	GG	GG	GG	TT	GG	GG	GG	GG	GG	GG	GG	TT	GG	TT	GG	GG	GG	GG	GG	TT	GG	GG	GG	GG	GG	GG	GG	GG	GG	GG	GG	GG	GG	GG	GG	GG
rs1_13273091	NA	1	13273091	NA	NA	NA	NA	NA	NA	NA	TT	CC	CC	CC	CC	TT	TT	CC	TT	TT	TT	CC	TT	TT	TT	TT	TT	TT	TT	TT	CC	TT	TT	TT	CC	CC	CC	CC	TT	CC	TT	TT	TT	CC	TT	TT	CC	TT	TT
rs1_13274423	NA	1	13274423	NA	NA	NA	NA	NA	NA	NA	GG	AA	AA	AA	GG	GG	GG	GG	GG	GG	GG	AA	GG	GG	GG	GG	GG	GG	GG	GG	AA	GG	GG	GG	AA	AA	AA	GG	GG	GG	GG	GG	GG	AA	GG	GG	GG	GG	GG
rs1_13316461	NA	1	13316461	NA	NA	NA	NA	NA	NA	NA	TT	GG	GG	GG	TT	TT	TT	TT	TT	TT	TT	GG	TT	TT	TT	TT	TT	TT	TT	TT	GG	TT	TT	TT	GG	GG	GG	TT	TT	TT	TT	TT	TT	GG	TT	TT	TT	TT	TT
rs1_13323424	NA	1	13323424	NA	NA	NA	NA	NA	NA	NA	GG	GG	GG	GG	GG	GG	GG	GG	GG	GG	GG	GG	GG	GG	GG	GG	GG	GG	GG	GG	GG	GG	GG	GG	GG	GG	GG	AA	GG	AA	GG	GG	GG	GG	GG	GG	AA	GG	GG
rs1_13323794	NA	1	13323794	NA	NA	NA	NA	NA	NA	NA	AA	TT	TT	TT	AA	AA	AA	AA	AA	AA	AA	TT	AA	AA	AA	AA	AA	AA	AA	AA	TT	AA	AA	AA	TT	TT	TT	AA	AA	AA	AA	AA	AA	TT	AA	AA	AA	AA	AA
rs1_13323823	NA	1	13323823	NA	NA	NA	NA	NA	NA	NA	TT	TT	TT	TT	TT	TT	TT	TT	GG	GG	GG	TT	GG	TT	TT	TT	TT	GG	TT	TT	TT	TT	TT	TT	TT	TT	TT	TT	TT	TT	TT	GG	TT	TT	TT	TT	TT	TT	TT
rs1_13323826	NA	1	13323826	NA	NA	NA	NA	NA	NA	NA	GG	GG	GG	GG	GG	GG	GG	GG	TT	TT	TT	GG	TT	GG	GG	GG	GG	TT	GG	GG	GG	GG	GG	GG	GG	GG	GG	GG	GG	GG	GG	TT	GG	GG	GG	GG	GG	GG	GG
rs1_13333531	NA	1	13333531	NA	NA	NA	NA	NA	NA	NA	TT	AA	AA	AA	TT	TT	TT	TT	TT	TT	TT	AA	TT	TT	TT	TT	TT	TT	TT	TT	AA	TT	TT	TT	AA	AA	AA	TT	TT	TT	TT	TT	TT	AA	TT	TT	TT	TT	TT
rs1_13333611	NA	1	13333611	NA	NA	NA	NA	NA	NA	NA	AA	AA	AA	AA	AA	AA	AA	AA	TT	TT	TT	AA	TT	AA	AA	AA	AA	TT	AA	AA	AA	AA	AA	AA	AA	AA	AA	AA	AA	AA	AA	TT	AA	AA	AA	AA	AA	AA	AA
rs1_13342225	NA	1	13342225	NA	NA	NA	NA	NA	NA	NA	TT	TT	TT	TT	TT	TT	TT	TT	TT	TT	TT	TT	TT	TT	TT	TT	TT	TT	TT	TT	TT	TT	TT	TT	TT	TT	TT	AA	TT	AA	TT	TT	TT	TT	TT	TT	AA	TT	TT
rs1_13343863	NA	1	13343863	NA	NA	NA	NA	NA	NA	NA	GG	GG	GG	GG	GG	GG	GG	GG	GG	GG	GG	GG	GG	GG	GG	GG	GG	GG	GG	GG	GG	GG	GG	GG	GG	GG	GG	AA	GG	AA	GG	GG	GG	GG	GG	GG	AA	GG	GG
rs1_13345158	NA	1	13345158	NA	NA	NA	NA	NA	NA	NA	CC	CC	CC	CC	CC	CC	CC	CC	CC	CC	CC	CC	CC	CC	CC	CC	CC	CC	CC	CC	CC	CC	CC	CC	CC	CC	CC	TT	CC	TT	CC	CC	CC	CC	CC	CC	TT	CC	CC
rs1_13345168	NA	1	13345168	NA	NA	NA	NA	NA	NA	NA	TT	CC	CC	CC	CC	CC	CC	CC	CC	CC	CC	CC	CC	CC	CC	CC	CC	CC	CC	CC	CC	CC	CC	CC	CC	CC	CC	CC	CC	CC	CC	CC	CC	CC	CC	CC	CC	CC	CC
rs1_13345174	NA	1	13345174	NA	NA	NA	NA	NA	NA	NA	GG	GG	GG	GG	GG	CC	GG	GG	GG	GG	GG	GG	GG	CC	GG	CC	GG	GG	CC	CC	GG	CC	GG	CC	GG	GG	GG	GG	CC	GG	CC	GG	CC	GG	CC	CC	GG	CC	CC
rs1_13345192	NA	1	13345192	NA	NA	NA	NA	NA	NA	NA	TT	CC	CC	CC	CC	CC	CC	CC	CC	CC	CC	CC	CC	CC	CC	CC	CC	CC	CC	CC	CC	CC	CC	CC	CC	CC	CC	CC	CC	CC	CC	CC	CC	CC	CC	CC	CC	CC	CC
rs1_13345563	NA	1	13345563	NA	NA	NA	NA	NA	NA	NA	TT	TT	TT	TT	TT	CC	TT	TT	TT	TT	TT	TT	TT	CC	TT	CC	TT	TT	CC	CC	TT	CC	TT	CC	TT	TT	TT	TT	CC	TT	CC	TT	CC	TT	CC	CC	TT	CC	CC
rs1_13365703	NA	1	13365703	NA	NA	NA	NA	NA	NA	NA	CC	AA	AA	AA	CC	CC	CC	CC	CC	CC	CC	AA	CC	CC	CC	CC	CC	CC	CC	CC	AA	CC	CC	CC	AA	AA	AA	CC	CC	CC	CC	CC	CC	AA	CC	CC	CC	CC	CC
rs1_13366813	NA	1	13366813	NA	NA	NA	NA	NA	NA	NA	GG	GG	GG	GG	GG	GG	GG	GG	AA	AA	AA	GG	AA	GG	GG	GG	GG	AA	GG	GG	GG	GG	GG	GG	GG	GG	GG	GG	GG	GG	GG	AA	GG	GG	GG	GG	GG	GG	GG
rs1_13374131	NA	1	13374131	NA	NA	NA	NA	NA	NA	NA	CC	TT	TT	TT	CC	CC	CC	CC	CC	CC	CC	TT	CC	CC	CC	CC	CC	CC	CC	CC	TT	CC	CC	CC	TT	TT	TT	CC	CC	CC	CC	CC	CC	TT	CC	CC	CC	CC	CC
rs1_13374138	NA	1	13374138	NA	NA	NA	NA	NA	NA	NA	GG	GG	GG	GG	GG	GG	GG	GG	GG	GG	GG	GG	GG	GG	GG	GG	GG	GG	GG	GG	GG	GG	GG	GG	GG	GG	GG	AA	GG	AA	GG	GG	GG	GG	GG	GG	AA	GG	GG
rs1_13374151	NA	1	13374151	NA	NA	NA	NA	NA	NA	NA	TT	CC	CC	CC	TT	TT	TT	TT	TT	TT	TT	CC	TT	TT	TT	TT	TT	TT	TT	TT	CC	TT	TT	TT	CC	CC	CC	TT	TT	TT	TT	TT	TT	CC	TT	TT	TT	TT	TT
rs1_13374350	NA	1	13374350	NA	NA	NA	NA	NA	NA	NA	CC	TT	TT	TT	TT	TT	TT	TT	TT	TT	TT	TT	TT	TT	TT	TT	TT	TT	TT	TT	TT	TT	TT	TT	TT	TT	TT	CC	TT	CC	TT	TT	TT	TT	TT	TT	CC	TT	TT
rs1_13374354	NA	1	13374354	NA	NA	NA	NA	NA	NA	NA	GG	GG	GG	GG	GG	GG	GG	GG	GG	GG	GG	GG	GG	GG	GG	GG	GG	GG	GG	GG	GG	GG	GG	GG	GG	GG	GG	AA	GG	AA	GG	GG	GG	GG	GG	GG	AA	GG	GG
rs1_13396787	NA	1	13396787	NA	NA	NA	NA	NA	NA	NA	AA	AA	AA	AA	AA	CC	AA	AA	AA	AA	AA	AA	AA	CC	AA	CC	AA	AA	CC	CC	AA	CC	AA	CC	AA	AA	AA	AA	CC	AA	AA	AA	CC	AA	CC	CC	AA	CC	CC
rs1_13396869	NA	1	13396869	NA	NA	NA	NA	NA	NA	NA	AA	CC	CC	CC	CC	CC	CC	CC	CC	CC	CC	CC	CC	CC	CC	CC	CC	CC	CC	CC	CC	CC	CC	CC	CC	CC	CC	CC	CC	CC	CC	CC	CC	CC	CC	CC	CC	CC	CC
rs1_13396903	NA	1	13396903	NA	NA	NA	NA	NA	NA	NA	GG	GG	GG	GG	GG	AA	GG	GG	GG	GG	GG	GG	GG	AA	GG	AA	GG	GG	AA	AA	GG	AA	GG	AA	GG	GG	GG	GG	AA	GG	GG	GG	AA	GG	AA	AA	GG	AA	AA
rs1_13407851	NA	1	13407851	NA	NA	NA	NA	NA	NA	NA	AA	CC	CC	CC	AA	AA	AA	AA	CC	CC	CC	CC	CC	AA	AA	AA	AA	CC	AA	AA	CC	AA	AA	AA	CC	CC	CC	AA	AA	AA	CC	CC	AA	CC	AA	AA	AA	AA	AA
rs1_13407856	NA	1	13407856	NA	NA	NA	NA	NA	NA	NA	AA	GG	GG	GG	GG	GG	GG	GG	GG	GG	GG	GG	GG	GG	GG	GG	GG	GG	GG	GG	GG	GG	GG	GG	GG	GG	GG	AA	GG	AA	GG	GG	GG	GG	GG	GG	AA	GG	GG
rs1_13423495	NA	1	13423495	NA	NA	NA	NA	NA	NA	NA	GG	AA	AA	AA	AA	AA	AA	AA	AA	AA	AA	AA	AA	AA	AA	AA	AA	AA	AA	AA	AA	AA	AA	AA	AA	AA	AA	GG	AA	GG	AA	AA	AA	AA	AA	AA	GG	AA	AA
rs1_13423843	NA	1	13423843	NA	NA	NA	NA	NA	NA	NA	CC	CC	CC	CC	CC	CC	CC	CC	TT	TT	TT	CC	TT	CC	CC	CC	CC	TT	CC	CC	CC	CC	CC	CC	CC	CC	CC	CC	CC	CC	TT	TT	CC	CC	CC	CC	CC	CC	CC
rs1_13424539	NA	1	13424539	NA	NA	NA	NA	NA	NA	NA	AA	GG	GG	GG	GG	GG	GG	GG	GG	GG	GG	GG	GG	GG	GG	GG	GG	GG	GG	GG	GG	GG	GG	GG	GG	GG	GG	AA	GG	AA	GG	GG	GG	GG	GG	GG	AA	GG	GG
rs1_13424547	NA	1	13424547	NA	NA	NA	NA	NA	NA	NA	TT	CC	CC	CC	CC	CC	CC	CC	CC	CC	CC	CC	CC	CC	CC	CC	CC	CC	CC	CC	CC	CC	CC	CC	CC	CC	CC	CC	CC	CC	CC	CC	CC	CC	CC	CC	CC	CC	CC
rs1_13424560	NA	1	13424560	NA	NA	NA	NA	NA	NA	NA	AA	GG	GG	GG	GG	GG	GG	GG	GG	GG	GG	GG	GG	GG	GG	GG	GG	GG	GG	GG	GG	GG	GG	GG	GG	GG	GG	AA	GG	AA	GG	GG	GG	GG	GG	GG	AA	GG	GG
rs1_13424564	NA	1	13424564	NA	NA	NA	NA	NA	NA	NA	CC	CC	CC	CC	CC	CC	CC	CC	AA	AA	AA	CC	AA	CC	CC	CC	CC	AA	CC	CC	CC	CC	CC	CC	CC	CC	CC	CC	CC	CC	AA	AA	CC	CC	CC	CC	CC	CC	CC
rs1_13424586	NA	1	13424586	NA	NA	NA	NA	NA	NA	NA	GG	GG	GG	GG	GG	GG	GG	GG	AA	AA	AA	GG	AA	GG	GG	GG	GG	AA	GG	GG	GG	GG	GG	GG	GG	GG	GG	GG	GG	GG	AA	AA	GG	GG	GG	GG	GG	GG	GG
rs1_13424589	NA	1	13424589	NA	NA	NA	NA	NA	NA	NA	GG	TT	TT	TT	GG	GG	GG	GG	GG	GG	GG	TT	GG	GG	GG	GG	GG	GG	GG	GG	TT	GG	GG	GG	TT	TT	TT	GG	GG	GG	GG	GG	GG	TT	GG	GG	GG	GG	GG
rs1_13437395	NA	1	13437395	NA	NA	NA	NA	NA	NA	NA	GG	GG	GG	GG	GG	GG	GG	GG	CC	CC	CC	GG	CC	GG	GG	GG	GG	CC	GG	GG	GG	GG	GG	GG	GG	GG	GG	GG	GG	GG	CC	CC	GG	GG	GG	GG	GG	GG	GG
rs1_13437428	NA	1	13437428	NA	NA	NA	NA	NA	NA	NA	CC	CC	CC	CC	CC	CC	CC	CC	CC	CC	CC	CC	CC	CC	CC	CC	CC	CC	CC	CC	CC	CC	CC	CC	CC	CC	CC	TT	CC	TT	CC	CC	CC	CC	CC	CC	TT	CC	CC
rs1_13437434	NA	1	13437434	NA	NA	NA	NA	NA	NA	NA	GG	GG	GG	GG	GG	GG	GG	GG	GG	GG	GG	GG	GG	GG	GG	GG	GG	GG	GG	GG	GG	GG	GG	GG	GG	GG	GG	AA	GG	AA	GG	GG	GG	GG	GG	GG	AA	GG	GG
rs1_13437551	NA	1	13437551	NA	NA	NA	NA	NA	NA	NA	GG	GG	GG	GG	CC	GG	CC	CC	CC	CC	CC	GG	CC	GG	CC	GG	CC	CC	GG	CC	GG	GG	CC	GG	GG	GG	GG	GG	GG	GG	CC	CC	GG	GG	GG	GG	GG	GG	GG
rs1_13437587	NA	1	13437587	NA	NA	NA	NA	NA	NA	NA	CC	CC	CC	CC	GG	CC	GG	GG	GG	GG	GG	CC	GG	CC	GG	CC	GG	GG	CC	GG	CC	CC	GG	CC	CC	CC	CC	CC	CC	CC	GG	GG	CC	CC	CC	CC	CC	CC	CC
rs1_13437636	NA	1	13437636	NA	NA	NA	NA	NA	NA	NA	AA	AA	AA	AA	AA	AA	AA	AA	GG	GG	GG	AA	GG	AA	AA	AA	AA	GG	AA	AA	AA	AA	AA	AA	AA	AA	AA	AA	AA	AA	GG	GG	AA	AA	AA	AA	AA	AA	AA
rs1_13437638	NA	1	13437638	NA	NA	NA	NA	NA	NA	NA	TT	TT	TT	TT	GG	TT	GG	GG	GG	GG	GG	TT	GG	TT	GG	TT	GG	GG	TT	GG	TT	TT	GG	TT	TT	TT	TT	TT	TT	TT	GG	GG	TT	TT	TT	TT	TT	TT	TT
rs1_13438419	NA	1	13438419	NA	NA	NA	NA	NA	NA	NA	GG	GG	GG	GG	GG	GG	GG	GG	TT	TT	TT	GG	TT	GG	GG	GG	GG	TT	GG	GG	GG	GG	GG	GG	GG	GG	GG	GG	GG	GG	TT	TT	GG	GG	GG	GG	GG	GG	GG
rs1_13442771	NA	1	13442771	NA	NA	NA	NA	NA	NA	NA	AA	AA	AA	AA	TT	AA	TT	TT	TT	TT	TT	AA	TT	AA	TT	AA	TT	TT	AA	TT	AA	AA	TT	AA	AA	AA	AA	AA	AA	AA	TT	TT	AA	AA	AA	AA	AA	AA	AA
rs1_13443172	NA	1	13443172	NA	NA	NA	NA	NA	NA	NA	GG	AA	AA	AA	AA	AA	AA	AA	AA	AA	AA	AA	AA	AA	AA	AA	AA	AA	AA	AA	AA	AA	AA	AA	AA	AA	AA	AA	AA	AA	AA	AA	AA	AA	AA	AA	AA	AA	AA
rs1_13443189	NA	1	13443189	NA	NA	NA	NA	NA	NA	NA	CC	TT	TT	TT	CC	TT	CC	CC	CC	CC	CC	TT	CC	TT	CC	TT	CC	CC	TT	CC	TT	TT	CC	TT	TT	TT	TT	TT	TT	TT	CC	CC	TT	TT	TT	TT	TT	TT	TT
rs1_13443195	NA	1	13443195	NA	NA	NA	NA	NA	NA	NA	CC	CC	CC	CC	GG	CC	GG	GG	GG	GG	GG	CC	GG	CC	GG	CC	GG	GG	CC	GG	CC	CC	GG	CC	CC	CC	CC	CC	CC	CC	GG	GG	CC	CC	CC	CC	CC	CC	CC
rs1_13474337	NA	1	13474337	NA	NA	NA	NA	NA	NA	NA	AA	AA	AA	AA	AA	AA	GG	AA	GG	GG	GG	AA	GG	AA	GG	AA	GG	GG	AA	GG	AA	AA	GG	AA	AA	AA	AA	AA	AA	AA	GG	GG	AA	AA	AA	AA	AA	AA	AA
rs1_13474362	NA	1	13474362	NA	NA	NA	NA	NA	NA	NA	CC	CC	CC	CC	CC	TT	CC	CC	CC	CC	CC	CC	CC	TT	CC	TT	CC	CC	TT	CC	CC	TT	CC	TT	CC	CC	CC	CC	TT	CC	CC	CC	TT	CC	TT	TT	CC	TT	TT
rs1_13474363	NA	1	13474363	NA	NA	NA	NA	NA	NA	NA	TT	TT	TT	TT	TT	TT	AA	TT	AA	AA	AA	TT	AA	TT	AA	TT	AA	AA	TT	AA	TT	TT	AA	TT	TT	TT	TT	TT	TT	TT	AA	AA	TT	TT	TT	TT	TT	TT	TT
rs1_13481878	NA	1	13481878	NA	NA	NA	NA	NA	NA	NA	GG	GG	GG	GG	GG	GG	GG	GG	CC	CC	CC	GG	CC	GG	GG	GG	GG	CC	GG	GG	GG	GG	GG	GG	GG	GG	GG	GG	GG	GG	CC	CC	GG	GG	GG	GG	GG	GG	GG
rs1_13481898	NA	1	13481898	NA	NA	NA	NA	NA	NA	NA	GG	GG	GG	GG	GG	GG	GG	GG	AA	AA	AA	GG	AA	GG	GG	GG	GG	AA	GG	GG	GG	GG	GG	GG	GG	GG	GG	GG	GG	GG	AA	AA	GG	GG	GG	GG	GG	GG	GG
rs1_13481910	NA	1	13481910	NA	NA	NA	NA	NA	NA	NA	TT	TT	TT	TT	TT	TT	TT	TT	CC	CC	CC	TT	CC	TT	TT	TT	TT	CC	TT	TT	TT	TT	TT	TT	TT	TT	TT	TT	TT	TT	CC	CC	TT	TT	TT	TT	TT	TT	TT
rs1_13508637	NA	1	13508637	NA	NA	NA	NA	NA	NA	NA	CC	CC	CC	CC	CC	AA	CC	CC	AA	AA	AA	CC	AA	AA	CC	AA	CC	AA	AA	AA	CC	AA	CC	AA	CC	CC	CC	CC	AA	CC	AA	AA	AA	CC	AA	AA	CC	AA	AA
rs1_13512452	NA	1	13512452	NA	NA	NA	NA	NA	NA	NA	AA	TT	TT	TT	TT	TT	TT	TT	TT	TT	TT	TT	TT	TT	TT	TT	TT	TT	TT	TT	TT	TT	TT	TT	TT	TT	TT	AA	TT	AA	TT	TT	TT	TT	TT	TT	AA	TT	TT
rs1_13521631	NA	1	13521631	NA	NA	NA	NA	NA	NA	NA	AA	GG	GG	GG	GG	GG	GG	GG	GG	GG	GG	GG	GG	GG	GG	GG	GG	GG	GG	GG	GG	GG	GG	GG	GG	GG	GG	GG	GG	GG	GG	GG	GG	GG	GG	GG	GG	GG	GG
rs1_13532086	NA	1	13532086	NA	NA	NA	NA	NA	NA	NA	GG	AA	AA	AA	AA	AA	GG	AA	AA	AA	AA	AA	AA	AA	GG	AA	GG	AA	AA	AA	AA	AA	GG	AA	AA	AA	AA	AA	AA	AA	AA	AA	AA	AA	AA	AA	AA	AA	AA
rs1_13532101	NA	1	13532101	NA	NA	NA	NA	NA	NA	NA	CC	CC	CC	CC	CC	CC	CC	CC	TT	TT	TT	CC	TT	CC	CC	CC	CC	TT	CC	TT	CC	CC	CC	CC	CC	CC	CC	CC	CC	CC	TT	TT	CC	CC	CC	CC	CC	CC	CC
rs1_13532254	NA	1	13532254	NA	NA	NA	NA	NA	NA	NA	CC	CC	CC	CC	CC	CC	CC	CC	CC	CC	CC	CC	CC	CC	CC	CC	CC	CC	CC	CC	CC	CC	CC	CC	CC	CC	CC	TT	CC	TT	CC	CC	CC	CC	CC	CC	TT	CC	CC
rs1_13532268	NA	1	13532268	NA	NA	NA	NA	NA	NA	NA	GG	CC	CC	CC	CC	CC	GG	CC	CC	CC	CC	CC	CC	CC	GG	CC	GG	CC	CC	CC	CC	CC	GG	CC	CC	CC	CC	CC	CC	CC	CC	CC	CC	CC	CC	CC	CC	CC	CC
rs1_13541645	NA	1	13541645	NA	NA	NA	NA	NA	NA	NA	GG	AA	AA	AA	GG	GG	GG	GG	GG	GG	GG	AA	GG	GG	GG	GG	GG	GG	GG	GG	AA	GG	GG	GG	AA	AA	AA	GG	GG	GG	GG	GG	GG	AA	GG	GG	GG	GG	GG
rs1_13541716	NA	1	13541716	NA	NA	NA	NA	NA	NA	NA	GG	AA	AA	AA	GG	GG	AA	GG	GG	GG	GG	AA	GG	GG	AA	GG	AA	GG	GG	GG	AA	GG	AA	GG	AA	AA	AA	GG	GG	GG	GG	GG	GG	AA	GG	GG	GG	GG	GG
rs1_13541723	NA	1	13541723	NA	NA	NA	NA	NA	NA	NA	AA	GG	GG	GG	AA	AA	AA	AA	AA	AA	AA	GG	AA	AA	AA	AA	AA	AA	AA	AA	GG	AA	AA	AA	GG	GG	GG	AA	AA	AA	AA	AA	AA	GG	AA	AA	AA	AA	AA
rs1_13541727	NA	1	13541727	NA	NA	NA	NA	NA	NA	NA	AA	GG	GG	GG	AA	AA	AA	AA	AA	AA	AA	GG	AA	AA	AA	AA	AA	AA	AA	AA	GG	AA	AA	AA	GG	GG	GG	AA	AA	AA	AA	AA	AA	GG	AA	AA	AA	AA	AA
rs1_13542329	NA	1	13542329	NA	NA	NA	NA	NA	NA	NA	CC	CC	CC	CC	CC	TT	CC	CC	CC	CC	CC	CC	CC	TT	CC	TT	CC	CC	TT	CC	CC	TT	CC	TT	CC	CC	CC	CC	TT	CC	CC	CC	TT	CC	TT	TT	CC	TT	TT
rs1_13542343	NA	1	13542343	NA	NA	NA	NA	NA	NA	NA	CC	CC	CC	CC	TT	CC	CC	TT	CC	CC	CC	CC	CC	CC	CC	CC	CC	CC	CC	CC	CC	CC	CC	CC	CC	CC	CC	TT	CC	TT	CC	CC	CC	CC	CC	CC	TT	CC	CC
rs1_13542361	NA	1	13542361	NA	NA	NA	NA	NA	NA	NA	GG	AA	AA	AA	GG	GG	GG	GG	GG	GG	GG	AA	GG	GG	GG	GG	GG	GG	GG	GG	AA	GG	GG	GG	AA	AA	AA	GG	GG	GG	GG	GG	GG	AA	GG	GG	GG	GG	GG
rs1_13542362	NA	1	13542362	NA	NA	NA	NA	NA	NA	NA	GG	GG	GG	GG	GG	AA	GG	GG	GG	GG	GG	GG	GG	AA	GG	AA	GG	GG	AA	GG	GG	AA	GG	AA	GG	GG	GG	GG	AA	GG	GG	GG	AA	GG	AA	AA	GG	AA	AA
rs1_13542375	NA	1	13542375	NA	NA	NA	NA	NA	NA	NA	TT	CC	CC	CC	TT	TT	TT	TT	TT	TT	TT	CC	TT	TT	TT	TT	TT	TT	TT	TT	CC	TT	TT	TT	CC	CC	CC	TT	TT	TT	TT	TT	TT	CC	TT	TT	TT	TT	TT
rs1_13542380	NA	1	13542380	NA	NA	NA	NA	NA	NA	NA	CC	CC	CC	CC	CC	TT	CC	CC	CC	CC	CC	CC	CC	TT	CC	TT	CC	CC	TT	CC	CC	TT	CC	TT	CC	CC	CC	CC	TT	CC	CC	CC	TT	CC	TT	TT	CC	TT	TT
rs1_13542393	NA	1	13542393	NA	NA	NA	NA	NA	NA	NA	CC	CC	CC	CC	CC	GG	CC	CC	CC	CC	CC	CC	CC	GG	CC	GG	CC	CC	GG	CC	CC	GG	CC	GG	CC	CC	CC	CC	GG	CC	CC	CC	GG	CC	GG	GG	CC	GG	GG
rs1_13563387	NA	1	13563387	NA	NA	NA	NA	NA	NA	NA	AA	GG	GG	GG	AA	AA	AA	AA	AA	AA	AA	GG	AA	AA	AA	AA	AA	AA	AA	AA	GG	AA	AA	AA	GG	GG	GG	AA	AA	AA	AA	AA	AA	GG	AA	AA	AA	AA	AA
rs1_13567724	NA	1	13567724	NA	NA	NA	NA	NA	NA	NA	GG	AA	AA	AA	GG	GG	GG	GG	GG	GG	GG	AA	GG	GG	GG	GG	GG	GG	GG	GG	AA	GG	GG	GG	AA	AA	AA	GG	GG	GG	GG	GG	GG	AA	GG	GG	GG	GG	GG
rs1_13567733	NA	1	13567733	NA	NA	NA	NA	NA	NA	NA	GG	AA	AA	AA	GG	GG	GG	GG	GG	GG	GG	AA	GG	GG	GG	GG	GG	GG	GG	GG	AA	GG	GG	GG	AA	AA	AA	GG	GG	GG	GG	GG	GG	AA	GG	GG	GG	GG	GG
rs1_13574434	NA	1	13574434	NA	NA	NA	NA	NA	NA	NA	CC	CC	CC	CC	CC	TT	CC	CC	TT	TT	TT	CC	TT	TT	CC	TT	CC	TT	TT	TT	CC	TT	CC	TT	CC	CC	CC	CC	TT	CC	TT	TT	TT	CC	TT	TT	CC	TT	TT
rs1_13574439	NA	1	13574439	NA	NA	NA	NA	NA	NA	NA	AA	AA	AA	AA	AA	CC	AA	AA	CC	CC	CC	AA	CC	CC	AA	CC	AA	CC	CC	CC	AA	CC	AA	CC	AA	AA	AA	AA	CC	AA	CC	CC	CC	AA	CC	CC	AA	CC	CC
rs1_13584658	NA	1	13584658	NA	NA	NA	NA	NA	NA	NA	AA	GG	GG	GG	AA	AA	AA	AA	AA	AA	AA	GG	AA	AA	AA	AA	AA	AA	AA	AA	GG	AA	AA	AA	GG	GG	GG	GG	AA	GG	AA	AA	AA	GG	AA	AA	GG	AA	AA
rs1_13713915	NA	1	13713915	NA	NA	NA	NA	NA	NA	NA	AA	AA	AA	AA	AA	GG	AA	AA	AA	AA	AA	AA	AA	GG	AA	GG	AA	AA	GG	AA	AA	GG	AA	GG	AA	AA	AA	AA	GG	AA	GG	AA	GG	AA	GG	GG	AA	GG	GG
rs1_13714157	NA	1	13714157	NA	NA	NA	NA	NA	NA	NA	TT	CC	CC	CC	CC	TT	TT	CC	CC	CC	CC	CC	CC	TT	TT	TT	TT	CC	TT	CC	CC	TT	TT	TT	CC	CC	CC	CC	TT	CC	TT	CC	TT	CC	TT	TT	CC	TT	TT
rs1_13714220	NA	1	13714220	NA	NA	NA	NA	NA	NA	NA	AA	GG	GG	GG	GG	GG	GG	GG	GG	GG	GG	GG	GG	GG	GG	GG	GG	GG	GG	GG	GG	GG	GG	GG	GG	GG	GG	GG	GG	GG	GG	GG	GG	GG	GG	GG	GG	GG	GG
rs1_13776152	NA	1	13776152	NA	NA	NA	NA	NA	NA	NA	AA	GG	GG	GG	AA	GG	GG	AA	AA	AA	AA	GG	AA	GG	GG	GG	GG	AA	GG	AA	GG	GG	GG	GG	GG	GG	GG	GG	GG	GG	AA	AA	GG	GG	GG	GG	GG	GG	GG
rs1_13776153	NA	1	13776153	NA	NA	NA	NA	NA	NA	NA	AA	CC	CC	CC	AA	CC	CC	AA	AA	AA	AA	CC	AA	CC	CC	CC	CC	AA	CC	AA	CC	CC	CC	CC	CC	CC	CC	CC	CC	CC	AA	AA	CC	CC	CC	CC	CC	CC	CC
rs1_13776337	NA	1	13776337	NA	NA	NA	NA	NA	NA	NA	GG	CC	CC	CC	GG	GG	CC	GG	GG	GG	GG	CC	GG	GG	CC	GG	CC	GG	GG	GG	CC	GG	CC	GG	CC	CC	CC	CC	GG	CC	GG	GG	GG	CC	GG	GG	CC	GG	GG
rs1_13776350	NA	1	13776350	NA	NA	NA	NA	NA	NA	NA	AA	GG	GG	GG	AA	AA	AA	AA	AA	AA	AA	GG	AA	AA	AA	AA	AA	AA	AA	AA	GG	AA	AA	AA	GG	GG	GG	AA	AA	AA	AA	AA	AA	GG	AA	AA	AA	AA	AA
rs1_13776387	NA	1	13776387	NA	NA	NA	NA	NA	NA	NA	TT	CC	CC	CC	TT	TT	CC	TT	TT	TT	TT	CC	TT	TT	CC	TT	CC	TT	TT	TT	CC	TT	CC	TT	CC	CC	CC	CC	TT	CC	TT	TT	TT	CC	TT	TT	CC	TT	TT
rs1_13798332	NA	1	13798332	NA	NA	NA	NA	NA	NA	NA	CC	TT	TT	TT	TT	CC	CC	TT	TT	TT	TT	TT	TT	CC	CC	CC	CC	TT	CC	TT	TT	CC	CC	CC	TT	TT	TT	TT	CC	TT	TT	TT	CC	TT	CC	CC	TT	CC	CC
rs1_13798346	NA	1	13798346	NA	NA	NA	NA	NA	NA	NA	CC	CC	CC	CC	CC	TT	CC	CC	CC	CC	CC	CC	CC	TT	CC	TT	CC	CC	TT	CC	CC	TT	CC	TT	CC	CC	CC	CC	TT	CC	CC	CC	TT	CC	TT	TT	CC	TT	TT
rs1_13798425	NA	1	13798425	NA	NA	NA	NA	NA	NA	NA	AA	AA	AA	AA	GG	AA	AA	GG	GG	GG	GG	AA	GG	AA	AA	AA	AA	GG	AA	GG	AA	AA	AA	AA	AA	AA	AA	AA	AA	AA	GG	GG	AA	AA	AA	AA	AA	AA	AA
rs1_13850529	NA	1	13850529	NA	NA	NA	NA	NA	NA	NA	CC	CC	CC	CC	CC	CC	CC	CC	CC	CC	CC	CC	CC	CC	CC	CC	CC	CC	CC	CC	CC	CC	CC	CC	CC	CC	CC	TT	CC	TT	CC	CC	CC	CC	CC	CC	TT	CC	CC
rs1_13896167	NA	1	13896167	NA	NA	NA	NA	NA	NA	NA	CC	CC	CC	CC	CC	TT	TT	CC	CC	CC	CC	CC	CC	TT	TT	TT	TT	CC	TT	CC	CC	TT	TT	TT	CC	CC	CC	CC	TT	CC	CC	CC	TT	CC	TT	TT	CC	TT	TT
rs1_13898444	NA	1	13898444	NA	NA	NA	NA	NA	NA	NA	CC	TT	TT	TT	CC	CC	CC	CC	CC	CC	CC	TT	CC	CC	CC	CC	CC	CC	CC	CC	TT	CC	CC	CC	TT	TT	TT	CC	CC	CC	CC	CC	CC	TT	CC	CC	CC	CC	CC
rs1_13898513	NA	1	13898513	NA	NA	NA	NA	NA	NA	NA	AA	CC	CC	CC	CC	CC	CC	CC	CC	CC	CC	CC	CC	CC	CC	CC	CC	CC	CC	CC	CC	CC	CC	CC	CC	CC	CC	AA	CC	AA	CC	CC	CC	CC	CC	CC	AA	CC	CC
rs1_13927255	NA	1	13927255	NA	NA	NA	NA	NA	NA	NA	CC	CC	CC	CC	CC	CC	CC	CC	CC	CC	CC	CC	CC	CC	CC	CC	CC	CC	CC	CC	CC	CC	CC	CC	CC	CC	CC	TT	CC	TT	CC	CC	CC	CC	CC	CC	TT	CC	CC
rs1_13956977	NA	1	13956977	NA	NA	NA	NA	NA	NA	NA	CC	AA	AA	AA	CC	CC	AA	CC	CC	CC	CC	AA	CC	CC	AA	CC	AA	CC	CC	CC	AA	CC	AA	CC	AA	AA	AA	CC	CC	CC	CC	CC	CC	AA	CC	CC	CC	CC	CC
rs1_13956995	NA	1	13956995	NA	NA	NA	NA	NA	NA	NA	CC	CC	CC	CC	TT	CC	CC	TT	CC	CC	CC	CC	CC	CC	CC	CC	CC	CC	CC	CC	CC	CC	CC	CC	CC	CC	CC	TT	CC	TT	CC	CC	CC	CC	CC	CC	TT	CC	CC
rs1_13957001	NA	1	13957001	NA	NA	NA	NA	NA	NA	NA	GG	GG	GG	GG	GG	GG	GG	GG	AA	AA	AA	GG	AA	GG	GG	GG	GG	AA	GG	AA	GG	GG	GG	GG	GG	GG	GG	GG	GG	GG	AA	AA	GG	GG	GG	GG	GG	GG	GG
rs1_13957863	NA	1	13957863	NA	NA	NA	NA	NA	NA	NA	GG	AA	AA	AA	GG	AA	AA	GG	AA	AA	AA	AA	AA	AA	AA	AA	AA	AA	AA	AA	AA	AA	AA	AA	AA	AA	AA	GG	AA	GG	AA	AA	AA	AA	AA	AA	GG	AA	AA
rs1_13961627	NA	1	13961627	NA	NA	NA	NA	NA	NA	NA	GG	GG	GG	GG	GG	AA	GG	GG	GG	GG	GG	AA	GG	AA	GG	AA	GG	GG	AA	GG	GG	AA	GG	AA	GG	GG	GG	GG	AA	GG	GG	GG	AA	GG	AA	AA	GG	AA	AA
rs1_13961648	NA	1	13961648	NA	NA	NA	NA	NA	NA	NA	GG	GG	GG	GG	GG	AA	GG	GG	GG	GG	GG	AA	GG	AA	GG	AA	GG	GG	AA	GG	GG	AA	GG	AA	GG	GG	GG	GG	AA	GG	GG	GG	AA	GG	AA	AA	GG	AA	AA
rs1_13961658	NA	1	13961658	NA	NA	NA	NA	NA	NA	NA	GG	GG	GG	GG	GG	AA	GG	GG	GG	GG	GG	AA	GG	AA	GG	AA	GG	GG	AA	GG	GG	AA	GG	AA	GG	GG	GG	GG	AA	GG	GG	GG	AA	GG	AA	AA	GG	AA	AA
rs1_13961681	NA	1	13961681	NA	NA	NA	NA	NA	NA	NA	TT	CC	CC	CC	CC	CC	CC	CC	CC	CC	CC	CC	CC	CC	CC	CC	CC	CC	CC	CC	CC	CC	CC	CC	CC	CC	CC	TT	CC	TT	CC	CC	CC	CC	CC	CC	TT	CC	CC
rs1_13973010	NA	1	13973010	NA	NA	NA	NA	NA	NA	NA	TT	TT	TT	TT	TT	TT	TT	TT	TT	TT	TT	TT	TT	TT	TT	TT	TT	TT	TT	TT	TT	TT	TT	TT	TT	TT	TT	CC	TT	CC	TT	TT	TT	TT	TT	TT	CC	TT	TT
rs1_13973045	NA	1	13973045	NA	NA	NA	NA	NA	NA	NA	CC	CC	CC	CC	CC	TT	CC	CC	CC	CC	CC	TT	CC	TT	CC	TT	CC	CC	TT	CC	CC	TT	CC	TT	CC	CC	CC	CC	TT	CC	TT	CC	TT	CC	TT	TT	CC	TT	TT
rs1_13977972	NA	1	13977972	NA	NA	NA	NA	NA	NA	NA	GG	AA	AA	AA	GG	GG	AA	GG	AA	AA	AA	GG	AA	GG	AA	GG	AA	AA	GG	AA	AA	GG	AA	GG	AA	AA	AA	GG	GG	GG	GG	AA	GG	AA	GG	GG	GG	GG	GG
rs1_13977982	NA	1	13977982	NA	NA	NA	NA	NA	NA	NA	CC	GG	GG	GG	CC	CC	GG	CC	GG	GG	GG	CC	GG	CC	GG	CC	GG	GG	CC	GG	GG	CC	GG	CC	GG	GG	GG	CC	CC	CC	CC	GG	CC	GG	CC	CC	CC	CC	CC
rs1_13978012	NA	1	13978012	NA	NA	NA	NA	NA	NA	NA	CC	CC	CC	CC	CC	TT	CC	CC	CC	CC	CC	TT	CC	TT	CC	TT	CC	CC	TT	CC	CC	TT	CC	TT	CC	CC	CC	CC	TT	CC	TT	CC	TT	CC	TT	TT	CC	TT	TT
rs1_13979564	NA	1	13979564	NA	NA	NA	NA	NA	NA	NA	GG	GG	GG	GG	TT	TT	GG	TT	GG	GG	GG	TT	GG	TT	GG	TT	GG	GG	TT	GG	GG	TT	GG	TT	GG	GG	GG	TT	TT	TT	TT	GG	TT	GG	TT	TT	TT	TT	TT
rs1_13983355	NA	1	13983355	NA	NA	NA	NA	NA	NA	NA	GG	GG	GG	GG	GG	AA	GG	GG	GG	GG	GG	AA	GG	AA	GG	AA	GG	GG	AA	AA	GG	AA	GG	AA	GG	GG	GG	GG	AA	GG	AA	GG	AA	GG	AA	AA	GG	AA	AA
rs1_13984506	NA	1	13984506	NA	NA	NA	NA	NA	NA	NA	TT	AA	AA	AA	TT	AA	AA	TT	AA	AA	AA	AA	AA	AA	AA	AA	AA	AA	AA	AA	AA	AA	AA	AA	AA	AA	AA	TT	AA	TT	AA	AA	AA	AA	AA	AA	TT	AA	AA
rs1_13985225	NA	1	13985225	NA	NA	NA	NA	NA	NA	NA	GG	AA	AA	AA	GG	GG	AA	GG	AA	AA	AA	GG	AA	GG	AA	GG	AA	AA	GG	GG	AA	GG	AA	GG	AA	AA	AA	GG	GG	GG	GG	AA	GG	AA	GG	GG	GG	GG	GG
rs1_13985491	NA	1	13985491	NA	NA	NA	NA	NA	NA	NA	CC	CC	CC	CC	CC	CC	CC	CC	CC	CC	CC	CC	CC	CC	CC	CC	CC	CC	CC	CC	CC	CC	CC	CC	CC	CC	CC	TT	CC	TT	CC	CC	CC	CC	CC	CC	TT	CC	CC
rs1_13985525	NA	1	13985525	NA	NA	NA	NA	NA	NA	NA	GG	GG	GG	GG	GG	GG	GG	GG	GG	GG	GG	GG	GG	GG	GG	GG	GG	GG	GG	GG	GG	GG	GG	GG	GG	GG	GG	AA	GG	AA	GG	GG	GG	GG	GG	GG	AA	GG	GG
rs1_13985571	NA	1	13985571	NA	NA	NA	NA	NA	NA	NA	CC	TT	TT	TT	CC	TT	TT	CC	TT	TT	TT	TT	TT	TT	TT	TT	TT	TT	TT	TT	TT	TT	TT	TT	TT	TT	TT	CC	TT	CC	TT	TT	TT	TT	TT	TT	CC	TT	TT
rs1_13985577	NA	1	13985577	NA	NA	NA	NA	NA	NA	NA	GG	GG	GG	GG	GG	GG	GG	GG	GG	GG	GG	GG	GG	GG	GG	GG	GG	GG	GG	GG	GG	GG	GG	GG	GG	GG	GG	AA	GG	AA	GG	GG	GG	GG	GG	GG	AA	GG	GG
rs1_13985614	NA	1	13985614	NA	NA	NA	NA	NA	NA	NA	GG	GG	GG	GG	GG	GG	GG	GG	GG	GG	GG	GG	GG	GG	GG	GG	GG	GG	GG	GG	GG	GG	GG	GG	GG	GG	GG	AA	GG	AA	GG	GG	GG	GG	GG	GG	AA	GG	GG
rs1_13997005	NA	1	13997005	NA	NA	NA	NA	NA	NA	NA	GG	GG	GG	GG	GG	GG	GG	GG	AA	AA	AA	GG	AA	GG	GG	GG	GG	AA	GG	GG	GG	GG	GG	GG	GG	GG	GG	GG	GG	GG	GG	AA	GG	GG	GG	GG	GG	GG	GG
rs1_14031408	NA	1	14031408	NA	NA	NA	NA	NA	NA	NA	CC	GG	GG	GG	GG	CC	GG	GG	GG	GG	GG	CC	GG	CC	GG	CC	GG	GG	CC	CC	GG	CC	GG	CC	GG	GG	GG	CC	CC	CC	CC	GG	CC	GG	CC	CC	CC	CC	CC
rs1_14034694	NA	1	14034694	NA	NA	NA	NA	NA	NA	NA	AA	GG	GG	GG	GG	AA	GG	GG	GG	GG	GG	AA	GG	AA	GG	AA	GG	GG	AA	AA	GG	AA	GG	AA	GG	GG	GG	AA	AA	AA	AA	GG	AA	GG	AA	AA	AA	AA	AA
rs1_14059713	NA	1	14059713	NA	NA	NA	NA	NA	NA	NA	GG	AA	AA	AA	AA	GG	AA	AA	AA	AA	AA	GG	AA	GG	AA	GG	AA	AA	GG	GG	AA	GG	AA	GG	AA	AA	AA	GG	GG	GG	GG	AA	GG	AA	GG	GG	GG	GG	GG
rs1_14059785	NA	1	14059785	NA	NA	NA	NA	NA	NA	NA	GG	CC	CC	CC	CC	CC	CC	CC	CC	CC	CC	CC	CC	CC	CC	CC	CC	CC	CC	CC	CC	CC	CC	CC	CC	CC	CC	GG	CC	GG	CC	CC	CC	CC	CC	CC	GG	CC	CC
rs1_14059800	NA	1	14059800	NA	NA	NA	NA	NA	NA	NA	CC	GG	GG	GG	GG	GG	GG	GG	GG	GG	GG	GG	GG	GG	GG	GG	GG	GG	GG	GG	GG	GG	GG	GG	GG	GG	GG	CC	GG	CC	GG	GG	GG	GG	GG	GG	CC	GG	GG
rs1_14060399	NA	1	14060399	NA	NA	NA	NA	NA	NA	NA	GG	AA	AA	AA	GG	GG	GG	GG	GG	GG	GG	GG	GG	GG	GG	GG	GG	GG	GG	GG	AA	GG	GG	GG	AA	AA	AA	GG	GG	GG	GG	GG	GG	AA	GG	GG	GG	GG	GG
rs1_14060535	NA	1	14060535	NA	NA	NA	NA	NA	NA	NA	AA	GG	GG	GG	GG	GG	GG	GG	GG	GG	GG	GG	GG	GG	GG	GG	GG	GG	GG	GG	GG	GG	GG	GG	GG	GG	GG	AA	GG	AA	GG	GG	GG	GG	GG	GG	AA	GG	GG
rs1_14060601	NA	1	14060601	NA	NA	NA	NA	NA	NA	NA	GG	GG	GG	GG	GG	AA	GG	GG	GG	GG	GG	AA	GG	AA	GG	AA	GG	GG	AA	AA	GG	AA	GG	AA	GG	GG	GG	GG	AA	GG	AA	GG	AA	GG	AA	AA	GG	AA	AA
rs1_14060926	NA	1	14060926	NA	NA	NA	NA	NA	NA	NA	CC	CC	CC	CC	CC	AA	CC	CC	CC	CC	CC	AA	CC	AA	CC	AA	CC	CC	AA	AA	CC	AA	CC	AA	CC	CC	CC	CC	AA	CC	AA	CC	AA	CC	AA	AA	CC	AA	AA
rs1_14079127	NA	1	14079127	NA	NA	NA	NA	NA	NA	NA	CC	CC	CC	CC	CC	CC	TT	CC	TT	TT	TT	CC	TT	CC	TT	CC	TT	TT	CC	CC	CC	CC	TT	CC	CC	CC	CC	CC	CC	CC	CC	TT	CC	CC	CC	CC	CC	CC	CC
rs1_14079132	NA	1	14079132	NA	NA	NA	NA	NA	NA	NA	CC	CC	CC	CC	CC	TT	CC	CC	CC	CC	CC	TT	CC	TT	CC	TT	CC	CC	TT	TT	CC	TT	CC	TT	CC	CC	CC	CC	TT	CC	TT	CC	TT	CC	TT	TT	CC	TT	TT
rs1_14079181	NA	1	14079181	NA	NA	NA	NA	NA	NA	NA	CC	CC	CC	CC	CC	AA	CC	CC	CC	CC	CC	CC	CC	AA	CC	AA	CC	CC	AA	AA	CC	AA	CC	AA	CC	CC	CC	CC	AA	CC	AA	CC	AA	CC	AA	AA	CC	AA	AA
rs1_14099875	NA	1	14099875	NA	NA	NA	NA	NA	NA	NA	AA	GG	GG	GG	AA	AA	AA	AA	AA	AA	AA	GG	AA	AA	AA	AA	AA	AA	AA	AA	GG	AA	AA	AA	GG	GG	GG	AA	AA	AA	AA	AA	AA	GG	AA	AA	AA	AA	AA
rs1_14099918	NA	1	14099918	NA	NA	NA	NA	NA	NA	NA	AA	AA	AA	AA	AA	AA	AA	AA	AA	AA	AA	AA	AA	AA	AA	AA	AA	AA	AA	AA	AA	AA	AA	AA	AA	AA	AA	GG	AA	GG	AA	AA	AA	AA	AA	AA	GG	AA	AA
rs1_14102208	NA	1	14102208	NA	NA	NA	NA	NA	NA	NA	CC	TT	TT	TT	CC	CC	CC	CC	CC	CC	CC	TT	CC	CC	CC	CC	CC	CC	CC	CC	TT	CC	CC	CC	TT	TT	TT	CC	CC	CC	CC	CC	CC	TT	CC	CC	CC	CC	CC
rs1_14102278	NA	1	14102278	NA	NA	NA	NA	NA	NA	NA	TT	TT	TT	TT	CC	TT	TT	CC	TT	TT	TT	TT	TT	TT	TT	TT	TT	TT	TT	TT	TT	TT	TT	TT	TT	TT	TT	CC	TT	CC	TT	TT	TT	TT	TT	TT	CC	TT	TT
rs1_14102569	NA	1	14102569	NA	NA	NA	NA	NA	NA	NA	AA	AA	AA	AA	AA	CC	AA	AA	AA	AA	AA	AA	AA	CC	AA	CC	AA	AA	CC	CC	AA	CC	AA	CC	AA	AA	AA	AA	CC	AA	CC	AA	CC	AA	CC	CC	AA	CC	CC
rs1_14102612	NA	1	14102612	NA	NA	NA	NA	NA	NA	NA	TT	TT	TT	TT	TT	CC	TT	TT	TT	TT	TT	TT	TT	CC	TT	CC	TT	TT	CC	CC	TT	CC	TT	CC	TT	TT	TT	TT	CC	TT	CC	TT	CC	TT	CC	CC	TT	CC	CC
rs1_14102621	NA	1	14102621	NA	NA	NA	NA	NA	NA	NA	CC	CC	CC	CC	CC	AA	CC	CC	CC	CC	CC	CC	CC	AA	CC	AA	CC	CC	AA	AA	CC	AA	CC	AA	CC	CC	CC	CC	AA	CC	AA	CC	AA	CC	AA	AA	CC	AA	AA
rs1_14102640	NA	1	14102640	NA	NA	NA	NA	NA	NA	NA	CC	CC	CC	CC	CC	TT	CC	CC	CC	CC	CC	CC	CC	TT	CC	TT	CC	CC	TT	TT	CC	TT	CC	TT	CC	CC	CC	CC	TT	CC	TT	CC	TT	CC	TT	TT	CC	TT	TT
rs1_14102658	NA	1	14102658	NA	NA	NA	NA	NA	NA	NA	GG	GG	GG	GG	GG	AA	GG	GG	GG	GG	GG	GG	GG	AA	GG	AA	GG	GG	AA	AA	GG	AA	GG	AA	GG	GG	GG	GG	AA	GG	AA	GG	AA	GG	AA	AA	GG	AA	AA
rs1_14102690	NA	1	14102690	NA	NA	NA	NA	NA	NA	NA	TT	TT	TT	TT	TT	GG	TT	TT	TT	TT	TT	TT	TT	GG	TT	GG	TT	TT	GG	GG	TT	GG	TT	GG	TT	TT	TT	TT	GG	TT	GG	TT	GG	TT	GG	GG	TT	GG	GG
rs1_14102698	NA	1	14102698	NA	NA	NA	NA	NA	NA	NA	GG	GG	GG	GG	GG	CC	GG	GG	GG	GG	GG	GG	GG	CC	GG	CC	GG	GG	CC	CC	GG	CC	GG	CC	GG	GG	GG	GG	CC	GG	CC	GG	CC	GG	CC	CC	GG	CC	CC
rs1_14174257	NA	1	14174257	NA	NA	NA	NA	NA	NA	NA	GG	GG	GG	GG	GG	GG	GG	GG	GG	GG	GG	GG	GG	GG	GG	GG	GG	GG	GG	GG	GG	GG	GG	GG	GG	GG	GG	AA	GG	AA	GG	GG	GG	GG	GG	GG	AA	GG	GG
rs1_14174302	NA	1	14174302	NA	NA	NA	NA	NA	NA	NA	CC	CC	CC	CC	CC	CC	CC	CC	CC	CC	CC	CC	CC	CC	CC	CC	CC	CC	CC	CC	CC	CC	CC	CC	CC	CC	CC	TT	CC	TT	CC	CC	CC	CC	CC	CC	TT	CC	CC
rs1_14264516	NA	1	14264516	NA	NA	NA	NA	NA	NA	NA	CC	TT	TT	TT	TT	TT	CC	TT	CC	CC	CC	TT	CC	TT	CC	TT	CC	CC	TT	TT	TT	TT	CC	TT	TT	TT	TT	CC	TT	CC	TT	CC	TT	TT	TT	TT	CC	TT	TT
rs1_14264517	NA	1	14264517	NA	NA	NA	NA	NA	NA	NA	TT	CC	CC	CC	CC	CC	TT	CC	TT	TT	TT	CC	TT	CC	TT	CC	TT	TT	CC	CC	CC	CC	TT	CC	CC	CC	CC	TT	CC	TT	CC	TT	CC	CC	CC	CC	TT	CC	CC
rs1_14264536	NA	1	14264536	NA	NA	NA	NA	NA	NA	NA	TT	CC	CC	CC	CC	CC	TT	CC	TT	TT	TT	CC	TT	CC	TT	CC	TT	TT	CC	CC	CC	CC	TT	CC	CC	CC	CC	TT	CC	TT	CC	TT	CC	CC	CC	CC	TT	CC	CC
rs1_14264610	NA	1	14264610	NA	NA	NA	NA	NA	NA	NA	TT	CC	CC	CC	CC	CC	CC	CC	CC	CC	CC	CC	CC	CC	CC	CC	CC	CC	CC	CC	CC	CC	CC	CC	CC	CC	CC	TT	CC	TT	CC	CC	CC	CC	CC	CC	TT	CC	CC
rs1_14264638	NA	1	14264638	NA	NA	NA	NA	NA	NA	NA	CC	TT	TT	TT	CC	TT	CC	TT	CC	CC	CC	TT	CC	TT	CC	TT	CC	CC	TT	TT	TT	TT	CC	TT	TT	TT	TT	CC	TT	CC	TT	CC	TT	TT	TT	TT	CC	TT	TT
rs1_14264682	NA	1	14264682	NA	NA	NA	NA	NA	NA	NA	CC	TT	TT	TT	CC	TT	CC	TT	CC	CC	CC	TT	CC	TT	CC	TT	CC	CC	TT	TT	TT	TT	CC	TT	TT	TT	TT	CC	TT	CC	TT	CC	TT	TT	TT	TT	CC	TT	TT
rs1_14264683	NA	1	14264683	NA	NA	NA	NA	NA	NA	NA	AA	GG	GG	GG	AA	GG	AA	GG	AA	AA	AA	GG	AA	GG	AA	GG	AA	AA	GG	GG	GG	GG	AA	GG	GG	GG	GG	AA	GG	AA	GG	AA	GG	GG	GG	GG	AA	GG	GG
rs1_14299688	NA	1	14299688	NA	NA	NA	NA	NA	NA	NA	CC	CC	CC	CC	CC	CC	CC	CC	CC	CC	CC	CC	CC	CC	CC	CC	CC	CC	CC	CC	CC	CC	CC	CC	CC	CC	CC	TT	CC	TT	CC	CC	CC	CC	CC	CC	TT	CC	CC
rs1_14306708	NA	1	14306708	NA	NA	NA	NA	NA	NA	NA	CC	TT	TT	TT	CC	CC	CC	CC	CC	CC	CC	CC	CC	CC	CC	CC	CC	CC	CC	CC	TT	CC	CC	CC	CC	CC	TT	CC	CC	CC	CC	CC	CC	CC	CC	CC	CC	CC	CC
rs1_14306747	NA	1	14306747	NA	NA	NA	NA	NA	NA	NA	GG	GG	GG	GG	GG	GG	GG	GG	GG	GG	GG	GG	GG	GG	GG	GG	GG	GG	GG	GG	GG	GG	GG	GG	GG	GG	GG	AA	GG	AA	GG	GG	GG	GG	GG	GG	AA	GG	GG
rs1_14323019	NA	1	14323019	NA	NA	NA	NA	NA	NA	NA	TT	CC	CC	CC	CC	CC	CC	CC	CC	CC	CC	CC	CC	CC	CC	CC	CC	CC	CC	CC	CC	CC	CC	CC	CC	CC	CC	TT	CC	TT	CC	CC	CC	CC	CC	CC	TT	CC	CC
rs1_14326239	NA	1	14326239	NA	NA	NA	NA	NA	NA	NA	GG	CC	CC	CC	CC	GG	GG	CC	CC	CC	CC	CC	CC	GG	GG	GG	GG	CC	GG	GG	CC	GG	GG	GG	CC	CC	CC	GG	GG	GG	GG	CC	GG	CC	GG	GG	GG	GG	GG
rs1_14326248	NA	1	14326248	NA	NA	NA	NA	NA	NA	NA	GG	CC	CC	CC	CC	GG	GG	CC	CC	CC	CC	CC	CC	GG	GG	GG	GG	CC	GG	GG	CC	GG	GG	GG	CC	CC	CC	GG	GG	GG	GG	CC	GG	CC	GG	GG	GG	GG	GG
rs1_14326279	NA	1	14326279	NA	NA	NA	NA	NA	NA	NA	AA	GG	GG	GG	GG	AA	AA	GG	GG	GG	GG	GG	GG	AA	AA	AA	AA	GG	AA	AA	GG	AA	AA	AA	GG	GG	GG	AA	AA	AA	AA	GG	AA	GG	AA	AA	AA	AA	AA
rs1_14326379	NA	1	14326379	NA	NA	NA	NA	NA	NA	NA	GG	CC	CC	CC	CC	GG	GG	CC	CC	CC	CC	CC	CC	GG	GG	GG	GG	CC	GG	GG	CC	GG	GG	GG	CC	CC	CC	GG	GG	GG	GG	CC	GG	CC	GG	GG	GG	GG	GG
rs1_14329064	NA	1	14329064	NA	NA	NA	NA	NA	NA	NA	GG	TT	TT	TT	GG	GG	GG	GG	TT	TT	TT	TT	TT	GG	GG	GG	GG	TT	GG	GG	TT	GG	GG	GG	TT	TT	TT	GG	GG	GG	GG	TT	GG	TT	GG	GG	GG	GG	GG
rs1_14346639	NA	1	14346639	NA	NA	NA	NA	NA	NA	NA	AA	GG	GG	GG	GG	GG	GG	GG	GG	GG	GG	GG	GG	GG	GG	GG	GG	GG	GG	GG	GG	GG	GG	GG	GG	GG	GG	AA	GG	AA	GG	GG	GG	GG	GG	GG	AA	GG	GG
rs1_14346668	NA	1	14346668	NA	NA	NA	NA	NA	NA	NA	CC	TT	TT	TT	CC	CC	CC	CC	TT	TT	TT	TT	TT	CC	CC	CC	CC	TT	CC	CC	TT	CC	CC	CC	TT	TT	TT	CC	CC	CC	CC	TT	CC	TT	CC	CC	CC	CC	CC
rs1_14346703	NA	1	14346703	NA	NA	NA	NA	NA	NA	NA	TT	CC	CC	CC	CC	CC	CC	CC	CC	CC	CC	CC	CC	CC	CC	CC	CC	CC	CC	CC	CC	CC	CC	CC	CC	CC	CC	TT	CC	TT	CC	CC	CC	CC	CC	CC	TT	CC	CC
rs1_14346708	NA	1	14346708	NA	NA	NA	NA	NA	NA	NA	TT	AA	AA	AA	AA	AA	AA	AA	AA	AA	AA	AA	AA	AA	AA	AA	AA	AA	AA	AA	AA	AA	AA	AA	AA	AA	AA	TT	AA	TT	AA	AA	AA	AA	AA	AA	TT	AA	AA
rs1_14346709	NA	1	14346709	NA	NA	NA	NA	NA	NA	NA	TT	CC	CC	CC	CC	CC	CC	CC	CC	CC	CC	CC	CC	CC	CC	CC	CC	CC	CC	CC	CC	CC	CC	CC	CC	CC	CC	TT	CC	TT	CC	CC	CC	CC	CC	CC	TT	CC	CC
rs1_14350746	NA	1	14350746	NA	NA	NA	NA	NA	NA	NA	AA	GG	GG	GG	GG	GG	GG	GG	GG	GG	GG	GG	GG	GG	GG	GG	GG	GG	GG	GG	GG	GG	GG	GG	GG	GG	GG	AA	GG	AA	GG	GG	GG	GG	GG	GG	AA	GG	GG
rs1_14356277	NA	1	14356277	NA	NA	NA	NA	NA	NA	NA	AA	GG	GG	GG	GG	GG	GG	GG	GG	GG	GG	GG	GG	GG	GG	GG	GG	GG	GG	GG	GG	GG	GG	GG	GG	GG	GG	AA	GG	AA	GG	GG	GG	GG	GG	GG	AA	GG	GG
rs1_14356368	NA	1	14356368	NA	NA	NA	NA	NA	NA	NA	CC	AA	AA	AA	CC	CC	CC	CC	AA	AA	AA	AA	AA	CC	CC	CC	CC	AA	CC	CC	AA	CC	CC	CC	AA	AA	AA	CC	CC	CC	CC	AA	CC	AA	CC	CC	CC	CC	CC
rs1_14356936	NA	1	14356936	NA	NA	NA	NA	NA	NA	NA	TT	CC	CC	CC	CC	CC	CC	CC	CC	CC	CC	CC	CC	CC	CC	CC	CC	CC	CC	CC	CC	CC	CC	CC	CC	CC	CC	TT	CC	TT	CC	CC	CC	CC	CC	CC	TT	CC	CC
rs1_14379609	NA	1	14379609	NA	NA	NA	NA	NA	NA	NA	AA	GG	GG	GG	GG	GG	GG	GG	GG	GG	GG	GG	GG	GG	GG	GG	GG	GG	GG	GG	GG	GG	GG	GG	GG	GG	GG	AA	GG	AA	GG	GG	GG	GG	GG	GG	AA	GG	GG
rs1_14379683	NA	1	14379683	NA	NA	NA	NA	NA	NA	NA	TT	TT	TT	TT	TT	TT	CC	TT	TT	TT	TT	TT	TT	TT	CC	TT	CC	TT	TT	TT	TT	TT	CC	TT	TT	TT	TT	TT	TT	TT	TT	TT	TT	TT	TT	TT	TT	TT	TT
rs1_14383471	NA	1	14383471	NA	NA	NA	NA	NA	NA	NA	GG	AA	AA	AA	GG	AA	AA	AA	AA	AA	AA	AA	AA	AA	AA	AA	AA	AA	AA	AA	AA	AA	AA	AA	AA	AA	AA	GG	AA	GG	AA	AA	AA	AA	AA	AA	GG	AA	AA
rs1_14403688	NA	1	14403688	NA	NA	NA	NA	NA	NA	NA	GG	GG	GG	GG	GG	AA	GG	GG	GG	GG	GG	GG	GG	AA	GG	AA	GG	GG	AA	AA	GG	AA	GG	AA	GG	GG	GG	GG	AA	GG	AA	GG	AA	GG	AA	AA	GG	AA	AA
rs1_14408156	NA	1	14408156	NA	NA	NA	NA	NA	NA	NA	CC	TT	TT	TT	TT	TT	TT	TT	TT	TT	TT	TT	TT	TT	TT	TT	TT	TT	TT	TT	TT	TT	TT	TT	TT	TT	TT	CC	TT	CC	TT	TT	TT	TT	TT	TT	CC	TT	TT
rs1_14435271	NA	1	14435271	NA	NA	NA	NA	NA	NA	NA	GG	GG	GG	GG	GG	GG	GG	GG	AA	AA	AA	AA	AA	GG	GG	GG	GG	AA	GG	GG	GG	GG	GG	GG	AA	AA	GG	GG	GG	GG	GG	AA	GG	AA	GG	GG	GG	GG	GG
rs1_14435277	NA	1	14435277	NA	NA	NA	NA	NA	NA	NA	GG	GG	GG	GG	GG	GG	GG	GG	AA	AA	AA	AA	AA	GG	GG	GG	GG	AA	GG	GG	GG	GG	GG	GG	AA	AA	GG	GG	GG	GG	GG	AA	GG	AA	GG	GG	GG	GG	GG
rs1_14438516	NA	1	14438516	NA	NA	NA	NA	NA	NA	NA	CC	CC	CC	CC	CC	CC	CC	CC	TT	TT	TT	TT	TT	CC	CC	CC	CC	TT	CC	CC	CC	CC	CC	CC	TT	TT	CC	CC	CC	CC	CC	TT	CC	TT	CC	CC	CC	CC	CC
rs1_14438527	NA	1	14438527	NA	NA	NA	NA	NA	NA	NA	CC	GG	GG	GG	GG	GG	GG	GG	GG	GG	GG	GG	GG	GG	GG	GG	GG	GG	GG	GG	GG	GG	GG	GG	GG	GG	GG	CC	GG	CC	GG	GG	GG	GG	GG	GG	CC	GG	GG
rs1_14438679	NA	1	14438679	NA	NA	NA	NA	NA	NA	NA	TT	TT	TT	TT	TT	AA	TT	TT	TT	TT	TT	TT	TT	AA	TT	AA	TT	TT	AA	AA	TT	AA	TT	AA	TT	TT	TT	TT	AA	TT	AA	TT	AA	TT	AA	AA	TT	AA	AA
rs1_14438720	NA	1	14438720	NA	NA	NA	NA	NA	NA	NA	CC	CC	CC	CC	CC	CC	AA	CC	CC	CC	CC	CC	CC	CC	AA	CC	AA	CC	CC	CC	CC	CC	AA	CC	CC	CC	CC	CC	CC	CC	CC	CC	CC	CC	CC	CC	CC	CC	CC
rs1_14439404	NA	1	14439404	NA	NA	NA	NA	NA	NA	NA	CC	CC	CC	CC	CC	CC	CC	CC	TT	TT	TT	TT	TT	CC	CC	CC	CC	TT	CC	CC	CC	CC	CC	CC	TT	TT	CC	CC	CC	CC	TT	TT	CC	TT	CC	CC	CC	CC	CC
rs1_14440013	NA	1	14440013	NA	NA	NA	NA	NA	NA	NA	TT	CC	CC	CC	CC	CC	CC	CC	TT	TT	TT	TT	TT	CC	CC	CC	CC	TT	CC	CC	CC	CC	CC	CC	TT	TT	CC	TT	CC	TT	TT	TT	CC	TT	CC	CC	TT	CC	CC
rs1_14440058	NA	1	14440058	NA	NA	NA	NA	NA	NA	NA	GG	GG	GG	GG	GG	AA	AA	GG	GG	GG	GG	GG	GG	AA	AA	AA	AA	GG	AA	AA	GG	AA	AA	AA	GG	GG	GG	GG	AA	GG	GG	GG	AA	GG	AA	AA	GG	AA	AA
rs1_14440061	NA	1	14440061	NA	NA	NA	NA	NA	NA	NA	AA	CC	CC	CC	AA	AA	AA	AA	AA	AA	AA	AA	AA	AA	AA	AA	AA	AA	AA	AA	CC	AA	AA	AA	AA	AA	CC	AA	AA	AA	AA	AA	AA	AA	AA	AA	AA	AA	AA
rs1_14440063	NA	1	14440063	NA	NA	NA	NA	NA	NA	NA	CC	TT	TT	TT	CC	CC	CC	CC	CC	CC	CC	CC	CC	CC	CC	CC	CC	CC	CC	CC	TT	CC	CC	CC	CC	CC	TT	CC	CC	CC	CC	CC	CC	CC	CC	CC	CC	CC	CC
rs1_14444236	NA	1	14444236	NA	NA	NA	NA	NA	NA	NA	CC	AA	AA	AA	AA	AA	AA	AA	AA	AA	AA	AA	AA	AA	AA	AA	AA	AA	AA	AA	AA	AA	AA	AA	AA	AA	AA	CC	AA	CC	AA	AA	AA	AA	AA	AA	CC	AA	AA
rs1_14444257	NA	1	14444257	NA	NA	NA	NA	NA	NA	NA	TT	CC	CC	CC	CC	CC	CC	CC	CC	CC	CC	CC	CC	CC	CC	CC	CC	CC	CC	CC	CC	CC	CC	CC	CC	CC	CC	TT	CC	TT	CC	CC	CC	CC	CC	CC	TT	CC	CC
rs1_14444310	NA	1	14444310	NA	NA	NA	NA	NA	NA	NA	AA	GG	GG	GG	GG	GG	GG	GG	GG	GG	GG	GG	GG	GG	GG	GG	GG	GG	GG	GG	GG	GG	GG	GG	GG	GG	GG	AA	GG	AA	GG	GG	GG	GG	GG	GG	AA	GG	GG
rs1_14444311	NA	1	14444311	NA	NA	NA	NA	NA	NA	NA	CC	TT	TT	TT	CC	TT	TT	CC	CC	CC	CC	CC	CC	TT	TT	TT	TT	CC	TT	TT	TT	TT	TT	TT	CC	CC	TT	CC	TT	CC	CC	CC	TT	CC	TT	TT	CC	TT	TT
rs1_14444314	NA	1	14444314	NA	NA	NA	NA	NA	NA	NA	GG	GG	GG	GG	GG	GG	GG	TT	TT	TT	TT	TT	TT	GG	GG	GG	GG	TT	GG	GG	GG	GG	GG	GG	TT	TT	GG	GG	GG	GG	TT	TT	GG	TT	GG	GG	GG	GG	GG
rs1_14444320	NA	1	14444320	NA	NA	NA	NA	NA	NA	NA	TT	CC	CC	CC	CC	CC	CC	CC	CC	CC	CC	CC	CC	CC	CC	CC	CC	CC	CC	CC	CC	CC	CC	CC	CC	CC	CC	TT	CC	TT	CC	CC	CC	CC	CC	CC	TT	CC	CC
rs1_14444321	NA	1	14444321	NA	NA	NA	NA	NA	NA	NA	GG	GG	GG	GG	GG	AA	GG	GG	GG	GG	GG	GG	GG	AA	GG	AA	GG	GG	AA	AA	GG	AA	GG	AA	GG	GG	GG	GG	AA	GG	GG	GG	AA	GG	AA	AA	GG	AA	AA
rs1_14444337	NA	1	14444337	NA	NA	NA	NA	NA	NA	NA	CC	CC	CC	CC	CC	TT	CC	CC	CC	CC	CC	CC	CC	TT	CC	TT	CC	CC	TT	TT	CC	TT	CC	TT	CC	CC	CC	CC	TT	CC	CC	CC	TT	CC	TT	TT	CC	TT	TT
rs1_14444925	NA	1	14444925	NA	NA	NA	NA	NA	NA	NA	TT	TT	TT	TT	TT	TT	TT	CC	CC	CC	CC	CC	CC	TT	TT	TT	TT	CC	TT	TT	TT	TT	TT	TT	CC	CC	TT	TT	TT	TT	CC	CC	TT	CC	TT	TT	TT	TT	TT
rs1_14451764	NA	1	14451764	NA	NA	NA	NA	NA	NA	NA	GG	AA	AA	AA	GG	AA	GG	GG	AA	GG	AA	GG	AA	AA	GG	AA	GG	AA	AA	AA	AA	AA	GG	AA	GG	GG	AA	GG	AA	GG	GG	GG	AA	GG	AA	AA	GG	AA	AA
rs1_14475037	NA	1	14475037	NA	NA	NA	NA	NA	NA	NA	GG	AA	AA	AA	GG	GG	AA	GG	AA	GG	AA	GG	AA	GG	AA	GG	AA	AA	GG	AA	AA	GG	AA	GG	GG	GG	AA	GG	GG	GG	GG	GG	GG	GG	GG	GG	GG	GG	GG
rs1_14475044	NA	1	14475044	NA	NA	NA	NA	NA	NA	NA	TT	CC	CC	CC	CC	CC	CC	CC	CC	CC	CC	CC	CC	CC	CC	CC	CC	CC	CC	CC	CC	CC	CC	CC	CC	CC	CC	TT	CC	TT	CC	CC	CC	CC	CC	CC	TT	CC	CC
rs1_14482506	NA	1	14482506	NA	NA	NA	NA	NA	NA	NA	TT	CC	CC	CC	TT	TT	TT	TT	CC	TT	CC	TT	CC	TT	TT	TT	TT	CC	TT	CC	CC	TT	TT	TT	TT	TT	CC	TT	TT	TT	TT	TT	TT	TT	TT	TT	TT	TT	TT
rs1_14482535	NA	1	14482535	NA	NA	NA	NA	NA	NA	NA	AA	AA	AA	AA	GG	GG	AA	GG	AA	GG	AA	GG	AA	GG	AA	GG	AA	AA	GG	AA	AA	GG	AA	GG	GG	GG	AA	GG	GG	GG	GG	GG	GG	GG	GG	GG	GG	GG	GG
rs1_14482574	NA	1	14482574	NA	NA	NA	NA	NA	NA	NA	CC	CC	CC	CC	CC	AA	CC	CC	CC	CC	CC	CC	CC	AA	CC	AA	CC	CC	AA	CC	CC	AA	CC	AA	CC	CC	CC	CC	AA	CC	CC	CC	AA	CC	AA	AA	CC	AA	AA
rs1_14482575	NA	1	14482575	NA	NA	NA	NA	NA	NA	NA	TT	AA	AA	AA	AA	AA	AA	AA	AA	AA	AA	AA	AA	AA	AA	AA	AA	AA	AA	AA	AA	AA	AA	AA	AA	AA	AA	AA	AA	AA	AA	AA	AA	AA	AA	AA	AA	AA	AA
rs1_14483915	NA	1	14483915	NA	NA	NA	NA	NA	NA	NA	CC	AA	AA	AA	AA	AA	AA	AA	AA	AA	AA	AA	AA	AA	AA	AA	AA	AA	AA	AA	AA	AA	AA	AA	AA	AA	AA	AA	AA	AA	AA	AA	AA	AA	AA	AA	AA	AA	AA
rs1_14506400	NA	1	14506400	NA	NA	NA	NA	NA	NA	NA	CC	CC	CC	CC	CC	TT	CC	CC	CC	CC	CC	CC	CC	TT	CC	TT	CC	CC	TT	CC	CC	TT	CC	TT	CC	CC	CC	CC	TT	CC	CC	CC	TT	CC	TT	TT	CC	TT	TT
rs1_14510179	NA	1	14510179	NA	NA	NA	NA	NA	NA	NA	TT	CC	CC	CC	CC	CC	CC	CC	CC	CC	CC	CC	CC	CC	CC	CC	CC	CC	CC	CC	CC	CC	CC	CC	CC	CC	CC	TT	CC	TT	CC	CC	CC	CC	CC	CC	TT	CC	CC
rs1_14517873	NA	1	14517873	NA	NA	NA	NA	NA	NA	NA	GG	CC	CC	CC	CC	CC	CC	CC	CC	CC	CC	CC	CC	CC	CC	CC	CC	CC	CC	CC	CC	CC	CC	CC	CC	CC	CC	GG	CC	GG	CC	CC	CC	CC	CC	CC	GG	CC	CC
rs1_14531457	NA	1	14531457	NA	NA	NA	NA	NA	NA	NA	AA	AA	AA	AA	AA	AA	AA	AA	AA	GG	AA	GG	AA	AA	AA	AA	AA	AA	AA	AA	AA	AA	AA	AA	GG	GG	AA	AA	AA	AA	GG	GG	AA	GG	AA	AA	AA	AA	AA
rs1_14531509	NA	1	14531509	NA	NA	NA	NA	NA	NA	NA	CC	CC	CC	CC	CC	CC	CC	CC	CC	TT	CC	CC	CC	CC	CC	CC	CC	CC	CC	CC	CC	CC	CC	CC	TT	TT	CC	CC	CC	CC	TT	TT	CC	TT	CC	CC	CC	CC	CC
rs1_14531521	NA	1	14531521	NA	NA	NA	NA	NA	NA	NA	CC	CC	CC	CC	CC	CC	CC	CC	CC	TT	CC	CC	CC	CC	CC	CC	CC	CC	CC	CC	CC	CC	CC	CC	TT	TT	CC	CC	CC	CC	TT	TT	CC	TT	CC	CC	CC	CC	CC
rs1_14533595	NA	1	14533595	NA	NA	NA	NA	NA	NA	NA	TT	CC	CC	CC	CC	CC	CC	CC	CC	CC	CC	CC	CC	CC	CC	CC	CC	CC	CC	CC	CC	CC	CC	CC	CC	CC	CC	TT	CC	TT	CC	CC	CC	CC	CC	CC	TT	CC	CC
rs1_14533596	NA	1	14533596	NA	NA	NA	NA	NA	NA	NA	TT	CC	CC	CC	CC	CC	CC	CC	CC	CC	CC	CC	CC	CC	CC	CC	CC	CC	CC	CC	CC	CC	CC	CC	CC	CC	CC	TT	CC	TT	CC	CC	CC	CC	CC	CC	TT	CC	CC
rs1_14579918	NA	1	14579918	NA	NA	NA	NA	NA	NA	NA	GG	TT	TT	TT	TT	TT	TT	TT	TT	TT	TT	TT	TT	TT	TT	TT	TT	TT	TT	TT	TT	TT	TT	TT	TT	TT	TT	GG	TT	GG	TT	TT	TT	TT	TT	TT	GG	TT	TT
rs1_14579936	NA	1	14579936	NA	NA	NA	NA	NA	NA	NA	AA	GG	GG	GG	GG	GG	GG	GG	GG	GG	GG	GG	GG	GG	GG	GG	GG	GG	GG	GG	GG	GG	GG	GG	GG	GG	GG	AA	GG	AA	GG	GG	GG	GG	GG	GG	AA	GG	GG
rs1_14579945	NA	1	14579945	NA	NA	NA	NA	NA	NA	NA	CC	GG	GG	GG	GG	GG	GG	GG	GG	GG	GG	GG	GG	GG	GG	GG	GG	GG	GG	GG	GG	GG	GG	GG	GG	GG	GG	CC	GG	CC	GG	GG	GG	GG	GG	GG	CC	GG	GG
rs1_14591701	NA	1	14591701	NA	NA	NA	NA	NA	NA	NA	AA	GG	GG	GG	GG	GG	GG	GG	GG	GG	GG	GG	GG	GG	GG	GG	GG	GG	GG	GG	GG	GG	GG	GG	GG	GG	GG	AA	GG	AA	GG	GG	GG	GG	GG	GG	AA	GG	GG
rs1_14593353	NA	1	14593353	NA	NA	NA	NA	NA	NA	NA	TT	CC	CC	CC	CC	CC	CC	CC	CC	CC	CC	CC	CC	CC	CC	CC	CC	CC	CC	CC	CC	CC	CC	CC	CC	CC	CC	TT	CC	TT	CC	CC	CC	CC	CC	CC	TT	CC	CC
rs1_14593424	NA	1	14593424	NA	NA	NA	NA	NA	NA	NA	CC	AA	AA	AA	CC	CC	CC	CC	AA	AA	AA	AA	AA	CC	CC	CC	CC	AA	CC	AA	AA	CC	CC	CC	AA	AA	AA	CC	CC	CC	AA	AA	CC	AA	CC	CC	CC	CC	CC
rs1_14603499	NA	1	14603499	NA	NA	NA	NA	NA	NA	NA	CC	CC	CC	CC	CC	AA	CC	CC	CC	AA	CC	AA	CC	AA	CC	AA	CC	CC	AA	CC	CC	AA	CC	AA	AA	AA	CC	CC	AA	CC	AA	AA	AA	AA	AA	AA	CC	AA	AA
rs1_14612053	NA	1	14612053	NA	NA	NA	NA	NA	NA	NA	GG	AA	AA	AA	AA	GG	AA	AA	AA	GG	AA	GG	AA	GG	AA	GG	AA	AA	GG	AA	AA	GG	AA	GG	GG	GG	AA	GG	GG	GG	GG	GG	GG	GG	GG	GG	GG	GG	GG
rs1_14612094	NA	1	14612094	NA	NA	NA	NA	NA	NA	NA	GG	GG	GG	GG	GG	GG	GG	GG	GG	AA	GG	AA	GG	GG	GG	GG	GG	GG	GG	GG	GG	GG	GG	GG	AA	AA	GG	GG	GG	GG	AA	AA	GG	AA	GG	GG	GG	GG	GG
rs1_14626237	NA	1	14626237	NA	NA	NA	NA	NA	NA	NA	CC	TT	TT	TT	CC	TT	TT	CC	TT	TT	TT	TT	TT	TT	TT	TT	TT	TT	TT	TT	TT	TT	TT	TT	TT	TT	TT	CC	TT	CC	TT	TT	TT	TT	TT	TT	CC	TT	TT
rs1_14631258	NA	1	14631258	NA	NA	NA	NA	NA	NA	NA	GG	GG	GG	GG	GG	TT	GG	GG	GG	TT	GG	TT	GG	TT	GG	TT	GG	GG	TT	TT	GG	TT	GG	TT	TT	TT	GG	GG	TT	GG	TT	TT	TT	TT	TT	TT	GG	TT	TT
rs1_14681700	NA	1	14681700	NA	NA	NA	NA	NA	NA	NA	GG	TT	TT	TT	GG	TT	TT	GG	TT	TT	TT	TT	TT	TT	TT	TT	TT	TT	TT	TT	TT	TT	TT	TT	TT	TT	TT	GG	TT	GG	TT	TT	TT	TT	TT	TT	GG	TT	TT
rs1_14681706	NA	1	14681706	NA	NA	NA	NA	NA	NA	NA	GG	GG	GG	GG	GG	TT	GG	GG	GG	GG	GG	GG	GG	TT	GG	TT	GG	GG	TT	GG	GG	TT	GG	TT	GG	GG	GG	GG	TT	GG	GG	GG	TT	GG	TT	TT	GG	TT	TT
rs1_14732827	NA	1	14732827	NA	NA	NA	NA	NA	NA	NA	GG	AA	AA	AA	GG	AA	AA	GG	AA	AA	AA	AA	AA	AA	AA	AA	AA	AA	AA	AA	AA	AA	AA	AA	AA	AA	AA	GG	AA	GG	AA	AA	AA	AA	AA	AA	GG	AA	AA
rs1_14749956	NA	1	14749956	NA	NA	NA	NA	NA	NA	NA	GG	AA	AA	AA	GG	AA	GG	GG	AA	GG	AA	GG	AA	AA	GG	AA	GG	AA	AA	GG	AA	AA	GG	AA	GG	GG	AA	GG	AA	GG	GG	GG	AA	GG	AA	AA	GG	AA	AA
rs1_14749963	NA	1	14749963	NA	NA	NA	NA	NA	NA	NA	CC	TT	TT	TT	CC	TT	CC	CC	TT	TT	TT	TT	TT	TT	CC	TT	CC	TT	TT	CC	TT	TT	CC	TT	TT	TT	TT	CC	TT	CC	TT	TT	TT	TT	TT	TT	CC	TT	TT
rs1_14749981	NA	1	14749981	NA	NA	NA	NA	NA	NA	NA	GG	AA	AA	AA	GG	AA	AA	GG	AA	AA	AA	AA	AA	AA	AA	AA	AA	AA	AA	GG	AA	AA	AA	AA	AA	AA	AA	GG	AA	GG	AA	AA	AA	AA	AA	AA	GG	AA	AA
rs1_14750096	NA	1	14750096	NA	NA	NA	NA	NA	NA	NA	GG	AA	AA	AA	GG	AA	GG	GG	AA	GG	AA	GG	AA	AA	GG	AA	GG	AA	AA	AA	AA	AA	GG	AA	GG	GG	AA	GG	AA	GG	GG	GG	AA	GG	AA	AA	GG	AA	AA
rs1_14750163	NA	1	14750163	NA	NA	NA	NA	NA	NA	NA	GG	GG	GG	GG	GG	GG	GG	GG	GG	AA	GG	AA	GG	GG	GG	GG	GG	GG	GG	GG	GG	GG	GG	GG	AA	AA	GG	GG	GG	GG	AA	AA	GG	AA	GG	GG	GG	GG	GG
rs1_14750225	NA	1	14750225	NA	NA	NA	NA	NA	NA	NA	AA	GG	GG	GG	GG	GG	GG	GG	GG	GG	GG	GG	GG	GG	GG	GG	GG	GG	GG	GG	GG	GG	GG	GG	GG	GG	GG	AA	GG	AA	GG	GG	GG	GG	GG	GG	AA	GG	GG
rs1_14769355	NA	1	14769355	NA	NA	NA	NA	NA	NA	NA	GG	GG	GG	GG	AA	GG	AA	AA	GG	GG	GG	GG	GG	GG	AA	GG	AA	GG	GG	GG	GG	GG	AA	GG	GG	GG	GG	GG	GG	GG	GG	GG	GG	GG	GG	GG	GG	GG	GG
rs1_14769393	NA	1	14769393	NA	NA	NA	NA	NA	NA	NA	CC	TT	TT	TT	CC	TT	CC	CC	TT	CC	TT	CC	TT	TT	CC	TT	CC	TT	TT	TT	TT	TT	CC	TT	CC	CC	TT	CC	TT	CC	CC	CC	TT	CC	TT	TT	CC	TT	TT
rs1_14771948	NA	1	14771948	NA	NA	NA	NA	NA	NA	NA	GG	AA	AA	AA	GG	AA	GG	GG	AA	GG	AA	GG	AA	AA	GG	AA	GG	AA	AA	AA	AA	AA	GG	AA	GG	GG	AA	GG	AA	GG	GG	GG	AA	GG	AA	AA	GG	AA	AA
rs1_14787991	NA	1	14787991	NA	NA	NA	NA	NA	NA	NA	AA	GG	GG	GG	GG	GG	GG	GG	GG	GG	GG	GG	GG	GG	GG	GG	GG	GG	GG	GG	GG	GG	GG	GG	GG	GG	GG	AA	GG	AA	GG	GG	GG	GG	GG	GG	AA	GG	GG
rs1_14788050	NA	1	14788050	NA	NA	NA	NA	NA	NA	NA	AA	GG	GG	GG	GG	GG	GG	GG	GG	GG	GG	GG	GG	GG	GG	GG	GG	GG	GG	GG	GG	GG	GG	GG	GG	GG	GG	AA	GG	AA	GG	GG	GG	GG	GG	GG	AA	GG	GG
rs1_14788143	NA	1	14788143	NA	NA	NA	NA	NA	NA	NA	GG	AA	AA	AA	GG	AA	GG	GG	AA	GG	AA	GG	AA	AA	GG	AA	GG	AA	AA	AA	AA	AA	GG	AA	GG	GG	AA	GG	AA	GG	GG	GG	AA	GG	AA	AA	GG	AA	AA
rs1_14788188	NA	1	14788188	NA	NA	NA	NA	NA	NA	NA	GG	AA	AA	AA	GG	AA	GG	GG	AA	GG	AA	GG	AA	AA	GG	AA	GG	AA	AA	AA	AA	AA	GG	AA	GG	GG	AA	GG	AA	GG	GG	GG	AA	GG	AA	AA	GG	AA	AA
rs1_14788206	NA	1	14788206	NA	NA	NA	NA	NA	NA	NA	AA	GG	GG	GG	GG	GG	GG	GG	GG	GG	GG	GG	GG	GG	GG	GG	GG	GG	GG	GG	GG	GG	GG	GG	GG	GG	GG	AA	GG	AA	GG	GG	GG	GG	GG	GG	AA	GG	GG
rs1_14788222	NA	1	14788222	NA	NA	NA	NA	NA	NA	NA	GG	AA	AA	AA	GG	AA	GG	GG	AA	GG	AA	GG	AA	AA	GG	AA	GG	AA	AA	AA	AA	AA	GG	AA	GG	GG	AA	GG	AA	GG	GG	GG	AA	GG	AA	AA	GG	AA	AA
rs1_14812583	NA	1	14812583	NA	NA	NA	NA	NA	NA	NA	AA	GG	GG	GG	GG	GG	GG	GG	GG	AA	GG	AA	GG	GG	GG	GG	GG	GG	GG	GG	GG	GG	GG	GG	AA	AA	GG	AA	GG	AA	AA	AA	GG	AA	GG	GG	AA	GG	GG
rs1_14812634	NA	1	14812634	NA	NA	NA	NA	NA	NA	NA	CC	TT	TT	TT	TT	TT	TT	TT	TT	CC	TT	CC	TT	TT	TT	TT	TT	TT	TT	TT	TT	TT	TT	TT	CC	CC	TT	CC	TT	CC	CC	CC	TT	CC	TT	TT	CC	TT	TT
rs1_14813042	NA	1	14813042	NA	NA	NA	NA	NA	NA	NA	AA	TT	TT	TT	TT	TT	TT	TT	TT	AA	TT	AA	TT	TT	TT	TT	TT	TT	TT	TT	TT	TT	TT	TT	AA	AA	TT	AA	TT	AA	AA	AA	TT	AA	TT	TT	AA	TT	TT
rs1_14814604	NA	1	14814604	NA	NA	NA	NA	NA	NA	NA	AA	GG	GG	GG	GG	GG	GG	GG	GG	AA	GG	AA	GG	GG	GG	GG	GG	GG	GG	GG	GG	GG	GG	GG	AA	AA	GG	AA	GG	AA	AA	AA	GG	AA	GG	GG	AA	GG	GG
rs1_14814636	NA	1	14814636	NA	NA	NA	NA	NA	NA	NA	TT	GG	GG	GG	GG	GG	GG	GG	GG	TT	GG	TT	GG	GG	GG	GG	GG	GG	GG	GG	GG	GG	GG	GG	TT	TT	GG	TT	GG	TT	TT	TT	GG	TT	GG	GG	TT	GG	GG
rs1_14818347	NA	1	14818347	NA	NA	NA	NA	NA	NA	NA	CC	GG	GG	GG	CC	GG	CC	CC	GG	CC	GG	CC	GG	GG	CC	GG	CC	GG	GG	GG	GG	GG	CC	GG	CC	CC	GG	CC	GG	CC	CC	CC	GG	CC	GG	GG	CC	GG	GG
rs1_14818397	NA	1	14818397	NA	NA	NA	NA	NA	NA	NA	GG	TT	TT	TT	TT	TT	TT	TT	TT	GG	TT	GG	TT	TT	TT	TT	TT	TT	TT	TT	TT	TT	TT	TT	GG	GG	TT	GG	TT	GG	GG	GG	TT	GG	TT	TT	GG	TT	TT
rs1_14818415	NA	1	14818415	NA	NA	NA	NA	NA	NA	NA	AA	CC	CC	CC	AA	CC	AA	AA	CC	AA	CC	AA	CC	CC	AA	CC	AA	CC	CC	CC	CC	CC	AA	CC	AA	AA	CC	AA	CC	AA	AA	AA	CC	AA	CC	CC	AA	CC	CC
rs1_14821740	NA	1	14821740	NA	NA	NA	NA	NA	NA	NA	TT	TT	TT	TT	TT	TT	TT	TT	TT	CC	TT	CC	TT	TT	TT	TT	TT	TT	TT	TT	TT	TT	TT	TT	CC	CC	TT	TT	TT	TT	CC	CC	TT	CC	TT	TT	TT	TT	TT
rs1_14821825	NA	1	14821825	NA	NA	NA	NA	NA	NA	NA	TT	TT	TT	TT	TT	TT	TT	TT	TT	CC	TT	CC	TT	TT	TT	TT	TT	TT	TT	TT	TT	TT	TT	TT	CC	CC	TT	TT	TT	TT	CC	CC	TT	CC	TT	TT	TT	TT	TT
rs1_14825650	NA	1	14825650	NA	NA	NA	NA	NA	NA	NA	AA	AA	AA	AA	AA	AA	AA	AA	AA	CC	AA	CC	AA	AA	AA	AA	AA	AA	AA	AA	AA	AA	AA	AA	CC	CC	AA	AA	AA	AA	CC	CC	AA	CC	AA	AA	AA	AA	AA
rs1_14825662	NA	1	14825662	NA	NA	NA	NA	NA	NA	NA	TT	TT	TT	TT	TT	TT	TT	TT	TT	CC	TT	CC	TT	TT	TT	TT	TT	TT	TT	TT	TT	TT	TT	TT	CC	CC	TT	TT	TT	TT	CC	CC	TT	CC	TT	TT	TT	TT	TT
rs1_14825665	NA	1	14825665	NA	NA	NA	NA	NA	NA	NA	CC	CC	CC	CC	CC	CC	CC	CC	CC	TT	CC	TT	CC	CC	CC	CC	CC	CC	CC	CC	CC	CC	CC	CC	TT	TT	CC	CC	CC	CC	TT	TT	CC	TT	CC	CC	CC	CC	CC
rs1_14825671	NA	1	14825671	NA	NA	NA	NA	NA	NA	NA	GG	GG	GG	GG	GG	GG	GG	GG	GG	AA	GG	AA	GG	GG	GG	GG	GG	GG	GG	GG	GG	GG	GG	GG	AA	AA	GG	GG	GG	GG	AA	AA	GG	AA	GG	GG	GG	GG	GG
rs1_14825749	NA	1	14825749	NA	NA	NA	NA	NA	NA	NA	GG	GG	GG	GG	GG	GG	GG	GG	GG	AA	GG	AA	GG	GG	GG	GG	GG	GG	GG	GG	GG	GG	GG	GG	AA	AA	GG	GG	GG	GG	AA	AA	GG	AA	GG	GG	GG	GG	GG
rs1_14825754	NA	1	14825754	NA	NA	NA	NA	NA	NA	NA	GG	GG	GG	GG	GG	GG	GG	GG	GG	TT	GG	TT	GG	GG	GG	GG	GG	GG	GG	GG	GG	GG	GG	GG	TT	TT	GG	GG	GG	GG	TT	TT	GG	TT	GG	GG	GG	GG	GG
rs1_14825797	NA	1	14825797	NA	NA	NA	NA	NA	NA	NA	GG	AA	AA	AA	AA	AA	AA	AA	AA	AA	AA	AA	AA	AA	AA	AA	AA	AA	AA	AA	AA	AA	AA	AA	AA	AA	AA	GG	AA	GG	AA	AA	AA	AA	AA	AA	GG	AA	AA
rs1_14938480	NA	1	14938480	NA	NA	NA	NA	NA	NA	NA	AA	GG	GG	GG	AA	GG	AA	AA	GG	AA	GG	AA	GG	GG	AA	GG	AA	GG	GG	GG	GG	GG	AA	GG	AA	AA	GG	AA	GG	AA	AA	AA	GG	AA	GG	GG	AA	GG	GG
rs1_14938501	NA	1	14938501	NA	NA	NA	NA	NA	NA	NA	TT	TT	TT	GG	TT	GG	TT	TT	TT	TT	GG	TT	TT	GG	TT	GG	TT	TT	GG	TT	TT	GG	TT	GG	TT	TT	TT	TT	TT	TT	TT	TT	GG	TT	GG	GG	TT	GG	GG
rs1_15090547	NA	1	15090547	NA	NA	NA	NA	NA	NA	NA	CC	CC	CC	CC	CC	CC	CC	CC	CC	TT	CC	TT	CC	CC	CC	CC	CC	CC	CC	CC	CC	CC	CC	CC	TT	TT	CC	CC	CC	CC	TT	TT	CC	TT	CC	CC	CC	CC	CC
rs1_15168020	NA	1	15168020	NA	NA	NA	NA	NA	NA	NA	GG	AA	AA	AA	GG	AA	GG	GG	AA	GG	AA	GG	AA	AA	GG	AA	GG	AA	AA	AA	AA	AA	GG	AA	GG	GG	AA	GG	AA	GG	GG	GG	AA	GG	AA	AA	GG	AA	AA
rs1_15171867	NA	1	15171867	NA	NA	NA	NA	NA	NA	NA	AA	CC	CC	CC	CC	CC	CC	CC	CC	CC	CC	CC	CC	CC	CC	CC	CC	CC	CC	CC	CC	CC	CC	CC	CC	CC	CC	AA	CC	AA	CC	CC	CC	CC	CC	CC	AA	CC	CC
rs1_15171871	NA	1	15171871	NA	NA	NA	NA	NA	NA	NA	GG	AA	AA	AA	GG	AA	GG	GG	AA	GG	AA	GG	AA	AA	GG	AA	GG	AA	AA	AA	AA	AA	GG	AA	GG	GG	AA	GG	AA	GG	GG	GG	AA	GG	AA	AA	GG	AA	AA
rs1_15222948	NA	1	15222948	NA	NA	NA	NA	NA	NA	NA	CC	CC	TT	TT	CC	TT	CC	CC	TT	CC	TT	CC	TT	TT	CC	TT	CC	TT	CC	TT	TT	TT	CC	TT	CC	CC	TT	CC	TT	CC	CC	CC	TT	CC	TT	TT	CC	TT	TT
rs1_15222977	NA	1	15222977	NA	NA	NA	NA	NA	NA	NA	GG	AA	GG	GG	AA	GG	AA	AA	GG	AA	GG	AA	GG	GG	AA	GG	AA	GG	AA	GG	GG	GG	AA	GG	AA	AA	GG	GG	GG	GG	AA	AA	GG	AA	GG	GG	GG	GG	GG
rs1_15231112	NA	1	15231112	NA	NA	NA	NA	NA	NA	NA	GG	GG	AA	AA	GG	AA	GG	GG	AA	GG	AA	GG	AA	AA	GG	AA	GG	AA	AA	AA	AA	AA	GG	AA	GG	GG	AA	GG	AA	GG	GG	GG	AA	GG	AA	AA	GG	AA	AA
rs1_15347929	NA	1	15347929	NA	NA	NA	NA	NA	NA	NA	GG	GG	AA	AA	GG	AA	GG	GG	AA	GG	AA	AA	AA	AA	GG	AA	GG	AA	AA	AA	AA	AA	GG	AA	GG	GG	AA	GG	AA	GG	GG	GG	AA	GG	AA	AA	GG	AA	AA
rs1_15382504	NA	1	15382504	NA	NA	NA	NA	NA	NA	NA	AA	GG	AA	AA	AA	AA	AA	AA	AA	GG	AA	AA	AA	AA	AA	AA	AA	AA	AA	AA	AA	AA	AA	AA	GG	GG	AA	AA	AA	AA	GG	GG	AA	GG	AA	AA	AA	AA	AA
rs1_15382513	NA	1	15382513	NA	NA	NA	NA	NA	NA	NA	GG	TT	GG	GG	GG	GG	GG	GG	GG	TT	GG	GG	GG	GG	GG	GG	GG	GG	GG	GG	GG	GG	GG	GG	TT	TT	GG	GG	GG	GG	TT	TT	GG	TT	GG	GG	GG	GG	GG
rs1_15393848	NA	1	15393848	NA	NA	NA	NA	NA	NA	NA	CC	CC	CC	CC	TT	CC	TT	TT	CC	CC	CC	CC	CC	CC	TT	CC	TT	CC	CC	CC	CC	CC	TT	CC	CC	CC	CC	CC	CC	CC	CC	CC	CC	CC	CC	CC	CC	CC	CC
rs1_15394062	NA	1	15394062	NA	NA	NA	NA	NA	NA	NA	CC	CC	CC	CC	TT	CC	TT	TT	CC	CC	CC	CC	CC	CC	TT	CC	TT	CC	CC	CC	CC	CC	TT	CC	CC	CC	CC	CC	CC	CC	CC	CC	CC	CC	CC	CC	CC	CC	CC
rs1_15394832	NA	1	15394832	NA	NA	NA	NA	NA	NA	NA	CC	CC	CC	CC	TT	CC	TT	TT	CC	CC	CC	CC	CC	CC	TT	CC	TT	CC	CC	CC	CC	CC	TT	CC	CC	CC	CC	CC	CC	CC	CC	CC	CC	CC	CC	CC	CC	CC	CC
rs1_15394856	NA	1	15394856	NA	NA	NA	NA	NA	NA	NA	TT	GG	TT	TT	GG	TT	GG	GG	TT	GG	TT	TT	TT	TT	GG	TT	GG	TT	TT	TT	TT	TT	GG	TT	GG	GG	TT	TT	TT	TT	GG	GG	TT	GG	TT	TT	TT	TT	TT
rs1_15394913	NA	1	15394913	NA	NA	NA	NA	NA	NA	NA	AA	GG	GG	GG	GG	GG	GG	GG	GG	GG	GG	GG	GG	GG	GG	GG	GG	GG	GG	GG	GG	GG	GG	GG	GG	GG	GG	AA	GG	AA	GG	GG	GG	GG	GG	GG	AA	GG	GG
rs1_15394976	NA	1	15394976	NA	NA	NA	NA	NA	NA	NA	GG	GG	GG	GG	AA	GG	AA	AA	GG	GG	GG	GG	GG	GG	AA	GG	AA	GG	GG	GG	GG	GG	AA	GG	GG	GG	GG	GG	GG	GG	GG	GG	GG	GG	GG	GG	GG	GG	GG
rs1_15420246	NA	1	15420246	NA	NA	NA	NA	NA	NA	NA	CC	CC	TT	TT	CC	TT	CC	CC	TT	CC	TT	TT	TT	TT	CC	TT	CC	TT	TT	TT	TT	TT	CC	TT	CC	CC	TT	CC	TT	CC	CC	CC	TT	CC	TT	TT	CC	TT	TT
rs1_15440503	NA	1	15440503	NA	NA	NA	NA	NA	NA	NA	GG	GG	AA	AA	GG	AA	GG	GG	AA	GG	AA	AA	AA	AA	GG	AA	GG	AA	AA	AA	AA	AA	GG	AA	GG	GG	AA	GG	AA	GG	GG	GG	AA	GG	AA	AA	GG	AA	AA
rs1_15440577	NA	1	15440577	NA	NA	NA	NA	NA	NA	NA	AA	AA	GG	GG	AA	GG	AA	AA	GG	AA	GG	GG	GG	GG	AA	GG	AA	GG	GG	GG	GG	GG	AA	GG	AA	AA	GG	AA	GG	AA	AA	AA	GG	AA	GG	GG	AA	GG	GG
rs1_15441315	NA	1	15441315	NA	NA	NA	NA	NA	NA	NA	CC	CC	GG	GG	CC	GG	CC	CC	GG	CC	GG	GG	GG	GG	CC	GG	CC	GG	GG	GG	GG	GG	CC	GG	CC	CC	GG	CC	GG	CC	CC	CC	GG	CC	GG	GG	CC	GG	GG
rs1_15445288	NA	1	15445288	NA	NA	NA	NA	NA	NA	NA	AA	GG	GG	GG	AA	GG	GG	AA	GG	GG	GG	GG	GG	GG	GG	GG	GG	GG	GG	GG	GG	GG	GG	GG	GG	GG	GG	AA	GG	AA	GG	GG	GG	GG	GG	GG	AA	GG	GG
rs1_15446813	NA	1	15446813	NA	NA	NA	NA	NA	NA	NA	GG	AA	GG	GG	GG	GG	GG	GG	GG	AA	GG	GG	GG	GG	GG	GG	GG	GG	GG	GG	GG	GG	GG	GG	AA	AA	GG	GG	GG	GG	AA	AA	GG	AA	GG	GG	GG	GG	GG
rs1_15463304	NA	1	15463304	NA	NA	NA	NA	NA	NA	NA	AA	CC	CC	CC	AA	CC	CC	AA	CC	CC	CC	CC	CC	CC	CC	CC	CC	CC	CC	CC	CC	CC	CC	CC	CC	CC	CC	AA	CC	AA	CC	CC	CC	CC	CC	CC	AA	CC	CC
rs1_15480369	NA	1	15480369	NA	NA	NA	NA	NA	NA	NA	CC	TT	TT	TT	CC	TT	TT	CC	TT	TT	TT	TT	TT	TT	TT	TT	TT	TT	TT	TT	TT	TT	TT	TT	TT	TT	TT	CC	TT	CC	TT	TT	TT	TT	TT	TT	CC	TT	TT
rs1_15480389	NA	1	15480389	NA	NA	NA	NA	NA	NA	NA	AA	CC	CC	CC	AA	CC	CC	AA	CC	CC	CC	CC	CC	CC	CC	CC	CC	CC	CC	CC	CC	CC	CC	CC	CC	CC	CC	AA	CC	AA	CC	CC	CC	CC	CC	CC	AA	CC	CC
rs1_15496077	NA	1	15496077	NA	NA	NA	NA	NA	NA	NA	CC	CC	TT	TT	CC	TT	CC	CC	TT	CC	TT	TT	TT	TT	CC	TT	CC	TT	TT	TT	TT	TT	CC	TT	CC	CC	TT	CC	TT	CC	CC	CC	TT	CC	TT	TT	CC	TT	TT
rs1_15513597	NA	1	15513597	NA	NA	NA	NA	NA	NA	NA	TT	AA	TT	TT	TT	TT	TT	TT	TT	AA	TT	TT	TT	TT	TT	TT	TT	TT	TT	TT	TT	TT	TT	TT	AA	AA	TT	TT	TT	TT	AA	AA	TT	AA	TT	TT	TT	TT	TT
rs1_15513602	NA	1	15513602	NA	NA	NA	NA	NA	NA	NA	TT	CC	CC	CC	CC	CC	CC	CC	CC	CC	CC	CC	CC	CC	CC	CC	CC	CC	CC	CC	CC	CC	CC	CC	CC	CC	CC	TT	CC	TT	CC	CC	CC	CC	CC	CC	TT	CC	CC
rs1_15513681	NA	1	15513681	NA	NA	NA	NA	NA	NA	NA	CC	TT	CC	CC	CC	CC	CC	CC	CC	TT	CC	CC	CC	CC	CC	CC	CC	CC	CC	CC	CC	CC	CC	CC	TT	TT	CC	CC	CC	CC	TT	TT	CC	TT	CC	CC	CC	CC	CC
rs1_15514997	NA	1	15514997	NA	NA	NA	NA	NA	NA	NA	TT	CC	CC	CC	CC	CC	CC	CC	CC	CC	CC	CC	CC	CC	CC	CC	CC	CC	CC	CC	CC	CC	CC	CC	CC	CC	CC	TT	CC	TT	CC	CC	CC	CC	CC	CC	TT	CC	CC
rs1_15535033	NA	1	15535033	NA	NA	NA	NA	NA	NA	NA	CC	CC	TT	TT	CC	TT	CC	CC	TT	CC	TT	TT	TT	TT	CC	TT	CC	TT	TT	TT	TT	TT	CC	TT	CC	CC	TT	CC	TT	CC	CC	CC	TT	CC	TT	TT	CC	TT	TT
rs1_15535059	NA	1	15535059	NA	NA	NA	NA	NA	NA	NA	CC	CC	TT	TT	CC	TT	TT	CC	TT	CC	TT	TT	TT	TT	TT	TT	TT	TT	TT	TT	TT	TT	TT	TT	CC	CC	TT	CC	TT	CC	CC	CC	TT	CC	TT	TT	CC	TT	TT
rs1_15535175	NA	1	15535175	NA	NA	NA	NA	NA	NA	NA	CC	AA	CC	CC	CC	CC	CC	CC	CC	AA	CC	CC	CC	CC	CC	CC	CC	CC	CC	CC	CC	CC	CC	CC	AA	AA	CC	CC	CC	CC	AA	AA	CC	AA	CC	CC	CC	CC	CC
rs1_15568405	NA	1	15568405	NA	NA	NA	NA	NA	NA	NA	GG	GG	AA	AA	GG	AA	GG	GG	AA	GG	AA	AA	AA	AA	GG	AA	GG	AA	AA	AA	AA	AA	GG	AA	GG	GG	AA	GG	AA	GG	GG	GG	AA	GG	AA	AA	GG	AA	AA
rs1_15568410	NA	1	15568410	NA	NA	NA	NA	NA	NA	NA	CC	TT	CC	CC	CC	CC	CC	CC	CC	TT	CC	CC	CC	CC	CC	CC	CC	CC	CC	CC	CC	CC	CC	CC	TT	TT	CC	CC	CC	CC	TT	TT	CC	TT	CC	CC	CC	CC	CC
rs1_15568441	NA	1	15568441	NA	NA	NA	NA	NA	NA	NA	TT	CC	CC	CC	TT	CC	CC	TT	CC	CC	CC	CC	CC	CC	CC	CC	CC	CC	CC	CC	CC	CC	CC	CC	CC	CC	CC	TT	CC	TT	CC	CC	CC	CC	CC	CC	TT	CC	CC
rs1_15582457	NA	1	15582457	NA	NA	NA	NA	NA	NA	NA	CC	CC	GG	GG	CC	GG	GG	CC	GG	CC	GG	GG	GG	GG	GG	GG	GG	GG	GG	GG	GG	GG	GG	GG	CC	CC	GG	CC	GG	CC	CC	CC	GG	CC	GG	GG	CC	GG	GG
rs1_15582464	NA	1	15582464	NA	NA	NA	NA	NA	NA	NA	TT	CC	CC	CC	CC	CC	CC	CC	CC	CC	CC	CC	CC	CC	CC	CC	CC	CC	CC	CC	CC	CC	CC	CC	CC	CC	CC	TT	CC	TT	CC	CC	CC	CC	CC	CC	TT	CC	CC
rs1_15582480	NA	1	15582480	NA	NA	NA	NA	NA	NA	NA	CC	GG	GG	GG	CC	GG	GG	CC	GG	GG	GG	GG	GG	GG	GG	GG	GG	GG	GG	GG	GG	GG	GG	GG	GG	GG	GG	CC	GG	CC	GG	GG	GG	GG	GG	GG	CC	GG	GG
rs1_15582545	NA	1	15582545	NA	NA	NA	NA	NA	NA	NA	CC	TT	TT	TT	CC	TT	TT	CC	TT	TT	TT	TT	TT	TT	TT	TT	TT	TT	TT	TT	TT	TT	TT	TT	TT	TT	TT	CC	TT	CC	TT	TT	TT	TT	TT	TT	CC	TT	TT
rs1_15582563	NA	1	15582563	NA	NA	NA	NA	NA	NA	NA	AA	CC	CC	CC	AA	CC	CC	AA	CC	CC	CC	CC	CC	CC	CC	CC	CC	CC	CC	CC	CC	CC	CC	CC	CC	CC	CC	AA	CC	AA	CC	CC	CC	CC	CC	CC	AA	CC	CC
rs1_15649101	NA	1	15649101	NA	NA	NA	NA	NA	NA	NA	CC	TT	TT	TT	CC	TT	TT	CC	TT	TT	TT	TT	TT	TT	TT	TT	TT	TT	TT	TT	TT	TT	TT	TT	TT	TT	TT	CC	TT	CC	TT	TT	TT	TT	TT	TT	CC	TT	TT
rs1_15673023	NA	1	15673023	NA	NA	NA	NA	NA	NA	NA	AA	CC	CC	CC	AA	CC	CC	AA	CC	CC	CC	CC	CC	CC	CC	CC	CC	CC	CC	CC	CC	CC	CC	CC	CC	CC	CC	AA	CC	AA	CC	CC	CC	CC	CC	CC	AA	CC	CC
rs1_15677488	NA	1	15677488	NA	NA	NA	NA	NA	NA	NA	TT	CC	CC	CC	TT	CC	CC	TT	CC	CC	CC	CC	CC	CC	CC	CC	CC	CC	CC	CC	CC	CC	CC	CC	CC	CC	CC	TT	CC	TT	CC	CC	CC	CC	CC	CC	TT	CC	CC
rs1_15691847	NA	1	15691847	NA	NA	NA	NA	NA	NA	NA	TT	CC	CC	CC	TT	CC	CC	TT	CC	CC	CC	CC	CC	CC	CC	CC	CC	CC	CC	CC	CC	CC	CC	CC	CC	CC	CC	TT	CC	TT	CC	CC	CC	CC	CC	CC	TT	CC	CC
rs1_15714366	NA	1	15714366	NA	NA	NA	NA	NA	NA	NA	TT	GG	GG	GG	TT	GG	GG	TT	GG	GG	GG	GG	GG	GG	GG	GG	GG	GG	GG	GG	GG	GG	GG	GG	GG	GG	GG	TT	GG	TT	GG	GG	GG	GG	GG	GG	TT	GG	GG
rs1_15714378	NA	1	15714378	NA	NA	NA	NA	NA	NA	NA	AA	GG	GG	GG	AA	GG	GG	AA	GG	GG	GG	GG	GG	GG	GG	GG	GG	GG	GG	GG	GG	GG	GG	GG	GG	GG	GG	AA	GG	AA	GG	GG	GG	GG	GG	GG	AA	GG	GG
rs1_15716540	NA	1	15716540	NA	NA	NA	NA	NA	NA	NA	AA	GG	GG	GG	AA	GG	GG	AA	GG	GG	GG	GG	GG	GG	GG	GG	GG	GG	GG	GG	GG	GG	GG	GG	GG	GG	GG	AA	GG	AA	GG	GG	GG	GG	GG	GG	AA	GG	GG
rs1_15716561	NA	1	15716561	NA	NA	NA	NA	NA	NA	NA	CC	TT	TT	TT	CC	TT	TT	CC	TT	TT	TT	TT	TT	TT	TT	TT	TT	TT	TT	TT	TT	TT	TT	TT	TT	TT	TT	CC	TT	CC	TT	TT	TT	TT	TT	TT	CC	TT	TT
rs1_15716573	NA	1	15716573	NA	NA	NA	NA	NA	NA	NA	TT	CC	CC	CC	TT	CC	CC	TT	CC	CC	CC	CC	CC	CC	CC	CC	CC	CC	CC	CC	CC	CC	CC	CC	CC	CC	CC	TT	CC	TT	CC	CC	CC	CC	CC	CC	TT	CC	CC
rs1_15716578	NA	1	15716578	NA	NA	NA	NA	NA	NA	NA	AA	GG	GG	GG	AA	GG	GG	AA	GG	GG	GG	GG	GG	GG	GG	GG	GG	GG	GG	GG	GG	GG	GG	GG	GG	GG	GG	AA	GG	AA	GG	GG	GG	GG	GG	GG	AA	GG	GG
rs1_15716633	NA	1	15716633	NA	NA	NA	NA	NA	NA	NA	CC	GG	GG	GG	CC	GG	GG	CC	GG	GG	GG	GG	GG	GG	GG	GG	GG	GG	GG	GG	GG	GG	GG	GG	GG	GG	GG	CC	GG	CC	GG	GG	GG	GG	GG	GG	CC	GG	GG
rs1_15716640	NA	1	15716640	NA	NA	NA	NA	NA	NA	NA	GG	AA	AA	AA	GG	AA	AA	GG	AA	AA	AA	AA	AA	AA	AA	AA	AA	AA	AA	AA	AA	AA	AA	AA	AA	AA	AA	GG	AA	GG	AA	AA	AA	AA	AA	AA	GG	AA	AA
rs1_15781246	NA	1	15781246	NA	NA	NA	NA	NA	NA	NA	TT	GG	GG	GG	TT	GG	GG	TT	GG	GG	GG	GG	GG	GG	GG	GG	GG	GG	GG	GG	GG	GG	GG	GG	GG	GG	GG	TT	GG	TT	GG	GG	GG	GG	GG	GG	TT	GG	GG
rs1_15781256	NA	1	15781256	NA	NA	NA	NA	NA	NA	NA	CC	AA	AA	AA	CC	AA	AA	CC	AA	AA	AA	AA	AA	AA	AA	AA	AA	AA	AA	AA	AA	AA	AA	AA	AA	AA	AA	CC	AA	CC	AA	AA	AA	AA	AA	AA	CC	AA	AA
rs1_15781295	NA	1	15781295	NA	NA	NA	NA	NA	NA	NA	GG	AA	AA	AA	GG	AA	AA	GG	AA	AA	AA	AA	AA	AA	AA	AA	AA	AA	AA	AA	AA	AA	AA	AA	AA	AA	AA	GG	AA	GG	AA	AA	AA	AA	AA	AA	GG	AA	AA
rs1_15781663	NA	1	15781663	NA	NA	NA	NA	NA	NA	NA	GG	AA	AA	AA	GG	AA	AA	GG	AA	AA	AA	AA	AA	AA	AA	AA	AA	AA	AA	AA	AA	AA	AA	AA	AA	AA	AA	GG	AA	GG	AA	AA	AA	AA	AA	AA	GG	AA	AA
rs1_15807289	NA	1	15807289	NA	NA	NA	NA	NA	NA	NA	TT	CC	CC	CC	CC	CC	CC	CC	CC	CC	CC	CC	CC	CC	CC	CC	CC	CC	CC	CC	CC	CC	CC	CC	CC	CC	CC	TT	CC	TT	CC	CC	CC	CC	CC	CC	TT	CC	CC
rs1_15807522	NA	1	15807522	NA	NA	NA	NA	NA	NA	NA	GG	GG	GG	GG	GG	GG	AA	GG	GG	AA	GG	GG	GG	GG	AA	GG	AA	GG	GG	GG	GG	GG	AA	GG	AA	AA	GG	GG	GG	GG	AA	AA	GG	AA	GG	GG	GG	GG	GG
rs1_15807705	NA	1	15807705	NA	NA	NA	NA	NA	NA	NA	TT	GG	GG	GG	TT	GG	GG	TT	GG	GG	GG	GG	GG	GG	GG	GG	GG	GG	GG	GG	GG	GG	GG	GG	GG	GG	GG	TT	GG	TT	GG	GG	GG	GG	GG	GG	TT	GG	GG
rs1_15828831	NA	1	15828831	NA	NA	NA	NA	NA	NA	NA	CC	CC	CC	CC	CC	CC	TT	CC	CC	TT	CC	CC	CC	CC	TT	CC	TT	CC	CC	CC	CC	CC	TT	CC	TT	TT	CC	CC	CC	CC	TT	TT	CC	TT	CC	CC	CC	CC	CC
rs1_15829764	NA	1	15829764	NA	NA	NA	NA	NA	NA	NA	TT	CC	CC	CC	TT	CC	CC	TT	CC	CC	CC	CC	CC	CC	CC	CC	CC	CC	CC	CC	CC	CC	CC	CC	CC	CC	CC	TT	CC	TT	CC	CC	CC	CC	CC	CC	TT	CC	CC
rs1_15830498	NA	1	15830498	NA	NA	NA	NA	NA	NA	NA	AA	GG	GG	GG	GG	GG	GG	GG	GG	GG	GG	GG	GG	GG	GG	GG	GG	GG	GG	GG	GG	GG	GG	GG	GG	GG	GG	AA	GG	AA	GG	GG	GG	GG	GG	GG	AA	GG	GG
rs1_15830520	NA	1	15830520	NA	NA	NA	NA	NA	NA	NA	TT	CC	CC	CC	TT	CC	CC	TT	CC	CC	CC	CC	CC	CC	CC	CC	CC	CC	CC	CC	CC	CC	CC	CC	CC	CC	CC	TT	CC	TT	CC	CC	CC	CC	CC	CC	TT	CC	CC
rs1_15843453	NA	1	15843453	NA	NA	NA	NA	NA	NA	NA	AA	GG	GG	GG	AA	GG	AA	AA	GG	AA	GG	GG	GG	GG	AA	GG	AA	GG	GG	GG	GG	GG	AA	GG	AA	AA	GG	AA	GG	AA	AA	AA	GG	AA	GG	GG	AA	GG	GG
rs1_15886476	NA	1	15886476	NA	NA	NA	NA	NA	NA	NA	TT	GG	GG	GG	TT	GG	GG	TT	GG	GG	GG	GG	GG	GG	GG	GG	GG	GG	GG	GG	GG	GG	GG	GG	GG	GG	GG	TT	GG	TT	GG	GG	GG	GG	GG	GG	TT	GG	GG
rs1_15886538	NA	1	15886538	NA	NA	NA	NA	NA	NA	NA	CC	CC	TT	TT	CC	TT	CC	CC	TT	CC	TT	TT	TT	TT	CC	TT	CC	TT	TT	TT	TT	TT	CC	TT	CC	CC	TT	CC	TT	CC	CC	CC	TT	CC	TT	TT	CC	TT	TT
rs1_15886864	NA	1	15886864	NA	NA	NA	NA	NA	NA	NA	GG	CC	CC	CC	GG	CC	CC	GG	CC	CC	CC	CC	CC	CC	CC	CC	CC	CC	CC	CC	CC	CC	CC	CC	CC	CC	CC	GG	CC	GG	CC	CC	CC	CC	CC	CC	GG	CC	CC
rs1_15959058	NA	1	15959058	NA	NA	NA	NA	NA	NA	NA	GG	TT	TT	TT	GG	TT	TT	GG	TT	TT	TT	TT	TT	TT	TT	TT	TT	TT	TT	TT	TT	TT	TT	TT	TT	TT	TT	GG	TT	GG	TT	TT	TT	TT	TT	TT	GG	TT	TT
rs1_15959064	NA	1	15959064	NA	NA	NA	NA	NA	NA	NA	GG	AA	AA	AA	GG	AA	AA	GG	AA	AA	AA	AA	AA	AA	AA	AA	AA	AA	AA	AA	AA	AA	AA	AA	AA	AA	AA	GG	AA	GG	AA	AA	AA	AA	AA	AA	GG	AA	AA
rs1_15959175	NA	1	15959175	NA	NA	NA	NA	NA	NA	NA	GG	CC	CC	CC	GG	CC	CC	GG	CC	CC	CC	CC	CC	CC	CC	CC	CC	CC	CC	CC	CC	CC	CC	CC	CC	CC	CC	GG	CC	GG	CC	CC	CC	CC	CC	CC	GG	CC	CC
rs1_15959217	NA	1	15959217	NA	NA	NA	NA	NA	NA	NA	AA	CC	CC	CC	AA	CC	CC	AA	CC	CC	CC	CC	CC	CC	CC	CC	CC	CC	CC	CC	CC	CC	CC	CC	CC	CC	CC	AA	CC	AA	CC	CC	CC	CC	CC	CC	AA	CC	CC
rs1_15966803	NA	1	15966803	NA	NA	NA	NA	NA	NA	NA	TT	CC	CC	CC	TT	CC	CC	TT	CC	CC	CC	CC	CC	CC	CC	CC	CC	CC	CC	CC	CC	CC	CC	CC	CC	CC	CC	TT	CC	TT	CC	CC	CC	CC	CC	CC	TT	CC	CC
rs1_15966808	NA	1	15966808	NA	NA	NA	NA	NA	NA	NA	TT	CC	CC	CC	TT	CC	CC	TT	CC	CC	CC	CC	CC	CC	CC	CC	CC	CC	CC	CC	CC	CC	CC	CC	CC	CC	CC	TT	CC	TT	CC	CC	CC	CC	CC	CC	TT	CC	CC
rs1_16002939	NA	1	16002939	NA	NA	NA	NA	NA	NA	NA	CC	TT	TT	TT	CC	TT	TT	CC	TT	TT	TT	TT	TT	TT	TT	TT	TT	TT	TT	TT	TT	TT	TT	TT	TT	TT	TT	CC	TT	CC	TT	TT	TT	TT	TT	TT	CC	TT	TT
rs1_16002965	NA	1	16002965	NA	NA	NA	NA	NA	NA	NA	TT	AA	AA	AA	TT	AA	AA	TT	AA	AA	AA	AA	AA	AA	AA	AA	AA	AA	AA	AA	AA	AA	AA	AA	AA	AA	AA	TT	AA	TT	AA	AA	AA	AA	AA	AA	TT	AA	AA
rs1_16003186	NA	1	16003186	NA	NA	NA	NA	NA	NA	NA	AA	GG	GG	GG	AA	GG	GG	AA	GG	GG	GG	GG	GG	GG	GG	GG	GG	GG	GG	GG	GG	GG	GG	GG	GG	GG	GG	AA	GG	AA	GG	GG	GG	GG	GG	GG	AA	GG	GG
rs1_16038260	NA	1	16038260	NA	NA	NA	NA	NA	NA	NA	GG	TT	TT	TT	GG	TT	TT	GG	TT	TT	TT	TT	TT	TT	TT	TT	TT	TT	TT	TT	TT	TT	TT	TT	TT	TT	TT	GG	TT	GG	TT	TT	TT	TT	TT	TT	GG	TT	TT
rs1_16038267	NA	1	16038267	NA	NA	NA	NA	NA	NA	NA	GG	CC	CC	CC	GG	CC	CC	GG	CC	CC	CC	CC	CC	CC	CC	CC	CC	CC	CC	CC	CC	CC	CC	CC	CC	CC	CC	GG	CC	GG	CC	CC	CC	CC	CC	CC	GG	CC	CC
rs1_16046436	NA	1	16046436	NA	NA	NA	NA	NA	NA	NA	AA	GG	GG	GG	AA	GG	GG	AA	GG	GG	GG	GG	GG	GG	GG	GG	GG	GG	GG	GG	GG	GG	GG	GG	GG	GG	GG	AA	GG	AA	GG	GG	GG	GG	GG	GG	AA	GG	GG
rs1_16046517	NA	1	16046517	NA	NA	NA	NA	NA	NA	NA	CC	CC	AA	AA	CC	AA	CC	CC	AA	CC	AA	AA	AA	AA	CC	AA	CC	AA	AA	AA	AA	AA	CC	AA	CC	CC	AA	CC	AA	CC	CC	CC	AA	CC	AA	AA	CC	AA	AA
rs1_16060170	NA	1	16060170	NA	NA	NA	NA	NA	NA	NA	CC	CC	TT	TT	CC	TT	CC	CC	TT	CC	TT	TT	TT	TT	CC	TT	CC	TT	TT	TT	TT	TT	CC	TT	CC	CC	TT	CC	TT	CC	CC	CC	TT	CC	TT	TT	CC	TT	TT
rs1_16066921	NA	1	16066921	NA	NA	NA	NA	NA	NA	NA	TT	CC	CC	CC	TT	CC	CC	TT	CC	CC	CC	CC	CC	CC	CC	CC	CC	CC	CC	CC	CC	CC	CC	CC	CC	CC	CC	TT	CC	TT	CC	CC	CC	CC	CC	CC	TT	CC	CC
rs1_16071088	NA	1	16071088	NA	NA	NA	NA	NA	NA	NA	TT	CC	CC	CC	TT	CC	CC	TT	CC	CC	CC	CC	CC	CC	CC	CC	CC	CC	CC	CC	CC	CC	CC	CC	CC	CC	CC	TT	CC	TT	CC	CC	CC	CC	CC	CC	TT	CC	CC
rs1_16071095	NA	1	16071095	NA	NA	NA	NA	NA	NA	NA	AA	GG	GG	GG	AA	GG	GG	AA	GG	GG	GG	GG	GG	GG	GG	GG	GG	GG	GG	GG	GG	GG	GG	GG	GG	GG	GG	AA	GG	AA	GG	GG	GG	GG	GG	GG	AA	GG	GG
rs1_16071100	NA	1	16071100	NA	NA	NA	NA	NA	NA	NA	GG	TT	TT	TT	GG	TT	TT	GG	TT	TT	TT	TT	TT	TT	TT	TT	TT	TT	TT	TT	TT	TT	TT	TT	TT	TT	TT	GG	TT	GG	TT	TT	TT	TT	TT	TT	GG	TT	TT
rs1_16120566	NA	1	16120566	NA	NA	NA	NA	NA	NA	NA	GG	AA	AA	AA	GG	AA	AA	GG	AA	AA	AA	AA	AA	AA	AA	AA	AA	AA	AA	AA	AA	AA	AA	AA	AA	AA	AA	GG	AA	GG	AA	AA	AA	AA	AA	AA	GG	AA	AA
rs1_16120675	NA	1	16120675	NA	NA	NA	NA	NA	NA	NA	CC	TT	TT	TT	CC	TT	TT	CC	TT	TT	TT	TT	TT	TT	TT	TT	TT	TT	TT	TT	TT	TT	TT	TT	TT	TT	TT	CC	TT	CC	TT	TT	TT	TT	TT	TT	CC	TT	TT
rs1_16128925	NA	1	16128925	NA	NA	NA	NA	NA	NA	NA	AA	TT	TT	TT	AA	TT	TT	AA	TT	TT	TT	TT	TT	TT	TT	TT	TT	TT	TT	TT	TT	TT	TT	TT	TT	TT	TT	AA	TT	AA	TT	TT	TT	TT	TT	TT	AA	TT	TT
rs1_16149356	NA	1	16149356	NA	NA	NA	NA	NA	NA	NA	TT	CC	CC	CC	TT	CC	CC	TT	CC	CC	CC	CC	CC	CC	CC	CC	CC	CC	CC	CC	CC	CC	CC	CC	CC	CC	CC	TT	CC	TT	CC	CC	CC	CC	CC	CC	TT	CC	CC
rs1_16149369	NA	1	16149369	NA	NA	NA	NA	NA	NA	NA	GG	AA	AA	AA	GG	AA	AA	GG	AA	AA	AA	AA	AA	AA	AA	AA	AA	AA	AA	AA	AA	AA	AA	AA	AA	AA	AA	GG	AA	GG	AA	AA	AA	AA	AA	AA	GG	AA	AA
rs1_16257957	NA	1	16257957	NA	NA	NA	NA	NA	NA	NA	CC	TT	TT	TT	CC	TT	TT	CC	TT	TT	TT	TT	TT	TT	TT	TT	TT	TT	TT	TT	TT	TT	TT	TT	TT	TT	TT	CC	TT	CC	TT	TT	TT	TT	TT	TT	CC	TT	TT
rs1_16257963	NA	1	16257963	NA	NA	NA	NA	NA	NA	NA	GG	TT	GG	GG	GG	GG	TT	GG	GG	TT	GG	GG	GG	GG	TT	GG	TT	GG	GG	GG	GG	GG	TT	GG	TT	TT	GG	GG	GG	GG	TT	TT	GG	TT	GG	GG	GG	GG	GG
rs1_16257976	NA	1	16257976	NA	NA	NA	NA	NA	NA	NA	AA	GG	GG	GG	GG	GG	GG	GG	GG	GG	GG	GG	GG	GG	GG	GG	GG	GG	GG	GG	GG	GG	GG	GG	GG	GG	GG	AA	GG	AA	GG	GG	GG	GG	GG	GG	AA	GG	GG
rs1_16257978	NA	1	16257978	NA	NA	NA	NA	NA	NA	NA	CC	CC	TT	TT	CC	TT	CC	CC	TT	CC	TT	TT	TT	TT	CC	TT	CC	TT	TT	TT	TT	TT	CC	TT	CC	CC	TT	CC	TT	CC	CC	CC	TT	CC	TT	TT	CC	TT	TT
rs1_16257982	NA	1	16257982	NA	NA	NA	NA	NA	NA	NA	AA	CC	CC	CC	CC	CC	CC	CC	CC	CC	CC	CC	CC	CC	CC	CC	CC	CC	CC	CC	CC	CC	CC	CC	CC	CC	CC	AA	CC	AA	CC	CC	CC	CC	CC	CC	AA	CC	CC
rs1_16315130	NA	1	16315130	NA	NA	NA	NA	NA	NA	NA	AA	GG	GG	GG	GG	GG	GG	GG	GG	GG	GG	GG	GG	GG	GG	GG	GG	GG	GG	GG	GG	GG	GG	GG	GG	GG	GG	AA	GG	AA	GG	GG	GG	GG	GG	GG	AA	GG	GG
rs1_16315156	NA	1	16315156	NA	NA	NA	NA	NA	NA	NA	GG	GG	AA	AA	GG	AA	GG	GG	AA	GG	AA	AA	AA	AA	GG	AA	GG	AA	AA	AA	AA	AA	GG	AA	GG	GG	AA	GG	AA	GG	GG	GG	AA	GG	AA	AA	GG	AA	AA
rs1_16315157	NA	1	16315157	NA	NA	NA	NA	NA	NA	NA	CC	TT	CC	CC	CC	CC	CC	CC	CC	TT	CC	CC	CC	CC	CC	CC	CC	CC	CC	CC	CC	CC	CC	CC	TT	TT	CC	CC	CC	CC	TT	TT	CC	TT	CC	CC	CC	CC	CC
rs1_16318513	NA	1	16318513	NA	NA	NA	NA	NA	NA	NA	GG	AA	AA	AA	AA	AA	AA	AA	AA	AA	AA	AA	AA	AA	AA	AA	AA	AA	AA	AA	AA	AA	AA	AA	AA	AA	AA	GG	AA	GG	AA	AA	AA	AA	AA	AA	GG	AA	AA
rs1_16318539	NA	1	16318539	NA	NA	NA	NA	NA	NA	NA	GG	GG	AA	AA	GG	AA	GG	GG	AA	GG	AA	AA	AA	AA	GG	AA	GG	AA	AA	AA	AA	AA	GG	AA	GG	GG	AA	GG	AA	GG	GG	GG	AA	GG	AA	AA	GG	AA	AA
rs1_16318642	NA	1	16318642	NA	NA	NA	NA	NA	NA	NA	GG	AA	GG	GG	AA	GG	AA	AA	GG	AA	GG	GG	GG	GG	AA	GG	AA	GG	GG	GG	GG	GG	AA	GG	AA	AA	GG	GG	GG	GG	AA	AA	GG	AA	GG	GG	GG	GG	GG
rs1_16322268	NA	1	16322268	NA	NA	NA	NA	NA	NA	NA	TT	TT	CC	CC	TT	CC	TT	TT	CC	TT	CC	CC	CC	CC	TT	CC	TT	CC	CC	CC	CC	CC	TT	CC	TT	TT	CC	TT	CC	TT	TT	TT	CC	TT	CC	CC	TT	CC	CC
rs1_16324412	NA	1	16324412	NA	NA	NA	NA	NA	NA	NA	AA	GG	GG	GG	GG	GG	GG	GG	GG	GG	GG	GG	GG	GG	GG	GG	GG	GG	GG	GG	GG	GG	GG	GG	GG	GG	GG	AA	GG	AA	GG	GG	GG	GG	GG	GG	AA	GG	GG
rs1_16324488	NA	1	16324488	NA	NA	NA	NA	NA	NA	NA	GG	CC	CC	CC	CC	CC	CC	CC	CC	CC	CC	CC	CC	CC	CC	CC	CC	CC	CC	CC	CC	CC	CC	CC	CC	CC	CC	GG	CC	GG	CC	CC	CC	CC	CC	CC	GG	CC	CC
rs1_16326292	NA	1	16326292	NA	NA	NA	NA	NA	NA	NA	CC	AA	AA	AA	AA	AA	AA	AA	AA	AA	AA	AA	AA	AA	AA	AA	AA	AA	AA	AA	AA	AA	AA	AA	AA	AA	AA	CC	AA	CC	AA	AA	AA	AA	AA	AA	CC	AA	AA
rs1_16395908	NA	1	16395908	NA	NA	NA	NA	NA	NA	NA	TT	CC	CC	CC	CC	CC	CC	CC	CC	CC	CC	CC	CC	CC	CC	CC	CC	CC	CC	CC	CC	CC	CC	CC	CC	CC	CC	TT	CC	TT	CC	CC	CC	CC	CC	CC	TT	CC	CC
rs1_16395952	NA	1	16395952	NA	NA	NA	NA	NA	NA	NA	TT	AA	AA	AA	AA	AA	AA	AA	AA	AA	AA	AA	AA	AA	AA	AA	AA	AA	AA	AA	AA	AA	AA	AA	AA	AA	AA	TT	AA	TT	AA	AA	AA	AA	AA	AA	TT	AA	AA
rs1_16396027	NA	1	16396027	NA	NA	NA	NA	NA	NA	NA	CC	TT	CC	CC	TT	CC	TT	TT	CC	TT	CC	CC	CC	CC	TT	CC	TT	CC	CC	CC	CC	CC	TT	CC	TT	TT	CC	CC	CC	CC	TT	TT	CC	TT	CC	CC	CC	CC	CC
rs1_16396616	NA	1	16396616	NA	NA	NA	NA	NA	NA	NA	CC	AA	AA	AA	AA	AA	AA	AA	AA	AA	AA	AA	AA	AA	AA	AA	AA	AA	AA	AA	AA	AA	AA	AA	AA	AA	AA	CC	AA	CC	AA	AA	AA	AA	AA	AA	CC	AA	AA
rs1_16415218	NA	1	16415218	NA	NA	NA	NA	NA	NA	NA	GG	CC	GG	GG	GG	GG	GG	GG	GG	CC	GG	GG	GG	GG	GG	GG	GG	GG	GG	GG	GG	GG	GG	GG	CC	CC	GG	GG	GG	GG	CC	CC	GG	CC	GG	GG	GG	GG	GG
rs1_16479214	NA	1	16479214	NA	NA	NA	NA	NA	NA	NA	CC	TT	TT	TT	TT	TT	TT	TT	TT	TT	TT	TT	TT	TT	TT	TT	TT	TT	TT	TT	TT	TT	TT	TT	TT	TT	TT	CC	TT	CC	TT	TT	TT	TT	TT	TT	CC	TT	TT
rs1_16479540	NA	1	16479540	NA	NA	NA	NA	NA	NA	NA	CC	TT	TT	TT	CC	TT	TT	CC	TT	TT	TT	TT	TT	TT	TT	TT	TT	TT	TT	TT	TT	TT	TT	TT	TT	TT	TT	CC	TT	CC	TT	TT	TT	TT	TT	TT	CC	TT	TT
rs1_16489785	NA	1	16489785	NA	NA	NA	NA	NA	NA	NA	TT	CC	CC	CC	TT	CC	CC	TT	CC	CC	CC	CC	CC	CC	CC	CC	CC	CC	CC	CC	CC	CC	CC	CC	CC	CC	CC	TT	CC	TT	CC	CC	CC	CC	CC	CC	TT	CC	CC
rs1_16489786	NA	1	16489786	NA	NA	NA	NA	NA	NA	NA	GG	AA	AA	AA	GG	AA	AA	GG	AA	AA	AA	AA	AA	AA	AA	AA	AA	AA	AA	AA	AA	AA	AA	AA	AA	AA	AA	GG	AA	GG	AA	AA	AA	AA	AA	AA	GG	AA	AA
rs1_16512094	NA	1	16512094	NA	NA	NA	NA	NA	NA	NA	TT	CC	CC	CC	TT	CC	CC	TT	CC	CC	CC	CC	CC	CC	CC	CC	CC	CC	CC	CC	CC	CC	CC	CC	CC	CC	CC	TT	CC	TT	CC	CC	CC	CC	CC	CC	TT	CC	CC
rs1_16520703	NA	1	16520703	NA	NA	NA	NA	NA	NA	NA	CC	TT	TT	TT	CC	TT	TT	CC	TT	TT	TT	TT	TT	TT	TT	TT	TT	TT	TT	TT	TT	TT	TT	TT	TT	TT	TT	CC	TT	CC	TT	TT	TT	TT	TT	TT	CC	TT	TT
rs1_16520729	NA	1	16520729	NA	NA	NA	NA	NA	NA	NA	CC	TT	TT	TT	CC	TT	TT	CC	TT	TT	TT	TT	TT	TT	TT	TT	TT	TT	TT	TT	TT	TT	TT	TT	TT	TT	TT	CC	TT	CC	TT	TT	TT	TT	TT	TT	CC	TT	TT
rs1_16520952	NA	1	16520952	NA	NA	NA	NA	NA	NA	NA	GG	AA	AA	AA	AA	AA	AA	GG	AA	AA	AA	AA	AA	AA	AA	AA	AA	AA	AA	AA	AA	AA	AA	AA	AA	AA	AA	GG	AA	GG	AA	AA	AA	AA	AA	AA	GG	AA	AA
rs1_16521019	NA	1	16521019	NA	NA	NA	NA	NA	NA	NA	TT	GG	GG	GG	TT	GG	GG	TT	GG	GG	GG	GG	GG	GG	GG	GG	GG	GG	GG	GG	GG	GG	GG	GG	GG	GG	GG	TT	GG	TT	GG	GG	GG	GG	GG	GG	TT	GG	GG
rs1_16521043	NA	1	16521043	NA	NA	NA	NA	NA	NA	NA	AA	TT	TT	TT	AA	TT	TT	AA	TT	TT	TT	TT	TT	TT	TT	TT	TT	TT	TT	TT	TT	TT	TT	TT	TT	TT	TT	AA	TT	AA	TT	TT	TT	TT	TT	TT	AA	TT	TT
rs1_16521917	NA	1	16521917	NA	NA	NA	NA	NA	NA	NA	CC	TT	CC	CC	CC	CC	CC	CC	CC	TT	CC	CC	CC	CC	CC	CC	CC	CC	CC	CC	CC	CC	CC	CC	TT	TT	CC	CC	CC	CC	TT	TT	CC	TT	CC	CC	CC	CC	TT
rs1_16521937	NA	1	16521937	NA	NA	NA	NA	NA	NA	NA	AA	GG	GG	GG	GG	GG	GG	AA	GG	GG	GG	GG	GG	GG	GG	GG	GG	GG	GG	GG	GG	GG	GG	GG	GG	GG	GG	AA	GG	AA	GG	GG	GG	GG	GG	GG	AA	GG	GG
rs1_16521954	NA	1	16521954	NA	NA	NA	NA	NA	NA	NA	CC	TT	CC	CC	CC	CC	CC	CC	CC	TT	CC	CC	CC	CC	CC	CC	CC	CC	CC	CC	CC	CC	CC	CC	TT	TT	CC	CC	CC	CC	TT	TT	CC	TT	CC	CC	CC	CC	TT
rs1_16538618	NA	1	16538618	NA	NA	NA	NA	NA	NA	NA	CC	TT	TT	TT	CC	TT	TT	CC	TT	TT	TT	TT	TT	TT	TT	TT	TT	TT	TT	TT	TT	TT	TT	TT	TT	TT	TT	CC	TT	CC	TT	TT	TT	TT	TT	TT	CC	TT	TT
rs1_16589047	NA	1	16589047	NA	NA	NA	NA	NA	NA	NA	TT	AA	AA	AA	TT	AA	TT	TT	AA	TT	AA	AA	AA	AA	TT	AA	TT	AA	AA	AA	AA	AA	TT	AA	TT	TT	AA	TT	AA	TT	TT	TT	AA	TT	AA	AA	TT	AA	AA
rs1_16635579	NA	1	16635579	NA	NA	NA	NA	NA	NA	NA	GG	AA	AA	AA	GG	AA	AA	GG	AA	AA	AA	AA	AA	AA	AA	AA	AA	AA	AA	AA	AA	AA	AA	AA	AA	AA	AA	GG	AA	GG	AA	AA	AA	AA	AA	AA	GG	AA	AA
rs1_16635598	NA	1	16635598	NA	NA	NA	NA	NA	NA	NA	GG	AA	AA	AA	GG	AA	AA	GG	AA	AA	AA	AA	AA	AA	AA	AA	AA	AA	AA	AA	AA	AA	AA	AA	AA	AA	AA	GG	AA	GG	AA	AA	AA	AA	AA	AA	GG	AA	AA
rs1_16641780	NA	1	16641780	NA	NA	NA	NA	NA	NA	NA	AA	CC	CC	CC	CC	CC	CC	CC	CC	CC	CC	CC	CC	CC	CC	CC	CC	CC	CC	CC	CC	CC	CC	CC	CC	CC	CC	AA	CC	AA	CC	CC	CC	CC	CC	CC	AA	CC	CC
rs1_16641785	NA	1	16641785	NA	NA	NA	NA	NA	NA	NA	AA	GG	GG	GG	GG	GG	GG	GG	GG	GG	GG	GG	GG	GG	GG	GG	GG	GG	GG	GG	GG	GG	GG	GG	GG	GG	GG	AA	GG	AA	GG	GG	GG	GG	GG	GG	AA	GG	GG
rs1_16641866	NA	1	16641866	NA	NA	NA	NA	NA	NA	NA	AA	TT	TT	TT	TT	TT	TT	TT	TT	TT	TT	TT	TT	TT	TT	TT	TT	TT	TT	TT	TT	TT	TT	TT	TT	TT	TT	AA	TT	AA	TT	TT	TT	TT	TT	TT	AA	TT	TT
rs1_16659980	NA	1	16659980	NA	NA	NA	NA	NA	NA	NA	CC	CC	CC	CC	CC	CC	GG	CC	CC	GG	CC	CC	CC	CC	GG	CC	GG	CC	CC	CC	CC	CC	GG	CC	GG	GG	CC	CC	CC	CC	GG	GG	CC	GG	CC	CC	CC	CC	CC
rs1_16684701	NA	1	16684701	NA	NA	NA	NA	NA	NA	NA	TT	AA	AA	TT	TT	TT	TT	TT	TT	TT	AA	TT	TT	TT	TT	AA	TT	AA	TT	TT	TT	TT	TT	TT	TT	TT	TT	TT	TT	TT	TT	TT	TT	TT	TT	TT	TT	TT	TT
rs1_16706316	NA	1	16706316	NA	NA	NA	NA	NA	NA	NA	GG	GG	GG	GG	GG	GG	TT	GG	GG	TT	GG	GG	GG	GG	TT	GG	TT	GG	GG	GG	GG	GG	TT	GG	TT	TT	GG	GG	GG	GG	TT	TT	GG	TT	GG	GG	GG	GG	GG
rs1_16716814	NA	1	16716814	NA	NA	NA	NA	NA	NA	NA	TT	CC	CC	CC	CC	CC	CC	CC	CC	CC	CC	CC	CC	CC	CC	CC	CC	CC	CC	CC	CC	CC	CC	CC	CC	CC	CC	TT	CC	TT	CC	CC	CC	CC	CC	CC	TT	CC	CC
rs1_16724469	NA	1	16724469	NA	NA	NA	NA	NA	NA	NA	CC	TT	TT	TT	TT	TT	TT	TT	TT	TT	TT	TT	TT	TT	TT	TT	TT	TT	TT	TT	TT	TT	TT	TT	TT	TT	TT	CC	TT	CC	TT	TT	TT	TT	TT	TT	CC	TT	TT
rs1_16724537	NA	1	16724537	NA	NA	NA	NA	NA	NA	NA	GG	AA	AA	AA	AA	AA	AA	AA	AA	AA	AA	AA	AA	AA	AA	AA	AA	AA	AA	AA	AA	AA	AA	AA	AA	AA	AA	GG	AA	GG	AA	AA	AA	AA	AA	AA	GG	AA	AA
rs1_16730065	NA	1	16730065	NA	NA	NA	NA	NA	NA	NA	AA	GG	GG	GG	GG	GG	GG	GG	GG	GG	GG	GG	GG	GG	GG	GG	GG	GG	GG	GG	GG	GG	GG	GG	GG	GG	GG	AA	GG	AA	GG	GG	GG	GG	GG	GG	AA	GG	GG
rs1_16743336	NA	1	16743336	NA	NA	NA	NA	NA	NA	NA	CC	GG	GG	GG	GG	GG	GG	GG	GG	GG	GG	GG	GG	GG	GG	GG	GG	GG	GG	GG	GG	GG	GG	GG	GG	GG	GG	CC	GG	CC	GG	GG	GG	GG	GG	GG	CC	GG	GG
rs1_16743344	NA	1	16743344	NA	NA	NA	NA	NA	NA	NA	GG	GG	GG	GG	GG	GG	CC	GG	GG	CC	GG	GG	GG	GG	CC	GG	CC	GG	GG	GG	GG	GG	CC	GG	CC	CC	GG	GG	GG	GG	CC	CC	GG	CC	GG	GG	GG	GG	GG
rs1_16743351	NA	1	16743351	NA	NA	NA	NA	NA	NA	NA	GG	AA	AA	AA	AA	AA	AA	AA	AA	AA	AA	AA	AA	AA	AA	AA	AA	AA	AA	AA	AA	AA	AA	AA	AA	AA	AA	GG	AA	GG	AA	AA	AA	AA	AA	AA	GG	AA	AA
rs1_16743517	NA	1	16743517	NA	NA	NA	NA	NA	NA	NA	CC	GG	GG	GG	GG	GG	GG	GG	GG	GG	GG	GG	GG	GG	GG	GG	GG	GG	GG	GG	GG	GG	GG	GG	GG	GG	GG	CC	GG	CC	GG	GG	GG	GG	GG	GG	CC	GG	GG
rs1_17043555	NA	1	17043555	NA	NA	NA	NA	NA	NA	NA	CC	TT	TT	TT	CC	TT	CC	CC	TT	CC	TT	TT	TT	TT	CC	TT	CC	TT	TT	TT	TT	TT	CC	TT	CC	CC	TT	CC	TT	CC	TT	CC	TT	CC	TT	TT	CC	TT	TT
rs1_17043566	NA	1	17043566	NA	NA	NA	NA	NA	NA	NA	CC	TT	TT	TT	TT	TT	TT	TT	TT	TT	TT	TT	TT	TT	TT	TT	TT	TT	TT	TT	TT	TT	TT	TT	TT	TT	TT	CC	TT	CC	TT	TT	TT	TT	TT	TT	CC	TT	TT
rs1_17043587	NA	1	17043587	NA	NA	NA	NA	NA	NA	NA	GG	AA	AA	AA	AA	AA	AA	AA	AA	AA	AA	AA	AA	AA	AA	AA	AA	AA	AA	AA	AA	AA	AA	AA	AA	AA	AA	GG	AA	GG	AA	AA	AA	AA	AA	AA	GG	AA	AA
rs1_17065114	NA	1	17065114	NA	NA	NA	NA	NA	NA	NA	CC	GG	GG	GG	CC	GG	CC	CC	GG	CC	GG	GG	GG	GG	CC	GG	CC	GG	GG	GG	GG	GG	CC	GG	CC	CC	GG	CC	GG	CC	GG	CC	GG	CC	GG	GG	CC	GG	GG
rs1_17148569	NA	1	17148569	NA	NA	NA	NA	NA	NA	NA	TT	CC	CC	CC	CC	CC	CC	CC	CC	CC	CC	CC	CC	CC	CC	CC	CC	CC	CC	CC	CC	CC	CC	CC	CC	CC	CC	TT	CC	TT	CC	CC	CC	CC	CC	CC	TT	CC	CC
rs1_17151974	NA	1	17151974	NA	NA	NA	NA	NA	NA	NA	AA	GG	GG	GG	GG	GG	GG	GG	GG	GG	GG	GG	GG	GG	GG	GG	GG	GG	GG	GG	GG	GG	GG	GG	GG	GG	GG	AA	GG	AA	GG	GG	GG	GG	GG	GG	AA	GG	GG
rs1_17160021	NA	1	17160021	NA	NA	NA	NA	NA	NA	NA	AA	GG	GG	GG	GG	GG	GG	GG	GG	GG	GG	GG	GG	GG	GG	GG	GG	GG	GG	GG	GG	GG	GG	GG	GG	GG	GG	AA	GG	AA	GG	GG	GG	GG	GG	GG	AA	GG	GG
rs1_17160472	NA	1	17160472	NA	NA	NA	NA	NA	NA	NA	CC	TT	TT	TT	CC	TT	CC	CC	TT	CC	TT	TT	TT	TT	CC	TT	CC	TT	TT	TT	TT	TT	CC	TT	CC	CC	TT	CC	TT	CC	TT	CC	TT	CC	TT	TT	CC	TT	TT
rs1_17223659	NA	1	17223659	NA	NA	NA	NA	NA	NA	NA	TT	CC	CC	CC	TT	CC	CC	TT	CC	CC	CC	CC	CC	CC	CC	CC	CC	CC	CC	CC	CC	CC	CC	CC	CC	CC	CC	TT	CC	TT	CC	CC	CC	CC	CC	CC	TT	CC	CC
rs1_17224001	NA	1	17224001	NA	NA	NA	NA	NA	NA	NA	CC	CC	TT	TT	CC	TT	CC	CC	TT	CC	TT	TT	TT	TT	CC	TT	CC	TT	TT	TT	TT	TT	CC	TT	CC	CC	TT	CC	TT	CC	TT	CC	TT	CC	TT	TT	CC	TT	TT
rs1_17224065	NA	1	17224065	NA	NA	NA	NA	NA	NA	NA	AA	GG	GG	GG	AA	GG	GG	AA	GG	GG	GG	GG	GG	GG	GG	GG	GG	GG	GG	GG	GG	GG	GG	GG	GG	GG	GG	AA	GG	AA	GG	GG	GG	GG	GG	GG	AA	GG	GG
rs1_17224082	NA	1	17224082	NA	NA	NA	NA	NA	NA	NA	CC	CC	TT	TT	CC	TT	CC	CC	TT	CC	TT	TT	TT	TT	CC	TT	CC	TT	TT	TT	TT	TT	CC	TT	CC	CC	TT	CC	TT	CC	TT	CC	TT	CC	TT	TT	CC	TT	TT
rs1_17224117	NA	1	17224117	NA	NA	NA	NA	NA	NA	NA	CC	TT	TT	TT	CC	TT	TT	CC	TT	TT	TT	TT	TT	TT	TT	TT	TT	TT	TT	TT	TT	TT	TT	TT	TT	TT	TT	CC	TT	CC	TT	TT	TT	TT	TT	TT	CC	TT	TT
rs1_17251593	NA	1	17251593	NA	NA	NA	NA	NA	NA	NA	TT	AA	AA	AA	TT	AA	AA	TT	AA	AA	AA	AA	AA	AA	AA	AA	AA	AA	AA	AA	AA	AA	AA	AA	AA	AA	AA	TT	AA	TT	AA	AA	AA	AA	AA	AA	TT	AA	AA
rs1_17299350	NA	1	17299350	NA	NA	NA	NA	NA	NA	NA	AA	AA	GG	GG	AA	GG	AA	AA	GG	AA	GG	GG	GG	GG	AA	GG	AA	GG	GG	GG	GG	GG	AA	GG	AA	AA	GG	AA	GG	AA	GG	AA	GG	AA	GG	GG	AA	GG	GG
rs1_17299409	NA	1	17299409	NA	NA	NA	NA	NA	NA	NA	GG	GG	AA	AA	GG	AA	GG	GG	AA	GG	AA	AA	AA	AA	GG	AA	GG	AA	AA	AA	AA	AA	GG	AA	GG	GG	AA	GG	AA	GG	AA	GG	AA	GG	AA	AA	GG	AA	AA
rs1_17343880	NA	1	17343880	NA	NA	NA	NA	NA	NA	NA	GG	AA	AA	AA	AA	AA	AA	AA	AA	AA	AA	AA	AA	AA	AA	AA	AA	AA	AA	AA	AA	AA	AA	AA	AA	AA	AA	GG	AA	GG	AA	AA	AA	AA	AA	AA	GG	AA	AA
rs1_17346055	NA	1	17346055	NA	NA	NA	NA	NA	NA	NA	GG	AA	AA	AA	GG	AA	AA	GG	AA	AA	AA	AA	AA	AA	AA	AA	AA	AA	AA	AA	AA	AA	AA	AA	AA	AA	AA	GG	AA	GG	AA	AA	AA	AA	AA	AA	GG	AA	AA
rs1_17376254	NA	1	17376254	NA	NA	NA	NA	NA	NA	NA	CC	TT	TT	TT	CC	TT	TT	CC	TT	TT	TT	TT	TT	TT	TT	TT	TT	TT	TT	TT	TT	TT	TT	TT	TT	TT	TT	CC	TT	CC	TT	TT	TT	TT	TT	TT	CC	TT	TT
rs1_17429182	NA	1	17429182	NA	NA	NA	NA	NA	NA	NA	TT	CC	CC	CC	CC	CC	CC	CC	CC	CC	CC	CC	CC	CC	CC	CC	CC	CC	CC	CC	CC	CC	CC	CC	CC	CC	CC	TT	CC	TT	CC	CC	CC	CC	CC	CC	TT	CC	CC
rs1_17429208	NA	1	17429208	NA	NA	NA	NA	NA	NA	NA	GG	CC	CC	CC	CC	CC	CC	CC	CC	CC	CC	CC	CC	CC	CC	CC	CC	CC	CC	CC	CC	CC	CC	CC	CC	CC	CC	GG	CC	GG	CC	CC	CC	CC	CC	CC	GG	CC	CC
rs1_17471193	NA	1	17471193	NA	NA	NA	NA	NA	NA	NA	GG	AA	GG	GG	GG	GG	GG	GG	GG	AA	GG	GG	GG	GG	GG	GG	GG	GG	GG	GG	GG	GG	GG	GG	AA	AA	GG	GG	GG	GG	GG	AA	GG	AA	GG	GG	GG	GG	GG
rs1_17471349	NA	1	17471349	NA	NA	NA	NA	NA	NA	NA	AA	GG	GG	GG	GG	GG	GG	GG	GG	GG	GG	GG	GG	GG	GG	GG	GG	GG	GG	GG	GG	GG	GG	GG	GG	GG	GG	AA	GG	AA	GG	GG	GG	GG	GG	GG	AA	GG	GG
rs1_17479156	NA	1	17479156	NA	NA	NA	NA	NA	NA	NA	TT	CC	CC	CC	CC	CC	CC	CC	CC	CC	CC	CC	CC	CC	CC	CC	CC	CC	CC	CC	CC	CC	CC	CC	CC	CC	CC	TT	CC	TT	CC	CC	CC	CC	CC	CC	TT	CC	CC
rs1_17482302	NA	1	17482302	NA	NA	NA	NA	NA	NA	NA	AA	GG	AA	AA	AA	AA	GG	AA	AA	GG	AA	AA	AA	AA	GG	AA	GG	AA	AA	AA	AA	AA	GG	AA	GG	GG	AA	AA	AA	AA	AA	GG	AA	GG	AA	AA	AA	AA	AA
rs1_17482612	NA	1	17482612	NA	NA	NA	NA	NA	NA	NA	GG	AA	AA	AA	AA	AA	AA	AA	AA	AA	AA	AA	AA	AA	AA	AA	AA	AA	AA	AA	AA	AA	AA	AA	AA	AA	AA	GG	AA	GG	AA	AA	AA	AA	AA	AA	GG	AA	AA
rs1_17488138	NA	1	17488138	NA	NA	NA	NA	NA	NA	NA	TT	CC	TT	TT	TT	TT	TT	TT	TT	CC	TT	TT	TT	TT	TT	TT	TT	TT	TT	TT	TT	TT	TT	TT	CC	CC	TT	TT	TT	TT	TT	CC	TT	CC	TT	TT	TT	TT	TT
rs1_17488139	NA	1	17488139	NA	NA	NA	NA	NA	NA	NA	CC	TT	TT	TT	TT	TT	TT	TT	TT	TT	TT	TT	TT	TT	TT	TT	TT	TT	TT	TT	TT	TT	TT	TT	TT	TT	TT	CC	TT	CC	TT	TT	TT	TT	TT	TT	CC	TT	TT
rs1_17490745	NA	1	17490745	NA	NA	NA	NA	NA	NA	NA	TT	GG	GG	GG	GG	GG	GG	GG	GG	GG	GG	GG	GG	GG	GG	GG	GG	GG	GG	GG	GG	GG	GG	GG	GG	GG	GG	TT	GG	TT	GG	GG	GG	GG	GG	GG	TT	GG	GG
rs1_17490766	NA	1	17490766	NA	NA	NA	NA	NA	NA	NA	AA	GG	GG	GG	GG	GG	GG	GG	GG	GG	GG	GG	GG	GG	GG	GG	GG	GG	GG	GG	GG	GG	GG	GG	GG	GG	GG	AA	GG	AA	GG	GG	GG	GG	GG	GG	AA	GG	GG
rs1_17490769	NA	1	17490769	NA	NA	NA	NA	NA	NA	NA	AA	CC	CC	CC	CC	CC	CC	CC	CC	CC	CC	CC	CC	CC	CC	CC	CC	CC	CC	CC	CC	CC	CC	CC	CC	CC	CC	AA	CC	AA	CC	CC	CC	CC	CC	CC	AA	CC	CC
rs1_17491480	NA	1	17491480	NA	NA	NA	NA	NA	NA	NA	AA	GG	GG	GG	GG	GG	GG	GG	GG	GG	GG	GG	GG	GG	GG	GG	GG	GG	GG	GG	GG	GG	GG	GG	GG	GG	GG	AA	GG	AA	GG	GG	GG	GG	GG	GG	AA	GG	GG
rs1_17512078	NA	1	17512078	NA	NA	NA	NA	NA	NA	NA	GG	AA	AA	AA	GG	AA	AA	GG	AA	AA	AA	AA	AA	AA	AA	AA	AA	AA	AA	AA	AA	AA	AA	AA	AA	AA	AA	GG	AA	GG	AA	AA	AA	AA	AA	AA	GG	AA	AA
rs1_17512123	NA	1	17512123	NA	NA	NA	NA	NA	NA	NA	GG	AA	AA	AA	GG	AA	AA	GG	AA	AA	AA	AA	AA	AA	AA	AA	AA	AA	AA	AA	AA	AA	AA	AA	AA	AA	AA	GG	AA	GG	AA	AA	AA	AA	AA	AA	GG	AA	AA
rs1_17544040	NA	1	17544040	NA	NA	NA	NA	NA	NA	NA	AA	CC	CC	CC	CC	CC	CC	CC	CC	CC	CC	CC	CC	CC	CC	CC	CC	CC	CC	CC	CC	CC	CC	CC	CC	CC	CC	AA	CC	AA	CC	CC	CC	CC	CC	CC	AA	CC	CC
rs1_17544776	NA	1	17544776	NA	NA	NA	NA	NA	NA	NA	CC	TT	TT	TT	TT	TT	TT	TT	TT	TT	TT	TT	TT	TT	TT	TT	TT	TT	TT	TT	TT	TT	TT	TT	TT	TT	TT	CC	TT	CC	TT	TT	TT	TT	TT	TT	CC	TT	TT
rs1_17545772	NA	1	17545772	NA	NA	NA	NA	NA	NA	NA	AA	GG	GG	GG	GG	GG	GG	GG	GG	GG	GG	GG	GG	GG	GG	GG	GG	GG	GG	GG	GG	GG	GG	GG	GG	GG	GG	AA	GG	AA	GG	GG	GG	GG	GG	GG	AA	GG	GG
rs1_17545864	NA	1	17545864	NA	NA	NA	NA	NA	NA	NA	CC	GG	GG	GG	GG	GG	GG	GG	GG	GG	GG	GG	GG	GG	GG	GG	GG	GG	GG	GG	GG	GG	GG	GG	GG	GG	GG	CC	GG	CC	GG	GG	GG	GG	GG	GG	CC	GG	GG
rs1_17545865	NA	1	17545865	NA	NA	NA	NA	NA	NA	NA	GG	CC	CC	CC	CC	CC	CC	CC	CC	CC	CC	CC	CC	CC	CC	CC	CC	CC	CC	CC	CC	CC	CC	CC	CC	CC	CC	GG	CC	GG	CC	CC	CC	CC	CC	CC	GG	CC	CC
rs1_17545888	NA	1	17545888	NA	NA	NA	NA	NA	NA	NA	AA	GG	GG	GG	GG	GG	GG	GG	GG	GG	GG	GG	GG	GG	GG	GG	GG	GG	GG	GG	GG	GG	GG	GG	GG	GG	GG	AA	GG	AA	GG	GG	GG	GG	GG	GG	AA	GG	GG
rs1_17545891	NA	1	17545891	NA	NA	NA	NA	NA	NA	NA	GG	AA	AA	AA	GG	AA	AA	GG	AA	AA	AA	AA	AA	AA	AA	AA	AA	AA	AA	AA	AA	AA	AA	AA	AA	AA	AA	GG	AA	GG	AA	AA	AA	AA	AA	AA	GG	AA	AA
rs1_17560842	NA	1	17560842	NA	NA	NA	NA	NA	NA	NA	CC	CC	TT	TT	CC	TT	CC	CC	TT	CC	TT	TT	TT	TT	CC	TT	CC	TT	TT	TT	TT	TT	CC	TT	CC	CC	TT	CC	TT	CC	CC	CC	TT	CC	TT	TT	CC	TT	TT
rs1_17561530	NA	1	17561530	NA	NA	NA	NA	NA	NA	NA	GG	AA	GG	GG	GG	GG	GG	GG	GG	AA	GG	GG	GG	GG	GG	GG	GG	GG	GG	GG	GG	GG	GG	GG	AA	AA	GG	GG	GG	GG	GG	AA	GG	AA	GG	GG	GG	GG	GG
rs1_17564976	NA	1	17564976	NA	NA	NA	NA	NA	NA	NA	AA	GG	GG	GG	AA	GG	GG	AA	GG	GG	GG	GG	GG	GG	GG	GG	GG	GG	GG	GG	GG	GG	GG	GG	GG	GG	GG	AA	GG	AA	GG	GG	GG	GG	GG	GG	AA	GG	GG
rs1_17583108	NA	1	17583108	NA	NA	NA	NA	NA	NA	NA	AA	GG	GG	GG	AA	GG	GG	AA	GG	GG	GG	GG	GG	GG	GG	GG	GG	GG	GG	GG	GG	GG	GG	GG	GG	GG	GG	AA	GG	AA	GG	GG	GG	GG	GG	GG	AA	GG	GG
rs1_17583142	NA	1	17583142	NA	NA	NA	NA	NA	NA	NA	CC	CC	TT	TT	CC	TT	CC	CC	TT	CC	TT	TT	TT	TT	CC	TT	CC	TT	TT	TT	TT	TT	CC	TT	CC	CC	TT	CC	TT	CC	CC	CC	TT	CC	TT	TT	CC	TT	TT
rs1_17604214	NA	1	17604214	NA	NA	NA	NA	NA	NA	NA	GG	AA	AA	AA	GG	AA	AA	GG	AA	AA	AA	AA	AA	AA	AA	AA	AA	AA	AA	AA	AA	AA	AA	AA	AA	AA	AA	GG	AA	GG	AA	AA	AA	AA	AA	AA	GG	AA	AA
rs1_17756317	NA	1	17756317	NA	NA	NA	NA	NA	NA	NA	AA	GG	GG	GG	AA	GG	GG	AA	GG	GG	GG	GG	GG	GG	GG	GG	GG	GG	GG	GG	GG	GG	GG	GG	GG	GG	GG	AA	GG	AA	GG	GG	GG	GG	GG	GG	AA	GG	GG
rs1_17756319	NA	1	17756319	NA	NA	NA	NA	NA	NA	NA	TT	CC	CC	CC	TT	CC	CC	TT	CC	CC	CC	CC	CC	CC	CC	CC	CC	CC	CC	CC	CC	CC	CC	CC	CC	CC	CC	TT	CC	TT	CC	CC	CC	CC	CC	CC	TT	CC	CC
rs1_17790206	NA	1	17790206	NA	NA	NA	NA	NA	NA	NA	CC	TT	TT	TT	CC	TT	TT	CC	TT	TT	TT	TT	TT	TT	TT	TT	TT	TT	TT	TT	TT	TT	TT	TT	TT	TT	TT	CC	TT	CC	TT	TT	TT	TT	TT	TT	CC	TT	TT
rs1_17798412	NA	1	17798412	NA	NA	NA	NA	NA	NA	NA	TT	AA	AA	AA	TT	AA	AA	TT	AA	AA	AA	AA	AA	AA	AA	AA	AA	AA	AA	AA	AA	AA	AA	AA	AA	AA	AA	TT	AA	TT	AA	AA	AA	AA	AA	AA	TT	AA	AA
rs1_17798519	NA	1	17798519	NA	NA	NA	NA	NA	NA	NA	GG	GG	AA	AA	GG	AA	GG	GG	AA	GG	AA	AA	AA	AA	GG	AA	GG	AA	AA	AA	AA	AA	GG	AA	GG	GG	AA	GG	AA	GG	AA	GG	AA	GG	AA	AA	GG	AA	AA
rs1_17798564	NA	1	17798564	NA	NA	NA	NA	NA	NA	NA	CC	CC	AA	AA	CC	AA	CC	CC	AA	CC	AA	AA	AA	AA	CC	AA	CC	AA	AA	AA	AA	AA	CC	AA	CC	CC	AA	CC	AA	CC	AA	CC	AA	CC	AA	AA	CC	AA	AA
rs1_17836417	NA	1	17836417	NA	NA	NA	NA	NA	NA	NA	CC	GG	GG	GG	CC	GG	GG	CC	GG	GG	GG	GG	GG	GG	GG	GG	GG	GG	GG	GG	GG	GG	GG	GG	GG	GG	GG	CC	GG	CC	GG	GG	GG	GG	GG	GG	CC	GG	GG
rs1_17862104	NA	1	17862104	NA	NA	NA	NA	NA	NA	NA	AA	TT	AA	AA	AA	AA	TT	AA	AA	TT	AA	AA	AA	AA	TT	AA	TT	AA	AA	AA	AA	AA	TT	AA	TT	TT	AA	AA	AA	AA	AA	TT	AA	TT	AA	AA	AA	AA	AA
rs1_17862134	NA	1	17862134	NA	NA	NA	NA	NA	NA	NA	AA	TT	TT	TT	TT	TT	TT	TT	TT	TT	TT	TT	TT	TT	TT	TT	TT	TT	TT	TT	TT	TT	TT	TT	TT	TT	TT	AA	TT	AA	TT	TT	TT	TT	TT	TT	AA	TT	TT
rs1_17886816	NA	1	17886816	NA	NA	NA	NA	NA	NA	NA	TT	CC	CC	CC	CC	CC	CC	CC	CC	CC	CC	CC	CC	CC	CC	CC	CC	CC	CC	CC	CC	CC	CC	CC	CC	CC	CC	TT	CC	TT	CC	CC	CC	CC	CC	CC	TT	CC	CC
rs1_17887881	NA	1	17887881	NA	NA	NA	NA	NA	NA	NA	TT	CC	CC	CC	CC	CC	CC	CC	CC	CC	CC	CC	CC	CC	CC	CC	CC	CC	CC	CC	CC	CC	CC	CC	CC	CC	CC	TT	CC	TT	CC	CC	CC	CC	CC	CC	TT	CC	CC
rs1_17887919	NA	1	17887919	NA	NA	NA	NA	NA	NA	NA	GG	AA	GG	GG	GG	GG	AA	GG	GG	AA	GG	GG	GG	GG	AA	GG	AA	GG	GG	GG	GG	GG	AA	GG	AA	AA	GG	GG	GG	GG	GG	AA	GG	AA	GG	GG	GG	GG	GG
rs1_17887943	NA	1	17887943	NA	NA	NA	NA	NA	NA	NA	GG	AA	GG	GG	GG	GG	AA	GG	GG	AA	GG	GG	GG	GG	AA	GG	AA	GG	GG	GG	GG	GG	AA	GG	AA	AA	GG	GG	GG	GG	GG	AA	GG	AA	GG	GG	GG	GG	GG
rs1_17888685	NA	1	17888685	NA	NA	NA	NA	NA	NA	NA	AA	GG	GG	GG	AA	GG	GG	AA	GG	GG	GG	GG	GG	GG	GG	GG	GG	GG	GG	GG	GG	GG	GG	GG	GG	GG	GG	AA	GG	AA	GG	GG	GG	GG	GG	GG	AA	GG	GG
rs1_17888761	NA	1	17888761	NA	NA	NA	NA	NA	NA	NA	GG	AA	AA	AA	GG	AA	AA	GG	AA	AA	AA	AA	AA	AA	AA	AA	AA	AA	AA	AA	AA	AA	AA	AA	AA	AA	AA	GG	AA	GG	AA	AA	AA	AA	AA	AA	GG	AA	AA
rs1_17898017	NA	1	17898017	NA	NA	NA	NA	NA	NA	NA	AA	CC	CC	CC	AA	CC	CC	AA	CC	CC	CC	CC	CC	CC	CC	CC	CC	CC	CC	CC	CC	CC	CC	CC	CC	CC	CC	AA	CC	AA	CC	CC	CC	CC	CC	CC	AA	CC	CC
rs1_17898790	NA	1	17898790	NA	NA	NA	NA	NA	NA	NA	CC	CC	TT	TT	CC	TT	CC	CC	TT	CC	TT	TT	TT	TT	CC	TT	CC	TT	TT	TT	TT	TT	CC	TT	CC	CC	TT	CC	TT	CC	TT	CC	TT	CC	TT	TT	CC	TT	TT
rs1_17901217	NA	1	17901217	NA	NA	NA	NA	NA	NA	NA	TT	CC	CC	CC	CC	CC	CC	CC	CC	CC	CC	CC	CC	CC	CC	CC	CC	CC	CC	CC	CC	CC	CC	CC	CC	CC	CC	TT	CC	TT	CC	CC	CC	CC	CC	CC	TT	CC	CC
rs1_17901266	NA	1	17901266	NA	NA	NA	NA	NA	NA	NA	GG	GG	AA	AA	GG	AA	GG	GG	AA	GG	AA	AA	AA	AA	GG	AA	GG	AA	AA	AA	AA	AA	GG	AA	GG	GG	AA	GG	AA	GG	AA	GG	AA	GG	AA	AA	GG	AA	AA
rs1_17910773	NA	1	17910773	NA	NA	NA	NA	NA	NA	NA	TT	CC	CC	CC	CC	CC	CC	CC	CC	CC	CC	CC	CC	CC	CC	CC	CC	CC	CC	CC	CC	CC	CC	CC	CC	CC	CC	TT	CC	TT	CC	CC	CC	CC	CC	CC	TT	CC	CC
rs1_17922827	NA	1	17922827	NA	NA	NA	NA	NA	NA	NA	TT	CC	CC	CC	CC	CC	CC	CC	CC	CC	CC	CC	CC	CC	CC	CC	CC	CC	CC	CC	CC	CC	CC	CC	CC	CC	CC	TT	CC	TT	CC	CC	CC	CC	CC	CC	TT	CC	CC
rs1_17922849	NA	1	17922849	NA	NA	NA	NA	NA	NA	NA	CC	CC	TT	TT	CC	TT	CC	CC	TT	CC	TT	TT	TT	TT	CC	TT	CC	TT	TT	TT	TT	TT	CC	TT	CC	CC	TT	CC	TT	CC	TT	CC	TT	CC	TT	TT	CC	TT	TT
rs1_17932535	NA	1	17932535	NA	NA	NA	NA	NA	NA	NA	CC	CC	TT	TT	CC	TT	CC	CC	TT	CC	TT	TT	TT	TT	CC	TT	CC	TT	TT	TT	TT	TT	CC	TT	CC	CC	TT	CC	TT	CC	TT	CC	TT	CC	TT	TT	CC	TT	TT
rs1_17932692	NA	1	17932692	NA	NA	NA	NA	NA	NA	NA	GG	TT	TT	TT	GG	TT	TT	GG	TT	TT	TT	TT	TT	TT	TT	TT	TT	TT	TT	TT	TT	TT	TT	TT	TT	TT	TT	GG	TT	GG	TT	TT	TT	TT	TT	TT	GG	TT	TT
rs1_17936102	NA	1	17936102	NA	NA	NA	NA	NA	NA	NA	TT	GG	GG	GG	TT	GG	GG	TT	GG	GG	GG	GG	GG	GG	GG	GG	GG	GG	GG	GG	GG	GG	GG	GG	GG	GG	GG	TT	GG	TT	GG	GG	GG	GG	GG	GG	TT	GG	GG
rs1_17937991	NA	1	17937991	NA	NA	NA	NA	NA	NA	NA	GG	TT	GG	GG	GG	GG	TT	GG	GG	TT	GG	GG	GG	GG	TT	GG	TT	GG	GG	GG	GG	GG	TT	GG	TT	TT	GG	GG	GG	GG	GG	TT	GG	TT	GG	GG	GG	GG	GG
rs1_17959495	NA	1	17959495	NA	NA	NA	NA	NA	NA	NA	AA	AA	GG	GG	AA	GG	AA	AA	GG	AA	GG	GG	GG	GG	AA	GG	AA	GG	GG	GG	GG	GG	AA	GG	AA	AA	GG	AA	GG	AA	GG	AA	GG	AA	GG	GG	AA	GG	GG
rs1_17968454	NA	1	17968454	NA	NA	NA	NA	NA	NA	NA	CC	CC	TT	TT	CC	TT	CC	CC	TT	CC	TT	TT	TT	TT	CC	TT	CC	TT	TT	TT	TT	TT	CC	TT	CC	CC	TT	CC	TT	CC	TT	CC	TT	CC	TT	TT	CC	TT	TT
rs1_17993062	NA	1	17993062	NA	NA	NA	NA	NA	NA	NA	TT	CC	CC	CC	CC	CC	CC	CC	CC	CC	CC	CC	CC	CC	CC	CC	CC	CC	CC	CC	CC	CC	CC	CC	CC	CC	CC	TT	CC	TT	CC	CC	CC	CC	CC	CC	TT	CC	CC
rs1_17995749	NA	1	17995749	NA	NA	NA	NA	NA	NA	NA	TT	CC	CC	CC	CC	CC	CC	CC	CC	CC	CC	CC	CC	CC	CC	CC	CC	CC	CC	CC	CC	CC	CC	CC	CC	CC	CC	TT	CC	TT	CC	CC	CC	CC	CC	CC	TT	CC	CC
rs1_17998384	NA	1	17998384	NA	NA	NA	NA	NA	NA	NA	CC	TT	CC	CC	CC	CC	TT	CC	CC	TT	CC	CC	CC	CC	TT	CC	TT	CC	CC	CC	CC	CC	TT	CC	TT	TT	CC	CC	CC	CC	CC	TT	CC	TT	CC	CC	CC	CC	CC
rs1_18012194	NA	1	18012194	NA	NA	NA	NA	NA	NA	NA	TT	GG	GG	GG	GG	GG	GG	GG	GG	GG	GG	GG	GG	GG	GG	GG	GG	GG	GG	GG	GG	GG	GG	GG	GG	GG	GG	TT	GG	TT	GG	GG	GG	GG	GG	GG	TT	GG	GG
rs1_18036244	NA	1	18036244	NA	NA	NA	NA	NA	NA	NA	GG	TT	TT	TT	GG	TT	GG	GG	TT	GG	TT	TT	TT	TT	GG	TT	GG	TT	TT	TT	TT	TT	GG	TT	GG	GG	TT	GG	TT	GG	GG	GG	TT	GG	TT	TT	GG	TT	TT
rs1_18045623	NA	1	18045623	NA	NA	NA	NA	NA	NA	NA	AA	GG	GG	GG	AA	GG	GG	AA	GG	GG	GG	GG	GG	GG	GG	GG	GG	GG	GG	GG	GG	GG	GG	GG	GG	GG	GG	AA	GG	AA	GG	GG	GG	GG	GG	GG	AA	GG	GG
rs1_18049058	NA	1	18049058	NA	NA	NA	NA	NA	NA	NA	CC	CC	CC	CC	CC	CC	CC	CC	CC	CC	CC	CC	CC	CC	CC	CC	CC	CC	CC	CC	CC	CC	CC	CC	CC	CC	CC	CC	CC	CC	CC	CC	CC	CC	CC	CC	CC	CC	CC
rs1_18069241	NA	1	18069241	NA	NA	NA	NA	NA	NA	NA	AA	GG	GG	GG	GG	GG	GG	GG	GG	GG	GG	GG	GG	GG	GG	GG	GG	GG	GG	GG	GG	GG	GG	GG	GG	GG	GG	AA	GG	AA	GG	GG	GG	GG	GG	GG	AA	GG	GG
rs1_18069390	NA	1	18069390	NA	NA	NA	NA	NA	NA	NA	AA	GG	GG	GG	GG	GG	GG	GG	GG	GG	GG	GG	GG	GG	GG	GG	GG	GG	GG	GG	GG	GG	GG	GG	GG	GG	GG	AA	GG	AA	GG	GG	GG	GG	GG	GG	AA	GG	GG
rs1_18069394	NA	1	18069394	NA	NA	NA	NA	NA	NA	NA	TT	CC	CC	CC	CC	CC	CC	CC	CC	CC	CC	CC	CC	CC	CC	CC	CC	CC	CC	CC	CC	CC	CC	CC	CC	CC	CC	TT	CC	TT	CC	CC	CC	CC	CC	CC	TT	CC	CC
rs1_18070822	NA	1	18070822	NA	NA	NA	NA	NA	NA	NA	AA	GG	GG	GG	GG	GG	GG	GG	GG	GG	GG	GG	GG	GG	GG	GG	GG	GG	GG	GG	GG	GG	GG	GG	GG	GG	GG	AA	GG	AA	GG	GG	GG	GG	GG	GG	AA	GG	GG
rs1_18070863	NA	1	18070863	NA	NA	NA	NA	NA	NA	NA	AA	GG	GG	GG	GG	GG	GG	GG	GG	GG	GG	GG	GG	GG	GG	GG	GG	GG	GG	GG	GG	GG	GG	GG	GG	GG	GG	AA	GG	AA	GG	GG	GG	GG	GG	GG	AA	GG	GG
rs1_18089486	NA	1	18089486	NA	NA	NA	NA	NA	NA	NA	CC	TT	TT	TT	CC	TT	TT	CC	TT	TT	TT	TT	TT	TT	TT	TT	TT	TT	TT	TT	TT	TT	TT	TT	TT	TT	TT	CC	TT	CC	TT	TT	TT	TT	TT	TT	CC	TT	TT
rs1_18095167	NA	1	18095167	NA	NA	NA	NA	NA	NA	NA	CC	TT	TT	TT	CC	TT	CC	CC	TT	CC	TT	TT	TT	TT	CC	TT	CC	TT	TT	TT	TT	TT	CC	TT	CC	CC	TT	CC	TT	CC	TT	CC	TT	CC	TT	TT	CC	TT	TT
rs1_18113707	NA	1	18113707	NA	NA	NA	NA	NA	NA	NA	TT	CC	CC	CC	TT	CC	CC	TT	CC	CC	CC	CC	CC	CC	CC	CC	CC	CC	CC	CC	CC	CC	CC	CC	CC	CC	CC	TT	CC	TT	CC	CC	CC	CC	CC	CC	TT	CC	CC
rs1_18113732	NA	1	18113732	NA	NA	NA	NA	NA	NA	NA	GG	AA	AA	AA	GG	AA	AA	GG	AA	AA	AA	AA	AA	AA	AA	AA	AA	AA	AA	AA	AA	AA	AA	AA	AA	AA	AA	GG	AA	GG	AA	AA	AA	AA	AA	AA	GG	AA	AA
rs1_18125564	NA	1	18125564	NA	NA	NA	NA	NA	NA	NA	AA	AA	AA	AA	AA	AA	AA	AA	AA	AA	AA	AA	AA	AA	AA	AA	AA	AA	AA	AA	AA	AA	AA	AA	AA	AA	AA	AA	AA	AA	AA	AA	AA	AA	AA	AA	AA	AA	AA
rs1_18128277	NA	1	18128277	NA	NA	NA	NA	NA	NA	NA	GG	TT	TT	TT	GG	TT	TT	GG	TT	TT	TT	TT	TT	TT	TT	TT	TT	TT	TT	TT	TT	TT	TT	TT	TT	TT	TT	GG	TT	GG	TT	TT	TT	TT	TT	TT	GG	TT	TT
rs1_18151148	NA	1	18151148	NA	NA	NA	NA	NA	NA	NA	GG	AA	AA	AA	GG	AA	GG	GG	AA	GG	AA	AA	AA	AA	GG	AA	GG	AA	AA	AA	AA	AA	GG	AA	GG	GG	AA	GG	AA	GG	AA	GG	AA	GG	AA	AA	GG	AA	AA
rs1_18176488	NA	1	18176488	NA	NA	NA	NA	NA	NA	NA	AA	TT	TT	TT	AA	TT	TT	AA	TT	TT	TT	TT	TT	TT	TT	TT	TT	TT	TT	TT	TT	TT	TT	TT	TT	TT	TT	AA	TT	AA	TT	TT	TT	TT	TT	TT	AA	TT	TT
rs1_18187102	NA	1	18187102	NA	NA	NA	NA	NA	NA	NA	GG	GG	GG	GG	GG	GG	GG	GG	GG	TT	GG	GG	GG	GG	GG	GG	GG	GG	GG	GG	GG	GG	GG	GG	TT	TT	GG	GG	GG	GG	GG	TT	GG	TT	GG	GG	GG	GG	GG
rs1_18205544	NA	1	18205544	NA	NA	NA	NA	NA	NA	NA	GG	CC	CC	CC	CC	CC	CC	CC	CC	CC	CC	CC	CC	CC	CC	CC	CC	CC	CC	CC	CC	CC	CC	CC	CC	CC	CC	GG	CC	GG	CC	CC	CC	CC	CC	CC	GG	CC	CC
rs1_18263204	NA	1	18263204	NA	NA	NA	NA	NA	NA	NA	GG	GG	GG	GG	GG	GG	GG	GG	GG	TT	GG	GG	GG	GG	GG	GG	GG	GG	GG	GG	GG	GG	GG	GG	TT	TT	GG	GG	GG	GG	GG	TT	GG	TT	GG	GG	GG	GG	GG
rs1_18263214	NA	1	18263214	NA	NA	NA	NA	NA	NA	NA	CC	CC	CC	CC	CC	CC	CC	CC	CC	TT	CC	CC	CC	CC	CC	CC	CC	CC	CC	CC	CC	CC	CC	CC	TT	TT	CC	CC	CC	CC	CC	TT	CC	TT	CC	CC	CC	CC	CC
rs1_18284709	NA	1	18284709	NA	NA	NA	NA	NA	NA	NA	AA	AA	AA	AA	AA	AA	AA	AA	AA	GG	AA	AA	AA	AA	AA	AA	AA	AA	AA	AA	AA	AA	AA	AA	GG	GG	AA	AA	AA	AA	AA	GG	AA	GG	AA	AA	AA	AA	AA
rs1_18303731	NA	1	18303731	NA	NA	NA	NA	NA	NA	NA	GG	CC	CC	CC	GG	CC	GG	GG	CC	CC	CC	CC	CC	CC	GG	CC	GG	CC	CC	CC	CC	CC	GG	CC	CC	CC	CC	GG	CC	GG	CC	CC	CC	CC	CC	CC	GG	CC	CC
rs1_18303768	NA	1	18303768	NA	NA	NA	NA	NA	NA	NA	GG	GG	GG	GG	GG	GG	GG	GG	GG	GG	GG	GG	GG	GG	GG	GG	GG	GG	GG	GG	GG	GG	GG	GG	GG	GG	GG	GG	GG	GG	GG	GG	GG	GG	GG	GG	GG	GG	GG
rs1_18303819	NA	1	18303819	NA	NA	NA	NA	NA	NA	NA	AA	GG	GG	GG	GG	GG	GG	GG	GG	GG	GG	GG	GG	GG	GG	GG	GG	GG	GG	GG	GG	GG	GG	GG	GG	GG	GG	AA	GG	AA	GG	GG	GG	GG	GG	GG	AA	GG	GG
rs1_18303845	NA	1	18303845	NA	NA	NA	NA	NA	NA	NA	GG	AA	AA	AA	AA	AA	AA	AA	AA	AA	AA	AA	AA	AA	AA	AA	AA	AA	AA	AA	AA	AA	AA	AA	AA	AA	AA	GG	AA	GG	AA	AA	AA	AA	AA	AA	GG	AA	AA
rs1_18326662	NA	1	18326662	NA	NA	NA	NA	NA	NA	NA	CC	GG	GG	GG	GG	GG	GG	GG	GG	GG	GG	GG	GG	GG	GG	GG	GG	GG	GG	GG	GG	GG	GG	GG	GG	GG	GG	CC	GG	CC	GG	GG	GG	GG	GG	GG	CC	GG	GG
rs1_18331595	NA	1	18331595	NA	NA	NA	NA	NA	NA	NA	AA	GG	GG	GG	GG	GG	GG	GG	GG	GG	GG	GG	GG	GG	GG	GG	GG	GG	GG	GG	GG	GG	GG	GG	GG	GG	GG	AA	GG	AA	GG	GG	GG	GG	GG	GG	AA	GG	GG
rs1_18331600	NA	1	18331600	NA	NA	NA	NA	NA	NA	NA	CC	TT	TT	TT	TT	TT	TT	TT	TT	TT	TT	TT	TT	TT	TT	TT	TT	TT	TT	TT	TT	TT	TT	TT	TT	TT	TT	CC	TT	CC	TT	TT	TT	TT	TT	TT	CC	TT	TT
rs1_18332516	NA	1	18332516	NA	NA	NA	NA	NA	NA	NA	TT	CC	CC	CC	CC	CC	CC	CC	CC	CC	CC	CC	CC	CC	CC	CC	CC	CC	CC	CC	CC	CC	CC	CC	CC	CC	CC	TT	CC	TT	CC	CC	CC	CC	CC	CC	TT	CC	CC
rs1_18339048	NA	1	18339048	NA	NA	NA	NA	NA	NA	NA	GG	CC	CC	CC	CC	CC	CC	CC	CC	CC	CC	CC	CC	CC	CC	CC	CC	CC	CC	CC	CC	CC	CC	CC	CC	CC	CC	GG	CC	GG	CC	CC	CC	CC	CC	CC	GG	CC	CC
rs1_18343891	NA	1	18343891	NA	NA	NA	NA	NA	NA	NA	TT	AA	AA	AA	AA	AA	AA	AA	AA	AA	AA	AA	AA	AA	AA	AA	AA	AA	AA	AA	AA	AA	AA	AA	AA	AA	AA	TT	AA	TT	AA	AA	AA	AA	AA	AA	TT	AA	AA
rs1_18346045	NA	1	18346045	NA	NA	NA	NA	NA	NA	NA	AA	TT	TT	TT	AA	TT	AA	AA	TT	TT	TT	TT	TT	TT	AA	TT	AA	TT	TT	TT	TT	TT	AA	TT	TT	TT	TT	TT	TT	TT	TT	TT	TT	TT	TT	TT	TT	TT	TT
rs1_18373067	NA	1	18373067	NA	NA	NA	NA	NA	NA	NA	AA	CC	CC	CC	CC	CC	CC	CC	CC	CC	CC	CC	CC	CC	CC	CC	CC	CC	CC	CC	CC	CC	CC	CC	CC	CC	CC	AA	CC	AA	CC	CC	CC	CC	CC	CC	AA	CC	CC
rs1_18385609	NA	1	18385609	NA	NA	NA	NA	NA	NA	NA	GG	TT	TT	TT	GG	TT	GG	GG	TT	TT	TT	TT	TT	TT	GG	TT	GG	TT	TT	TT	TT	TT	GG	TT	TT	TT	TT	GG	TT	GG	TT	TT	TT	TT	TT	TT	GG	TT	TT
rs1_18387809	NA	1	18387809	NA	NA	NA	NA	NA	NA	NA	CC	TT	TT	TT	CC	TT	CC	CC	TT	TT	TT	TT	TT	TT	CC	TT	CC	TT	TT	TT	TT	TT	CC	TT	TT	TT	TT	CC	TT	CC	TT	TT	TT	TT	TT	TT	CC	TT	TT
rs1_18387825	NA	1	18387825	NA	NA	NA	NA	NA	NA	NA	GG	GG	GG	GG	AA	GG	AA	AA	GG	GG	GG	GG	GG	GG	AA	GG	AA	GG	GG	GG	GG	GG	AA	GG	GG	GG	GG	GG	GG	GG	GG	GG	GG	GG	GG	GG	GG	GG	GG
rs1_18387842	NA	1	18387842	NA	NA	NA	NA	NA	NA	NA	AA	GG	GG	GG	GG	GG	GG	GG	GG	GG	GG	GG	GG	GG	GG	GG	GG	GG	GG	GG	GG	GG	GG	GG	GG	GG	GG	AA	GG	AA	GG	GG	GG	GG	GG	GG	AA	GG	GG
rs1_18392371	NA	1	18392371	NA	NA	NA	NA	NA	NA	NA	CC	TT	TT	TT	CC	TT	CC	CC	TT	TT	TT	TT	TT	TT	CC	TT	CC	TT	TT	TT	TT	TT	CC	TT	TT	TT	TT	CC	TT	CC	TT	TT	TT	TT	TT	TT	CC	TT	TT
rs1_18464507	NA	1	18464507	NA	NA	NA	NA	NA	NA	NA	GG	AA	AA	AA	GG	AA	GG	GG	AA	GG	AA	AA	AA	AA	GG	AA	GG	AA	AA	AA	AA	AA	GG	AA	GG	GG	AA	GG	AA	GG	AA	GG	AA	GG	AA	AA	GG	AA	AA
rs1_18464549	NA	1	18464549	NA	NA	NA	NA	NA	NA	NA	CC	TT	TT	TT	CC	TT	CC	CC	TT	CC	TT	TT	TT	TT	CC	TT	CC	TT	TT	TT	TT	TT	CC	TT	CC	CC	TT	CC	TT	CC	TT	CC	TT	CC	TT	TT	CC	TT	TT
rs1_18464561	NA	1	18464561	NA	NA	NA	NA	NA	NA	NA	TT	TT	TT	TT	TT	TT	CC	TT	TT	CC	TT	TT	TT	TT	TT	TT	CC	TT	TT	TT	TT	TT	CC	TT	CC	CC	TT	TT	TT	TT	TT	CC	TT	CC	TT	TT	TT	TT	TT
rs1_18466794	NA	1	18466794	NA	NA	NA	NA	NA	NA	NA	AA	GG	GG	GG	AA	GG	GG	AA	GG	GG	GG	GG	GG	GG	AA	GG	GG	GG	GG	GG	GG	GG	GG	GG	GG	GG	GG	AA	GG	AA	GG	GG	GG	GG	GG	GG	AA	GG	GG
rs1_18466840	NA	1	18466840	NA	NA	NA	NA	NA	NA	NA	AA	GG	GG	GG	GG	GG	GG	AA	GG	GG	GG	GG	GG	GG	AA	GG	GG	GG	GG	GG	GG	GG	GG	GG	GG	GG	GG	AA	GG	AA	GG	GG	GG	GG	GG	GG	AA	GG	GG
rs1_18482449	NA	1	18482449	NA	NA	NA	NA	NA	NA	NA	GG	AA	AA	AA	AA	AA	AA	GG	AA	AA	AA	AA	AA	AA	GG	AA	AA	AA	AA	AA	AA	AA	AA	AA	AA	AA	AA	GG	AA	GG	AA	AA	AA	AA	AA	AA	GG	AA	AA
rs1_18491380	NA	1	18491380	NA	NA	NA	NA	NA	NA	NA	CC	CC	CC	CC	CC	CC	CC	CC	CC	TT	CC	CC	CC	CC	CC	CC	CC	CC	CC	CC	CC	CC	CC	CC	TT	TT	CC	CC	CC	CC	CC	TT	CC	TT	CC	CC	CC	CC	CC
rs1_18521607	NA	1	18521607	NA	NA	NA	NA	NA	NA	NA	TT	TT	TT	TT	TT	TT	CC	TT	TT	CC	TT	TT	TT	TT	TT	TT	CC	TT	TT	TT	TT	TT	CC	TT	CC	CC	TT	TT	TT	TT	TT	CC	TT	CC	TT	TT	TT	TT	TT
rs1_18521669	NA	1	18521669	NA	NA	NA	NA	NA	NA	NA	CC	CC	CC	CC	CC	CC	TT	CC	CC	TT	CC	CC	CC	CC	CC	CC	TT	CC	CC	CC	CC	CC	TT	CC	TT	TT	CC	CC	CC	CC	CC	TT	CC	TT	CC	CC	CC	CC	CC
rs1_18521782	NA	1	18521782	NA	NA	NA	NA	NA	NA	NA	GG	GG	GG	GG	GG	GG	AA	GG	GG	AA	GG	GG	GG	GG	GG	GG	AA	GG	GG	GG	GG	GG	AA	GG	AA	AA	GG	GG	GG	GG	GG	AA	GG	AA	GG	GG	GG	GG	GG
rs1_18621178	NA	1	18621178	NA	NA	NA	NA	NA	NA	NA	TT	CC	CC	CC	CC	CC	CC	CC	CC	CC	CC	CC	CC	CC	CC	CC	CC	CC	CC	CC	CC	CC	CC	CC	CC	CC	CC	TT	CC	TT	CC	CC	CC	CC	CC	CC	TT	CC	CC
rs1_18623062	NA	1	18623062	NA	NA	NA	NA	NA	NA	NA	CC	CC	CC	CC	CC	CC	TT	CC	CC	TT	CC	CC	CC	CC	CC	CC	TT	CC	CC	CC	CC	CC	TT	CC	TT	TT	CC	CC	CC	CC	CC	TT	CC	TT	CC	CC	CC	CC	CC
rs1_18626303	NA	1	18626303	NA	NA	NA	NA	NA	NA	NA	CC	CC	CC	CC	CC	CC	GG	CC	CC	GG	CC	CC	CC	CC	CC	CC	GG	CC	CC	CC	CC	CC	GG	CC	GG	GG	CC	GG	CC	GG	CC	GG	CC	GG	CC	CC	GG	CC	CC
rs1_18662465	NA	1	18662465	NA	NA	NA	NA	NA	NA	NA	TT	CC	CC	CC	CC	CC	CC	CC	CC	CC	CC	CC	CC	CC	CC	CC	CC	CC	CC	CC	CC	CC	CC	CC	CC	CC	CC	TT	CC	TT	CC	CC	CC	CC	CC	CC	TT	CC	CC
rs1_18662474	NA	1	18662474	NA	NA	NA	NA	NA	NA	NA	TT	GG	GG	GG	GG	GG	GG	GG	GG	GG	GG	GG	GG	GG	GG	GG	GG	GG	GG	GG	GG	GG	GG	GG	GG	GG	GG	TT	GG	TT	GG	GG	GG	GG	GG	GG	TT	GG	GG
rs1_18666795	NA	1	18666795	NA	NA	NA	NA	NA	NA	NA	GG	GG	GG	GG	GG	GG	GG	GG	GG	AA	GG	GG	GG	GG	GG	GG	GG	GG	GG	GG	GG	GG	GG	GG	AA	AA	GG	GG	GG	GG	GG	AA	GG	AA	GG	GG	GG	GG	GG
rs1_18666805	NA	1	18666805	NA	NA	NA	NA	NA	NA	NA	GG	GG	GG	GG	GG	GG	AA	AA	GG	AA	GG	GG	GG	GG	GG	GG	AA	GG	GG	GG	GG	GG	AA	GG	AA	AA	GG	GG	GG	GG	GG	AA	GG	AA	GG	GG	GG	GG	GG
[truncated: 24,994 more rows]
[truncated: 347 more columns]
