# Supplementary material for: Genome-Wide Association Study of Grain Size Traits in Indica Rice Multiparent Advanced Generation Intercross (MAGIC) Population
Source: Front Plant Sci. 2020 Apr 24;11:395. doi: 10.3389/fpls.2020.00395 (PMC7193545; doi:10.3389/fpls.2020.00395)
Supplement: Supplementary file 1 [file Data_Sheet_1.ZIP › genotype_data/DC1_genotype.hmp.txt]

rs	alleles	chrom	pos	strand	assembly	center	protLSID	assayLSID	panelLSID	QCcode	L0664	L0668	L0669	L0670	L0674	L0675	L0676	L0677	L0678	L0682	L0683	L0685	L0688	L0689	L0691	L0694	L0695	L0698	L0700	L0701	L0702	L0703	L0704	L0707	L0708	L0709	L0710	L0712	L0713	L0715	L0719	L0720	L0721	L0723	L0724	L0727	L0728	L0729	L0730
AX-115840711	NA	1	80943	NA	NA	NA	NA	NA	NA	NA	TT	TT	CC	CC	TT	CC	TT	TT	CC	CC	CC	TT	TT	TT	TT	TT	TT	CC	TT	TT	TT	TT	TT	TT	TT	CC	TT	TT	CC	TT	TT	TT	TT	CC	TT	CC	TT	TT	TT
AX-154112991	NA	1	190396	NA	NA	NA	NA	NA	NA	NA	AA	AA	GG	GG	AA	AA	AA	AA	GG	GG	GG	AA	AA	AA	AA	AA	AA	GG	AA	AA	AA	AA	AA	AA	AA	GG	AA	AA	GG	AA	AA	AA	AA	GG	AA	GG	AA	AA	AA
AX-165088758	NA	1	192552	NA	NA	NA	NA	NA	NA	NA	TT	TT	GG	GG	TT	NN	NN	TT	GG	GG	GG	TT	TT	TT	TT	TT	TT	GG	TT	TT	TT	TT	TT	TT	TT	GG	TT	TT	GG	TT	TT	TT	TT	GG	TT	GG	TT	TT	TT
AX-115826771	NA	1	195254	NA	NA	NA	NA	NA	NA	NA	AA	AA	GG	GG	AA	AA	AA	AA	GG	GG	GG	AA	AA	AA	AA	AA	AA	GG	AA	AA	AA	AA	AA	AA	AA	GG	AA	AA	GG	AA	AA	AA	AA	GG	AA	GG	AA	AA	AA
AX-154168928	NA	1	195934	NA	NA	NA	NA	NA	NA	NA	AA	AA	GG	GG	AA	AA	AA	AA	GG	GG	GG	AA	AA	AA	AA	AA	AA	GG	AA	AA	AA	AA	AA	AA	AA	GG	AA	AA	GG	AA	AA	AA	AA	GG	AA	GG	AA	AA	AA
AX-115750476	NA	1	201819	NA	NA	NA	NA	NA	NA	NA	CC	CC	AA	AA	CC	CC	CC	CC	AA	AA	AA	CC	CC	CC	CC	CC	CC	AA	CC	CC	CC	CC	CC	CC	CC	AA	CC	CC	AA	CC	CC	CC	CC	AA	CC	AA	CC	CC	CC
AX-165088431	NA	1	206108	NA	NA	NA	NA	NA	NA	NA	AA	AA	CC	CC	AA	AA	AA	AA	CC	CC	CC	AA	AA	AA	AA	AA	AA	CC	AA	AA	AA	AA	AA	AA	AA	CC	AA	AA	CC	AA	AA	AA	AA	CC	AA	CC	AA	AA	AA
AX-165084963	NA	1	210196	NA	NA	NA	NA	NA	NA	NA	AA	AA	CC	CC	AA	NN	AA	AA	CC	CC	CC	AA	AA	AA	AA	AA	AA	CC	AA	AA	AA	AA	AA	AA	AA	CC	AA	AA	CC	AA	AA	AA	AA	CC	AA	CC	AA	AA	AA
AX-165094721	NA	1	213267	NA	NA	NA	NA	NA	NA	NA	TT	TT	CC	CC	TT	TT	TT	TT	CC	CC	CC	TT	TT	TT	TT	TT	TT	CC	TT	TT	TT	TT	TT	TT	TT	CC	TT	TT	CC	TT	TT	TT	TT	CC	TT	CC	TT	TT	TT
AX-95919128	NA	1	213480	NA	NA	NA	NA	NA	NA	NA	TT	TT	GG	GG	TT	TT	TT	TT	GG	GG	GG	TT	TT	TT	TT	TT	TT	GG	TT	TT	TT	TT	TT	TT	TT	GG	TT	TT	GG	TT	TT	TT	TT	GG	TT	GG	TT	TT	TT
AX-165099119	NA	1	213832	NA	NA	NA	NA	NA	NA	NA	TT	TT	CC	CC	TT	TT	TT	TT	CC	CC	CC	TT	TT	TT	TT	TT	TT	CC	TT	TT	TT	TT	TT	TT	TT	CC	TT	TT	CC	TT	TT	TT	TT	CC	TT	CC	TT	TT	TT
AX-115745766	NA	1	214775	NA	NA	NA	NA	NA	NA	NA	TT	TT	GG	GG	TT	TT	TT	TT	GG	GG	GG	TT	TT	TT	TT	TT	TT	GG	TT	TT	TT	TT	TT	TT	TT	GG	TT	TT	GG	TT	TT	TT	TT	GG	TT	GG	TT	TT	TT
AX-165085927	NA	1	215833	NA	NA	NA	NA	NA	NA	NA	TT	TT	CC	CC	TT	TT	TT	TT	CC	CC	CC	TT	TT	TT	TT	TT	TT	CC	TT	TT	TT	TT	TT	TT	TT	CC	TT	TT	CC	TT	TT	TT	TT	CC	TT	CC	TT	TT	TT
AX-165089289	NA	1	227099	NA	NA	NA	NA	NA	NA	NA	GG	GG	TT	NN	GG	TT	GG	GG	TT	TT	TT	GG	GG	GG	GG	GG	GG	TT	GG	GG	GG	GG	GG	GG	GG	TT	GG	GG	TT	GG	GG	GG	GG	TT	GG	TT	GG	GG	GG
AX-165093739	NA	1	232583	NA	NA	NA	NA	NA	NA	NA	CC	CC	TT	NN	CC	TT	CC	CC	TT	NN	TT	CC	CC	CC	CC	CC	CC	TT	CC	CC	CC	CC	CC	CC	CC	TT	CC	CC	TT	CC	CC	CC	CC	TT	CC	TT	CC	CC	CC
AX-155542427	NA	1	241900	NA	NA	NA	NA	NA	NA	NA	CC	CC	TT	TT	CC	TT	NN	CC	TT	TT	TT	CC	CC	CC	CC	CC	CC	TT	CC	CC	CC	CC	CC	CC	CC	TT	CC	CC	TT	CC	CC	CC	CC	TT	CC	TT	CC	CC	CC
AX-165087210	NA	1	248817	NA	NA	NA	NA	NA	NA	NA	AA	AA	CC	CC	AA	CC	AA	AA	CC	CC	CC	AA	AA	AA	AA	AA	AA	CC	AA	AA	AA	AA	AA	AA	AA	CC	AA	AA	CC	AA	AA	AA	AA	CC	AA	CC	AA	AA	AA
AX-154398306	NA	1	252367	NA	NA	NA	NA	NA	NA	NA	GG	GG	AA	AA	GG	AA	GG	GG	AA	AA	AA	GG	GG	GG	GG	GG	GG	AA	GG	GG	GG	GG	GG	GG	GG	AA	GG	GG	AA	GG	GG	GG	GG	AA	GG	AA	GG	GG	GG
AX-154086229	NA	1	256314	NA	NA	NA	NA	NA	NA	NA	GG	GG	AA	AA	GG	AA	GG	GG	AA	AA	AA	GG	GG	GG	GG	GG	GG	AA	GG	GG	GG	GG	GG	GG	GG	AA	GG	GG	AA	GG	GG	GG	GG	AA	GG	AA	GG	GG	GG
AX-155576319	NA	1	256966	NA	NA	NA	NA	NA	NA	NA	AA	AA	GG	GG	AA	GG	AA	AA	GG	GG	GG	AA	AA	AA	AA	AA	AA	GG	AA	AA	AA	AA	AA	AA	AA	GG	AA	AA	GG	AA	AA	AA	AA	GG	AA	GG	AA	AA	AA
AX-165091374	NA	1	268360	NA	NA	NA	NA	NA	NA	NA	TT	TT	GG	GG	TT	GG	TT	TT	GG	GG	GG	TT	TT	TT	TT	TT	TT	GG	TT	TT	TT	TT	TT	TT	TT	GG	TT	TT	GG	TT	TT	TT	TT	GG	TT	GG	TT	TT	TT
AX-165084929	NA	1	271180	NA	NA	NA	NA	NA	NA	NA	TT	TT	CC	CC	TT	CC	TT	TT	CC	CC	CC	TT	TT	TT	TT	TT	TT	CC	TT	TT	TT	TT	TT	TT	TT	CC	TT	TT	CC	TT	TT	TT	TT	CC	TT	CC	TT	TT	TT
AX-155521440	NA	1	289085	NA	NA	NA	NA	NA	NA	NA	TT	TT	GG	GG	TT	GG	TT	TT	GG	GG	GG	TT	TT	TT	TT	TT	TT	GG	TT	TT	TT	TT	TT	TT	TT	GG	TT	TT	GG	TT	TT	TT	TT	GG	TT	GG	TT	TT	TT
AX-165087005	NA	1	292235	NA	NA	NA	NA	NA	NA	NA	AA	AA	GG	GG	AA	GG	AA	AA	GG	GG	GG	AA	AA	AA	AA	AA	AA	GG	AA	AA	AA	AA	AA	AA	AA	GG	AA	AA	GG	AA	AA	AA	AA	GG	AA	GG	AA	AA	AA
AX-165096040	NA	1	294834	NA	NA	NA	NA	NA	NA	NA	TT	TT	GG	GG	TT	GG	TT	TT	GG	GG	GG	TT	TT	TT	TT	TT	TT	GG	TT	TT	TT	TT	TT	TT	TT	GG	TT	TT	GG	TT	TT	TT	TT	GG	TT	GG	TT	TT	TT
AX-115825854	NA	1	303146	NA	NA	NA	NA	NA	NA	NA	GG	GG	TT	TT	GG	TT	GG	GG	TT	TT	TT	GG	GG	GG	GG	GG	GG	TT	GG	GG	GG	GG	GG	GG	GG	TT	GG	GG	TT	GG	GG	GG	GG	TT	GG	TT	GG	GG	GG
AX-155200335	NA	1	306583	NA	NA	NA	NA	NA	NA	NA	TT	TT	CC	CC	TT	CC	TT	TT	CC	CC	CC	TT	TT	TT	TT	TT	TT	CC	TT	TT	TT	TT	TT	TT	TT	CC	TT	TT	CC	TT	TT	TT	TT	CC	TT	CC	TT	TT	TT
AX-165095486	NA	1	311351	NA	NA	NA	NA	NA	NA	NA	GG	GG	AA	AA	GG	AA	GG	GG	AA	AA	AA	GG	GG	GG	GG	GG	GG	AA	GG	GG	GG	GG	GG	GG	GG	AA	GG	GG	AA	GG	GG	GG	GG	AA	GG	AA	GG	GG	GG
AX-154021473	NA	1	322667	NA	NA	NA	NA	NA	NA	NA	TT	TT	GG	GG	TT	GG	TT	TT	GG	GG	GG	TT	TT	TT	TT	TT	TT	GG	TT	TT	TT	TT	TT	TT	TT	GG	TT	TT	GG	TT	TT	TT	TT	GG	TT	GG	TT	TT	TT
AX-165097245	NA	1	328854	NA	NA	NA	NA	NA	NA	NA	AA	AA	GG	GG	AA	GG	AA	AA	GG	GG	GG	AA	AA	AA	AA	AA	AA	GG	AA	AA	AA	AA	AA	AA	AA	GG	AA	AA	GG	AA	AA	AA	AA	GG	AA	GG	AA	AA	AA
AX-154918868	NA	1	329071	NA	NA	NA	NA	NA	NA	NA	AA	AA	CC	CC	AA	CC	AA	AA	CC	CC	CC	AA	AA	AA	AA	AA	AA	CC	AA	AA	AA	AA	AA	AA	AA	CC	AA	AA	CC	AA	AA	AA	AA	CC	AA	CC	AA	AA	AA
AX-155526363	NA	1	329402	NA	NA	NA	NA	NA	NA	NA	AA	AA	GG	GG	AA	GG	AA	AA	GG	GG	GG	AA	AA	AA	AA	AA	AA	GG	AA	AA	AA	AA	AA	AA	AA	GG	AA	AA	GG	AA	AA	AA	AA	GG	AA	GG	AA	AA	AA
AX-165097976	NA	1	332832	NA	NA	NA	NA	NA	NA	NA	CC	CC	TT	TT	CC	TT	CC	CC	TT	TT	TT	CC	CC	CC	CC	CC	CC	TT	CC	CC	CC	CC	CC	CC	CC	TT	CC	CC	TT	CC	CC	CC	CC	TT	CC	TT	CC	CC	CC
AX-165100753	NA	1	334976	NA	NA	NA	NA	NA	NA	NA	TT	TT	CC	CC	TT	CC	TT	TT	CC	CC	CC	TT	TT	TT	TT	TT	TT	CC	TT	TT	TT	TT	TT	TT	TT	CC	TT	TT	CC	TT	TT	TT	TT	CC	TT	CC	TT	TT	TT
AX-95918953	NA	1	348351	NA	NA	NA	NA	NA	NA	NA	AA	AA	GG	GG	AA	GG	AA	AA	GG	GG	GG	AA	AA	AA	AA	AA	AA	GG	AA	AA	AA	AA	AA	AA	AA	GG	AA	AA	GG	AA	AA	AA	AA	GG	AA	GG	AA	AA	AA
AX-154391105	NA	1	349360	NA	NA	NA	NA	NA	NA	NA	AA	AA	GG	GG	AA	GG	AA	AA	GG	GG	GG	AA	AA	AA	AA	AA	AA	GG	AA	AA	AA	AA	AA	AA	AA	GG	AA	AA	GG	AA	AA	AA	AA	GG	AA	GG	AA	AA	AA
AX-154899900	NA	1	353617	NA	NA	NA	NA	NA	NA	NA	GG	GG	AA	AA	GG	AA	GG	GG	AA	AA	AA	GG	GG	GG	GG	GG	GG	AA	GG	GG	GG	GG	GG	GG	GG	AA	GG	GG	AA	GG	GG	GG	GG	AA	GG	AA	GG	GG	GG
AX-165101039	NA	1	364352	NA	NA	NA	NA	NA	NA	NA	GG	GG	AA	AA	GG	AA	GG	GG	AA	AA	AA	GG	GG	GG	GG	GG	GG	AA	GG	GG	GG	GG	GG	GG	GG	AA	GG	GG	AA	GG	GG	GG	GG	AA	GG	AA	GG	GG	GG
AX-165093780	NA	1	374236	NA	NA	NA	NA	NA	NA	NA	CC	CC	TT	TT	CC	CC	CC	CC	TT	TT	TT	CC	CC	CC	CC	CC	CC	TT	CC	CC	CC	CC	CC	CC	CC	TT	CC	CC	TT	CC	CC	CC	CC	TT	CC	TT	CC	CC	CC
AX-165093838	NA	1	376675	NA	NA	NA	NA	NA	NA	NA	TT	TT	CC	CC	TT	TT	TT	TT	CC	CC	CC	TT	TT	TT	TT	TT	TT	CC	TT	TT	TT	TT	TT	TT	TT	CC	TT	TT	CC	TT	TT	TT	TT	CC	TT	CC	TT	TT	TT
AX-95916131	NA	1	380686	NA	NA	NA	NA	NA	NA	NA	CC	CC	TT	TT	CC	CC	CC	CC	TT	TT	TT	CC	CC	CC	CC	CC	CC	TT	CC	CC	CC	CC	CC	CC	CC	TT	CC	CC	TT	CC	CC	CC	CC	TT	CC	TT	CC	CC	CC
AX-154656392	NA	1	396291	NA	NA	NA	NA	NA	NA	NA	GG	GG	TT	TT	GG	GG	GG	GG	TT	TT	TT	GG	GG	GG	GG	GG	GG	TT	GG	GG	GG	GG	GG	GG	GG	TT	GG	GG	TT	GG	GG	GG	GG	TT	GG	TT	GG	GG	GG
AX-115863531	NA	1	401157	NA	NA	NA	NA	NA	NA	NA	GG	GG	AA	AA	GG	GG	GG	GG	AA	AA	AA	GG	GG	GG	GG	GG	GG	AA	GG	GG	GG	GG	GG	GG	GG	AA	GG	GG	AA	GG	GG	GG	GG	AA	GG	AA	GG	GG	GG
AX-115786801	NA	1	401732	NA	NA	NA	NA	NA	NA	NA	TT	TT	GG	GG	TT	GG	TT	TT	GG	GG	GG	TT	TT	TT	TT	TT	TT	GG	TT	TT	TT	TT	TT	TT	TT	GG	TT	TT	GG	TT	TT	TT	TT	GG	TT	GG	TT	TT	TT
AX-165101951	NA	1	405217	NA	NA	NA	NA	NA	NA	NA	AA	AA	CC	CC	AA	AA	AA	AA	CC	CC	CC	AA	AA	AA	AA	AA	AA	CC	AA	AA	AA	AA	AA	AA	AA	CC	AA	AA	CC	AA	AA	AA	AA	CC	AA	CC	AA	AA	AA
AX-155059010	NA	1	408697	NA	NA	NA	NA	NA	NA	NA	TT	TT	CC	CC	TT	TT	TT	TT	CC	CC	CC	TT	TT	TT	TT	TT	TT	CC	TT	TT	TT	TT	TT	TT	TT	CC	TT	TT	CC	TT	TT	TT	TT	CC	TT	CC	TT	TT	TT
AX-153975612	NA	1	417416	NA	NA	NA	NA	NA	NA	NA	TT	TT	GG	GG	TT	TT	TT	TT	GG	GG	GG	TT	TT	TT	TT	TT	TT	GG	TT	TT	TT	TT	TT	TT	TT	GG	TT	TT	GG	TT	TT	TT	TT	GG	TT	GG	TT	TT	TT
AX-154993670	NA	1	423109	NA	NA	NA	NA	NA	NA	NA	AA	AA	CC	CC	AA	AA	AA	AA	CC	CC	CC	AA	AA	AA	AA	AA	AA	CC	AA	AA	AA	AA	AA	AA	AA	CC	AA	AA	CC	AA	AA	AA	AA	CC	AA	CC	AA	AA	AA
AX-154825566	NA	1	442974	NA	NA	NA	NA	NA	NA	NA	TT	TT	CC	CC	TT	TT	TT	TT	CC	CC	CC	TT	TT	TT	TT	TT	TT	CC	TT	TT	TT	TT	TT	TT	TT	CC	TT	TT	CC	TT	TT	TT	TT	CC	TT	CC	TT	TT	TT
AX-154366735	NA	1	448952	NA	NA	NA	NA	NA	NA	NA	AA	AA	GG	GG	AA	AA	AA	AA	GG	GG	GG	AA	AA	AA	AA	AA	AA	GG	AA	AA	AA	AA	AA	AA	AA	GG	AA	AA	GG	AA	AA	AA	AA	GG	AA	GG	AA	AA	AA
AX-155518473	NA	1	455562	NA	NA	NA	NA	NA	NA	NA	GG	GG	AA	AA	GG	GG	GG	GG	AA	AA	AA	GG	GG	GG	GG	GG	GG	AA	GG	GG	GG	GG	GG	GG	GG	AA	GG	GG	AA	GG	GG	GG	GG	AA	GG	AA	GG	GG	GG
AX-154276228	NA	1	804426	NA	NA	NA	NA	NA	NA	NA	GG	AA	AA	GG	AA	AA	AA	GG	AA	AA	GG	GG	AA	GG	AA	AA	GG	AA	AA	AA	GG	GG	AA	AA	GG	AA	AA	AA	GG	AA	AA	AA	GG	AA	GG	AA	AA	GG	GG
AX-165094578	NA	1	1404921	NA	NA	NA	NA	NA	NA	NA	TT	TT	TT	TT	TT	CC	TT	TT	CC	TT	TT	TT	TT	TT	TT	TT	TT	TT	TT	TT	TT	TT	TT	TT	TT	TT	CC	TT	TT	TT	TT	TT	TT	TT	TT	TT	TT	TT	TT
AX-165084695	NA	1	1418746	NA	NA	NA	NA	NA	NA	NA	TT	TT	TT	TT	TT	GG	TT	TT	GG	TT	TT	TT	TT	TT	TT	TT	TT	TT	TT	TT	TT	TT	TT	TT	TT	TT	GG	TT	TT	TT	TT	TT	TT	TT	TT	TT	TT	TT	TT
AX-165086589	NA	1	1449535	NA	NA	NA	NA	NA	NA	NA	GG	GG	GG	GG	GG	AA	GG	GG	AA	GG	GG	GG	GG	GG	GG	GG	GG	GG	GG	GG	GG	GG	GG	GG	GG	GG	AA	GG	GG	GG	GG	GG	GG	GG	GG	GG	GG	GG	GG
AX-116845836	NA	1	1449793	NA	NA	NA	NA	NA	NA	NA	TT	TT	TT	TT	TT	GG	TT	TT	GG	TT	TT	TT	TT	TT	TT	TT	TT	TT	TT	TT	TT	TT	TT	TT	TT	TT	GG	TT	TT	TT	TT	TT	TT	TT	TT	TT	TT	TT	TT
AX-154077273	NA	1	1486357	NA	NA	NA	NA	NA	NA	NA	GG	GG	GG	GG	GG	AA	GG	GG	AA	GG	GG	GG	GG	GG	GG	GG	GG	GG	GG	GG	GG	GG	GG	GG	GG	GG	AA	GG	GG	GG	GG	GG	GG	GG	GG	GG	GG	GG	GG
AX-153902690	NA	1	1497463	NA	NA	NA	NA	NA	NA	NA	CC	CC	CC	CC	CC	TT	CC	CC	TT	CC	CC	CC	CC	CC	CC	CC	CC	CC	CC	CC	CC	CC	CC	CC	CC	CC	TT	CC	CC	CC	CC	CC	CC	CC	CC	CC	CC	CC	CC
AX-115798839	NA	1	1497483	NA	NA	NA	NA	NA	NA	NA	AA	AA	AA	AA	AA	GG	AA	AA	GG	AA	AA	AA	AA	AA	AA	AA	AA	AA	AA	AA	AA	AA	AA	AA	AA	AA	GG	AA	AA	AA	AA	AA	AA	AA	AA	AA	AA	AA	AA
AX-154393786	NA	1	1500249	NA	NA	NA	NA	NA	NA	NA	AA	AA	AA	AA	AA	GG	NN	AA	GG	AA	AA	AA	AA	AA	AA	AA	AA	AA	AA	AA	AA	AA	AA	AA	AA	AA	GG	AA	AA	AA	AA	AA	AA	AA	AA	AA	AA	AA	AA
AX-165092524	NA	1	1505588	NA	NA	NA	NA	NA	NA	NA	CC	CC	CC	CC	CC	TT	CC	CC	TT	CC	CC	CC	CC	CC	CC	CC	CC	CC	CC	CC	CC	CC	CC	CC	CC	CC	TT	CC	CC	CC	CC	CC	CC	CC	CC	CC	CC	CC	CC
AX-165097252	NA	1	1516945	NA	NA	NA	NA	NA	NA	NA	AA	AA	AA	AA	AA	CC	AA	AA	CC	AA	AA	AA	AA	AA	AA	AA	AA	AA	AA	AA	AA	AA	AA	AA	AA	AA	CC	AA	AA	AA	AA	AA	AA	AA	AA	AA	AA	AA	AA
AX-165098021	NA	1	1520124	NA	NA	NA	NA	NA	NA	NA	TT	TT	TT	TT	TT	TT	TT	TT	TT	TT	TT	TT	TT	TT	TT	TT	TT	TT	TT	TT	TT	TT	TT	TT	TT	TT	CC	TT	TT	TT	TT	TT	TT	TT	TT	TT	TT	TT	TT
AX-154540918	NA	1	1537267	NA	NA	NA	NA	NA	NA	NA	GG	GG	GG	GG	GG	AA	GG	GG	AA	GG	GG	GG	GG	GG	GG	GG	GG	GG	GG	GG	GG	GG	GG	GG	GG	GG	AA	GG	GG	GG	GG	GG	GG	GG	GG	GG	GG	GG	GG
AX-165083837	NA	1	1550887	NA	NA	NA	NA	NA	NA	NA	CC	CC	CC	CC	CC	CC	CC	CC	TT	CC	CC	CC	CC	CC	CC	CC	CC	CC	CC	CC	CC	CC	CC	CC	CC	CC	TT	CC	CC	CC	CC	CC	CC	CC	CC	CC	CC	CC	CC
AX-154780906	NA	1	1562672	NA	NA	NA	NA	NA	NA	NA	AA	AA	AA	AA	AA	CC	AA	AA	CC	AA	AA	AA	AA	AA	AA	AA	AA	AA	AA	AA	AA	AA	AA	AA	AA	AA	CC	AA	AA	AA	AA	AA	AA	AA	AA	AA	AA	AA	AA
AX-115785425	NA	1	1601439	NA	NA	NA	NA	NA	NA	NA	TT	TT	TT	TT	TT	CC	TT	TT	CC	TT	TT	TT	TT	TT	TT	TT	TT	TT	TT	TT	TT	TT	TT	TT	TT	TT	CC	TT	TT	TT	TT	TT	TT	TT	TT	TT	TT	TT	TT
AX-165101719	NA	1	1604331	NA	NA	NA	NA	NA	NA	NA	CC	CC	CC	CC	CC	AA	CC	CC	CC	CC	CC	CC	CC	CC	CC	CC	CC	CC	CC	CC	CC	CC	CC	CC	CC	CC	NN	CC	CC	CC	CC	CC	CC	CC	CC	CC	CC	CC	CC
AX-165102318	NA	1	1617781	NA	NA	NA	NA	NA	NA	NA	GG	GG	GG	GG	GG	TT	GG	GG	TT	GG	GG	GG	GG	GG	GG	GG	GG	GG	GG	GG	GG	GG	GG	GG	GG	GG	TT	GG	GG	GG	GG	GG	GG	GG	GG	GG	GG	GG	GG
AX-165099626	NA	1	1624936	NA	NA	NA	NA	NA	NA	NA	CC	CC	CC	CC	CC	TT	CC	CC	TT	CC	CC	CC	CC	CC	CC	CC	CC	CC	CC	CC	CC	CC	CC	CC	CC	CC	TT	CC	CC	CC	CC	CC	CC	CC	CC	CC	CC	CC	CC
AX-115818191	NA	1	1625187	NA	NA	NA	NA	NA	NA	NA	AA	AA	AA	AA	AA	GG	AA	AA	GG	AA	AA	AA	AA	AA	AA	AA	AA	AA	AA	AA	AA	AA	AA	AA	AA	AA	GG	AA	AA	AA	AA	AA	AA	AA	AA	AA	AA	AA	AA
AX-154094579	NA	1	1627146	NA	NA	NA	NA	NA	NA	NA	TT	TT	TT	TT	TT	GG	TT	TT	GG	TT	TT	TT	TT	TT	TT	TT	TT	TT	TT	TT	TT	TT	TT	TT	TT	TT	GG	TT	TT	TT	TT	TT	TT	TT	TT	TT	TT	TT	TT
AX-165099644	NA	1	1658374	NA	NA	NA	NA	NA	NA	NA	AA	AA	AA	AA	AA	GG	AA	AA	GG	AA	AA	AA	AA	AA	AA	AA	AA	AA	AA	AA	AA	AA	AA	AA	AA	AA	GG	AA	AA	AA	AA	AA	AA	AA	AA	AA	AA	AA	AA
AX-165091292	NA	1	1662485	NA	NA	NA	NA	NA	NA	NA	CC	CC	CC	CC	CC	AA	CC	CC	AA	CC	CC	CC	CC	CC	CC	CC	CC	CC	CC	CC	CC	CC	CC	CC	CC	CC	AA	CC	CC	CC	CC	CC	CC	CC	CC	CC	CC	CC	CC
AX-154642083	NA	1	1684620	NA	NA	NA	NA	NA	NA	NA	TT	CC	TT	TT	TT	CC	TT	TT	TT	TT	TT	TT	TT	TT	TT	TT	TT	CC	NN	TT	CC	CC	TT	NN	CC	TT	CC	TT	TT	TT	TT	TT	TT	TT	CC	TT	TT	CC	CC
AX-154393668	NA	1	1687371	NA	NA	NA	NA	NA	NA	NA	TT	TT	TT	TT	TT	TT	TT	TT	TT	TT	TT	TT	TT	TT	TT	TT	TT	TT	TT	TT	TT	TT	TT	TT	TT	TT	CC	TT	TT	TT	TT	TT	TT	TT	TT	TT	TT	TT	TT
AX-115847643	NA	1	1697513	NA	NA	NA	NA	NA	NA	NA	AA	AA	AA	AA	AA	AA	AA	AA	AA	AA	AA	AA	AA	AA	AA	AA	AA	AA	AA	AA	AA	AA	AA	AA	AA	AA	GG	AA	AA	AA	AA	AA	AA	AA	AA	AA	AA	AA	AA
AX-165083640	NA	1	1698229	NA	NA	NA	NA	NA	NA	NA	CC	CC	CC	CC	CC	CC	CC	CC	CC	CC	CC	CC	CC	CC	CC	CC	CC	CC	CC	CC	CC	CC	CC	CC	CC	CC	TT	CC	CC	CC	CC	CC	CC	CC	CC	CC	CC	CC	CC
AX-154306719	NA	1	1702816	NA	NA	NA	NA	NA	NA	NA	GG	GG	GG	GG	GG	GG	GG	GG	GG	GG	GG	GG	GG	GG	GG	GG	GG	GG	GG	GG	GG	GG	GG	GG	GG	GG	TT	GG	GG	GG	GG	GG	GG	GG	GG	GG	GG	GG	GG
AX-154859640	NA	1	1724659	NA	NA	NA	NA	NA	NA	NA	TT	TT	TT	TT	TT	CC	TT	TT	TT	TT	TT	TT	TT	TT	TT	TT	TT	TT	TT	TT	TT	TT	TT	TT	TT	TT	CC	TT	TT	TT	TT	TT	TT	TT	TT	TT	TT	TT	NN
AX-154893898	NA	1	1734586	NA	NA	NA	NA	NA	NA	NA	TT	TT	TT	TT	TT	CC	TT	TT	TT	TT	TT	TT	TT	TT	TT	TT	TT	TT	TT	TT	TT	TT	TT	TT	TT	TT	CC	TT	TT	TT	TT	TT	TT	TT	TT	TT	TT	TT	TT
AX-165083176	NA	1	1753711	NA	NA	NA	NA	NA	NA	NA	AA	AA	AA	AA	AA	NN	NN	AA	AA	AA	AA	AA	AA	AA	AA	AA	AA	AA	AA	AA	AA	AA	AA	AA	AA	AA	GG	AA	AA	AA	AA	AA	AA	AA	AA	AA	AA	AA	AA
AX-154112205	NA	1	1758755	NA	NA	NA	NA	NA	NA	NA	TT	TT	TT	TT	TT	TT	TT	TT	TT	TT	TT	TT	TT	TT	TT	TT	TT	TT	TT	TT	TT	TT	TT	TT	TT	TT	CC	TT	TT	TT	TT	TT	TT	TT	TT	TT	TT	TT	TT
AX-154525421	NA	1	1761567	NA	NA	NA	NA	NA	NA	NA	TT	TT	TT	TT	TT	CC	TT	TT	TT	TT	TT	TT	TT	TT	TT	TT	TT	TT	TT	TT	TT	TT	TT	TT	TT	TT	CC	TT	TT	TT	TT	TT	TT	TT	TT	TT	TT	TT	TT
AX-154961226	NA	1	1762065	NA	NA	NA	NA	NA	NA	NA	CC	CC	CC	CC	CC	CC	CC	CC	CC	CC	CC	CC	CC	CC	CC	CC	CC	CC	CC	CC	CC	CC	CC	CC	CC	CC	TT	CC	CC	CC	CC	CC	CC	CC	CC	CC	CC	CC	CC
AX-165099003	NA	1	1771546	NA	NA	NA	NA	NA	NA	NA	CC	CC	CC	CC	CC	CC	CC	CC	CC	CC	CC	CC	CC	CC	CC	CC	CC	CC	CC	CC	CC	CC	CC	CC	CC	CC	TT	CC	CC	CC	CC	CC	CC	CC	CC	CC	CC	CC	CC
AX-155004053	NA	1	1773519	NA	NA	NA	NA	NA	NA	NA	CC	CC	CC	CC	CC	CC	CC	CC	CC	CC	CC	CC	CC	CC	CC	CC	CC	CC	CC	CC	CC	CC	CC	CC	CC	CC	TT	CC	CC	CC	CC	CC	CC	CC	CC	CC	CC	CC	CC
AX-154779683	NA	1	1791669	NA	NA	NA	NA	NA	NA	NA	TT	TT	TT	TT	TT	GG	TT	TT	TT	TT	TT	TT	TT	TT	TT	TT	TT	TT	TT	TT	TT	TT	TT	TT	TT	TT	GG	TT	TT	TT	TT	TT	TT	TT	TT	TT	TT	TT	TT
AX-153950368	NA	1	1796470	NA	NA	NA	NA	NA	NA	NA	CC	CC	CC	CC	CC	TT	CC	CC	CC	CC	CC	CC	CC	CC	CC	CC	CC	CC	CC	CC	CC	CC	CC	CC	CC	CC	TT	CC	CC	CC	CC	CC	CC	CC	CC	CC	CC	CC	CC
AX-155459601	NA	1	1803167	NA	NA	NA	NA	NA	NA	NA	TT	TT	TT	TT	TT	GG	TT	TT	TT	TT	TT	TT	TT	TT	TT	TT	TT	TT	TT	TT	TT	TT	TT	TT	TT	TT	GG	TT	TT	TT	TT	TT	TT	TT	TT	TT	TT	TT	TT
AX-115855526	NA	1	1809803	NA	NA	NA	NA	NA	NA	NA	AA	AA	AA	AA	AA	GG	AA	AA	AA	AA	AA	AA	AA	AA	AA	AA	AA	AA	AA	AA	AA	AA	AA	AA	AA	AA	GG	AA	AA	AA	AA	AA	AA	AA	AA	AA	AA	AA	AA
AX-165098268	NA	1	1812372	NA	NA	NA	NA	NA	NA	NA	TT	TT	TT	TT	TT	CC	TT	TT	TT	TT	TT	TT	TT	TT	TT	TT	TT	TT	TT	TT	TT	TT	TT	TT	TT	TT	CC	TT	TT	TT	TT	TT	TT	TT	TT	TT	TT	TT	TT
AX-165103950	NA	1	1831275	NA	NA	NA	NA	NA	NA	NA	GG	GG	GG	GG	GG	AA	GG	GG	GG	GG	GG	GG	GG	GG	GG	GG	GG	GG	GG	GG	GG	GG	GG	GG	GG	GG	AA	GG	GG	GG	GG	GG	GG	GG	GG	GG	GG	GG	GG
AX-115855789	NA	1	1839642	NA	NA	NA	NA	NA	NA	NA	TT	TT	TT	TT	TT	GG	TT	TT	TT	TT	TT	TT	TT	TT	TT	TT	TT	TT	TT	TT	TT	TT	TT	TT	TT	TT	GG	TT	TT	TT	TT	TT	TT	TT	TT	TT	TT	TT	TT
AX-165103005	NA	1	1849925	NA	NA	NA	NA	NA	NA	NA	AA	AA	AA	AA	AA	GG	AA	AA	AA	AA	AA	AA	AA	AA	AA	AA	AA	AA	AA	AA	AA	AA	AA	AA	AA	AA	GG	AA	AA	AA	AA	AA	AA	AA	AA	AA	AA	AA	AA
AX-95917746	NA	1	1855227	NA	NA	NA	NA	NA	NA	NA	GG	GG	GG	GG	GG	AA	GG	GG	GG	GG	GG	GG	GG	GG	GG	GG	GG	GG	GG	GG	GG	GG	GG	GG	GG	GG	AA	GG	GG	GG	GG	GG	GG	GG	GG	GG	GG	GG	GG
AX-165088744	NA	1	1877075	NA	NA	NA	NA	NA	NA	NA	GG	GG	GG	GG	GG	AA	NN	GG	GG	GG	GG	GG	GG	GG	GG	GG	GG	GG	GG	GG	GG	GG	GG	GG	GG	GG	AA	GG	GG	GG	GG	GG	GG	GG	GG	GG	GG	GG	GG
AX-115788996	NA	1	1879392	NA	NA	NA	NA	NA	NA	NA	GG	GG	GG	GG	GG	AA	GG	GG	GG	GG	GG	GG	GG	GG	GG	GG	GG	GG	GG	GG	GG	GG	GG	GG	GG	GG	AA	GG	GG	GG	GG	GG	GG	GG	GG	GG	GG	GG	GG
AX-165086036	NA	1	1888528	NA	NA	NA	NA	NA	NA	NA	AA	AA	AA	AA	AA	CC	AA	AA	AA	AA	AA	AA	AA	AA	AA	AA	AA	AA	AA	AA	AA	AA	AA	AA	AA	AA	CC	AA	AA	AA	AA	AA	AA	AA	AA	AA	AA	AA	AA
AX-165100846	NA	1	1890121	NA	NA	NA	NA	NA	NA	NA	CC	CC	CC	CC	CC	AA	CC	CC	CC	CC	CC	CC	CC	CC	CC	CC	CC	CC	CC	CC	CC	CC	CC	CC	CC	CC	AA	CC	CC	CC	CC	CC	CC	CC	CC	CC	CC	CC	CC
AX-154894635	NA	1	1891393	NA	NA	NA	NA	NA	NA	NA	GG	GG	GG	GG	GG	AA	NN	GG	GG	GG	GG	GG	GG	GG	GG	GG	GG	GG	GG	GG	GG	GG	GG	GG	GG	GG	AA	GG	GG	GG	GG	GG	GG	GG	GG	GG	GG	GG	GG
AX-115856426	NA	1	1902545	NA	NA	NA	NA	NA	NA	NA	CC	CC	CC	CC	CC	AA	CC	CC	CC	CC	CC	CC	CC	CC	CC	CC	CC	CC	CC	CC	CC	CC	CC	CC	CC	CC	AA	CC	CC	CC	CC	CC	CC	CC	CC	CC	CC	CC	CC
AX-115738809	NA	1	1912846	NA	NA	NA	NA	NA	NA	NA	TT	TT	TT	TT	TT	GG	TT	TT	GG	TT	TT	TT	TT	TT	TT	TT	TT	TT	TT	TT	TT	TT	TT	TT	TT	TT	GG	TT	TT	TT	TT	TT	TT	TT	TT	TT	TT	TT	TT
AX-165092553	NA	1	1962052	NA	NA	NA	NA	NA	NA	NA	GG	GG	GG	GG	GG	GG	NN	GG	GG	GG	GG	GG	GG	GG	GG	GG	GG	GG	GG	GG	GG	GG	GG	GG	GG	NN	AA	GG	GG	GG	GG	GG	GG	GG	GG	GG	GG	GG	GG
AX-165095056	NA	1	2059318	NA	NA	NA	NA	NA	NA	NA	GG	GG	GG	GG	GG	TT	GG	GG	GG	GG	GG	GG	GG	GG	GG	GG	GG	GG	GG	GG	GG	GG	GG	GG	GG	GG	TT	GG	GG	GG	GG	GG	GG	GG	GG	GG	GG	GG	GG
AX-165097527	NA	1	2064578	NA	NA	NA	NA	NA	NA	NA	TT	TT	TT	TT	TT	CC	NN	TT	TT	TT	TT	TT	TT	TT	TT	TT	TT	TT	TT	TT	TT	TT	TT	TT	TT	TT	CC	TT	TT	TT	TT	TT	TT	TT	TT	TT	TT	TT	TT
AX-165086347	NA	1	2064647	NA	NA	NA	NA	NA	NA	NA	GG	GG	GG	GG	GG	AA	GG	GG	GG	GG	GG	GG	GG	GG	GG	GG	GG	GG	GG	GG	GG	GG	GG	GG	GG	GG	AA	GG	GG	GG	GG	GG	GG	GG	GG	GG	GG	GG	GG
AX-95933562	NA	1	2076448	NA	NA	NA	NA	NA	NA	NA	TT	TT	TT	TT	TT	CC	TT	TT	TT	TT	TT	TT	TT	TT	TT	TT	TT	TT	TT	TT	TT	TT	TT	TT	TT	TT	CC	TT	TT	TT	TT	TT	TT	TT	TT	TT	TT	TT	TT
AX-95933385	NA	1	2081456	NA	NA	NA	NA	NA	NA	NA	CC	CC	CC	CC	CC	AA	CC	CC	CC	CC	CC	CC	CC	CC	CC	CC	CC	CC	CC	CC	CC	CC	CC	CC	CC	CC	AA	CC	CC	CC	CC	CC	CC	CC	CC	CC	CC	CC	CC
AX-154945623	NA	1	2099804	NA	NA	NA	NA	NA	NA	NA	TT	TT	TT	TT	TT	GG	TT	TT	TT	TT	TT	TT	TT	TT	TT	TT	TT	TT	TT	TT	TT	TT	TT	TT	TT	TT	TT	TT	TT	TT	TT	TT	TT	TT	TT	TT	TT	TT	TT
AX-165091330	NA	1	2120416	NA	NA	NA	NA	NA	NA	NA	AA	AA	AA	AA	AA	GG	AA	AA	AA	AA	AA	AA	AA	AA	AA	AA	AA	AA	AA	AA	AA	AA	AA	AA	AA	AA	AA	AA	AA	AA	AA	AA	AA	AA	AA	AA	AA	AA	AA
AX-165096341	NA	1	2171863	NA	NA	NA	NA	NA	NA	NA	GG	GG	GG	GG	GG	AA	GG	GG	AA	GG	GG	GG	GG	GG	GG	GG	GG	GG	GG	GG	GG	GG	GG	GG	GG	GG	GG	GG	GG	GG	GG	GG	GG	GG	GG	GG	GG	GG	GG
AX-154240525	NA	1	2179054	NA	NA	NA	NA	NA	NA	NA	GG	GG	GG	GG	GG	AA	GG	GG	AA	GG	GG	GG	GG	GG	GG	GG	GG	GG	GG	GG	GG	GG	GG	GG	GG	GG	GG	GG	GG	GG	GG	GG	GG	GG	GG	GG	GG	GG	GG
AX-154240527	NA	1	2202141	NA	NA	NA	NA	NA	NA	NA	AA	AA	AA	AA	AA	CC	AA	AA	CC	AA	AA	AA	AA	AA	AA	AA	AA	AA	AA	AA	AA	AA	AA	AA	AA	AA	AA	AA	AA	AA	AA	AA	AA	AA	AA	AA	AA	AA	AA
AX-165086432	NA	1	2203434	NA	NA	NA	NA	NA	NA	NA	CC	CC	CC	CC	CC	TT	NN	CC	TT	CC	CC	CC	CC	CC	CC	CC	CC	CC	CC	CC	CC	CC	CC	CC	CC	CC	CC	CC	CC	CC	CC	CC	CC	CC	CC	CC	CC	CC	CC
AX-154094101	NA	1	2203657	NA	NA	NA	NA	NA	NA	NA	AA	AA	AA	AA	AA	GG	AA	AA	GG	AA	AA	AA	AA	AA	AA	AA	AA	AA	AA	AA	AA	AA	AA	AA	AA	AA	AA	AA	AA	AA	AA	AA	AA	AA	AA	AA	AA	AA	AA
AX-156036610	NA	1	2239282	NA	NA	NA	NA	NA	NA	NA	CC	CC	CC	CC	CC	TT	CC	CC	CC	CC	CC	CC	CC	CC	CC	CC	CC	CC	CC	CC	CC	CC	CC	CC	CC	NN	CC	CC	CC	CC	CC	CC	CC	CC	CC	CC	CC	CC	CC
AX-115771712	NA	1	2290674	NA	NA	NA	NA	NA	NA	NA	AA	AA	AA	AA	AA	GG	AA	AA	GG	AA	AA	AA	AA	AA	AA	AA	AA	AA	AA	AA	AA	AA	AA	AA	AA	AA	AA	AA	AA	AA	AA	AA	AA	AA	AA	AA	AA	AA	AA
AX-155228832	NA	1	2512995	NA	NA	NA	NA	NA	NA	NA	GG	GG	GG	GG	AA	GG	GG	AA	AA	AA	AA	AA	GG	GG	AA	GG	GG	AA	NN	GG	GG	GG	AA	NN	GG	GG	AA	NN	GG	GG	GG	GG	AA	GG	NN	GG	GG	NN	AA
AX-154007321	NA	1	2528253	NA	NA	NA	NA	NA	NA	NA	TT	CC	CC	CC	CC	TT	CC	CC	CC	CC	CC	CC	NN	CC	CC	CC	TT	CC	TT	CC	CC	CC	TT	TT	CC	CC	CC	CC	CC	TT	TT	CC	CC	CC	CC	CC	NN	CC	CC
AX-165088157	NA	1	2531378	NA	NA	NA	NA	NA	NA	NA	GG	AA	AA	AA	AA	GG	AA	AA	AA	AA	AA	AA	NN	AA	AA	AA	GG	AA	GG	AA	AA	AA	GG	GG	AA	AA	AA	AA	AA	GG	GG	AA	AA	AA	AA	AA	NN	AA	AA
AX-165086809	NA	1	2559547	NA	NA	NA	NA	NA	NA	NA	GG	TT	TT	TT	TT	TT	TT	TT	TT	TT	TT	TT	NN	TT	TT	TT	GG	TT	GG	TT	TT	TT	GG	GG	TT	TT	TT	TT	TT	GG	GG	TT	TT	TT	TT	TT	NN	TT	TT
AX-154093870	NA	1	2562330	NA	NA	NA	NA	NA	NA	NA	GG	AA	AA	AA	AA	AA	AA	AA	AA	AA	AA	AA	NN	AA	AA	AA	GG	AA	GG	AA	AA	AA	GG	GG	AA	AA	AA	AA	AA	GG	GG	AA	AA	AA	AA	AA	NN	AA	AA
AX-154615320	NA	1	2569958	NA	NA	NA	NA	NA	NA	NA	GG	AA	AA	AA	AA	GG	AA	AA	AA	AA	AA	AA	NN	AA	AA	AA	GG	AA	GG	AA	AA	AA	GG	GG	AA	AA	AA	AA	AA	GG	GG	AA	AA	AA	AA	AA	NN	AA	AA
AX-117378142	NA	1	2577588	NA	NA	NA	NA	NA	NA	NA	AA	GG	GG	GG	GG	AA	GG	GG	GG	GG	GG	GG	AA	GG	GG	GG	AA	GG	AA	GG	GG	GG	AA	AA	GG	GG	GG	GG	GG	AA	AA	GG	GG	GG	GG	GG	GG	GG	GG
AX-115832179	NA	1	2581387	NA	NA	NA	NA	NA	NA	NA	CC	TT	TT	TT	TT	CC	TT	TT	TT	TT	TT	TT	NN	TT	TT	TT	CC	TT	CC	TT	TT	TT	CC	CC	TT	TT	TT	TT	TT	CC	CC	TT	TT	TT	TT	TT	NN	TT	TT
AX-115802078	NA	1	2584205	NA	NA	NA	NA	NA	NA	NA	CC	TT	TT	TT	TT	TT	TT	TT	TT	TT	TT	TT	NN	TT	TT	TT	CC	TT	CC	TT	TT	TT	CC	CC	TT	TT	TT	TT	TT	CC	CC	TT	TT	TT	TT	TT	NN	TT	TT
AX-155363254	NA	1	2588853	NA	NA	NA	NA	NA	NA	NA	AA	GG	GG	GG	GG	AA	GG	GG	GG	GG	GG	GG	NN	GG	GG	GG	AA	GG	AA	GG	GG	GG	AA	AA	GG	GG	GG	GG	GG	AA	AA	GG	GG	GG	GG	GG	NN	GG	GG
AX-165101123	NA	1	2588965	NA	NA	NA	NA	NA	NA	NA	AA	GG	GG	GG	GG	GG	GG	GG	GG	GG	GG	GG	NN	GG	GG	GG	AA	GG	AA	GG	GG	GG	AA	AA	GG	GG	GG	GG	GG	AA	AA	GG	GG	GG	GG	GG	NN	GG	GG
AX-155535712	NA	1	2590052	NA	NA	NA	NA	NA	NA	NA	AA	GG	GG	GG	GG	GG	GG	GG	GG	GG	GG	GG	NN	GG	GG	GG	AA	GG	AA	GG	GG	GG	AA	AA	GG	GG	GG	GG	GG	AA	AA	GG	GG	GG	GG	GG	NN	GG	GG
AX-115826586	NA	1	2599234	NA	NA	NA	NA	NA	NA	NA	CC	TT	TT	TT	TT	CC	TT	TT	TT	TT	TT	TT	NN	TT	TT	TT	CC	TT	CC	TT	TT	TT	CC	CC	TT	TT	TT	TT	TT	CC	CC	TT	TT	TT	TT	TT	NN	TT	TT
AX-154062093	NA	1	2603160	NA	NA	NA	NA	NA	NA	NA	CC	TT	TT	TT	TT	CC	TT	TT	TT	TT	TT	TT	NN	TT	TT	TT	CC	TT	CC	TT	TT	TT	CC	CC	TT	TT	TT	TT	TT	CC	CC	TT	TT	TT	TT	TT	NN	TT	TT
AX-165082814	NA	1	2637798	NA	NA	NA	NA	NA	NA	NA	GG	AA	AA	AA	AA	GG	AA	AA	AA	AA	AA	AA	NN	AA	AA	AA	GG	AA	GG	AA	AA	AA	GG	GG	AA	AA	AA	AA	AA	GG	GG	AA	AA	AA	AA	AA	NN	AA	AA
AX-117382865	NA	1	2643773	NA	NA	NA	NA	NA	NA	NA	CC	TT	TT	TT	TT	CC	TT	TT	TT	TT	TT	TT	NN	TT	TT	TT	CC	TT	CC	TT	TT	TT	CC	CC	TT	TT	TT	TT	TT	CC	CC	TT	TT	TT	TT	TT	NN	TT	TT
AX-117361078	NA	1	2653222	NA	NA	NA	NA	NA	NA	NA	GG	AA	AA	AA	AA	AA	AA	AA	AA	AA	AA	AA	NN	AA	AA	AA	GG	AA	GG	AA	AA	AA	GG	GG	AA	AA	AA	AA	AA	GG	GG	AA	AA	AA	AA	AA	NN	AA	AA
AX-165086566	NA	1	2666145	NA	NA	NA	NA	NA	NA	NA	AA	GG	GG	GG	GG	AA	GG	GG	GG	GG	GG	GG	NN	GG	GG	GG	AA	GG	AA	GG	GG	GG	AA	AA	GG	GG	GG	GG	GG	AA	AA	GG	GG	GG	GG	GG	NN	GG	GG
AX-154448632	NA	1	2666774	NA	NA	NA	NA	NA	NA	NA	TT	CC	CC	CC	CC	TT	CC	CC	CC	CC	CC	CC	NN	CC	CC	CC	TT	CC	TT	CC	CC	CC	TT	TT	CC	CC	CC	CC	CC	TT	TT	CC	CC	CC	CC	CC	NN	CC	CC
AX-117361304	NA	1	2670890	NA	NA	NA	NA	NA	NA	NA	GG	AA	AA	AA	AA	GG	AA	AA	AA	AA	AA	AA	NN	AA	AA	AA	GG	AA	GG	AA	AA	AA	GG	GG	AA	AA	AA	AA	AA	GG	GG	AA	AA	AA	AA	AA	NN	AA	AA
AX-165103551	NA	1	2682488	NA	NA	NA	NA	NA	NA	NA	TT	CC	CC	CC	CC	TT	CC	CC	CC	CC	NN	CC	NN	CC	CC	CC	TT	CC	TT	CC	CC	CC	TT	TT	CC	CC	CC	CC	CC	TT	TT	CC	CC	CC	CC	CC	NN	CC	CC
AX-155380356	NA	1	2683349	NA	NA	NA	NA	NA	NA	NA	GG	TT	TT	TT	TT	GG	TT	TT	TT	TT	TT	TT	NN	TT	TT	TT	GG	TT	GG	TT	TT	TT	GG	GG	TT	TT	TT	TT	TT	GG	GG	TT	TT	TT	TT	TT	NN	TT	TT
AX-117387817	NA	1	2684973	NA	NA	NA	NA	NA	NA	NA	CC	AA	AA	AA	AA	CC	AA	AA	AA	AA	AA	AA	NN	AA	AA	AA	CC	AA	CC	AA	AA	AA	CC	CC	AA	AA	AA	AA	AA	CC	CC	AA	AA	AA	AA	AA	NN	AA	AA
AX-116837303	NA	1	2689012	NA	NA	NA	NA	NA	NA	NA	TT	CC	CC	CC	CC	TT	CC	CC	CC	CC	CC	CC	NN	CC	CC	CC	TT	CC	TT	CC	CC	CC	TT	TT	CC	CC	CC	CC	CC	TT	TT	CC	CC	CC	CC	CC	NN	CC	CC
AX-165092642	NA	1	2693215	NA	NA	NA	NA	NA	NA	NA	TT	CC	CC	CC	CC	TT	CC	CC	CC	CC	CC	CC	NN	CC	CC	CC	TT	CC	TT	CC	CC	CC	TT	TT	CC	CC	CC	CC	CC	TT	TT	CC	CC	CC	CC	CC	NN	CC	CC
AX-165092916	NA	1	2695973	NA	NA	NA	NA	NA	NA	NA	CC	TT	TT	TT	TT	CC	TT	TT	TT	TT	TT	TT	NN	TT	TT	TT	CC	TT	CC	TT	TT	TT	CC	CC	TT	TT	TT	TT	TT	CC	CC	TT	TT	TT	TT	TT	NN	TT	TT
AX-123145893	NA	1	2726468	NA	NA	NA	NA	NA	NA	NA	CC	TT	TT	TT	TT	CC	TT	TT	TT	TT	TT	TT	NN	TT	TT	TT	CC	TT	CC	TT	TT	TT	CC	CC	TT	TT	TT	TT	TT	CC	CC	TT	TT	TT	TT	TT	NN	TT	TT
AX-115840403	NA	1	2728493	NA	NA	NA	NA	NA	NA	NA	TT	CC	CC	CC	CC	TT	CC	CC	CC	CC	CC	CC	NN	CC	CC	CC	TT	CC	TT	CC	CC	CC	TT	TT	CC	CC	CC	CC	CC	TT	TT	CC	CC	CC	CC	CC	NN	CC	CC
AX-155075681	NA	1	2762888	NA	NA	NA	NA	NA	NA	NA	TT	CC	CC	CC	CC	TT	CC	CC	CC	CC	CC	CC	NN	CC	CC	CC	TT	CC	TT	CC	CC	CC	TT	TT	CC	CC	CC	CC	CC	TT	TT	CC	CC	CC	CC	CC	NN	CC	CC
AX-165101305	NA	1	2768418	NA	NA	NA	NA	NA	NA	NA	AA	GG	GG	GG	GG	AA	GG	GG	GG	GG	GG	GG	NN	GG	GG	GG	AA	GG	AA	GG	GG	GG	AA	AA	GG	GG	GG	GG	GG	AA	AA	GG	GG	GG	GG	GG	NN	GG	GG
AX-165102273	NA	1	2774011	NA	NA	NA	NA	NA	NA	NA	AA	GG	GG	GG	GG	AA	GG	GG	GG	GG	GG	GG	NN	GG	GG	GG	AA	GG	AA	GG	GG	GG	AA	AA	GG	GG	GG	GG	GG	AA	AA	GG	GG	GG	GG	GG	NN	GG	GG
AX-155231056	NA	1	2781522	NA	NA	NA	NA	NA	NA	NA	GG	AA	AA	AA	AA	GG	AA	AA	AA	AA	AA	AA	NN	AA	AA	AA	GG	AA	GG	AA	AA	AA	GG	GG	AA	AA	AA	AA	AA	GG	GG	AA	AA	AA	AA	AA	NN	AA	AA
AX-154883550	NA	1	2795526	NA	NA	NA	NA	NA	NA	NA	AA	GG	GG	GG	GG	AA	GG	GG	GG	GG	GG	GG	NN	GG	GG	GG	AA	GG	AA	GG	GG	GG	AA	AA	GG	GG	GG	GG	GG	AA	AA	GG	GG	GG	GG	GG	NN	GG	GG
AX-115851008	NA	1	2802485	NA	NA	NA	NA	NA	NA	NA	AA	GG	GG	GG	GG	AA	GG	GG	GG	GG	GG	GG	NN	GG	GG	GG	AA	GG	AA	GG	GG	GG	AA	AA	GG	GG	GG	GG	GG	AA	AA	GG	GG	GG	GG	GG	NN	GG	GG
AX-154592888	NA	1	2810834	NA	NA	NA	NA	NA	NA	NA	CC	TT	TT	TT	TT	CC	TT	TT	TT	TT	TT	TT	NN	TT	TT	TT	CC	TT	CC	TT	TT	TT	CC	CC	TT	TT	TT	TT	TT	CC	CC	TT	TT	TT	TT	TT	NN	TT	TT
AX-154057438	NA	1	2822447	NA	NA	NA	NA	NA	NA	NA	TT	CC	CC	CC	CC	TT	CC	CC	CC	CC	CC	CC	NN	CC	CC	CC	TT	CC	TT	CC	CC	CC	TT	TT	CC	CC	CC	CC	CC	TT	TT	CC	CC	CC	CC	CC	NN	CC	CC
AX-165090838	NA	1	2835559	NA	NA	NA	NA	NA	NA	NA	TT	GG	GG	GG	GG	TT	GG	GG	GG	GG	GG	GG	NN	GG	GG	GG	TT	GG	TT	GG	GG	GG	TT	TT	GG	GG	GG	GG	GG	TT	TT	GG	GG	GG	GG	GG	NN	GG	GG
AX-165091299	NA	1	2848577	NA	NA	NA	NA	NA	NA	NA	GG	AA	AA	AA	AA	GG	AA	AA	NN	AA	AA	AA	NN	AA	AA	AA	GG	AA	GG	AA	AA	AA	GG	GG	AA	AA	AA	AA	AA	GG	GG	AA	AA	AA	AA	AA	NN	AA	AA
AX-165087724	NA	1	2959267	NA	NA	NA	NA	NA	NA	NA	CC	GG	GG	GG	GG	CC	GG	GG	GG	GG	GG	GG	NN	GG	GG	GG	CC	GG	CC	GG	GG	GG	CC	CC	GG	GG	GG	GG	GG	CC	CC	GG	GG	GG	GG	GG	NN	GG	GG
AX-155691781	NA	1	3031731	NA	NA	NA	NA	NA	NA	NA	CC	TT	CC	CC	TT	TT	TT	TT	CC	TT	TT	CC	TT	CC	CC	CC	TT	CC	CC	CC	TT	CC	CC	CC	CC	TT	CC	TT	CC	CC	CC	CC	TT	CC	TT	TT	CC	TT	CC
AX-115859107	NA	1	3051690	NA	NA	NA	NA	NA	NA	NA	GG	AA	AA	AA	AA	GG	AA	AA	GG	AA	AA	AA	NN	AA	AA	AA	GG	AA	GG	AA	AA	AA	GG	GG	AA	AA	AA	AA	AA	GG	GG	AA	AA	AA	AA	AA	NN	AA	AA
AX-154447536	NA	1	3447276	NA	NA	NA	NA	NA	NA	NA	CC	TT	TT	TT	TT	TT	TT	TT	CC	TT	TT	TT	CC	TT	TT	TT	CC	TT	CC	TT	TT	TT	CC	CC	TT	TT	TT	TT	TT	CC	CC	TT	TT	TT	TT	TT	CC	TT	TT
AX-115819242	NA	1	3447634	NA	NA	NA	NA	NA	NA	NA	TT	GG	GG	GG	GG	GG	GG	GG	TT	GG	GG	GG	TT	GG	GG	GG	TT	GG	TT	GG	GG	GG	TT	TT	GG	GG	GG	GG	GG	TT	TT	GG	GG	GG	GG	GG	TT	GG	GG
AX-165102202	NA	1	3449904	NA	NA	NA	NA	NA	NA	NA	GG	TT	TT	TT	TT	TT	TT	TT	GG	TT	TT	TT	GG	TT	TT	TT	GG	TT	GG	TT	TT	TT	GG	GG	TT	TT	TT	TT	TT	GG	GG	TT	TT	TT	TT	TT	GG	TT	TT
AX-165091956	NA	1	3464018	NA	NA	NA	NA	NA	NA	NA	CC	TT	TT	TT	TT	TT	TT	TT	CC	TT	TT	TT	CC	TT	TT	TT	CC	TT	CC	TT	TT	TT	CC	CC	TT	TT	TT	TT	TT	CC	CC	TT	TT	TT	TT	TT	CC	TT	TT
AX-115821627	NA	1	3471289	NA	NA	NA	NA	NA	NA	NA	AA	GG	GG	GG	GG	GG	GG	GG	AA	GG	GG	GG	AA	GG	GG	GG	AA	GG	AA	GG	GG	GG	AA	AA	GG	GG	GG	GG	GG	AA	AA	GG	GG	GG	GG	GG	AA	GG	GG
AX-165084224	NA	1	3471521	NA	NA	NA	NA	NA	NA	NA	AA	GG	GG	GG	GG	AA	GG	GG	AA	GG	GG	GG	AA	GG	GG	GG	AA	GG	AA	GG	GG	GG	AA	AA	GG	GG	GG	GG	GG	AA	AA	GG	GG	GG	GG	GG	AA	GG	GG
AX-155086377	NA	1	3484471	NA	NA	NA	NA	NA	NA	NA	GG	AA	AA	AA	AA	GG	AA	AA	GG	AA	AA	AA	GG	AA	AA	AA	GG	AA	GG	AA	AA	AA	GG	GG	AA	AA	AA	AA	AA	GG	GG	AA	AA	AA	AA	AA	GG	AA	AA
AX-155040358	NA	1	3484946	NA	NA	NA	NA	NA	NA	NA	AA	GG	GG	GG	GG	GG	GG	GG	AA	GG	GG	GG	AA	GG	GG	GG	AA	GG	AA	GG	GG	GG	AA	AA	GG	GG	GG	GG	GG	AA	AA	GG	GG	GG	GG	GG	AA	GG	GG
AX-95917648	NA	1	3503592	NA	NA	NA	NA	NA	NA	NA	CC	TT	TT	TT	TT	TT	TT	TT	CC	TT	TT	TT	CC	TT	TT	TT	CC	TT	CC	TT	TT	TT	CC	CC	TT	TT	TT	TT	TT	CC	CC	TT	TT	TT	TT	TT	CC	TT	TT
AX-115738743	NA	1	3504718	NA	NA	NA	NA	NA	NA	NA	GG	AA	AA	AA	AA	AA	AA	AA	GG	AA	AA	AA	GG	AA	AA	AA	GG	AA	GG	AA	AA	AA	GG	GG	AA	AA	AA	AA	AA	GG	GG	AA	AA	AA	AA	AA	GG	AA	AA
AX-165095786	NA	1	3511964	NA	NA	NA	NA	NA	NA	NA	GG	GG	GG	GG	GG	GG	GG	GG	TT	GG	GG	GG	GG	GG	GG	GG	GG	GG	GG	GG	GG	GG	GG	GG	GG	GG	GG	GG	GG	GG	GG	GG	GG	GG	GG	GG	GG	GG	GG
AX-115781266	NA	1	3515218	NA	NA	NA	NA	NA	NA	NA	CC	CC	CC	CC	CC	CC	CC	CC	TT	CC	CC	CC	CC	CC	CC	CC	CC	CC	CC	CC	CC	CC	CC	CC	CC	CC	CC	CC	CC	CC	CC	CC	CC	CC	CC	CC	CC	CC	CC
AX-155743092	NA	1	3520996	NA	NA	NA	NA	NA	NA	NA	TT	CC	CC	CC	CC	TT	CC	CC	CC	CC	CC	CC	TT	CC	CC	CC	TT	CC	TT	CC	CC	CC	TT	TT	CC	CC	CC	CC	CC	TT	TT	CC	CC	CC	CC	CC	TT	CC	CC
AX-123145949	NA	1	3528049	NA	NA	NA	NA	NA	NA	NA	TT	TT	TT	TT	TT	TT	TT	TT	CC	TT	TT	TT	TT	TT	TT	TT	TT	TT	TT	TT	TT	TT	TT	TT	TT	TT	TT	TT	TT	TT	TT	TT	TT	TT	TT	TT	TT	TT	TT
AX-123145951	NA	1	3529691	NA	NA	NA	NA	NA	NA	NA	GG	GG	GG	GG	GG	GG	GG	GG	AA	GG	GG	GG	GG	GG	GG	GG	GG	GG	GG	GG	GG	GG	GG	GG	GG	GG	GG	GG	GG	GG	GG	GG	GG	GG	GG	GG	GG	GG	GG
AX-116845644	NA	1	3532013	NA	NA	NA	NA	NA	NA	NA	CC	TT	TT	CC	TT	CC	TT	TT	CC	TT	TT	TT	CC	TT	TT	TT	CC	TT	CC	TT	TT	TT	CC	CC	TT	TT	TT	TT	TT	CC	CC	TT	TT	TT	TT	TT	CC	TT	TT
AX-154117210	NA	1	3532272	NA	NA	NA	NA	NA	NA	NA	GG	AA	AA	AA	AA	GG	AA	AA	AA	AA	AA	AA	GG	AA	AA	AA	GG	AA	GG	AA	AA	AA	GG	GG	AA	AA	AA	AA	AA	GG	GG	AA	AA	AA	AA	AA	GG	AA	AA
AX-165085930	NA	1	3545015	NA	NA	NA	NA	NA	NA	NA	AA	GG	GG	GG	GG	AA	GG	GG	GG	GG	GG	GG	AA	GG	GG	GG	AA	GG	AA	GG	GG	GG	AA	AA	GG	GG	GG	GG	GG	AA	AA	GG	GG	GG	GG	GG	AA	GG	GG
AX-165085958	NA	1	3564292	NA	NA	NA	NA	NA	NA	NA	GG	AA	AA	AA	AA	GG	AA	AA	AA	AA	AA	AA	GG	AA	AA	AA	GG	AA	GG	AA	AA	AA	GG	GG	AA	AA	AA	AA	AA	GG	GG	AA	AA	AA	AA	AA	GG	AA	AA
AX-154401183	NA	1	3568701	NA	NA	NA	NA	NA	NA	NA	GG	TT	TT	TT	TT	GG	TT	TT	TT	TT	TT	TT	GG	TT	TT	TT	GG	TT	GG	TT	TT	TT	GG	GG	TT	TT	TT	TT	TT	GG	GG	TT	TT	TT	TT	TT	GG	TT	TT
AX-155112307	NA	1	3580211	NA	NA	NA	NA	NA	NA	NA	CC	AA	AA	AA	AA	CC	AA	AA	AA	AA	AA	AA	CC	AA	AA	AA	CC	AA	CC	AA	AA	AA	CC	CC	AA	AA	AA	AA	AA	CC	CC	AA	AA	AA	AA	AA	CC	AA	AA
AX-115826480	NA	1	4137432	NA	NA	NA	NA	NA	NA	NA	TT	TT	TT	TT	TT	TT	TT	TT	TT	TT	CC	TT	CC	TT	TT	TT	TT	TT	CC	TT	CC	TT	CC	CC	TT	TT	TT	TT	CC	CC	CC	TT	TT	CC	TT	TT	CC	CC	TT
AX-165084140	NA	1	4307004	NA	NA	NA	NA	NA	NA	NA	TT	TT	TT	TT	TT	CC	TT	TT	CC	TT	CC	TT	TT	TT	TT	TT	TT	TT	CC	TT	CC	TT	CC	CC	CC	TT	TT	TT	CC	CC	CC	TT	TT	CC	TT	TT	CC	CC	TT
AX-165083521	NA	1	4913860	NA	NA	NA	NA	NA	NA	NA	AA	AA	AA	AA	AA	AA	AA	AA	GG	AA	AA	AA	AA	AA	AA	AA	AA	AA	AA	AA	AA	AA	AA	AA	AA	AA	GG	AA	AA	AA	AA	AA	AA	AA	AA	AA	AA	AA	AA
AX-155453782	NA	1	4931586	NA	NA	NA	NA	NA	NA	NA	CC	CC	CC	CC	CC	CC	CC	CC	AA	CC	CC	CC	CC	CC	CC	CC	CC	CC	CC	CC	CC	CC	CC	CC	CC	CC	AA	CC	CC	CC	CC	CC	CC	CC	CC	CC	CC	CC	CC
AX-115793970	NA	1	4949547	NA	NA	NA	NA	NA	NA	NA	CC	CC	CC	CC	CC	CC	CC	NN	TT	CC	CC	CC	NN	CC	CC	CC	CC	CC	CC	CC	CC	CC	CC	CC	CC	CC	TT	CC	CC	CC	CC	CC	CC	CC	CC	CC	CC	CC	CC
AX-165094228	NA	1	4969392	NA	NA	NA	NA	NA	NA	NA	TT	TT	TT	TT	TT	CC	TT	TT	CC	TT	TT	TT	TT	TT	TT	TT	TT	TT	TT	TT	TT	TT	TT	TT	TT	TT	CC	TT	TT	TT	TT	TT	TT	TT	TT	TT	TT	TT	TT
AX-115833117	NA	1	4972013	NA	NA	NA	NA	NA	NA	NA	AA	AA	AA	AA	AA	GG	AA	AA	GG	AA	AA	AA	AA	AA	AA	AA	AA	AA	AA	AA	AA	AA	AA	AA	AA	AA	GG	AA	AA	AA	AA	AA	AA	AA	AA	AA	AA	AA	AA
AX-154967571	NA	1	4987351	NA	NA	NA	NA	NA	NA	NA	CC	CC	CC	CC	CC	TT	CC	CC	TT	CC	CC	CC	CC	CC	CC	CC	CC	CC	CC	CC	CC	CC	CC	CC	CC	CC	TT	CC	CC	CC	CC	CC	CC	CC	CC	CC	CC	CC	CC
AX-154908810	NA	1	5268604	NA	NA	NA	NA	NA	NA	NA	TT	TT	GG	GG	GG	GG	GG	GG	GG	GG	TT	TT	GG	GG	GG	GG	GG	GG	TT	GG	TT	GG	TT	TT	TT	GG	GG	GG	TT	TT	TT	GG	GG	TT	GG	TT	TT	TT	GG
AX-165095499	NA	1	5269214	NA	NA	NA	NA	NA	NA	NA	TT	TT	GG	GG	GG	GG	GG	GG	GG	GG	TT	TT	GG	GG	GG	GG	GG	GG	TT	GG	TT	GG	TT	TT	TT	GG	GG	GG	TT	TT	TT	GG	GG	TT	GG	TT	TT	TT	GG
AX-155063876	NA	1	5269290	NA	NA	NA	NA	NA	NA	NA	GG	GG	TT	TT	TT	TT	TT	TT	TT	TT	GG	GG	TT	TT	TT	TT	TT	TT	GG	TT	GG	TT	GG	GG	GG	TT	TT	TT	GG	GG	GG	TT	TT	GG	TT	GG	GG	GG	TT
AX-165083459	NA	1	5270396	NA	NA	NA	NA	NA	NA	NA	GG	GG	AA	AA	AA	AA	AA	AA	AA	AA	GG	GG	AA	AA	AA	AA	AA	AA	GG	AA	GG	AA	GG	GG	GG	AA	AA	AA	GG	GG	GG	AA	AA	GG	AA	GG	GG	GG	AA
AX-115845387	NA	1	5275646	NA	NA	NA	NA	NA	NA	NA	TT	TT	CC	CC	CC	CC	CC	CC	CC	CC	TT	TT	CC	CC	CC	CC	CC	CC	TT	CC	TT	CC	TT	TT	TT	CC	CC	CC	TT	TT	TT	CC	CC	TT	CC	TT	TT	TT	CC
AX-154705694	NA	1	5276405	NA	NA	NA	NA	NA	NA	NA	CC	CC	TT	TT	TT	TT	TT	TT	TT	TT	CC	CC	TT	TT	TT	TT	TT	TT	CC	TT	CC	TT	CC	CC	CC	TT	TT	TT	CC	CC	CC	TT	TT	CC	TT	CC	CC	CC	TT
AX-165084193	NA	1	5276591	NA	NA	NA	NA	NA	NA	NA	CC	CC	AA	AA	AA	AA	AA	AA	AA	AA	CC	CC	AA	AA	AA	AA	AA	AA	CC	AA	CC	AA	CC	CC	CC	AA	AA	AA	CC	CC	CC	AA	AA	CC	AA	CC	CC	CC	AA
AX-115782376	NA	1	5288678	NA	NA	NA	NA	NA	NA	NA	AA	AA	GG	GG	GG	GG	GG	GG	GG	GG	AA	AA	GG	GG	GG	GG	GG	GG	AA	GG	AA	GG	AA	AA	AA	GG	GG	GG	AA	AA	AA	GG	GG	AA	GG	AA	AA	AA	GG
AX-165095615	NA	1	5290674	NA	NA	NA	NA	NA	NA	NA	AA	AA	CC	CC	CC	CC	CC	CC	CC	CC	AA	AA	CC	CC	CC	CC	CC	CC	AA	CC	AA	CC	AA	AA	AA	CC	CC	CC	AA	AA	AA	CC	CC	AA	CC	AA	AA	AA	CC
AX-165104028	NA	1	5299512	NA	NA	NA	NA	NA	NA	NA	CC	CC	TT	TT	TT	TT	TT	TT	TT	TT	CC	CC	TT	TT	TT	TT	TT	TT	CC	TT	CC	TT	CC	CC	CC	TT	TT	TT	CC	CC	CC	TT	TT	CC	TT	CC	CC	CC	TT
AX-153997910	NA	1	5308556	NA	NA	NA	NA	NA	NA	NA	TT	TT	CC	CC	CC	CC	CC	CC	CC	CC	TT	TT	CC	CC	CC	CC	CC	CC	TT	CC	TT	CC	TT	TT	TT	CC	CC	CC	TT	TT	TT	CC	CC	TT	CC	TT	TT	TT	CC
AX-116837785	NA	1	5313606	NA	NA	NA	NA	NA	NA	NA	TT	TT	CC	CC	CC	CC	CC	CC	CC	CC	TT	TT	CC	CC	CC	CC	CC	CC	TT	CC	TT	CC	TT	TT	TT	CC	CC	CC	TT	TT	TT	CC	CC	TT	CC	TT	TT	TT	CC
AX-165100387	NA	1	5342223	NA	NA	NA	NA	NA	NA	NA	AA	AA	AA	AA	AA	AA	AA	GG	GG	AA	AA	AA	AA	AA	AA	NN	AA	AA	AA	AA	AA	AA	AA	AA	AA	AA	GG	AA	AA	AA	AA	AA	AA	AA	AA	AA	AA	AA	AA
AX-115760556	NA	1	5362989	NA	NA	NA	NA	NA	NA	NA	AA	AA	CC	CC	CC	CC	CC	CC	CC	CC	AA	AA	CC	CC	CC	CC	CC	CC	AA	CC	AA	CC	AA	AA	AA	CC	CC	CC	AA	AA	AA	CC	CC	AA	CC	AA	AA	AA	CC
AX-115766709	NA	1	5445785	NA	NA	NA	NA	NA	NA	NA	TT	TT	TT	TT	TT	TT	TT	TT	TT	TT	TT	TT	TT	TT	TT	TT	TT	TT	TT	TT	TT	TT	TT	TT	TT	TT	CC	TT	TT	TT	TT	TT	TT	TT	TT	TT	TT	TT	TT
AX-153955586	NA	1	5552414	NA	NA	NA	NA	NA	NA	NA	AA	AA	AA	AA	AA	AA	AA	AA	GG	AA	AA	AA	AA	AA	AA	AA	AA	AA	AA	AA	AA	AA	AA	AA	AA	AA	GG	AA	AA	AA	AA	AA	AA	AA	AA	AA	AA	AA	AA
AX-115809339	NA	1	5566206	NA	NA	NA	NA	NA	NA	NA	TT	TT	TT	TT	TT	TT	GG	TT	TT	TT	TT	TT	TT	TT	TT	GG	TT	TT	TT	TT	TT	TT	TT	TT	TT	TT	GG	GG	TT	TT	TT	TT	TT	TT	TT	TT	TT	TT	TT
AX-95917321	NA	1	5566575	NA	NA	NA	NA	NA	NA	NA	CC	CC	CC	CC	CC	CC	NN	CC	CC	CC	CC	CC	CC	CC	CC	TT	CC	CC	CC	CC	CC	CC	CC	CC	CC	CC	TT	TT	CC	CC	CC	CC	CC	CC	CC	CC	CC	CC	CC
AX-165094226	NA	1	5568692	NA	NA	NA	NA	NA	NA	NA	CC	CC	CC	CC	CC	CC	TT	CC	CC	CC	CC	CC	CC	CC	CC	TT	CC	CC	CC	CC	CC	CC	CC	CC	CC	CC	TT	TT	CC	CC	CC	CC	CC	CC	CC	CC	CC	CC	CC
AX-154890400	NA	1	5568902	NA	NA	NA	NA	NA	NA	NA	GG	GG	GG	GG	GG	GG	TT	GG	GG	GG	GG	GG	GG	GG	GG	TT	GG	GG	GG	GG	GG	GG	GG	GG	GG	GG	TT	TT	GG	GG	GG	GG	GG	GG	GG	GG	GG	GG	GG
AX-153927565	NA	1	5569359	NA	NA	NA	NA	NA	NA	NA	GG	GG	GG	GG	GG	GG	TT	GG	GG	GG	GG	GG	GG	GG	GG	TT	GG	GG	GG	GG	GG	GG	GG	GG	GG	GG	TT	TT	GG	GG	GG	GG	GG	GG	GG	GG	GG	GG	GG
AX-165093703	NA	1	5574708	NA	NA	NA	NA	NA	NA	NA	AA	AA	AA	AA	AA	AA	CC	AA	AA	AA	AA	AA	AA	AA	AA	CC	AA	AA	AA	AA	AA	AA	AA	AA	AA	AA	CC	CC	AA	AA	AA	AA	AA	AA	AA	AA	AA	AA	AA
AX-155221174	NA	1	5579098	NA	NA	NA	NA	NA	NA	NA	TT	TT	TT	TT	TT	TT	CC	TT	TT	TT	TT	TT	TT	TT	TT	CC	TT	TT	TT	TT	TT	TT	TT	TT	TT	TT	CC	CC	TT	TT	TT	TT	TT	TT	TT	TT	TT	TT	TT
AX-165097591	NA	1	5586213	NA	NA	NA	NA	NA	NA	NA	CC	CC	CC	CC	CC	CC	AA	CC	CC	CC	CC	CC	CC	CC	CC	AA	CC	CC	CC	CC	CC	CC	CC	CC	CC	CC	AA	AA	CC	CC	CC	CC	CC	CC	CC	CC	CC	CC	CC
AX-153889660	NA	1	5595440	NA	NA	NA	NA	NA	NA	NA	GG	GG	GG	GG	GG	GG	TT	GG	GG	GG	GG	GG	GG	GG	GG	TT	GG	GG	GG	GG	GG	GG	GG	GG	GG	GG	TT	TT	GG	GG	GG	GG	GG	GG	GG	GG	GG	GG	GG
AX-165084901	NA	1	5600034	NA	NA	NA	NA	NA	NA	NA	AA	AA	AA	AA	AA	AA	GG	AA	AA	AA	AA	AA	AA	AA	AA	GG	AA	AA	AA	AA	AA	AA	AA	AA	AA	AA	GG	GG	AA	AA	AA	AA	AA	AA	AA	AA	AA	AA	AA
AX-115822810	NA	1	5608892	NA	NA	NA	NA	NA	NA	NA	CC	CC	CC	CC	CC	CC	TT	CC	CC	CC	CC	CC	CC	CC	CC	TT	CC	CC	CC	CC	CC	CC	CC	CC	CC	CC	TT	TT	CC	CC	CC	CC	CC	CC	CC	CC	CC	CC	CC
AX-115786258	NA	1	5609993	NA	NA	NA	NA	NA	NA	NA	AA	AA	AA	AA	AA	AA	GG	AA	GG	AA	AA	AA	AA	AA	AA	GG	AA	AA	AA	AA	AA	AA	AA	AA	AA	AA	GG	GG	AA	AA	AA	AA	AA	AA	AA	AA	AA	AA	AA
AX-155150452	NA	1	5612155	NA	NA	NA	NA	NA	NA	NA	CC	CC	CC	CC	CC	CC	NN	CC	CC	CC	CC	CC	CC	CC	CC	TT	CC	CC	CC	CC	CC	CC	CC	CC	CC	CC	TT	TT	CC	CC	CC	CC	CC	CC	CC	CC	CC	CC	CC
AX-155105202	NA	1	5622335	NA	NA	NA	NA	NA	NA	NA	TT	TT	TT	TT	TT	TT	CC	TT	TT	TT	TT	TT	TT	TT	TT	CC	TT	TT	TT	TT	TT	TT	TT	TT	TT	TT	CC	CC	TT	TT	TT	TT	TT	TT	TT	TT	TT	TT	TT
AX-165083543	NA	1	5628896	NA	NA	NA	NA	NA	NA	NA	CC	TT	CC	CC	CC	CC	CC	CC	TT	CC	TT	TT	CC	CC	CC	CC	CC	CC	TT	CC	TT	CC	TT	TT	TT	CC	CC	CC	TT	TT	TT	CC	CC	TT	CC	TT	TT	TT	CC
AX-123146169	NA	1	5636088	NA	NA	NA	NA	NA	NA	NA	GG	GG	GG	GG	GG	GG	AA	GG	GG	GG	GG	GG	GG	GG	GG	AA	GG	GG	GG	GG	GG	GG	GG	GG	GG	GG	GG	AA	GG	GG	GG	GG	GG	GG	GG	GG	GG	GG	GG
AX-155465383	NA	1	5652020	NA	NA	NA	NA	NA	NA	NA	CC	TT	CC	CC	CC	CC	CC	CC	TT	CC	TT	TT	CC	CC	CC	CC	CC	CC	TT	CC	TT	CC	TT	TT	TT	CC	TT	CC	TT	TT	TT	CC	CC	TT	CC	TT	TT	TT	CC
AX-165092562	NA	1	5652442	NA	NA	NA	NA	NA	NA	NA	GG	AA	GG	GG	GG	GG	GG	GG	AA	GG	AA	AA	GG	GG	GG	GG	GG	GG	AA	GG	AA	GG	AA	AA	AA	GG	AA	GG	AA	AA	AA	GG	GG	AA	GG	AA	AA	AA	GG
AX-165086904	NA	1	5661690	NA	NA	NA	NA	NA	NA	NA	AA	GG	AA	AA	AA	AA	AA	AA	GG	AA	GG	GG	AA	AA	AA	AA	AA	AA	GG	AA	GG	AA	GG	GG	GG	AA	GG	AA	GG	GG	GG	AA	AA	GG	AA	GG	GG	GG	AA
AX-154091600	NA	1	5665881	NA	NA	NA	NA	NA	NA	NA	GG	AA	GG	GG	GG	GG	GG	GG	AA	GG	AA	AA	GG	GG	GG	GG	GG	GG	AA	GG	AA	GG	AA	AA	AA	GG	AA	GG	AA	AA	AA	GG	GG	AA	GG	AA	AA	AA	GG
AX-165103469	NA	1	5666896	NA	NA	NA	NA	NA	NA	NA	CC	TT	CC	CC	CC	CC	CC	CC	TT	CC	TT	TT	CC	CC	CC	CC	CC	CC	TT	CC	TT	CC	TT	TT	TT	CC	TT	CC	TT	TT	TT	CC	CC	TT	CC	TT	TT	TT	CC
AX-165090716	NA	1	5673214	NA	NA	NA	NA	NA	NA	NA	GG	AA	GG	GG	GG	GG	GG	GG	AA	GG	AA	AA	GG	GG	GG	GG	GG	GG	AA	GG	AA	GG	AA	AA	AA	GG	AA	AA	AA	AA	AA	GG	GG	AA	GG	AA	AA	AA	GG
AX-165088042	NA	1	5676366	NA	NA	NA	NA	NA	NA	NA	GG	TT	GG	GG	GG	GG	GG	GG	TT	GG	TT	TT	GG	GG	GG	GG	GG	GG	TT	GG	TT	GG	TT	TT	TT	GG	TT	GG	TT	TT	TT	GG	GG	TT	GG	TT	TT	TT	GG
AX-155108455	NA	1	5685607	NA	NA	NA	NA	NA	NA	NA	CC	CC	CC	CC	CC	CC	AA	CC	AA	CC	CC	CC	CC	CC	CC	AA	CC	CC	CC	CC	CC	CC	CC	CC	CC	CC	AA	AA	CC	CC	CC	CC	CC	CC	CC	CC	CC	CC	CC
AX-165099025	NA	1	5693687	NA	NA	NA	NA	NA	NA	NA	CC	CC	CC	CC	CC	CC	NN	CC	CC	CC	CC	CC	CC	CC	CC	TT	CC	CC	CC	CC	CC	CC	CC	CC	CC	CC	CC	TT	CC	CC	CC	CC	CC	CC	CC	CC	CC	CC	CC
AX-165091907	NA	1	5701479	NA	NA	NA	NA	NA	NA	NA	TT	GG	TT	TT	TT	TT	GG	TT	TT	TT	GG	GG	TT	TT	TT	GG	TT	TT	GG	TT	GG	TT	GG	GG	GG	TT	TT	GG	GG	GG	GG	TT	TT	GG	TT	GG	GG	GG	TT
AX-165093200	NA	1	5704678	NA	NA	NA	NA	NA	NA	NA	AA	CC	AA	AA	AA	AA	AA	AA	AA	AA	CC	CC	AA	AA	AA	AA	AA	AA	CC	AA	CC	AA	CC	CC	CC	AA	AA	AA	CC	CC	CC	AA	AA	CC	AA	CC	CC	CC	AA
AX-165082572	NA	1	5707739	NA	NA	NA	NA	NA	NA	NA	GG	GG	GG	GG	GG	GG	AA	GG	GG	GG	GG	GG	GG	GG	GG	AA	GG	GG	GG	GG	GG	GG	GG	GG	GG	GG	GG	AA	GG	GG	GG	GG	GG	GG	GG	GG	GG	GG	GG
AX-155275145	NA	1	5711886	NA	NA	NA	NA	NA	NA	NA	TT	TT	TT	TT	TT	TT	CC	TT	TT	TT	TT	TT	TT	TT	TT	CC	TT	TT	TT	TT	TT	TT	TT	TT	TT	TT	TT	CC	TT	TT	TT	TT	TT	TT	TT	TT	TT	TT	TT
AX-115818434	NA	1	5717166	NA	NA	NA	NA	NA	NA	NA	CC	TT	CC	CC	CC	CC	TT	CC	CC	CC	TT	TT	CC	CC	CC	TT	CC	CC	TT	CC	TT	CC	TT	TT	TT	CC	CC	TT	TT	TT	TT	CC	CC	TT	CC	TT	TT	TT	CC
AX-154575774	NA	1	5733002	NA	NA	NA	NA	NA	NA	NA	TT	GG	TT	TT	TT	TT	GG	TT	TT	TT	GG	GG	TT	GG	TT	GG	TT	TT	GG	TT	GG	TT	GG	GG	GG	TT	TT	GG	GG	GG	GG	TT	TT	GG	TT	GG	GG	GG	TT
AX-115798071	NA	1	5748946	NA	NA	NA	NA	NA	NA	NA	AA	AA	AA	AA	AA	AA	AA	AA	GG	AA	AA	AA	AA	AA	AA	AA	AA	AA	AA	AA	AA	AA	AA	AA	AA	AA	GG	AA	AA	AA	AA	AA	AA	AA	AA	AA	AA	AA	AA
AX-155401102	NA	1	5757551	NA	NA	NA	NA	NA	NA	NA	TT	TT	TT	TT	TT	TT	TT	TT	CC	TT	TT	TT	TT	TT	TT	TT	TT	TT	TT	TT	TT	TT	TT	TT	TT	TT	CC	TT	TT	TT	TT	TT	TT	TT	TT	TT	TT	TT	TT
AX-154078860	NA	1	5763536	NA	NA	NA	NA	NA	NA	NA	GG	AA	GG	GG	GG	GG	AA	GG	AA	GG	AA	AA	GG	AA	GG	AA	GG	GG	AA	GG	AA	GG	AA	AA	AA	GG	AA	AA	AA	AA	AA	GG	GG	AA	GG	AA	AA	AA	GG
AX-155673712	NA	1	5767670	NA	NA	NA	NA	NA	NA	NA	TT	TT	TT	TT	TT	TT	TT	TT	GG	TT	TT	TT	TT	TT	TT	TT	TT	TT	TT	TT	TT	TT	TT	TT	TT	TT	GG	TT	TT	TT	TT	TT	TT	TT	TT	TT	TT	TT	TT
AX-165092748	NA	1	5774857	NA	NA	NA	NA	NA	NA	NA	TT	TT	TT	TT	TT	TT	TT	TT	CC	TT	TT	TT	TT	TT	TT	TT	TT	TT	TT	TT	TT	TT	TT	TT	TT	TT	CC	TT	TT	TT	TT	TT	TT	TT	TT	TT	TT	TT	TT
AX-154434150	NA	1	5782970	NA	NA	NA	NA	NA	NA	NA	AA	AA	AA	AA	AA	AA	GG	AA	GG	AA	AA	AA	AA	AA	AA	GG	AA	AA	AA	AA	AA	AA	AA	AA	AA	AA	GG	GG	AA	AA	AA	AA	AA	AA	AA	AA	AA	AA	AA
AX-155734322	NA	1	5848800	NA	NA	NA	NA	NA	NA	NA	GG	AA	GG	GG	GG	GG	GG	GG	AA	GG	AA	AA	GG	AA	GG	GG	GG	GG	AA	GG	AA	GG	AA	AA	AA	GG	AA	GG	AA	AA	AA	GG	GG	AA	GG	AA	AA	AA	GG
AX-115751781	NA	1	5856488	NA	NA	NA	NA	NA	NA	NA	GG	AA	GG	GG	GG	GG	GG	GG	GG	GG	AA	AA	GG	AA	GG	GG	GG	GG	AA	GG	AA	GG	AA	AA	AA	GG	AA	GG	AA	AA	AA	GG	GG	AA	GG	AA	AA	AA	GG
AX-155565294	NA	1	5862694	NA	NA	NA	NA	NA	NA	NA	CC	TT	CC	CC	CC	CC	CC	CC	TT	CC	TT	TT	CC	TT	CC	CC	CC	CC	TT	CC	TT	CC	TT	TT	TT	CC	CC	CC	TT	TT	TT	CC	CC	TT	CC	TT	TT	TT	CC
AX-165101456	NA	1	5868939	NA	NA	NA	NA	NA	NA	NA	TT	CC	TT	TT	TT	TT	TT	TT	CC	TT	CC	CC	TT	CC	TT	TT	TT	TT	CC	TT	CC	TT	CC	CC	CC	TT	CC	TT	CC	CC	CC	TT	TT	CC	TT	CC	CC	CC	TT
AX-155570657	NA	1	5877107	NA	NA	NA	NA	NA	NA	NA	CC	TT	CC	CC	CC	CC	CC	CC	TT	CC	TT	TT	CC	TT	CC	CC	CC	CC	TT	CC	TT	CC	TT	TT	TT	CC	TT	CC	TT	TT	TT	CC	CC	TT	CC	TT	TT	TT	CC
AX-115851860	NA	1	5894845	NA	NA	NA	NA	NA	NA	NA	AA	CC	AA	AA	AA	AA	NN	AA	CC	AA	CC	CC	AA	CC	AA	AA	AA	AA	CC	AA	CC	AA	CC	CC	CC	AA	CC	AA	CC	CC	CC	AA	AA	CC	AA	CC	CC	CC	AA
AX-165091047	NA	1	5898002	NA	NA	NA	NA	NA	NA	NA	TT	CC	TT	TT	TT	TT	TT	TT	TT	TT	CC	CC	TT	CC	TT	TT	TT	TT	CC	TT	CC	TT	CC	CC	CC	TT	TT	TT	CC	CC	CC	TT	TT	CC	TT	CC	CC	CC	TT
AX-155695792	NA	1	5906062	NA	NA	NA	NA	NA	NA	NA	TT	CC	TT	TT	TT	TT	TT	TT	TT	TT	CC	CC	TT	CC	TT	TT	TT	TT	CC	TT	CC	TT	CC	CC	CC	TT	CC	TT	CC	CC	CC	TT	TT	CC	TT	CC	CC	CC	TT
AX-95918215	NA	1	5908939	NA	NA	NA	NA	NA	NA	NA	GG	AA	GG	GG	GG	GG	GG	GG	AA	GG	AA	AA	GG	AA	GG	GG	GG	GG	AA	GG	AA	GG	AA	AA	AA	GG	AA	GG	AA	AA	AA	GG	GG	AA	GG	AA	AA	AA	GG
AX-154705958	NA	1	5911595	NA	NA	NA	NA	NA	NA	NA	GG	GG	GG	GG	GG	GG	AA	GG	GG	GG	GG	GG	GG	GG	GG	AA	GG	GG	GG	GG	GG	GG	GG	GG	GG	GG	GG	AA	GG	GG	GG	GG	GG	GG	GG	GG	GG	GG	GG
AX-116836407	NA	1	5914160	NA	NA	NA	NA	NA	NA	NA	GG	GG	GG	GG	GG	GG	AA	GG	GG	GG	GG	GG	GG	GG	GG	AA	GG	GG	GG	GG	GG	GG	GG	GG	GG	GG	NN	AA	GG	GG	GG	GG	GG	GG	GG	GG	GG	GG	GG
AX-155229445	NA	1	5945698	NA	NA	NA	NA	NA	NA	NA	CC	AA	CC	CC	CC	CC	CC	CC	CC	CC	AA	AA	CC	AA	CC	CC	CC	CC	AA	CC	AA	CC	AA	AA	AA	CC	CC	CC	AA	AA	AA	CC	CC	AA	CC	AA	AA	AA	CC
AX-165102095	NA	1	5951012	NA	NA	NA	NA	NA	NA	NA	TT	CC	TT	TT	TT	TT	CC	TT	CC	TT	CC	CC	TT	CC	TT	CC	TT	TT	CC	TT	CC	TT	CC	CC	CC	TT	CC	CC	CC	CC	CC	TT	TT	CC	TT	CC	CC	CC	TT
AX-165095686	NA	1	5958935	NA	NA	NA	NA	NA	NA	NA	GG	GG	GG	GG	GG	GG	TT	GG	GG	GG	GG	GG	GG	GG	GG	TT	GG	GG	GG	GG	GG	GG	GG	GG	GG	GG	GG	TT	GG	GG	GG	GG	GG	GG	GG	GG	GG	GG	GG
AX-165090820	NA	1	5969153	NA	NA	NA	NA	NA	NA	NA	CC	CC	CC	CC	CC	CC	TT	CC	CC	CC	CC	CC	CC	CC	CC	TT	CC	CC	CC	CC	CC	CC	CC	CC	CC	CC	CC	TT	CC	CC	CC	CC	CC	CC	CC	CC	CC	CC	CC
AX-165099674	NA	1	5970146	NA	NA	NA	NA	NA	NA	NA	TT	TT	TT	TT	TT	TT	GG	TT	GG	TT	TT	TT	TT	TT	TT	GG	TT	TT	TT	TT	TT	TT	TT	TT	TT	TT	GG	GG	TT	TT	TT	TT	TT	TT	TT	TT	TT	TT	NN
AX-165096118	NA	1	5972455	NA	NA	NA	NA	NA	NA	NA	AA	AA	AA	AA	AA	AA	GG	AA	AA	AA	AA	AA	AA	AA	AA	GG	AA	AA	AA	AA	AA	AA	AA	AA	AA	AA	AA	GG	AA	AA	AA	AA	AA	AA	AA	AA	AA	AA	AA
AX-165087325	NA	1	5983626	NA	NA	NA	NA	NA	NA	NA	GG	TT	GG	GG	GG	GG	GG	GG	GG	GG	TT	TT	GG	TT	GG	GG	GG	GG	TT	GG	TT	GG	TT	TT	TT	GG	GG	GG	TT	TT	TT	GG	GG	TT	GG	TT	TT	TT	GG
AX-115844357	NA	1	6002828	NA	NA	NA	NA	NA	NA	NA	GG	GG	GG	GG	GG	GG	AA	GG	GG	GG	GG	GG	GG	GG	GG	AA	GG	GG	GG	GG	GG	GG	GG	GG	GG	GG	AA	AA	GG	GG	GG	NN	GG	GG	GG	GG	GG	GG	AA
AX-155072427	NA	1	6024105	NA	NA	NA	NA	NA	NA	NA	AA	GG	AA	AA	AA	AA	GG	AA	GG	AA	GG	GG	AA	GG	AA	GG	AA	AA	GG	AA	GG	AA	GG	GG	GG	AA	GG	GG	GG	GG	GG	AA	AA	GG	AA	GG	GG	GG	AA
AX-165095459	NA	1	6033203	NA	NA	NA	NA	NA	NA	NA	AA	GG	AA	AA	AA	AA	GG	AA	GG	AA	GG	GG	AA	GG	AA	GG	AA	AA	GG	AA	GG	AA	GG	GG	GG	AA	GG	GG	GG	GG	GG	AA	AA	GG	AA	GG	GG	GG	AA
AX-155208799	NA	1	6039065	NA	NA	NA	NA	NA	NA	NA	CC	TT	CC	CC	CC	CC	TT	CC	TT	CC	TT	TT	CC	TT	CC	TT	CC	CC	TT	CC	TT	CC	TT	TT	TT	CC	TT	TT	TT	TT	TT	CC	CC	TT	CC	TT	TT	TT	CC
AX-155626194	NA	1	6039713	NA	NA	NA	NA	NA	NA	NA	CC	TT	CC	CC	CC	CC	TT	CC	TT	CC	TT	TT	CC	TT	CC	TT	CC	CC	TT	CC	TT	CC	TT	TT	TT	CC	TT	TT	TT	TT	TT	CC	CC	TT	CC	TT	TT	TT	CC
AX-165091132	NA	1	6045628	NA	NA	NA	NA	NA	NA	NA	TT	CC	NN	TT	TT	TT	TT	TT	TT	TT	CC	CC	TT	CC	TT	TT	TT	TT	CC	TT	CC	TT	CC	CC	CC	TT	TT	TT	CC	CC	CC	TT	TT	CC	TT	CC	CC	CC	TT
AX-165103108	NA	1	6058876	NA	NA	NA	NA	NA	NA	NA	CC	TT	CC	CC	CC	CC	TT	CC	TT	CC	TT	TT	CC	TT	CC	TT	CC	CC	TT	CC	TT	CC	TT	TT	TT	CC	TT	TT	TT	TT	TT	CC	CC	TT	CC	TT	TT	TT	CC
AX-154812491	NA	1	6062844	NA	NA	NA	NA	NA	NA	NA	GG	AA	GG	GG	GG	GG	AA	GG	AA	GG	AA	AA	GG	AA	GG	AA	GG	GG	AA	GG	AA	GG	AA	AA	AA	GG	AA	AA	AA	AA	AA	GG	GG	AA	GG	AA	AA	AA	GG
AX-165099127	NA	1	6076859	NA	NA	NA	NA	NA	NA	NA	GG	TT	GG	GG	GG	GG	GG	NN	NN	NN	TT	TT	GG	TT	GG	GG	GG	GG	TT	GG	TT	GG	TT	TT	TT	GG	GG	GG	TT	TT	TT	GG	GG	TT	GG	TT	TT	TT	GG
AX-155742120	NA	1	6083791	NA	NA	NA	NA	NA	NA	NA	TT	CC	TT	TT	TT	TT	CC	TT	CC	TT	CC	CC	TT	CC	TT	CC	TT	TT	CC	TT	CC	TT	CC	CC	CC	TT	CC	CC	CC	CC	CC	TT	TT	CC	TT	CC	CC	CC	TT
AX-165102520	NA	1	6096206	NA	NA	NA	NA	NA	NA	NA	TT	CC	TT	TT	TT	TT	CC	TT	CC	TT	CC	CC	TT	CC	TT	CC	TT	TT	CC	TT	CC	TT	CC	CC	CC	TT	CC	CC	CC	CC	CC	TT	TT	CC	TT	CC	CC	CC	TT
AX-115742662	NA	1	6099144	NA	NA	NA	NA	NA	NA	NA	AA	GG	AA	AA	AA	AA	GG	AA	GG	AA	GG	GG	AA	GG	AA	GG	AA	AA	GG	AA	GG	AA	GG	GG	GG	AA	GG	GG	GG	GG	GG	AA	AA	GG	AA	GG	GG	GG	AA
AX-154789838	NA	1	6109900	NA	NA	NA	NA	NA	NA	NA	TT	CC	TT	TT	TT	TT	CC	TT	CC	TT	CC	CC	TT	CC	TT	CC	TT	TT	CC	TT	CC	TT	CC	CC	CC	TT	CC	CC	CC	CC	CC	TT	TT	CC	TT	CC	CC	CC	TT
AX-115740709	NA	1	6119830	NA	NA	NA	NA	NA	NA	NA	CC	TT	CC	CC	CC	CC	TT	CC	TT	CC	TT	TT	CC	TT	CC	TT	CC	CC	TT	CC	TT	CC	TT	TT	TT	CC	TT	TT	TT	TT	TT	CC	CC	TT	CC	TT	TT	TT	CC
AX-155645703	NA	1	6129688	NA	NA	NA	NA	NA	NA	NA	GG	GG	GG	GG	GG	GG	AA	GG	GG	GG	GG	GG	GG	GG	GG	AA	GG	GG	GG	GG	GG	GG	GG	GG	GG	GG	AA	AA	GG	GG	GG	GG	GG	GG	GG	GG	GG	GG	GG
AX-165085860	NA	1	6137479	NA	NA	NA	NA	NA	NA	NA	TT	CC	TT	TT	TT	TT	CC	TT	CC	TT	CC	CC	TT	CC	TT	CC	TT	TT	CC	TT	CC	TT	CC	CC	CC	TT	CC	CC	CC	CC	CC	TT	TT	CC	TT	CC	CC	CC	TT
AX-154007613	NA	1	6139615	NA	NA	NA	NA	NA	NA	NA	GG	GG	GG	GG	GG	GG	AA	GG	AA	GG	GG	GG	GG	GG	GG	AA	GG	GG	GG	GG	GG	GG	GG	GG	GG	GG	AA	AA	GG	GG	GG	GG	GG	GG	GG	GG	GG	GG	GG
AX-155562985	NA	1	6141792	NA	NA	NA	NA	NA	NA	NA	CC	CC	CC	CC	CC	CC	TT	CC	TT	CC	CC	CC	CC	CC	CC	TT	CC	CC	CC	CC	CC	CC	CC	CC	CC	CC	TT	TT	CC	CC	CC	CC	CC	CC	CC	CC	CC	CC	CC
AX-165086307	NA	1	6161026	NA	NA	NA	NA	NA	NA	NA	AA	CC	AA	AA	AA	AA	CC	AA	CC	AA	CC	CC	AA	CC	AA	CC	AA	AA	CC	AA	CC	AA	CC	CC	CC	AA	CC	CC	CC	CC	CC	AA	AA	CC	AA	CC	CC	CC	AA
AX-165100221	NA	1	6168364	NA	NA	NA	NA	NA	NA	NA	CC	TT	CC	CC	CC	CC	TT	CC	TT	CC	TT	TT	CC	TT	CC	TT	CC	CC	TT	CC	TT	CC	TT	TT	TT	CC	TT	TT	TT	TT	TT	CC	CC	TT	CC	TT	TT	TT	CC
AX-155474061	NA	1	6173184	NA	NA	NA	NA	NA	NA	NA	AA	GG	AA	AA	AA	AA	GG	AA	GG	AA	GG	GG	AA	GG	AA	GG	AA	AA	GG	AA	GG	AA	GG	GG	GG	AA	GG	GG	GG	GG	GG	AA	AA	GG	AA	GG	GG	GG	AA
AX-155773841	NA	1	6182307	NA	NA	NA	NA	NA	NA	NA	TT	CC	TT	TT	TT	TT	CC	TT	CC	TT	CC	CC	TT	CC	TT	CC	TT	TT	CC	TT	CC	TT	CC	CC	CC	TT	CC	CC	CC	CC	CC	TT	TT	CC	TT	CC	CC	CC	TT
AX-153954855	NA	1	6187197	NA	NA	NA	NA	NA	NA	NA	TT	CC	TT	TT	TT	TT	TT	TT	TT	TT	CC	CC	TT	CC	TT	TT	TT	TT	CC	TT	CC	TT	CC	CC	CC	TT	TT	TT	CC	CC	CC	TT	TT	CC	TT	CC	CC	CC	TT
AX-154925882	NA	1	6200299	NA	NA	NA	NA	NA	NA	NA	CC	TT	CC	CC	CC	CC	CC	CC	CC	CC	TT	TT	CC	TT	CC	CC	CC	CC	TT	CC	TT	CC	TT	TT	TT	CC	CC	CC	TT	TT	TT	CC	CC	TT	CC	TT	TT	TT	CC
AX-154584502	NA	1	6214951	NA	NA	NA	NA	NA	NA	NA	TT	GG	TT	TT	TT	TT	GG	TT	GG	TT	GG	GG	TT	GG	TT	GG	TT	TT	GG	TT	GG	TT	GG	GG	GG	TT	GG	GG	GG	GG	GG	TT	TT	GG	TT	GG	GG	GG	TT
AX-123178900	NA	1	6216450	NA	NA	NA	NA	NA	NA	NA	TT	CC	TT	TT	TT	TT	CC	TT	CC	TT	CC	CC	TT	CC	TT	CC	TT	TT	CC	TT	CC	TT	CC	CC	CC	TT	CC	CC	CC	CC	CC	TT	TT	CC	TT	CC	CC	CC	TT
AX-155104150	NA	1	6217322	NA	NA	NA	NA	NA	NA	NA	AA	GG	AA	AA	AA	AA	GG	AA	GG	AA	GG	GG	AA	GG	AA	GG	AA	AA	GG	AA	GG	AA	GG	GG	GG	AA	GG	GG	GG	GG	GG	AA	AA	GG	AA	GG	GG	GG	AA
AX-165103158	NA	1	6223758	NA	NA	NA	NA	NA	NA	NA	GG	GG	GG	GG	GG	GG	AA	GG	GG	GG	GG	GG	GG	GG	GG	AA	GG	GG	GG	GG	GG	GG	GG	GG	GG	GG	GG	AA	GG	GG	GG	GG	GG	GG	GG	GG	GG	GG	GG
AX-165086742	NA	1	6233150	NA	NA	NA	NA	NA	NA	NA	AA	GG	AA	AA	AA	AA	GG	AA	NN	AA	GG	GG	AA	GG	AA	GG	AA	AA	GG	AA	GG	AA	GG	GG	GG	AA	NN	GG	GG	GG	GG	AA	AA	GG	AA	GG	GG	GG	AA
AX-115824873	NA	1	6248679	NA	NA	NA	NA	NA	NA	NA	AA	GG	AA	AA	AA	AA	GG	NN	GG	AA	GG	GG	AA	GG	AA	GG	AA	AA	GG	AA	GG	AA	GG	GG	GG	AA	GG	GG	GG	GG	GG	AA	AA	GG	AA	GG	GG	GG	AA
AX-154474508	NA	1	6249126	NA	NA	NA	NA	NA	NA	NA	TT	CC	TT	TT	TT	TT	CC	TT	CC	TT	CC	CC	TT	CC	TT	CC	TT	TT	CC	TT	CC	TT	CC	CC	CC	TT	CC	CC	CC	CC	CC	TT	TT	CC	TT	CC	CC	CC	TT
AX-123146219	NA	1	6250695	NA	NA	NA	NA	NA	NA	NA	AA	CC	AA	AA	AA	AA	AA	AA	AA	AA	CC	CC	AA	CC	AA	AA	AA	AA	CC	AA	CC	AA	CC	CC	CC	AA	AA	AA	CC	CC	CC	AA	AA	CC	AA	CC	CC	CC	AA
AX-154978688	NA	1	6257086	NA	NA	NA	NA	NA	NA	NA	TT	CC	TT	TT	TT	TT	CC	TT	CC	TT	CC	CC	TT	CC	TT	CC	TT	TT	CC	TT	CC	TT	CC	CC	CC	TT	CC	CC	CC	CC	CC	TT	TT	CC	TT	CC	CC	CC	TT
AX-165088875	NA	1	6268346	NA	NA	NA	NA	NA	NA	NA	GG	GG	GG	GG	GG	GG	TT	GG	GG	GG	GG	GG	GG	GG	GG	TT	GG	GG	GG	GG	GG	GG	GG	GG	GG	GG	GG	TT	GG	GG	GG	GG	GG	GG	GG	GG	GG	GG	GG
AX-165091670	NA	1	6300556	NA	NA	NA	NA	NA	NA	NA	TT	TT	TT	TT	TT	TT	CC	TT	CC	TT	TT	TT	TT	TT	TT	CC	TT	TT	TT	TT	TT	TT	TT	TT	TT	TT	CC	CC	TT	TT	TT	TT	TT	TT	TT	TT	NN	TT	TT
AX-165095058	NA	1	6306105	NA	NA	NA	NA	NA	NA	NA	AA	AA	AA	AA	AA	AA	GG	AA	GG	AA	AA	AA	AA	AA	AA	GG	AA	AA	AA	AA	AA	AA	AA	AA	AA	AA	GG	GG	AA	AA	AA	AA	AA	AA	AA	AA	AA	AA	AA
AX-115868227	NA	1	6316086	NA	NA	NA	NA	NA	NA	NA	AA	GG	AA	AA	AA	AA	AA	AA	GG	AA	GG	AA	AA	GG	AA	AA	GG	AA	GG	AA	AA	AA	GG	GG	GG	AA	GG	AA	GG	GG	GG	AA	AA	GG	AA	GG	AA	AA	AA
AX-154516111	NA	1	6322420	NA	NA	NA	NA	NA	NA	NA	AA	AA	AA	AA	AA	AA	GG	AA	AA	AA	AA	AA	AA	AA	AA	GG	AA	AA	AA	AA	AA	AA	AA	AA	AA	AA	AA	GG	AA	AA	AA	AA	AA	AA	AA	AA	AA	AA	AA
AX-154991353	NA	1	6334074	NA	NA	NA	NA	NA	NA	NA	TT	TT	TT	TT	TT	TT	NN	TT	CC	TT	TT	TT	TT	TT	TT	CC	TT	TT	TT	TT	TT	TT	TT	TT	TT	TT	CC	CC	TT	TT	TT	TT	TT	TT	TT	TT	TT	TT	TT
AX-115806941	NA	1	6343045	NA	NA	NA	NA	NA	NA	NA	AA	AA	AA	AA	AA	AA	GG	AA	GG	AA	AA	AA	AA	AA	AA	GG	AA	AA	AA	AA	AA	AA	AA	AA	AA	AA	GG	GG	AA	AA	AA	AA	AA	AA	AA	AA	AA	AA	AA
AX-165097889	NA	1	6352745	NA	NA	NA	NA	NA	NA	NA	CC	CC	CC	CC	CC	CC	AA	CC	CC	CC	CC	CC	CC	CC	CC	AA	CC	CC	CC	CC	CC	CC	CC	CC	CC	CC	CC	AA	CC	CC	CC	CC	CC	CC	CC	CC	CC	CC	CC
AX-155685603	NA	1	6362360	NA	NA	NA	NA	NA	NA	NA	TT	CC	TT	TT	TT	CC	TT	TT	CC	TT	CC	CC	TT	CC	TT	TT	TT	TT	CC	TT	CC	TT	CC	CC	CC	TT	TT	TT	CC	CC	CC	TT	TT	CC	TT	CC	CC	CC	TT
AX-115857844	NA	1	6366263	NA	NA	NA	NA	NA	NA	NA	TT	GG	TT	TT	TT	GG	TT	TT	NN	TT	GG	GG	TT	GG	TT	TT	TT	TT	GG	TT	GG	TT	GG	GG	GG	TT	TT	TT	GG	GG	GG	TT	TT	GG	TT	GG	GG	GG	TT
AX-165086336	NA	1	6376843	NA	NA	NA	NA	NA	NA	NA	CC	TT	CC	CC	CC	CC	CC	CC	TT	CC	TT	TT	CC	TT	CC	CC	CC	CC	TT	CC	TT	CC	TT	TT	TT	CC	CC	CC	TT	TT	TT	CC	CC	TT	CC	TT	TT	TT	CC
AX-154320647	NA	1	6381912	NA	NA	NA	NA	NA	NA	NA	CC	TT	CC	CC	CC	CC	CC	CC	CC	CC	TT	TT	CC	TT	CC	CC	CC	CC	TT	CC	TT	CC	TT	TT	TT	CC	CC	CC	TT	TT	TT	CC	CC	TT	CC	TT	TT	TT	CC
AX-165094350	NA	1	6388008	NA	NA	NA	NA	NA	NA	NA	GG	AA	GG	GG	GG	GG	GG	GG	GG	GG	AA	AA	GG	AA	GG	GG	GG	GG	AA	GG	AA	GG	AA	AA	AA	GG	GG	GG	AA	AA	AA	GG	GG	AA	GG	AA	AA	AA	GG
AX-153916449	NA	1	6393474	NA	NA	NA	NA	NA	NA	NA	CC	TT	CC	CC	CC	CC	CC	CC	CC	CC	TT	TT	CC	TT	CC	CC	CC	CC	TT	CC	TT	CC	TT	TT	TT	CC	CC	CC	TT	TT	TT	CC	CC	TT	CC	TT	TT	TT	CC
AX-154172870	NA	1	6398883	NA	NA	NA	NA	NA	NA	NA	AA	GG	AA	AA	AA	AA	AA	AA	NN	NN	GG	GG	AA	GG	AA	AA	AA	AA	GG	AA	GG	AA	GG	GG	GG	AA	AA	AA	GG	GG	GG	AA	AA	GG	AA	GG	GG	GG	NN
AX-155697562	NA	1	6400956	NA	NA	NA	NA	NA	NA	NA	CC	TT	CC	CC	CC	CC	CC	CC	CC	CC	TT	TT	CC	TT	CC	CC	CC	CC	TT	CC	TT	CC	TT	TT	TT	CC	CC	CC	TT	TT	TT	CC	CC	TT	CC	TT	TT	TT	CC
AX-165093954	NA	1	6419789	NA	NA	NA	NA	NA	NA	NA	AA	GG	AA	AA	AA	AA	AA	AA	AA	AA	GG	GG	AA	GG	AA	AA	AA	AA	GG	AA	GG	AA	GG	GG	GG	AA	AA	AA	GG	GG	GG	AA	AA	GG	AA	GG	GG	GG	AA
AX-155512963	NA	1	6427238	NA	NA	NA	NA	NA	NA	NA	CC	TT	CC	CC	CC	CC	CC	CC	CC	CC	TT	TT	CC	TT	CC	CC	CC	CC	TT	CC	TT	CC	TT	TT	TT	CC	CC	CC	TT	TT	TT	CC	CC	TT	CC	TT	TT	TT	CC
AX-155507030	NA	1	6439989	NA	NA	NA	NA	NA	NA	NA	AA	AA	AA	AA	AA	AA	GG	AA	AA	AA	AA	AA	AA	AA	AA	GG	AA	AA	AA	AA	AA	AA	AA	AA	AA	AA	GG	GG	AA	AA	AA	AA	AA	AA	AA	AA	AA	AA	AA
AX-155738200	NA	1	6445438	NA	NA	NA	NA	NA	NA	NA	GG	GG	GG	GG	GG	GG	AA	GG	GG	GG	GG	GG	GG	GG	GG	AA	GG	GG	GG	GG	GG	GG	GG	GG	GG	GG	AA	AA	GG	GG	GG	GG	GG	GG	GG	GG	GG	GG	GG
AX-154852630	NA	1	6449577	NA	NA	NA	NA	NA	NA	NA	TT	TT	TT	TT	TT	TT	CC	TT	TT	TT	TT	TT	TT	TT	TT	CC	TT	TT	TT	TT	TT	TT	TT	TT	TT	TT	CC	CC	TT	TT	TT	TT	TT	TT	TT	TT	TT	TT	TT
AX-115825773	NA	1	6455482	NA	NA	NA	NA	NA	NA	NA	AA	AA	AA	AA	AA	AA	NN	AA	AA	AA	AA	AA	AA	AA	AA	GG	AA	AA	AA	AA	AA	AA	AA	AA	AA	AA	GG	GG	AA	AA	AA	AA	AA	AA	AA	AA	AA	AA	AA
AX-165090275	NA	1	6455571	NA	NA	NA	NA	NA	NA	NA	CC	CC	CC	CC	CC	CC	TT	CC	CC	NN	CC	CC	CC	CC	CC	TT	CC	CC	CC	CC	CC	CC	CC	CC	CC	CC	TT	TT	CC	CC	CC	CC	CC	CC	CC	CC	CC	CC	CC
AX-154810249	NA	1	6455995	NA	NA	NA	NA	NA	NA	NA	TT	TT	TT	TT	TT	TT	CC	TT	TT	TT	TT	TT	TT	TT	TT	CC	TT	TT	TT	TT	TT	TT	TT	TT	TT	TT	CC	NN	TT	TT	TT	TT	TT	TT	TT	TT	TT	TT	TT
AX-115755145	NA	1	6459394	NA	NA	NA	NA	NA	NA	NA	CC	CC	CC	CC	CC	CC	TT	CC	CC	CC	CC	CC	CC	CC	CC	TT	NN	CC	CC	CC	CC	CC	CC	CC	CC	CC	TT	TT	CC	CC	CC	CC	CC	CC	CC	CC	CC	CC	CC
AX-115838654	NA	1	6463385	NA	NA	NA	NA	NA	NA	NA	TT	TT	TT	TT	TT	TT	CC	TT	TT	TT	TT	TT	TT	TT	TT	CC	TT	TT	TT	TT	TT	TT	TT	TT	TT	TT	CC	CC	TT	TT	TT	TT	TT	TT	TT	TT	TT	TT	TT
AX-154852611	NA	1	6468263	NA	NA	NA	NA	NA	NA	NA	TT	CC	TT	TT	TT	TT	CC	TT	TT	TT	CC	CC	TT	CC	TT	CC	TT	TT	CC	TT	CC	TT	CC	CC	CC	TT	CC	CC	CC	CC	CC	TT	TT	CC	TT	CC	CC	CC	TT
AX-165101344	NA	1	6489473	NA	NA	NA	NA	NA	NA	NA	GG	AA	GG	GG	GG	GG	AA	GG	GG	GG	AA	AA	GG	AA	GG	AA	GG	GG	AA	GG	AA	GG	AA	AA	AA	GG	AA	AA	AA	AA	AA	GG	GG	AA	GG	AA	AA	AA	GG
AX-165082831	NA	1	6494486	NA	NA	NA	NA	NA	NA	NA	GG	GG	GG	GG	GG	GG	TT	GG	GG	GG	GG	GG	GG	GG	GG	TT	GG	GG	GG	GG	GG	GG	GG	GG	GG	GG	TT	TT	GG	GG	GG	GG	GG	GG	GG	GG	GG	GG	GG
AX-154568614	NA	1	6501816	NA	NA	NA	NA	NA	NA	NA	CC	CC	CC	CC	CC	CC	TT	CC	CC	CC	CC	CC	CC	CC	CC	TT	CC	CC	CC	CC	CC	CC	CC	CC	CC	CC	TT	TT	CC	CC	CC	CC	CC	CC	CC	CC	CC	CC	CC
AX-123146251	NA	1	6509922	NA	NA	NA	NA	NA	NA	NA	CC	CC	CC	CC	CC	CC	TT	CC	CC	CC	CC	CC	CC	CC	CC	TT	CC	CC	CC	CC	CC	CC	CC	CC	CC	CC	TT	TT	CC	CC	CC	CC	CC	CC	CC	CC	CC	CC	CC
AX-165104076	NA	1	6510394	NA	NA	NA	NA	NA	NA	NA	AA	AA	AA	AA	AA	AA	GG	AA	AA	AA	AA	AA	AA	AA	AA	GG	AA	AA	AA	AA	AA	AA	AA	AA	AA	AA	GG	GG	AA	AA	AA	AA	AA	AA	AA	AA	AA	AA	AA
AX-154333350	NA	1	6518586	NA	NA	NA	NA	NA	NA	NA	AA	AA	AA	AA	AA	AA	GG	AA	AA	AA	AA	AA	AA	AA	AA	GG	AA	AA	AA	AA	AA	AA	AA	AA	AA	AA	GG	GG	AA	AA	AA	AA	AA	AA	AA	AA	AA	AA	AA
AX-154444757	NA	1	6533770	NA	NA	NA	NA	NA	NA	NA	CC	CC	CC	CC	CC	CC	TT	CC	TT	CC	CC	CC	CC	CC	CC	TT	CC	CC	CC	CC	CC	CC	CC	CC	CC	CC	TT	TT	CC	CC	CC	CC	CC	CC	CC	CC	CC	CC	CC
AX-154243663	NA	1	6535831	NA	NA	NA	NA	NA	NA	NA	GG	GG	GG	GG	GG	GG	AA	GG	AA	GG	GG	GG	GG	GG	GG	AA	GG	GG	GG	GG	GG	GG	GG	GG	GG	GG	AA	AA	GG	GG	GG	GG	GG	GG	GG	GG	GG	GG	GG
AX-155558834	NA	1	6543585	NA	NA	NA	NA	NA	NA	NA	TT	TT	TT	TT	TT	TT	CC	TT	CC	TT	TT	TT	TT	TT	TT	CC	TT	TT	TT	TT	TT	TT	TT	TT	TT	TT	CC	CC	TT	TT	TT	TT	TT	TT	TT	TT	TT	TT	TT
AX-154827848	NA	1	6545000	NA	NA	NA	NA	NA	NA	NA	AA	AA	AA	AA	AA	AA	CC	AA	CC	AA	AA	AA	AA	AA	AA	CC	AA	AA	AA	AA	AA	AA	AA	AA	AA	AA	CC	CC	AA	AA	AA	AA	AA	AA	AA	AA	AA	AA	AA
AX-155600779	NA	1	6556158	NA	NA	NA	NA	NA	NA	NA	CC	CC	CC	CC	CC	CC	TT	CC	TT	CC	CC	CC	CC	CC	CC	TT	CC	CC	CC	CC	CC	CC	CC	CC	CC	CC	TT	TT	CC	CC	CC	CC	CC	CC	CC	CC	CC	CC	CC
AX-165099767	NA	1	6564676	NA	NA	NA	NA	NA	NA	NA	TT	TT	TT	TT	TT	TT	GG	TT	GG	TT	TT	TT	TT	TT	TT	GG	TT	TT	TT	TT	TT	TT	TT	TT	TT	TT	GG	GG	TT	TT	TT	TT	TT	TT	TT	TT	TT	TT	TT
AX-165088234	NA	1	6564751	NA	NA	NA	NA	NA	NA	NA	AA	AA	AA	AA	AA	AA	GG	AA	GG	AA	AA	AA	AA	AA	AA	GG	AA	AA	AA	AA	AA	AA	AA	AA	AA	AA	GG	GG	AA	AA	AA	AA	AA	AA	AA	AA	AA	AA	AA
AX-155643928	NA	1	6566645	NA	NA	NA	NA	NA	NA	NA	TT	TT	TT	TT	TT	TT	CC	TT	CC	TT	TT	TT	TT	TT	TT	CC	TT	TT	TT	TT	TT	TT	TT	TT	TT	TT	CC	CC	TT	TT	TT	TT	TT	TT	TT	TT	TT	TT	TT
AX-165083607	NA	1	6573236	NA	NA	NA	NA	NA	NA	NA	GG	GG	GG	GG	GG	GG	AA	GG	AA	GG	GG	GG	GG	GG	GG	AA	GG	GG	GG	GG	GG	GG	GG	GG	GG	GG	AA	AA	GG	GG	GG	GG	GG	GG	GG	GG	GG	GG	GG
AX-165088942	NA	1	6580052	NA	NA	NA	NA	NA	NA	NA	TT	TT	TT	TT	TT	TT	GG	TT	GG	TT	TT	TT	TT	TT	TT	GG	TT	TT	TT	TT	TT	TT	TT	TT	TT	TT	GG	GG	TT	TT	TT	TT	TT	TT	TT	TT	TT	TT	TT
AX-116837887	NA	1	6588793	NA	NA	NA	NA	NA	NA	NA	CC	TT	CC	CC	CC	TT	TT	CC	TT	CC	TT	TT	CC	TT	CC	TT	CC	CC	TT	CC	TT	CC	TT	TT	TT	CC	CC	TT	TT	TT	TT	CC	CC	TT	CC	TT	TT	TT	CC
AX-153889202	NA	1	6607719	NA	NA	NA	NA	NA	NA	NA	AA	AA	AA	AA	AA	AA	AA	AA	CC	AA	AA	AA	AA	AA	AA	AA	AA	AA	AA	AA	AA	AA	AA	AA	AA	AA	CC	AA	AA	AA	AA	AA	AA	AA	AA	AA	AA	AA	AA
AX-115844230	NA	1	6623865	NA	NA	NA	NA	NA	NA	NA	TT	TT	TT	TT	TT	TT	TT	TT	GG	TT	TT	TT	TT	TT	TT	TT	TT	TT	TT	TT	TT	TT	TT	TT	TT	TT	GG	TT	TT	TT	TT	TT	TT	TT	TT	TT	TT	TT	TT
AX-154736581	NA	1	6628120	NA	NA	NA	NA	NA	NA	NA	CC	CC	CC	CC	CC	CC	CC	CC	CC	CC	CC	CC	CC	CC	CC	CC	CC	CC	CC	CC	CC	CC	CC	CC	CC	CC	AA	CC	CC	CC	CC	CC	CC	CC	CC	CC	CC	CC	CC
AX-115839218	NA	1	6630170	NA	NA	NA	NA	NA	NA	NA	TT	TT	TT	TT	TT	TT	TT	TT	GG	TT	TT	TT	TT	TT	TT	TT	TT	TT	TT	TT	TT	TT	TT	TT	TT	TT	GG	TT	TT	TT	TT	TT	TT	TT	TT	TT	TT	TT	TT
AX-165097558	NA	1	6630237	NA	NA	NA	NA	NA	NA	NA	AA	AA	AA	AA	AA	AA	AA	AA	CC	AA	AA	AA	AA	AA	AA	AA	AA	AA	AA	AA	AA	AA	AA	AA	AA	AA	CC	AA	AA	AA	AA	AA	AA	AA	AA	AA	AA	AA	AA
AX-154935762	NA	1	6639394	NA	NA	NA	NA	NA	NA	NA	GG	TT	GG	GG	GG	TT	GG	GG	TT	GG	TT	GG	GG	TT	GG	GG	GG	GG	TT	GG	TT	GG	TT	TT	TT	GG	TT	GG	TT	TT	TT	GG	GG	TT	GG	TT	GG	TT	GG
AX-165095495	NA	1	6642777	NA	NA	NA	NA	NA	NA	NA	CC	TT	CC	CC	CC	TT	CC	CC	TT	CC	TT	CC	CC	TT	CC	CC	CC	CC	TT	CC	TT	CC	TT	TT	TT	CC	TT	CC	TT	TT	TT	CC	CC	TT	CC	TT	CC	TT	CC
AX-165092746	NA	1	6650472	NA	NA	NA	NA	NA	NA	NA	TT	GG	TT	TT	TT	GG	TT	TT	GG	TT	GG	TT	TT	GG	TT	TT	TT	TT	GG	TT	GG	TT	GG	GG	GG	TT	GG	TT	GG	GG	GG	TT	TT	GG	TT	GG	TT	GG	TT
AX-154213892	NA	1	6658343	NA	NA	NA	NA	NA	NA	NA	GG	TT	GG	GG	GG	TT	TT	GG	TT	GG	TT	GG	GG	TT	GG	TT	GG	GG	TT	GG	TT	GG	TT	TT	TT	GG	TT	TT	TT	TT	TT	GG	GG	TT	GG	TT	GG	TT	GG
AX-154243747	NA	1	6662530	NA	NA	NA	NA	NA	NA	NA	AA	GG	AA	AA	AA	GG	AA	AA	GG	AA	GG	AA	AA	GG	AA	AA	AA	AA	GG	AA	GG	AA	GG	GG	GG	AA	AA	AA	GG	GG	GG	AA	AA	GG	AA	GG	AA	GG	AA
AX-115851685	NA	1	6665299	NA	NA	NA	NA	NA	NA	NA	AA	GG	AA	AA	AA	GG	GG	AA	GG	NN	GG	AA	AA	GG	AA	GG	AA	AA	GG	AA	GG	AA	GG	GG	GG	AA	GG	GG	GG	GG	GG	AA	AA	GG	AA	GG	AA	GG	AA
AX-165097116	NA	1	6671423	NA	NA	NA	NA	NA	NA	NA	CC	TT	CC	CC	CC	TT	TT	CC	TT	CC	TT	CC	CC	TT	CC	TT	CC	CC	TT	CC	TT	CC	TT	TT	TT	CC	TT	TT	TT	TT	TT	CC	CC	TT	CC	TT	CC	TT	CC
AX-165092370	NA	1	6681204	NA	NA	NA	NA	NA	NA	NA	TT	GG	TT	TT	TT	GG	TT	TT	GG	TT	GG	TT	TT	GG	TT	TT	TT	TT	GG	TT	GG	TT	GG	GG	GG	TT	TT	TT	GG	GG	GG	TT	TT	GG	TT	GG	TT	GG	TT
AX-155577565	NA	1	6689559	NA	NA	NA	NA	NA	NA	NA	GG	AA	GG	GG	GG	AA	GG	GG	AA	GG	AA	GG	GG	AA	GG	GG	AA	GG	AA	GG	AA	GG	AA	AA	AA	GG	GG	GG	AA	AA	AA	GG	GG	AA	GG	AA	GG	AA	GG
AX-115843081	NA	1	6689864	NA	NA	NA	NA	NA	NA	NA	TT	GG	TT	TT	TT	GG	GG	TT	GG	TT	GG	TT	TT	GG	TT	GG	GG	TT	GG	TT	GG	TT	GG	GG	GG	TT	GG	GG	GG	GG	GG	TT	TT	GG	TT	GG	TT	GG	TT
AX-155630868	NA	1	6699538	NA	NA	NA	NA	NA	NA	NA	TT	CC	TT	TT	TT	CC	TT	TT	CC	TT	CC	TT	TT	CC	TT	TT	CC	TT	CC	TT	CC	TT	CC	CC	CC	TT	TT	TT	CC	CC	CC	TT	TT	CC	TT	CC	TT	CC	TT
AX-115817072	NA	1	6702698	NA	NA	NA	NA	NA	NA	NA	TT	CC	TT	TT	TT	CC	CC	TT	CC	TT	CC	TT	TT	CC	TT	CC	CC	TT	CC	TT	CC	TT	CC	CC	CC	TT	CC	CC	CC	CC	CC	TT	TT	CC	TT	CC	TT	CC	TT
AX-165086380	NA	1	6708268	NA	NA	NA	NA	NA	NA	NA	AA	GG	AA	AA	AA	GG	GG	AA	GG	AA	GG	AA	AA	GG	AA	GG	GG	AA	GG	AA	GG	AA	GG	GG	GG	AA	GG	GG	GG	GG	GG	AA	AA	GG	AA	GG	AA	GG	AA
AX-154780034	NA	1	6727628	NA	NA	NA	NA	NA	NA	NA	TT	GG	TT	TT	TT	GG	GG	TT	GG	TT	GG	TT	TT	GG	TT	GG	GG	TT	GG	TT	GG	TT	GG	GG	GG	TT	GG	GG	GG	GG	GG	TT	TT	GG	TT	GG	TT	GG	TT
AX-154680035	NA	1	6731744	NA	NA	NA	NA	NA	NA	NA	GG	AA	GG	GG	GG	AA	GG	GG	AA	GG	NN	GG	GG	AA	GG	GG	AA	GG	AA	GG	AA	GG	AA	NN	AA	GG	NN	GG	AA	AA	AA	GG	GG	AA	GG	AA	GG	AA	GG
AX-154779708	NA	1	6766606	NA	NA	NA	NA	NA	NA	NA	CC	TT	CC	CC	CC	TT	CC	CC	TT	CC	TT	CC	CC	TT	CC	CC	TT	CC	TT	CC	TT	CC	TT	TT	TT	CC	CC	CC	TT	TT	TT	CC	CC	TT	CC	TT	CC	TT	CC
AX-154736089	NA	1	6771127	NA	NA	NA	NA	NA	NA	NA	GG	AA	GG	GG	GG	AA	AA	GG	AA	GG	AA	GG	GG	AA	GG	AA	AA	GG	AA	GG	AA	GG	AA	AA	AA	GG	AA	AA	AA	AA	AA	GG	GG	AA	GG	AA	GG	AA	GG
AX-116845951	NA	1	6772114	NA	NA	NA	NA	NA	NA	NA	GG	TT	GG	GG	GG	TT	TT	GG	TT	GG	TT	GG	GG	TT	GG	TT	TT	GG	TT	GG	TT	GG	TT	TT	TT	GG	TT	TT	TT	TT	TT	GG	GG	TT	GG	TT	GG	TT	GG
AX-115839482	NA	1	6776846	NA	NA	NA	NA	NA	NA	NA	GG	AA	GG	GG	GG	AA	GG	GG	AA	GG	AA	GG	GG	AA	GG	GG	AA	GG	AA	GG	GG	GG	AA	AA	AA	GG	AA	GG	AA	AA	AA	GG	GG	AA	GG	AA	GG	GG	GG
AX-155521935	NA	1	6783213	NA	NA	NA	NA	NA	NA	NA	AA	GG	AA	AA	AA	GG	AA	AA	GG	AA	GG	AA	AA	GG	AA	AA	GG	AA	GG	AA	AA	AA	GG	GG	GG	AA	GG	AA	GG	GG	GG	AA	AA	GG	AA	GG	AA	AA	AA
AX-154736037	NA	1	6793755	NA	NA	NA	NA	NA	NA	NA	GG	AA	GG	GG	GG	AA	GG	GG	AA	GG	AA	GG	GG	AA	GG	GG	AA	GG	AA	GG	GG	GG	AA	AA	AA	GG	GG	GG	AA	AA	AA	GG	GG	AA	GG	AA	GG	GG	GG
AX-154827937	NA	1	6798803	NA	NA	NA	NA	NA	NA	NA	TT	CC	TT	TT	TT	CC	TT	TT	CC	TT	CC	TT	TT	CC	TT	TT	CC	TT	CC	TT	TT	TT	CC	CC	CC	TT	CC	TT	CC	CC	CC	TT	TT	CC	TT	CC	TT	TT	TT
AX-155194097	NA	1	6808336	NA	NA	NA	NA	NA	NA	NA	GG	AA	GG	GG	GG	AA	GG	GG	AA	GG	AA	GG	GG	AA	GG	GG	AA	GG	AA	GG	GG	GG	AA	AA	AA	GG	GG	GG	AA	AA	AA	GG	GG	AA	GG	AA	GG	GG	GG
AX-155526425	NA	1	6815099	NA	NA	NA	NA	NA	NA	NA	AA	GG	AA	AA	AA	GG	GG	AA	GG	AA	GG	AA	AA	GG	AA	GG	GG	AA	GG	AA	GG	AA	GG	GG	GG	AA	AA	GG	GG	GG	GG	AA	AA	GG	AA	GG	AA	GG	AA
AX-165089757	NA	1	6840979	NA	NA	NA	NA	NA	NA	NA	TT	CC	TT	TT	TT	TT	CC	TT	CC	TT	CC	TT	TT	CC	TT	CC	CC	TT	CC	TT	CC	TT	CC	CC	CC	TT	CC	CC	CC	CC	CC	TT	TT	CC	TT	CC	TT	CC	TT
AX-155058232	NA	1	6845468	NA	NA	NA	NA	NA	NA	NA	TT	CC	TT	TT	TT	TT	CC	TT	CC	TT	CC	TT	TT	CC	TT	CC	CC	TT	CC	TT	CC	TT	CC	CC	CC	TT	CC	CC	CC	CC	CC	TT	TT	CC	TT	CC	TT	CC	TT
AX-165099803	NA	1	6858554	NA	NA	NA	NA	NA	NA	NA	TT	CC	TT	TT	TT	TT	CC	TT	CC	TT	CC	TT	TT	CC	TT	CC	CC	TT	CC	TT	CC	TT	CC	CC	CC	TT	CC	CC	CC	CC	CC	TT	TT	CC	TT	CC	TT	CC	TT
AX-165082541	NA	1	6860684	NA	NA	NA	NA	NA	NA	NA	AA	AA	AA	AA	AA	AA	GG	AA	AA	AA	AA	AA	AA	AA	AA	GG	AA	AA	AA	AA	GG	AA	AA	AA	AA	AA	AA	GG	AA	AA	AA	AA	AA	AA	AA	AA	AA	GG	AA
AX-154908979	NA	1	6882889	NA	NA	NA	NA	NA	NA	NA	TT	CC	TT	TT	TT	TT	TT	TT	CC	TT	CC	TT	TT	CC	TT	TT	CC	TT	CC	TT	TT	TT	CC	CC	CC	TT	CC	TT	CC	CC	CC	TT	TT	CC	TT	CC	TT	TT	TT
AX-165082573	NA	1	6891153	NA	NA	NA	NA	NA	NA	NA	GG	TT	GG	GG	GG	GG	GG	GG	TT	GG	TT	GG	GG	TT	GG	GG	TT	GG	TT	GG	GG	GG	TT	TT	TT	GG	GG	GG	TT	TT	TT	GG	GG	TT	GG	TT	GG	GG	GG
AX-165103404	NA	1	6895683	NA	NA	NA	NA	NA	NA	NA	TT	GG	TT	TT	TT	TT	GG	TT	GG	TT	GG	TT	TT	GG	TT	GG	GG	TT	GG	TT	GG	TT	GG	GG	GG	TT	GG	GG	GG	GG	GG	TT	TT	GG	TT	GG	TT	GG	TT
AX-115751795	NA	1	6904377	NA	NA	NA	NA	NA	NA	NA	GG	AA	GG	GG	GG	GG	AA	GG	AA	GG	AA	GG	GG	AA	GG	AA	AA	GG	AA	GG	AA	GG	AA	AA	AA	GG	AA	AA	AA	AA	AA	GG	GG	AA	GG	AA	GG	AA	GG
AX-154403563	NA	1	6909510	NA	NA	NA	NA	NA	NA	NA	TT	CC	TT	TT	TT	TT	TT	TT	CC	TT	CC	TT	TT	CC	TT	TT	CC	TT	CC	TT	TT	TT	CC	CC	CC	TT	TT	TT	CC	CC	CC	TT	TT	CC	TT	CC	TT	TT	TT
AX-165090779	NA	1	6922691	NA	NA	NA	NA	NA	NA	NA	CC	TT	CC	CC	CC	CC	CC	CC	TT	CC	TT	CC	CC	TT	CC	CC	TT	CC	TT	CC	CC	CC	TT	TT	TT	CC	TT	CC	TT	TT	TT	CC	CC	TT	CC	TT	CC	CC	CC
AX-165094167	NA	1	6942595	NA	NA	NA	NA	NA	NA	NA	TT	CC	TT	TT	TT	TT	TT	TT	CC	TT	CC	TT	TT	CC	TT	TT	CC	TT	CC	TT	TT	TT	CC	CC	CC	TT	TT	TT	CC	CC	CC	TT	TT	CC	TT	CC	TT	TT	TT
AX-153958830	NA	1	6948811	NA	NA	NA	NA	NA	NA	NA	CC	TT	CC	CC	CC	CC	CC	CC	TT	CC	TT	CC	CC	TT	CC	CC	TT	CC	TT	CC	CC	CC	TT	TT	TT	CC	TT	CC	TT	TT	TT	CC	CC	TT	CC	TT	CC	CC	CC
AX-154261839	NA	1	6959573	NA	NA	NA	NA	NA	NA	NA	TT	CC	TT	TT	TT	TT	TT	TT	CC	TT	CC	TT	TT	CC	TT	TT	CC	TT	CC	TT	TT	TT	CC	CC	CC	TT	CC	TT	CC	CC	CC	TT	TT	CC	TT	CC	TT	TT	TT
AX-165096357	NA	1	6969877	NA	NA	NA	NA	NA	NA	NA	CC	TT	CC	CC	CC	CC	CC	CC	TT	CC	TT	CC	CC	TT	CC	CC	TT	CC	TT	CC	CC	CC	TT	TT	TT	CC	TT	CC	TT	TT	TT	CC	CC	TT	CC	TT	CC	CC	CC
AX-154472023	NA	1	6970907	NA	NA	NA	NA	NA	NA	NA	TT	CC	TT	TT	TT	TT	TT	TT	CC	TT	CC	TT	TT	CC	TT	TT	CC	TT	CC	TT	TT	TT	CC	CC	CC	TT	CC	TT	CC	CC	CC	TT	TT	CC	TT	CC	TT	TT	TT
AX-154090441	NA	1	6984212	NA	NA	NA	NA	NA	NA	NA	GG	AA	GG	GG	GG	GG	GG	GG	AA	GG	AA	GG	GG	AA	GG	GG	AA	GG	AA	GG	GG	GG	AA	AA	AA	GG	GG	GG	AA	AA	AA	GG	GG	AA	GG	AA	GG	GG	GG
AX-165085259	NA	1	6993477	NA	NA	NA	NA	NA	NA	NA	GG	AA	GG	GG	GG	GG	GG	GG	AA	GG	AA	GG	GG	AA	GG	GG	AA	GG	AA	GG	GG	GG	AA	AA	AA	GG	AA	GG	AA	AA	AA	GG	GG	AA	GG	AA	GG	GG	GG
AX-156159632	NA	1	6999992	NA	NA	NA	NA	NA	NA	NA	TT	CC	TT	TT	TT	TT	NN	TT	CC	TT	CC	TT	TT	CC	TT	TT	CC	TT	CC	TT	TT	TT	CC	CC	CC	TT	CC	TT	CC	CC	CC	TT	TT	CC	TT	CC	TT	TT	TT
AX-154229056	NA	1	7000269	NA	NA	NA	NA	NA	NA	NA	CC	TT	CC	CC	CC	CC	CC	CC	TT	CC	TT	CC	CC	TT	CC	CC	TT	CC	TT	CC	CC	CC	TT	TT	TT	CC	TT	CC	TT	TT	TT	CC	CC	TT	CC	TT	CC	CC	CC
AX-115771981	NA	1	7001473	NA	NA	NA	NA	NA	NA	NA	AA	GG	AA	AA	AA	AA	AA	AA	GG	AA	GG	AA	AA	GG	AA	AA	GG	AA	GG	AA	AA	AA	GG	GG	GG	AA	GG	AA	GG	GG	GG	AA	AA	GG	AA	GG	AA	AA	AA
AX-165090985	NA	1	7016503	NA	NA	NA	NA	NA	NA	NA	GG	GG	GG	GG	GG	AA	AA	GG	GG	GG	GG	GG	GG	GG	GG	AA	GG	GG	GG	GG	AA	GG	GG	GG	GG	GG	GG	AA	GG	GG	GG	GG	GG	GG	GG	GG	GG	AA	GG
AX-115853152	NA	1	7025752	NA	NA	NA	NA	NA	NA	NA	GG	GG	GG	GG	GG	TT	TT	GG	GG	GG	GG	GG	GG	GG	GG	TT	GG	GG	GG	GG	TT	GG	GG	GG	GG	GG	GG	TT	GG	GG	GG	GG	GG	GG	GG	GG	GG	TT	GG
AX-115776061	NA	1	7029257	NA	NA	NA	NA	NA	NA	NA	TT	TT	TT	TT	TT	GG	GG	TT	TT	TT	TT	TT	TT	TT	TT	GG	TT	TT	TT	TT	GG	TT	TT	TT	TT	TT	GG	GG	TT	TT	TT	TT	TT	TT	TT	TT	TT	GG	TT
AX-116841406	NA	1	7030246	NA	NA	NA	NA	NA	NA	NA	AA	AA	AA	AA	AA	CC	CC	AA	AA	AA	AA	AA	AA	AA	AA	CC	AA	AA	AA	AA	CC	AA	AA	AA	AA	AA	AA	CC	AA	AA	AA	AA	AA	AA	AA	AA	AA	CC	AA
AX-165096753	NA	1	7030524	NA	NA	NA	NA	NA	NA	NA	AA	CC	AA	AA	AA	CC	CC	NN	CC	AA	CC	AA	AA	CC	AA	CC	CC	AA	CC	AA	CC	AA	CC	CC	CC	AA	CC	CC	CC	CC	CC	AA	AA	CC	AA	CC	AA	CC	AA
AX-165104020	NA	1	7038989	NA	NA	NA	NA	NA	NA	NA	GG	GG	GG	GG	GG	CC	CC	GG	GG	GG	GG	GG	GG	GG	GG	CC	GG	GG	GG	GG	CC	GG	GG	GG	GG	GG	CC	CC	GG	GG	GG	GG	GG	GG	GG	GG	GG	CC	GG
AX-155026727	NA	1	7047115	NA	NA	NA	NA	NA	NA	NA	CC	CC	CC	CC	CC	TT	TT	CC	CC	CC	CC	CC	CC	CC	CC	TT	CC	CC	CC	CC	TT	CC	CC	CC	CC	CC	CC	TT	CC	CC	CC	CC	CC	CC	CC	CC	CC	TT	CC
AX-165088686	NA	1	7065145	NA	NA	NA	NA	NA	NA	NA	GG	GG	GG	GG	GG	AA	AA	GG	GG	GG	GG	GG	GG	GG	GG	AA	GG	GG	GG	GG	AA	GG	GG	GG	GG	GG	GG	AA	GG	GG	GG	GG	GG	GG	GG	GG	GG	AA	GG
AX-165101793	NA	1	7073728	NA	NA	NA	NA	NA	NA	NA	CC	CC	CC	NN	CC	TT	TT	CC	CC	CC	CC	CC	CC	CC	CC	TT	CC	CC	CC	CC	TT	CC	CC	CC	CC	CC	CC	TT	CC	CC	CC	CC	CC	CC	CC	CC	CC	TT	CC
AX-154603011	NA	1	7087391	NA	NA	NA	NA	NA	NA	NA	AA	CC	AA	AA	AA	CC	AA	AA	CC	AA	CC	AA	AA	CC	AA	CC	CC	AA	CC	AA	CC	AA	CC	CC	CC	AA	AA	AA	CC	CC	CC	AA	AA	CC	AA	CC	AA	CC	AA
AX-154212298	NA	1	7097414	NA	NA	NA	NA	NA	NA	NA	CC	TT	CC	CC	CC	TT	TT	CC	TT	CC	TT	CC	CC	TT	CC	TT	TT	CC	TT	CC	TT	CC	TT	TT	TT	CC	CC	TT	TT	TT	TT	CC	CC	TT	CC	TT	CC	TT	CC
AX-154989252	NA	1	7100094	NA	NA	NA	NA	NA	NA	NA	CC	TT	CC	CC	CC	TT	TT	CC	TT	CC	TT	CC	CC	TT	CC	TT	TT	CC	TT	CC	TT	CC	TT	TT	TT	CC	CC	TT	TT	TT	TT	CC	CC	TT	CC	TT	CC	TT	CC
AX-153935823	NA	1	7104552	NA	NA	NA	NA	NA	NA	NA	GG	AA	GG	GG	GG	AA	AA	GG	AA	GG	AA	GG	GG	AA	GG	AA	AA	GG	AA	GG	AA	GG	AA	AA	AA	GG	GG	AA	AA	AA	AA	GG	GG	AA	GG	AA	GG	AA	GG
AX-154354331	NA	1	7104875	NA	NA	NA	NA	NA	NA	NA	AA	GG	AA	AA	AA	GG	GG	AA	GG	AA	GG	AA	AA	GG	AA	GG	GG	AA	GG	AA	GG	AA	GG	GG	GG	AA	AA	GG	GG	GG	GG	AA	AA	GG	AA	GG	AA	GG	AA
AX-115831728	NA	1	7105564	NA	NA	NA	NA	NA	NA	NA	GG	AA	GG	GG	GG	AA	NN	GG	AA	GG	AA	GG	GG	AA	GG	AA	AA	GG	AA	GG	AA	GG	AA	AA	AA	GG	GG	AA	AA	AA	AA	GG	GG	AA	GG	AA	GG	AA	GG
AX-165095109	NA	1	7109135	NA	NA	NA	NA	NA	NA	NA	AA	GG	AA	AA	AA	GG	GG	AA	GG	AA	GG	AA	AA	GG	AA	GG	GG	AA	GG	AA	GG	AA	GG	GG	GG	AA	AA	GG	GG	GG	GG	AA	AA	GG	AA	GG	AA	GG	AA
AX-115844496	NA	1	7117075	NA	NA	NA	NA	NA	NA	NA	TT	GG	TT	TT	TT	GG	GG	TT	GG	TT	GG	TT	TT	GG	TT	GG	GG	TT	GG	TT	GG	TT	GG	GG	GG	TT	TT	GG	GG	GG	GG	TT	TT	GG	TT	GG	TT	GG	TT
AX-123173567	NA	1	7125591	NA	NA	NA	NA	NA	NA	NA	TT	GG	TT	TT	TT	GG	GG	TT	GG	TT	GG	TT	TT	GG	TT	GG	GG	TT	GG	TT	GG	TT	GG	GG	GG	TT	TT	GG	GG	GG	GG	TT	TT	GG	TT	GG	TT	GG	TT
AX-123146391	NA	1	7127857	NA	NA	NA	NA	NA	NA	NA	TT	CC	TT	TT	TT	NN	NN	TT	CC	TT	CC	TT	TT	CC	TT	CC	CC	TT	CC	TT	CC	TT	CC	CC	CC	TT	TT	CC	CC	CC	CC	TT	TT	CC	TT	CC	TT	CC	TT
AX-165086916	NA	1	7136409	NA	NA	NA	NA	NA	NA	NA	CC	AA	CC	CC	CC	AA	AA	CC	AA	CC	AA	CC	CC	AA	CC	AA	AA	CC	AA	CC	AA	CC	AA	AA	AA	CC	CC	AA	AA	AA	AA	CC	CC	AA	CC	AA	CC	AA	CC
AX-165094620	NA	1	7149951	NA	NA	NA	NA	NA	NA	NA	GG	GG	GG	GG	GG	GG	GG	GG	GG	GG	GG	GG	GG	GG	GG	GG	GG	GG	GG	GG	GG	GG	GG	GG	GG	GG	AA	GG	GG	GG	GG	GG	GG	GG	GG	GG	GG	GG	GG
AX-154054551	NA	1	7380123	NA	NA	NA	NA	NA	NA	NA	CC	TT	CC	TT	TT	TT	TT	CC	TT	CC	TT	TT	TT	CC	CC	TT	CC	TT	TT	CC	TT	CC	CC	CC	TT	TT	TT	TT	CC	TT	CC	TT	TT	CC	TT	TT	CC	TT	TT
AX-115789318	NA	1	7563923	NA	NA	NA	NA	NA	NA	NA	AA	AA	AA	AA	AA	AA	AA	AA	AA	AA	AA	AA	AA	AA	AA	AA	AA	AA	AA	AA	AA	AA	AA	AA	AA	AA	GG	AA	AA	AA	AA	AA	AA	AA	AA	AA	AA	AA	AA
AX-165089435	NA	1	7960100	NA	NA	NA	NA	NA	NA	NA	CC	TT	CC	TT	TT	CC	TT	CC	CC	CC	TT	TT	TT	CC	CC	TT	CC	TT	TT	CC	TT	CC	CC	CC	TT	TT	TT	TT	CC	TT	CC	TT	TT	CC	TT	TT	CC	TT	TT
AX-153905484	NA	1	8107138	NA	NA	NA	NA	NA	NA	NA	TT	TT	TT	TT	TT	TT	CC	TT	TT	TT	TT	TT	TT	TT	TT	TT	TT	TT	TT	TT	CC	TT	CC	TT	TT	TT	TT	TT	TT	TT	TT	TT	TT	CC	TT	TT	TT	CC	TT
AX-165091715	NA	1	8119915	NA	NA	NA	NA	NA	NA	NA	TT	CC	TT	TT	CC	CC	CC	TT	CC	TT	CC	CC	CC	TT	TT	CC	TT	CC	CC	TT	TT	TT	TT	TT	CC	CC	CC	CC	TT	CC	TT	CC	CC	TT	CC	CC	TT	CC	CC
AX-154186273	NA	1	8144642	NA	NA	NA	NA	NA	NA	NA	TT	CC	TT	TT	TT	TT	CC	TT	CC	TT	CC	TT	TT	CC	TT	CC	CC	TT	CC	TT	CC	TT	NN	CC	CC	TT	CC	CC	CC	CC	CC	TT	TT	CC	TT	CC	TT	CC	TT
AX-115784307	NA	1	8169584	NA	NA	NA	NA	NA	NA	NA	TT	CC	TT	TT	TT	NN	CC	TT	CC	TT	CC	TT	TT	CC	TT	CC	CC	TT	CC	TT	CC	TT	NN	CC	CC	TT	CC	CC	CC	CC	CC	TT	TT	CC	TT	CC	TT	CC	TT
AX-115820141	NA	1	8170158	NA	NA	NA	NA	NA	NA	NA	CC	TT	CC	CC	CC	NN	TT	NN	TT	CC	TT	CC	CC	TT	CC	TT	TT	CC	TT	CC	TT	CC	NN	TT	TT	CC	TT	TT	TT	TT	TT	CC	CC	TT	CC	TT	CC	TT	CC
AX-165083175	NA	1	8206954	NA	NA	NA	NA	NA	NA	NA	CC	TT	CC	CC	CC	CC	CC	CC	TT	CC	TT	CC	CC	TT	CC	CC	TT	CC	TT	CC	CC	CC	NN	TT	TT	CC	CC	TT	TT	TT	TT	CC	CC	TT	CC	TT	CC	CC	CC
AX-116855816	NA	1	8299185	NA	NA	NA	NA	NA	NA	NA	GG	GG	GG	GG	GG	GG	AA	GG	GG	GG	GG	GG	GG	GG	GG	AA	GG	GG	GG	GG	AA	GG	GG	GG	GG	GG	GG	GG	GG	GG	GG	GG	GG	GG	GG	GG	GG	AA	GG
AX-154592111	NA	1	8307467	NA	NA	NA	NA	NA	NA	NA	CC	NN	CC	CC	CC	CC	TT	CC	CC	CC	CC	CC	CC	CC	CC	TT	CC	CC	CC	CC	TT	CC	CC	CC	CC	CC	CC	CC	CC	CC	CC	CC	CC	CC	CC	CC	CC	TT	CC
AX-115810615	NA	1	8345498	NA	NA	NA	NA	NA	NA	NA	AA	CC	AA	AA	CC	CC	CC	CC	CC	CC	CC	CC	CC	CC	AA	CC	CC	CC	CC	AA	CC	AA	CC	CC	CC	AA	CC	CC	CC	CC	CC	AA	CC	CC	AA	CC	CC	CC	CC
AX-115822267	NA	1	8376021	NA	NA	NA	NA	NA	NA	NA	AA	AA	AA	AA	CC	CC	AA	CC	AA	CC	AA	CC	CC	AA	AA	AA	AA	CC	AA	AA	AA	AA	NN	AA	AA	AA	AA	AA	AA	AA	AA	AA	CC	AA	AA	AA	CC	AA	CC
AX-154828677	NA	1	8747158	NA	NA	NA	NA	NA	NA	NA	TT	CC	TT	TT	TT	CC	NN	TT	CC	TT	CC	TT	TT	TT	TT	CC	CC	TT	CC	TT	CC	TT	NN	CC	CC	TT	TT	CC	CC	CC	CC	NN	TT	CC	TT	CC	TT	CC	TT
AX-95916198	NA	1	8759693	NA	NA	NA	NA	NA	NA	NA	TT	GG	TT	TT	TT	GG	GG	TT	GG	TT	GG	TT	TT	TT	TT	GG	GG	TT	GG	TT	GG	TT	NN	GG	GG	TT	TT	GG	GG	GG	GG	NN	TT	GG	TT	GG	TT	GG	TT
AX-154742370	NA	1	8760562	NA	NA	NA	NA	NA	NA	NA	AA	GG	AA	AA	AA	GG	GG	AA	GG	AA	GG	AA	AA	AA	AA	GG	GG	AA	GG	AA	GG	AA	NN	GG	GG	AA	AA	GG	GG	GG	GG	NN	AA	GG	AA	GG	AA	GG	AA
AX-115810398	NA	1	8760574	NA	NA	NA	NA	NA	NA	NA	AA	AA	AA	AA	GG	AA	NN	GG	AA	GG	AA	GG	GG	GG	AA	AA	AA	GG	AA	AA	AA	AA	NN	AA	AA	AA	AA	AA	AA	AA	AA	NN	GG	AA	AA	AA	GG	AA	GG
AX-155021075	NA	1	8763350	NA	NA	NA	NA	NA	NA	NA	CC	TT	CC	CC	CC	TT	TT	CC	TT	CC	TT	CC	CC	CC	CC	TT	TT	CC	TT	CC	TT	CC	NN	TT	TT	CC	CC	TT	TT	TT	TT	NN	CC	TT	CC	TT	CC	TT	CC
AX-154707258	NA	1	8770753	NA	NA	NA	NA	NA	NA	NA	AA	GG	AA	AA	GG	GG	GG	GG	GG	GG	GG	GG	GG	GG	AA	GG	GG	GG	GG	AA	GG	AA	GG	GG	GG	AA	AA	GG	GG	GG	GG	GG	GG	GG	AA	GG	GG	GG	GG
AX-115816217	NA	1	8772073	NA	NA	NA	NA	NA	NA	NA	GG	AA	GG	GG	AA	AA	AA	AA	AA	AA	AA	AA	AA	AA	GG	AA	AA	AA	AA	GG	AA	GG	AA	AA	AA	GG	GG	AA	AA	AA	AA	AA	AA	AA	GG	AA	AA	AA	AA
AX-165082788	NA	1	8782928	NA	NA	NA	NA	NA	NA	NA	TT	CC	TT	TT	CC	CC	CC	CC	CC	CC	CC	CC	CC	CC	TT	CC	CC	CC	CC	TT	CC	TT	CC	CC	CC	TT	TT	CC	CC	CC	CC	CC	CC	CC	TT	CC	CC	CC	CC
AX-95917760	NA	1	8792356	NA	NA	NA	NA	NA	NA	NA	AA	GG	AA	AA	GG	GG	GG	GG	GG	GG	GG	GG	GG	GG	AA	GG	GG	GG	GG	AA	GG	AA	GG	GG	GG	AA	AA	GG	GG	GG	GG	GG	GG	GG	AA	GG	GG	GG	GG
AX-154667169	NA	1	8803473	NA	NA	NA	NA	NA	NA	NA	TT	CC	TT	TT	CC	CC	CC	CC	CC	CC	CC	CC	CC	CC	TT	CC	CC	CC	CC	TT	CC	TT	CC	CC	CC	TT	TT	CC	CC	CC	CC	CC	CC	CC	TT	CC	CC	CC	CC
AX-165090843	NA	1	8809958	NA	NA	NA	NA	NA	NA	NA	CC	TT	CC	CC	TT	CC	TT	TT	TT	TT	TT	TT	TT	TT	CC	TT	TT	TT	TT	CC	TT	CC	TT	TT	TT	CC	CC	TT	TT	TT	TT	TT	TT	TT	CC	TT	TT	TT	TT
AX-155046949	NA	1	8811678	NA	NA	NA	NA	NA	NA	NA	CC	TT	CC	CC	TT	CC	TT	TT	TT	TT	TT	TT	TT	TT	CC	TT	TT	TT	TT	CC	TT	CC	TT	TT	TT	CC	CC	TT	TT	TT	TT	TT	TT	TT	CC	TT	TT	TT	TT
AX-155747983	NA	1	8828093	NA	NA	NA	NA	NA	NA	NA	GG	AA	GG	GG	AA	AA	AA	AA	AA	AA	AA	AA	AA	AA	GG	AA	AA	AA	AA	GG	AA	GG	AA	AA	AA	GG	GG	AA	AA	AA	AA	AA	AA	AA	GG	AA	AA	AA	AA
AX-155203142	NA	1	8831264	NA	NA	NA	NA	NA	NA	NA	GG	AA	GG	GG	AA	AA	AA	AA	AA	AA	AA	AA	AA	AA	GG	AA	AA	AA	AA	GG	AA	GG	AA	AA	AA	GG	GG	AA	AA	AA	AA	AA	AA	AA	GG	AA	AA	AA	AA
AX-155566227	NA	1	8839294	NA	NA	NA	NA	NA	NA	NA	TT	GG	TT	TT	GG	GG	GG	GG	GG	GG	GG	GG	GG	GG	TT	GG	GG	GG	GG	TT	GG	TT	GG	GG	GG	TT	TT	GG	GG	GG	GG	GG	GG	GG	TT	GG	GG	GG	GG
AX-155910943	NA	1	8853080	NA	NA	NA	NA	NA	NA	NA	TT	CC	TT	TT	CC	NN	CC	CC	CC	CC	CC	CC	CC	CC	TT	CC	CC	CC	CC	TT	CC	TT	CC	CC	CC	TT	TT	CC	CC	CC	CC	CC	CC	CC	TT	CC	CC	CC	CC
AX-155592331	NA	1	8856916	NA	NA	NA	NA	NA	NA	NA	GG	AA	GG	GG	AA	GG	AA	AA	AA	AA	AA	AA	AA	AA	GG	AA	AA	AA	AA	GG	AA	GG	AA	AA	AA	GG	GG	AA	AA	AA	AA	AA	AA	AA	GG	AA	AA	AA	AA
AX-165091859	NA	1	8861136	NA	NA	NA	NA	NA	NA	NA	GG	TT	GG	GG	TT	GG	TT	TT	TT	TT	TT	TT	TT	TT	GG	TT	TT	TT	TT	GG	TT	GG	TT	TT	TT	GG	GG	TT	TT	TT	TT	TT	TT	TT	GG	TT	TT	TT	TT
AX-155211878	NA	1	8879418	NA	NA	NA	NA	NA	NA	NA	TT	CC	TT	TT	CC	CC	CC	CC	CC	CC	CC	CC	CC	CC	TT	CC	CC	CC	CC	TT	CC	TT	CC	CC	CC	TT	TT	CC	CC	CC	CC	CC	CC	CC	TT	CC	CC	CC	CC
AX-165099520	NA	1	8885320	NA	NA	NA	NA	NA	NA	NA	AA	CC	AA	AA	CC	CC	CC	CC	CC	CC	NN	CC	CC	CC	AA	CC	CC	CC	CC	AA	CC	AA	CC	CC	CC	AA	AA	CC	CC	CC	CC	CC	CC	CC	AA	CC	CC	CC	CC
AX-95918937	NA	1	8893855	NA	NA	NA	NA	NA	NA	NA	AA	GG	AA	AA	GG	GG	GG	GG	GG	GG	GG	GG	GG	GG	AA	GG	GG	GG	GG	AA	GG	AA	GG	GG	GG	AA	AA	GG	GG	GG	GG	GG	GG	GG	AA	GG	GG	GG	GG
AX-165088424	NA	1	8899856	NA	NA	NA	NA	NA	NA	NA	GG	TT	GG	GG	TT	GG	TT	TT	TT	TT	TT	TT	TT	TT	GG	TT	TT	TT	TT	GG	TT	GG	TT	TT	TT	GG	GG	TT	TT	TT	TT	TT	TT	TT	GG	TT	TT	TT	TT
AX-165090561	NA	1	8900033	NA	NA	NA	NA	NA	NA	NA	AA	GG	AA	NN	GG	GG	GG	GG	GG	GG	GG	GG	GG	GG	AA	GG	GG	GG	GG	AA	GG	AA	GG	GG	GG	AA	AA	GG	GG	GG	GG	GG	GG	GG	AA	GG	GG	GG	GG
AX-115791117	NA	1	8900583	NA	NA	NA	NA	NA	NA	NA	TT	CC	TT	TT	CC	CC	CC	CC	CC	CC	CC	CC	CC	CC	TT	CC	CC	CC	CC	TT	CC	TT	CC	CC	CC	TT	TT	CC	CC	CC	CC	CC	CC	CC	TT	CC	CC	CC	CC
AX-165092994	NA	1	8916591	NA	NA	NA	NA	NA	NA	NA	CC	TT	CC	CC	TT	CC	TT	TT	TT	TT	TT	TT	TT	TT	CC	TT	TT	TT	TT	CC	TT	CC	TT	TT	TT	CC	TT	TT	TT	TT	TT	TT	TT	TT	CC	TT	TT	TT	TT
AX-165085722	NA	1	8917712	NA	NA	NA	NA	NA	NA	NA	CC	AA	CC	CC	AA	CC	AA	AA	AA	AA	AA	AA	AA	AA	CC	AA	AA	AA	AA	CC	AA	CC	AA	AA	AA	CC	AA	AA	AA	AA	AA	AA	AA	AA	CC	AA	AA	AA	AA
AX-155294291	NA	1	8919195	NA	NA	NA	NA	NA	NA	NA	CC	AA	CC	CC	AA	CC	AA	AA	AA	AA	AA	AA	AA	AA	CC	AA	AA	AA	AA	CC	AA	CC	AA	AA	AA	CC	AA	AA	AA	AA	AA	AA	AA	AA	CC	AA	AA	AA	AA
AX-153940332	NA	1	8919921	NA	NA	NA	NA	NA	NA	NA	TT	CC	TT	TT	CC	CC	CC	CC	CC	CC	CC	CC	CC	CC	TT	CC	CC	CC	CC	TT	CC	TT	CC	CC	CC	TT	CC	CC	CC	CC	CC	CC	CC	CC	TT	CC	CC	CC	CC
AX-115745884	NA	1	8922785	NA	NA	NA	NA	NA	NA	NA	AA	GG	AA	AA	GG	AA	GG	GG	GG	GG	GG	GG	GG	GG	AA	GG	GG	GG	GG	AA	GG	AA	GG	GG	GG	AA	GG	GG	GG	GG	GG	GG	GG	GG	AA	GG	GG	GG	GG
AX-154185584	NA	1	8936660	NA	NA	NA	NA	NA	NA	NA	TT	CC	TT	TT	CC	TT	CC	CC	CC	CC	CC	CC	CC	CC	TT	CC	CC	CC	CC	TT	CC	TT	CC	CC	CC	TT	CC	CC	CC	CC	CC	CC	CC	CC	TT	CC	CC	CC	CC
AX-116856029	NA	1	8939022	NA	NA	NA	NA	NA	NA	NA	CC	CC	CC	CC	TT	CC	TT	TT	CC	TT	CC	TT	TT	TT	CC	TT	CC	TT	CC	CC	TT	CC	NN	CC	NN	CC	CC	CC	CC	CC	CC	NN	TT	CC	CC	CC	TT	TT	TT
AX-155094431	NA	1	8944687	NA	NA	NA	NA	NA	NA	NA	TT	GG	TT	TT	GG	TT	GG	GG	GG	GG	GG	GG	GG	GG	TT	GG	GG	GG	GG	TT	GG	TT	GG	GG	GG	TT	GG	GG	GG	GG	GG	GG	GG	GG	TT	GG	GG	GG	GG
AX-155766020	NA	1	8949830	NA	NA	NA	NA	NA	NA	NA	CC	TT	CC	CC	TT	CC	TT	TT	TT	TT	TT	TT	TT	TT	CC	TT	TT	TT	TT	CC	TT	CC	TT	TT	TT	CC	TT	TT	TT	TT	TT	TT	TT	TT	CC	TT	TT	TT	TT
AX-165100183	NA	1	8951087	NA	NA	NA	NA	NA	NA	NA	AA	CC	AA	AA	CC	CC	CC	CC	CC	CC	CC	CC	CC	CC	AA	CC	CC	CC	CC	AA	CC	AA	CC	CC	CC	AA	CC	CC	CC	CC	CC	CC	CC	CC	AA	CC	CC	CC	CC
AX-155013000	NA	1	8953001	NA	NA	NA	NA	NA	NA	NA	CC	TT	CC	CC	TT	CC	TT	TT	TT	TT	TT	TT	TT	TT	CC	TT	TT	TT	TT	CC	TT	CC	TT	TT	TT	CC	TT	TT	TT	TT	TT	TT	TT	TT	CC	TT	TT	TT	TT
AX-115802497	NA	1	8957658	NA	NA	NA	NA	NA	NA	NA	TT	AA	NN	TT	AA	AA	AA	AA	AA	AA	AA	AA	AA	AA	TT	AA	AA	AA	AA	TT	AA	TT	AA	AA	AA	TT	AA	AA	AA	AA	AA	AA	AA	AA	NN	AA	AA	AA	AA
AX-153903019	NA	1	8965554	NA	NA	NA	NA	NA	NA	NA	GG	AA	GG	GG	AA	GG	AA	AA	AA	AA	AA	AA	AA	AA	GG	AA	AA	AA	AA	GG	AA	GG	AA	AA	AA	GG	AA	AA	AA	AA	AA	AA	AA	AA	GG	AA	AA	AA	AA
AX-155735346	NA	1	8978176	NA	NA	NA	NA	NA	NA	NA	GG	AA	GG	GG	AA	AA	AA	AA	AA	AA	AA	AA	AA	AA	GG	AA	AA	AA	AA	GG	AA	GG	AA	AA	AA	GG	AA	AA	AA	AA	AA	AA	AA	AA	GG	AA	AA	AA	AA
AX-165086057	NA	1	8986322	NA	NA	NA	NA	NA	NA	NA	TT	CC	TT	TT	CC	CC	CC	CC	CC	CC	CC	CC	CC	CC	TT	CC	CC	CC	CC	TT	CC	TT	CC	CC	CC	TT	CC	CC	CC	CC	CC	CC	CC	CC	TT	CC	CC	CC	CC
AX-165099829	NA	1	8992528	NA	NA	NA	NA	NA	NA	NA	TT	CC	TT	TT	TT	CC	CC	TT	CC	TT	CC	TT	TT	TT	TT	CC	CC	TT	CC	TT	CC	TT	NN	CC	CC	TT	CC	CC	CC	CC	CC	NN	TT	CC	TT	CC	TT	CC	TT
AX-123178904	NA	1	8994710	NA	NA	NA	NA	NA	NA	NA	CC	TT	CC	CC	CC	CC	TT	CC	TT	CC	TT	CC	CC	CC	CC	TT	TT	CC	TT	CC	TT	CC	NN	TT	TT	CC	TT	TT	TT	TT	TT	NN	CC	TT	CC	TT	CC	TT	CC
AX-165090515	NA	1	8998551	NA	NA	NA	NA	NA	NA	NA	GG	AA	GG	GG	GG	AA	NN	GG	AA	GG	AA	GG	GG	GG	GG	AA	AA	GG	AA	GG	AA	GG	NN	AA	AA	GG	AA	AA	AA	AA	AA	NN	GG	AA	GG	AA	GG	AA	GG
AX-165101493	NA	1	9005619	NA	NA	NA	NA	NA	NA	NA	CC	TT	CC	CC	CC	TT	TT	CC	TT	CC	TT	CC	CC	CC	CC	TT	TT	CC	TT	CC	TT	CC	NN	TT	TT	CC	TT	TT	TT	TT	TT	TT	CC	TT	CC	TT	CC	TT	CC
AX-123178905	NA	1	9014198	NA	NA	NA	NA	NA	NA	NA	AA	GG	AA	AA	AA	GG	GG	AA	GG	AA	GG	AA	AA	AA	AA	GG	GG	AA	GG	AA	GG	AA	NN	GG	GG	AA	GG	GG	GG	GG	GG	GG	AA	GG	AA	GG	AA	GG	AA
AX-165083882	NA	1	9016350	NA	NA	NA	NA	NA	NA	NA	TT	GG	TT	TT	TT	GG	GG	TT	GG	TT	GG	TT	TT	TT	TT	GG	GG	TT	GG	TT	GG	TT	NN	GG	GG	TT	GG	GG	GG	GG	GG	GG	TT	GG	TT	GG	TT	GG	TT
AX-153897179	NA	1	9023140	NA	NA	NA	NA	NA	NA	NA	AA	GG	AA	AA	AA	GG	GG	AA	GG	AA	GG	AA	AA	AA	AA	GG	GG	AA	GG	AA	GG	AA	NN	GG	GG	AA	GG	GG	GG	GG	GG	GG	AA	GG	AA	GG	AA	GG	AA
AX-165084879	NA	1	9024946	NA	NA	NA	NA	NA	NA	NA	TT	CC	TT	TT	TT	CC	CC	TT	CC	TT	CC	TT	TT	TT	TT	CC	CC	TT	CC	TT	CC	TT	NN	CC	CC	TT	CC	CC	CC	CC	CC	CC	TT	CC	TT	CC	TT	CC	TT
AX-165101916	NA	1	9025471	NA	NA	NA	NA	NA	NA	NA	CC	TT	CC	CC	CC	TT	TT	CC	TT	CC	TT	CC	CC	CC	CC	TT	TT	CC	TT	CC	TT	CC	NN	TT	TT	CC	TT	TT	TT	TT	TT	TT	CC	TT	CC	TT	CC	TT	CC
AX-154651416	NA	1	9037456	NA	NA	NA	NA	NA	NA	NA	TT	CC	TT	TT	TT	CC	CC	TT	CC	TT	CC	TT	TT	TT	TT	CC	CC	TT	CC	TT	CC	TT	NN	CC	CC	TT	CC	CC	CC	CC	CC	CC	TT	CC	TT	CC	TT	CC	TT
AX-155767102	NA	1	9044553	NA	NA	NA	NA	NA	NA	NA	AA	GG	AA	AA	AA	GG	NN	AA	GG	AA	GG	AA	AA	AA	AA	GG	GG	AA	GG	AA	GG	AA	AA	GG	GG	AA	GG	GG	GG	GG	GG	GG	AA	GG	AA	GG	AA	GG	AA
AX-154980097	NA	1	9058039	NA	NA	NA	NA	NA	NA	NA	TT	CC	TT	TT	TT	TT	NN	TT	CC	TT	CC	TT	TT	TT	TT	CC	CC	TT	CC	TT	CC	TT	NN	CC	CC	TT	CC	CC	CC	CC	CC	CC	TT	CC	TT	CC	TT	CC	TT
AX-165093468	NA	1	9076453	NA	NA	NA	NA	NA	NA	NA	CC	TT	CC	CC	CC	CC	TT	CC	TT	CC	TT	CC	CC	CC	CC	TT	TT	CC	TT	CC	TT	CC	NN	TT	TT	CC	TT	TT	TT	TT	TT	TT	CC	TT	CC	TT	CC	TT	CC
AX-115862774	NA	1	9080220	NA	NA	NA	NA	NA	NA	NA	CC	TT	CC	CC	CC	TT	TT	CC	TT	CC	TT	CC	CC	CC	CC	TT	TT	CC	TT	CC	TT	CC	NN	TT	TT	CC	TT	TT	TT	TT	TT	TT	CC	TT	CC	TT	CC	TT	CC
AX-115849113	NA	1	9082759	NA	NA	NA	NA	NA	NA	NA	GG	AA	GG	GG	GG	AA	AA	GG	AA	GG	AA	GG	GG	GG	GG	AA	AA	GG	AA	GG	AA	GG	NN	AA	AA	GG	AA	AA	AA	AA	AA	AA	GG	AA	GG	AA	GG	AA	GG
AX-165093339	NA	1	9089058	NA	NA	NA	NA	NA	NA	NA	TT	GG	TT	TT	TT	GG	GG	TT	GG	TT	GG	TT	TT	TT	TT	GG	GG	TT	GG	TT	GG	TT	NN	GG	GG	TT	GG	GG	GG	GG	GG	GG	TT	GG	TT	GG	TT	GG	TT
AX-165083435	NA	1	9096977	NA	NA	NA	NA	NA	NA	NA	CC	TT	CC	CC	CC	TT	TT	CC	TT	CC	TT	CC	CC	CC	CC	TT	TT	CC	TT	CC	TT	CC	NN	TT	TT	CC	TT	TT	TT	TT	TT	TT	CC	TT	CC	TT	CC	TT	CC
AX-165099731	NA	1	9118222	NA	NA	NA	NA	NA	NA	NA	GG	AA	GG	GG	GG	AA	AA	GG	AA	GG	AA	GG	GG	GG	GG	AA	AA	GG	AA	GG	AA	GG	NN	AA	AA	GG	AA	AA	AA	AA	AA	AA	GG	AA	GG	AA	GG	AA	GG
AX-95918746	NA	1	9120444	NA	NA	NA	NA	NA	NA	NA	TT	CC	TT	TT	TT	CC	CC	TT	CC	TT	CC	TT	TT	TT	TT	CC	CC	TT	CC	TT	CC	TT	NN	CC	CC	TT	CC	CC	CC	CC	CC	CC	TT	CC	TT	CC	TT	CC	TT
AX-155453882	NA	1	9133867	NA	NA	NA	NA	NA	NA	NA	GG	TT	GG	GG	GG	TT	TT	GG	TT	GG	TT	GG	GG	GG	GG	TT	TT	GG	TT	GG	TT	GG	NN	TT	TT	GG	TT	TT	TT	TT	TT	TT	GG	TT	GG	TT	GG	TT	GG
AX-154298961	NA	1	9141249	NA	NA	NA	NA	NA	NA	NA	TT	CC	TT	TT	TT	CC	CC	TT	CC	TT	CC	TT	TT	TT	TT	CC	CC	TT	CC	TT	CC	TT	NN	CC	CC	TT	CC	CC	CC	CC	CC	CC	TT	CC	TT	CC	TT	CC	TT
AX-154431673	NA	1	9149671	NA	NA	NA	NA	NA	NA	NA	AA	GG	AA	AA	AA	GG	GG	AA	GG	AA	GG	AA	AA	AA	AA	GG	GG	AA	GG	AA	GG	AA	NN	GG	GG	AA	GG	GG	GG	GG	GG	GG	AA	GG	AA	GG	AA	GG	AA
AX-115780176	NA	1	9161954	NA	NA	NA	NA	NA	NA	NA	TT	CC	TT	TT	TT	TT	CC	TT	CC	TT	CC	TT	TT	TT	TT	CC	CC	TT	CC	TT	CC	TT	NN	CC	CC	TT	CC	CC	CC	CC	CC	CC	TT	CC	TT	CC	TT	CC	TT
AX-115818630	NA	1	9166841	NA	NA	NA	NA	NA	NA	NA	CC	TT	CC	CC	TT	CC	TT	TT	TT	TT	TT	TT	TT	TT	CC	TT	TT	TT	TT	CC	TT	CC	TT	TT	TT	CC	TT	TT	TT	TT	TT	TT	TT	TT	CC	TT	TT	TT	TT
AX-155095238	NA	1	9169664	NA	NA	NA	NA	NA	NA	NA	TT	GG	TT	TT	GG	TT	GG	GG	GG	GG	GG	GG	GG	GG	TT	GG	GG	GG	GG	TT	GG	TT	GG	GG	GG	TT	GG	GG	GG	GG	GG	GG	GG	GG	TT	GG	GG	GG	GG
AX-155714826	NA	1	9172777	NA	NA	NA	NA	NA	NA	NA	AA	CC	AA	AA	CC	AA	CC	CC	CC	CC	CC	CC	CC	CC	AA	CC	CC	CC	CC	AA	CC	AA	CC	CC	CC	AA	CC	CC	CC	CC	CC	CC	CC	CC	AA	CC	CC	CC	CC
AX-154132345	NA	1	9179553	NA	NA	NA	NA	NA	NA	NA	AA	GG	AA	AA	GG	AA	GG	GG	GG	GG	GG	GG	GG	GG	AA	GG	GG	GG	GG	AA	GG	AA	GG	GG	GG	AA	GG	GG	GG	GG	GG	GG	GG	GG	AA	GG	GG	GG	GG
AX-154165396	NA	1	9182879	NA	NA	NA	NA	NA	NA	NA	GG	AA	GG	GG	AA	GG	AA	AA	AA	AA	AA	AA	AA	AA	GG	AA	AA	AA	AA	GG	AA	GG	AA	AA	AA	GG	AA	AA	AA	AA	AA	AA	AA	AA	GG	AA	AA	AA	AA
AX-153998157	NA	1	9190960	NA	NA	NA	NA	NA	NA	NA	CC	TT	CC	CC	TT	CC	TT	TT	TT	TT	TT	TT	TT	TT	CC	TT	TT	TT	TT	CC	TT	CC	TT	TT	TT	CC	TT	TT	TT	TT	TT	TT	TT	TT	CC	TT	TT	TT	TT
AX-165083180	NA	1	9199114	NA	NA	NA	NA	NA	NA	NA	TT	CC	TT	TT	CC	TT	CC	CC	CC	CC	NN	CC	CC	CC	TT	CC	CC	CC	CC	TT	CC	TT	CC	CC	CC	TT	CC	CC	CC	CC	CC	CC	CC	CC	TT	CC	CC	CC	CC
AX-165092656	NA	1	9199177	NA	NA	NA	NA	NA	NA	NA	AA	GG	AA	AA	GG	AA	GG	GG	GG	GG	GG	GG	GG	GG	AA	GG	GG	GG	GG	AA	GG	AA	GG	GG	GG	AA	GG	GG	GG	GG	GG	GG	GG	GG	AA	GG	GG	GG	GG
AX-154315979	NA	1	9199765	NA	NA	NA	NA	NA	NA	NA	CC	TT	CC	CC	TT	CC	TT	TT	TT	TT	TT	TT	TT	TT	CC	TT	TT	TT	TT	CC	TT	CC	TT	TT	TT	CC	TT	TT	TT	TT	TT	TT	TT	TT	CC	TT	TT	TT	TT
AX-115788611	NA	1	9201420	NA	NA	NA	NA	NA	NA	NA	AA	GG	AA	AA	GG	GG	GG	GG	GG	GG	GG	GG	GG	GG	AA	GG	GG	GG	GG	AA	GG	AA	GG	GG	GG	AA	GG	GG	GG	GG	GG	GG	GG	GG	AA	GG	GG	GG	GG
AX-154929896	NA	1	9212427	NA	NA	NA	NA	NA	NA	NA	CC	TT	CC	CC	TT	TT	TT	TT	TT	TT	TT	TT	TT	TT	CC	TT	TT	TT	TT	CC	TT	CC	TT	TT	TT	CC	TT	TT	TT	TT	TT	TT	TT	TT	CC	TT	TT	TT	TT
AX-155695454	NA	1	9221150	NA	NA	NA	NA	NA	NA	NA	CC	TT	CC	CC	TT	TT	TT	TT	TT	TT	TT	TT	TT	TT	CC	TT	TT	TT	TT	CC	TT	CC	TT	TT	TT	CC	TT	TT	TT	TT	TT	TT	TT	TT	CC	TT	TT	TT	TT
AX-115810220	NA	1	9222888	NA	NA	NA	NA	NA	NA	NA	CC	CC	CC	CC	TT	CC	TT	TT	CC	TT	CC	TT	TT	TT	CC	TT	CC	TT	CC	CC	TT	CC	NN	CC	CC	CC	CC	CC	CC	CC	CC	CC	TT	CC	CC	CC	TT	TT	TT
AX-154207794	NA	1	9228690	NA	NA	NA	NA	NA	NA	NA	TT	CC	TT	TT	CC	CC	CC	CC	CC	CC	CC	CC	CC	CC	TT	CC	CC	CC	CC	TT	CC	TT	CC	CC	CC	TT	CC	CC	CC	CC	CC	CC	CC	CC	TT	CC	CC	CC	CC
AX-154185300	NA	1	9234865	NA	NA	NA	NA	NA	NA	NA	GG	TT	GG	GG	TT	GG	TT	TT	TT	TT	TT	TT	TT	TT	GG	TT	TT	TT	TT	GG	TT	GG	TT	TT	TT	GG	TT	TT	TT	TT	TT	TT	TT	TT	GG	TT	TT	TT	TT
AX-165086851	NA	1	9243764	NA	NA	NA	NA	NA	NA	NA	GG	AA	GG	GG	AA	GG	AA	AA	AA	AA	AA	AA	AA	AA	GG	AA	AA	AA	AA	GG	AA	GG	AA	AA	AA	GG	AA	AA	AA	AA	AA	AA	AA	AA	GG	AA	AA	AA	AA
AX-165094590	NA	1	9256577	NA	NA	NA	NA	NA	NA	NA	TT	CC	TT	TT	TT	CC	CC	TT	CC	TT	CC	TT	TT	TT	TT	CC	CC	TT	CC	TT	CC	TT	TT	CC	CC	TT	CC	CC	CC	CC	CC	CC	TT	CC	TT	CC	TT	CC	TT
AX-165086907	NA	1	9260075	NA	NA	NA	NA	NA	NA	NA	AA	GG	AA	AA	AA	GG	GG	AA	GG	AA	GG	AA	AA	AA	AA	GG	GG	AA	GG	AA	GG	AA	NN	GG	GG	AA	GG	GG	GG	GG	GG	GG	AA	GG	AA	GG	AA	GG	AA
AX-154052021	NA	1	9263856	NA	NA	NA	NA	NA	NA	NA	GG	AA	GG	GG	GG	GG	AA	GG	AA	GG	NN	GG	GG	GG	GG	AA	AA	GG	AA	GG	AA	GG	NN	AA	AA	GG	AA	AA	AA	AA	AA	AA	GG	AA	GG	AA	GG	AA	GG
AX-154945400	NA	1	9268793	NA	NA	NA	NA	NA	NA	NA	TT	CC	TT	TT	TT	CC	CC	TT	CC	TT	CC	TT	TT	TT	TT	CC	CC	TT	CC	TT	CC	TT	NN	CC	CC	TT	CC	CC	CC	CC	CC	CC	TT	CC	TT	CC	TT	CC	TT
AX-123146630	NA	1	9272759	NA	NA	NA	NA	NA	NA	NA	AA	GG	AA	AA	AA	GG	GG	AA	GG	AA	GG	AA	AA	AA	AA	GG	GG	AA	GG	AA	GG	AA	NN	GG	GG	AA	GG	GG	GG	GG	GG	GG	AA	GG	AA	GG	AA	GG	AA
AX-95918747	NA	1	9275392	NA	NA	NA	NA	NA	NA	NA	AA	GG	AA	AA	AA	GG	GG	AA	GG	AA	GG	AA	AA	AA	AA	GG	GG	AA	GG	AA	GG	AA	NN	GG	GG	AA	GG	GG	GG	GG	GG	GG	AA	GG	AA	GG	AA	GG	AA
AX-154988063	NA	1	9296502	NA	NA	NA	NA	NA	NA	NA	TT	GG	TT	TT	TT	GG	GG	TT	GG	TT	GG	TT	TT	TT	TT	GG	GG	TT	GG	TT	GG	TT	NN	GG	GG	TT	GG	GG	GG	GG	GG	GG	TT	GG	TT	GG	TT	GG	TT
AX-165082785	NA	1	9305876	NA	NA	NA	NA	NA	NA	NA	TT	CC	TT	TT	TT	CC	CC	TT	CC	TT	CC	TT	TT	TT	TT	CC	CC	TT	CC	TT	CC	TT	NN	CC	CC	TT	CC	CC	CC	CC	CC	CC	TT	CC	TT	CC	TT	CC	TT
AX-115860008	NA	1	9307744	NA	NA	NA	NA	NA	NA	NA	AA	GG	AA	AA	AA	GG	GG	AA	GG	AA	GG	AA	AA	AA	AA	GG	GG	AA	GG	AA	GG	AA	NN	GG	GG	AA	GG	GG	GG	GG	GG	GG	AA	GG	AA	GG	AA	GG	AA
AX-165089465	NA	1	9317793	NA	NA	NA	NA	NA	NA	NA	GG	TT	GG	GG	GG	GG	TT	GG	TT	GG	TT	GG	GG	GG	GG	TT	TT	GG	TT	GG	TT	GG	NN	TT	TT	GG	TT	TT	TT	TT	TT	TT	GG	TT	GG	TT	GG	TT	GG
AX-165087983	NA	1	9329464	NA	NA	NA	NA	NA	NA	NA	AA	GG	AA	AA	AA	GG	GG	AA	GG	AA	GG	AA	AA	AA	AA	GG	GG	AA	GG	AA	GG	AA	AA	GG	GG	AA	GG	GG	GG	GG	GG	GG	AA	GG	AA	GG	AA	GG	AA
AX-115745488	NA	1	9380811	NA	NA	NA	NA	NA	NA	NA	CC	CC	CC	CC	CC	CC	AA	CC	CC	CC	CC	CC	CC	CC	CC	NN	CC	CC	CC	CC	AA	NN	CC	CC	CC	CC	AA	CC	CC	CC	CC	CC	CC	CC	CC	CC	CC	AA	CC
AX-165100688	NA	1	9505690	NA	NA	NA	NA	NA	NA	NA	GG	AA	GG	GG	GG	GG	AA	GG	GG	GG	AA	GG	GG	GG	GG	GG	GG	GG	GG	GG	AA	AA	GG	GG	GG	GG	GG	GG	GG	GG	GG	GG	GG	GG	GG	GG	GG	AA	GG
AX-165098758	NA	1	9525117	NA	NA	NA	NA	NA	NA	NA	AA	GG	AA	AA	GG	GG	GG	GG	GG	GG	GG	GG	GG	GG	AA	GG	GG	GG	GG	AA	GG	AA	GG	GG	GG	AA	GG	GG	GG	GG	GG	GG	GG	GG	AA	GG	GG	GG	GG
AX-154075251	NA	1	9589384	NA	NA	NA	NA	NA	NA	NA	CC	TT	CC	CC	TT	CC	TT	TT	TT	TT	TT	TT	TT	TT	CC	TT	TT	TT	TT	CC	TT	CC	TT	TT	TT	CC	TT	TT	TT	TT	TT	TT	TT	TT	CC	TT	TT	TT	TT
AX-154052024	NA	1	9729753	NA	NA	NA	NA	NA	NA	NA	AA	AA	AA	AA	AA	AA	AA	AA	AA	AA	GG	AA	AA	AA	AA	AA	AA	AA	AA	AA	AA	AA	AA	AA	AA	AA	AA	AA	AA	AA	AA	AA	AA	AA	AA	AA	AA	AA	AA
AX-165091357	NA	1	9751821	NA	NA	NA	NA	NA	NA	NA	AA	AA	AA	AA	AA	AA	AA	AA	AA	AA	GG	AA	AA	AA	AA	AA	AA	AA	AA	AA	AA	AA	AA	AA	AA	AA	AA	AA	AA	AA	AA	AA	AA	AA	AA	AA	AA	AA	AA
AX-154740542	NA	1	9766209	NA	NA	NA	NA	NA	NA	NA	CC	CC	CC	CC	CC	CC	CC	CC	CC	CC	TT	CC	CC	CC	CC	CC	CC	CC	CC	CC	CC	CC	CC	CC	CC	CC	CC	CC	CC	CC	CC	CC	CC	CC	CC	CC	CC	CC	CC
AX-154014327	NA	1	9779435	NA	NA	NA	NA	NA	NA	NA	AA	AA	AA	AA	AA	AA	AA	AA	AA	AA	GG	AA	AA	AA	AA	AA	AA	AA	AA	AA	AA	AA	AA	AA	AA	AA	AA	AA	AA	AA	AA	AA	AA	AA	AA	AA	AA	AA	AA
AX-154668185	NA	1	9781006	NA	NA	NA	NA	NA	NA	NA	TT	TT	TT	TT	TT	TT	TT	TT	TT	TT	CC	TT	TT	TT	TT	TT	TT	TT	TT	TT	TT	TT	TT	TT	TT	TT	TT	TT	TT	TT	TT	TT	TT	TT	TT	TT	TT	TT	TT
AX-115810580	NA	1	9793288	NA	NA	NA	NA	NA	NA	NA	AA	AA	AA	AA	AA	AA	AA	AA	AA	AA	GG	AA	AA	AA	AA	AA	AA	AA	AA	AA	AA	AA	AA	AA	AA	AA	AA	AA	AA	AA	AA	AA	AA	AA	AA	AA	AA	AA	AA
AX-154208937	NA	1	9801954	NA	NA	NA	NA	NA	NA	NA	AA	AA	AA	AA	AA	AA	AA	AA	AA	AA	CC	AA	AA	AA	AA	AA	AA	AA	AA	AA	AA	AA	AA	AA	AA	AA	AA	AA	AA	AA	AA	AA	AA	AA	AA	AA	AA	AA	AA
AX-165086555	NA	1	9815871	NA	NA	NA	NA	NA	NA	NA	AA	AA	AA	AA	AA	AA	AA	AA	AA	AA	GG	AA	AA	AA	AA	AA	AA	AA	AA	AA	AA	AA	AA	AA	AA	AA	NN	AA	AA	AA	AA	AA	AA	AA	AA	AA	AA	AA	AA
AX-165085011	NA	1	9822509	NA	NA	NA	NA	NA	NA	NA	CC	CC	CC	CC	CC	CC	CC	CC	CC	CC	TT	CC	CC	CC	CC	CC	CC	CC	CC	CC	CC	CC	CC	CC	CC	CC	CC	CC	CC	CC	CC	CC	CC	CC	CC	CC	CC	CC	CC
AX-165097728	NA	1	9850929	NA	NA	NA	NA	NA	NA	NA	CC	CC	CC	CC	CC	CC	CC	CC	CC	CC	TT	CC	CC	CC	CC	CC	CC	CC	CC	CC	CC	CC	CC	CC	CC	CC	CC	CC	CC	CC	CC	CC	CC	CC	CC	CC	CC	CC	CC
AX-153906090	NA	1	9856419	NA	NA	NA	NA	NA	NA	NA	GG	GG	GG	GG	GG	GG	GG	GG	GG	GG	AA	GG	GG	GG	GG	GG	GG	GG	GG	GG	GG	GG	GG	GG	GG	GG	GG	GG	GG	GG	GG	GG	GG	GG	GG	GG	GG	GG	GG
AX-116841400	NA	1	9869376	NA	NA	NA	NA	NA	NA	NA	TT	TT	TT	TT	TT	TT	TT	TT	TT	TT	CC	TT	TT	TT	TT	TT	TT	TT	TT	TT	TT	TT	TT	TT	TT	TT	TT	TT	TT	TT	TT	TT	TT	TT	TT	TT	TT	TT	TT
AX-165101207	NA	1	9870842	NA	NA	NA	NA	NA	NA	NA	TT	TT	TT	TT	TT	TT	TT	TT	TT	TT	GG	TT	TT	TT	TT	TT	TT	TT	TT	TT	TT	TT	TT	TT	TT	TT	TT	TT	TT	TT	TT	TT	TT	TT	TT	TT	TT	TT	TT
AX-154405575	NA	1	9873376	NA	NA	NA	NA	NA	NA	NA	AA	AA	AA	AA	AA	AA	NN	AA	AA	AA	GG	AA	AA	AA	AA	AA	AA	AA	AA	AA	AA	AA	AA	AA	AA	AA	AA	AA	AA	AA	AA	AA	AA	AA	AA	AA	AA	AA	AA
AX-165090150	NA	1	9875938	NA	NA	NA	NA	NA	NA	NA	TT	TT	TT	TT	TT	TT	NN	TT	TT	TT	CC	TT	TT	TT	TT	TT	TT	TT	TT	TT	TT	TT	TT	TT	TT	TT	TT	TT	TT	TT	TT	TT	TT	TT	TT	TT	TT	TT	TT
AX-165101213	NA	1	9889107	NA	NA	NA	NA	NA	NA	NA	TT	TT	TT	TT	TT	TT	TT	TT	TT	TT	CC	TT	TT	TT	TT	TT	TT	TT	TT	TT	TT	TT	TT	TT	TT	TT	TT	TT	TT	TT	TT	TT	TT	TT	TT	TT	TT	TT	TT
AX-123146692	NA	1	9893053	NA	NA	NA	NA	NA	NA	NA	GG	GG	GG	GG	GG	GG	GG	GG	GG	GG	AA	GG	GG	GG	GG	GG	GG	GG	GG	GG	GG	GG	GG	GG	GG	GG	GG	GG	GG	GG	GG	GG	GG	GG	GG	GG	GG	GG	GG
AX-155292283	NA	1	9906757	NA	NA	NA	NA	NA	NA	NA	TT	TT	TT	TT	TT	TT	TT	TT	TT	TT	CC	TT	TT	TT	TT	TT	TT	TT	TT	TT	TT	TT	TT	TT	TT	TT	TT	TT	TT	TT	TT	TT	TT	TT	TT	TT	TT	TT	TT
AX-153971272	NA	1	9917745	NA	NA	NA	NA	NA	NA	NA	AA	AA	AA	AA	AA	AA	AA	AA	AA	AA	CC	AA	AA	AA	AA	AA	AA	AA	AA	AA	AA	AA	AA	AA	AA	AA	AA	AA	AA	AA	AA	AA	AA	AA	AA	AA	AA	AA	AA
AX-154209279	NA	1	9928525	NA	NA	NA	NA	NA	NA	NA	AA	AA	AA	AA	AA	AA	AA	AA	AA	AA	GG	AA	AA	AA	AA	AA	AA	AA	AA	AA	AA	AA	AA	AA	AA	AA	AA	AA	AA	AA	AA	AA	AA	AA	NN	AA	AA	AA	AA
AX-165097050	NA	1	9937508	NA	NA	NA	NA	NA	NA	NA	TT	TT	TT	TT	TT	TT	TT	TT	TT	TT	CC	TT	TT	TT	TT	TT	TT	TT	TT	TT	TT	TT	TT	TT	TT	TT	TT	TT	TT	TT	TT	TT	TT	TT	TT	TT	TT	TT	TT
AX-115819046	NA	1	9946570	NA	NA	NA	NA	NA	NA	NA	CC	CC	CC	CC	CC	CC	CC	CC	CC	CC	AA	CC	CC	CC	CC	CC	CC	CC	CC	CC	CC	CC	CC	CC	CC	CC	CC	CC	CC	CC	CC	CC	CC	CC	CC	CC	CC	CC	CC
AX-154887678	NA	1	9966869	NA	NA	NA	NA	NA	NA	NA	GG	GG	GG	GG	GG	GG	GG	GG	GG	GG	AA	GG	GG	GG	GG	GG	GG	GG	GG	GG	GG	GG	GG	GG	GG	GG	GG	GG	GG	GG	GG	GG	GG	GG	GG	GG	GG	GG	GG
AX-115747791	NA	1	9968161	NA	NA	NA	NA	NA	NA	NA	GG	GG	GG	GG	GG	GG	GG	GG	GG	GG	AA	GG	GG	GG	GG	GG	GG	GG	GG	GG	GG	GG	GG	GG	GG	GG	GG	GG	GG	GG	GG	GG	GG	GG	GG	GG	GG	GG	GG
AX-155790179	NA	1	9969012	NA	NA	NA	NA	NA	NA	NA	GG	GG	GG	GG	GG	GG	GG	GG	GG	GG	TT	GG	GG	GG	GG	GG	GG	GG	GG	GG	GG	GG	GG	GG	GG	GG	GG	GG	GG	GG	GG	GG	GG	GG	GG	GG	GG	GG	GG
AX-123146700	NA	1	9970904	NA	NA	NA	NA	NA	NA	NA	TT	TT	TT	TT	TT	TT	TT	TT	TT	TT	CC	TT	TT	TT	TT	TT	TT	TT	TT	TT	TT	TT	TT	TT	TT	TT	TT	TT	TT	TT	TT	TT	TT	TT	TT	TT	TT	TT	TT
AX-154944009	NA	1	9978033	NA	NA	NA	NA	NA	NA	NA	AA	AA	AA	AA	AA	AA	AA	AA	AA	AA	GG	AA	AA	AA	AA	AA	AA	AA	AA	AA	AA	AA	AA	AA	AA	AA	AA	AA	AA	AA	AA	AA	AA	AA	AA	AA	AA	AA	AA
AX-165100692	NA	1	9986558	NA	NA	NA	NA	NA	NA	NA	CC	CC	CC	CC	CC	CC	TT	NN	CC	TT	TT	CC	CC	CC	CC	CC	CC	CC	CC	CC	TT	TT	CC	CC	CC	CC	CC	CC	CC	CC	CC	CC	CC	CC	NN	CC	CC	TT	CC
AX-115836502	NA	1	10003695	NA	NA	NA	NA	NA	NA	NA	GG	GG	GG	GG	GG	GG	AA	GG	GG	AA	AA	GG	GG	GG	GG	NN	GG	GG	GG	GG	AA	AA	GG	GG	GG	GG	GG	GG	GG	GG	GG	GG	GG	GG	GG	GG	GG	AA	GG
AX-153986698	NA	1	10004348	NA	NA	NA	NA	NA	NA	NA	CC	CC	CC	CC	CC	CC	CC	CC	CC	CC	AA	CC	CC	CC	CC	CC	CC	CC	CC	CC	CC	CC	CC	CC	CC	CC	CC	CC	CC	CC	CC	CC	CC	CC	CC	CC	CC	CC	CC
AX-155791911	NA	1	10028710	NA	NA	NA	NA	NA	NA	NA	AA	AA	AA	AA	AA	AA	AA	AA	AA	AA	GG	AA	AA	AA	AA	AA	AA	AA	AA	AA	AA	AA	AA	AA	AA	AA	AA	AA	AA	AA	AA	AA	AA	AA	AA	AA	AA	AA	AA
AX-95933640	NA	1	10048409	NA	NA	NA	NA	NA	NA	NA	TT	TT	TT	TT	TT	TT	TT	TT	TT	TT	CC	TT	TT	TT	TT	TT	TT	TT	TT	TT	TT	TT	TT	TT	TT	TT	TT	TT	TT	TT	TT	TT	TT	TT	TT	TT	TT	TT	TT
AX-155299130	NA	1	10077350	NA	NA	NA	NA	NA	NA	NA	TT	TT	TT	TT	TT	NN	TT	TT	TT	TT	CC	TT	TT	TT	TT	TT	TT	TT	TT	TT	TT	TT	TT	TT	TT	TT	TT	TT	TT	TT	TT	TT	TT	TT	TT	TT	TT	TT	TT
AX-165097241	NA	1	10080276	NA	NA	NA	NA	NA	NA	NA	TT	TT	TT	TT	TT	TT	CC	TT	TT	CC	CC	TT	TT	TT	TT	NN	TT	TT	TT	TT	CC	CC	TT	TT	TT	TT	TT	TT	TT	TT	TT	TT	TT	TT	TT	TT	TT	CC	TT
AX-115757789	NA	1	10100605	NA	NA	NA	NA	NA	NA	NA	AA	GG	AA	AA	AA	GG	GG	AA	GG	GG	GG	AA	AA	AA	AA	GG	GG	AA	GG	AA	GG	GG	NN	GG	GG	AA	GG	GG	GG	GG	GG	AA	AA	GG	AA	GG	AA	GG	AA
AX-155292550	NA	1	10102890	NA	NA	NA	NA	NA	NA	NA	GG	GG	GG	GG	GG	GG	GG	GG	GG	GG	AA	GG	GG	GG	GG	GG	GG	GG	GG	GG	GG	GG	GG	GG	GG	GG	GG	GG	GG	GG	GG	GG	GG	GG	GG	GG	GG	GG	GG
AX-153909557	NA	1	10113972	NA	NA	NA	NA	NA	NA	NA	GG	GG	GG	GG	GG	GG	AA	GG	GG	AA	AA	GG	GG	GG	GG	NN	GG	GG	GG	GG	AA	AA	GG	GG	GG	GG	GG	GG	GG	GG	GG	GG	GG	GG	GG	GG	GG	AA	GG
AX-165097463	NA	1	10134226	NA	NA	NA	NA	NA	NA	NA	TT	TT	TT	TT	TT	TT	CC	TT	TT	CC	CC	TT	TT	TT	TT	NN	TT	TT	TT	TT	CC	CC	TT	TT	TT	TT	TT	TT	TT	TT	TT	TT	TT	TT	TT	TT	TT	CC	TT
AX-165101154	NA	1	10158657	NA	NA	NA	NA	NA	NA	NA	AA	AA	AA	AA	AA	AA	AA	AA	AA	AA	GG	AA	AA	AA	AA	AA	AA	AA	AA	AA	AA	AA	AA	AA	AA	AA	AA	AA	AA	AA	AA	AA	AA	AA	AA	AA	AA	AA	AA
AX-155780726	NA	1	10166286	NA	NA	NA	NA	NA	NA	NA	TT	TT	TT	TT	TT	TT	TT	TT	TT	TT	GG	TT	TT	TT	TT	TT	TT	TT	TT	TT	TT	TT	TT	TT	TT	TT	TT	TT	TT	TT	TT	TT	TT	TT	TT	TT	TT	TT	TT
AX-155785928	NA	1	10169136	NA	NA	NA	NA	NA	NA	NA	TT	TT	TT	TT	TT	TT	TT	TT	TT	TT	CC	TT	TT	TT	TT	TT	TT	TT	TT	TT	TT	TT	TT	TT	TT	TT	TT	TT	TT	TT	TT	TT	TT	TT	TT	TT	TT	TT	TT
AX-165098296	NA	1	10195609	NA	NA	NA	NA	NA	NA	NA	AA	AA	AA	AA	AA	AA	AA	AA	AA	AA	CC	AA	AA	AA	AA	AA	AA	AA	AA	AA	AA	AA	AA	AA	AA	AA	AA	AA	AA	AA	AA	AA	AA	AA	AA	AA	AA	AA	AA
AX-165085787	NA	1	10210303	NA	NA	NA	NA	NA	NA	NA	GG	AA	AA	AA	AA	AA	AA	AA	AA	AA	AA	AA	AA	AA	AA	AA	AA	AA	AA	AA	AA	AA	AA	AA	AA	AA	AA	AA	AA	AA	AA	AA	AA	AA	AA	AA	AA	AA	AA
AX-154156215	NA	1	10224218	NA	NA	NA	NA	NA	NA	NA	AA	AA	AA	AA	AA	AA	AA	AA	AA	AA	CC	AA	AA	AA	AA	AA	AA	AA	AA	AA	AA	AA	AA	AA	AA	AA	AA	AA	AA	AA	AA	AA	AA	AA	AA	AA	AA	AA	AA
AX-154776882	NA	1	10238282	NA	NA	NA	NA	NA	NA	NA	AA	AA	AA	AA	AA	AA	AA	AA	AA	AA	CC	AA	AA	AA	AA	AA	AA	AA	AA	AA	AA	AA	AA	AA	AA	AA	AA	AA	AA	AA	AA	AA	AA	AA	AA	AA	AA	AA	AA
AX-154181518	NA	1	10243399	NA	NA	NA	NA	NA	NA	NA	CC	CC	CC	CC	CC	CC	CC	CC	CC	CC	TT	CC	CC	CC	CC	CC	CC	CC	CC	CC	CC	CC	CC	CC	CC	CC	CC	CC	CC	CC	CC	CC	CC	CC	CC	CC	CC	CC	CC
AX-155097063	NA	1	10262142	NA	NA	NA	NA	NA	NA	NA	AA	AA	AA	AA	AA	AA	AA	AA	AA	AA	GG	AA	AA	AA	AA	AA	AA	AA	AA	AA	AA	AA	AA	AA	AA	AA	GG	AA	AA	AA	AA	AA	AA	AA	AA	AA	AA	AA	AA
AX-165092094	NA	1	10269748	NA	NA	NA	NA	NA	NA	NA	GG	GG	GG	GG	GG	GG	GG	GG	GG	GG	AA	GG	GG	GG	GG	GG	GG	GG	GG	GG	GG	GG	GG	GG	GG	GG	AA	GG	GG	GG	GG	GG	GG	GG	GG	GG	GG	GG	GG
AX-115805212	NA	1	10273781	NA	NA	NA	NA	NA	NA	NA	TT	TT	TT	TT	TT	TT	TT	TT	TT	TT	CC	TT	TT	TT	TT	TT	TT	TT	TT	TT	TT	TT	TT	TT	TT	TT	CC	TT	TT	TT	TT	TT	TT	TT	TT	TT	TT	TT	TT
AX-165086122	NA	1	10274393	NA	NA	NA	NA	NA	NA	NA	TT	TT	TT	TT	TT	TT	TT	TT	TT	TT	GG	TT	TT	TT	TT	TT	TT	TT	TT	TT	TT	TT	TT	TT	TT	TT	GG	TT	TT	TT	TT	TT	TT	TT	TT	TT	TT	TT	TT
AX-165088264	NA	1	10287022	NA	NA	NA	NA	NA	NA	NA	GG	GG	GG	GG	GG	GG	GG	GG	GG	GG	AA	GG	GG	GG	GG	GG	GG	GG	GG	GG	GG	GG	GG	GG	GG	GG	AA	GG	GG	GG	GG	GG	GG	GG	GG	GG	GG	GG	GG
AX-155536181	NA	1	10295449	NA	NA	NA	NA	NA	NA	NA	TT	TT	TT	TT	TT	TT	TT	TT	TT	TT	CC	TT	TT	TT	TT	TT	TT	TT	TT	TT	TT	TT	TT	TT	TT	TT	CC	TT	TT	TT	TT	TT	TT	TT	TT	TT	TT	TT	TT
AX-115821869	NA	1	10354973	NA	NA	NA	NA	NA	NA	NA	AA	GG	AA	AA	AA	GG	GG	AA	GG	GG	GG	AA	AA	AA	AA	GG	GG	AA	GG	AA	GG	GG	GG	GG	GG	AA	GG	GG	GG	GG	GG	AA	AA	GG	AA	GG	AA	GG	AA
AX-115849127	NA	1	10401978	NA	NA	NA	NA	NA	NA	NA	TT	NN	TT	TT	TT	GG	GG	TT	GG	GG	GG	TT	TT	TT	TT	GG	GG	TT	GG	TT	GG	GG	GG	GG	GG	TT	GG	GG	GG	GG	GG	TT	TT	GG	TT	GG	TT	GG	TT
AX-154131664	NA	1	10502931	NA	NA	NA	NA	NA	NA	NA	CC	CC	TT	CC	TT	TT	TT	CC	CC	CC	CC	CC	CC	TT	TT	CC	CC	CC	CC	TT	CC	CC	CC	CC	TT	TT	CC	CC	TT	TT	CC	CC	CC	TT	NN	TT	CC	CC	TT
AX-165099397	NA	1	10523821	NA	NA	NA	NA	NA	NA	NA	AA	GG	AA	AA	AA	GG	GG	AA	GG	GG	GG	AA	AA	AA	AA	GG	GG	AA	GG	AA	GG	GG	GG	GG	GG	AA	GG	GG	AA	GG	GG	AA	AA	GG	AA	GG	AA	GG	AA
AX-155450761	NA	1	10530402	NA	NA	NA	NA	NA	NA	NA	AA	GG	AA	AA	AA	GG	AA	AA	GG	AA	GG	AA	AA	AA	AA	NN	GG	AA	GG	AA	AA	AA	GG	GG	AA	AA	AA	GG	AA	GG	GG	AA	AA	GG	AA	GG	AA	AA	AA
AX-165086009	NA	1	10539124	NA	NA	NA	NA	NA	NA	NA	TT	CC	TT	TT	TT	TT	CC	TT	CC	CC	CC	TT	TT	TT	TT	CC	CC	TT	CC	TT	CC	CC	CC	CC	CC	TT	CC	CC	TT	TT	CC	TT	TT	CC	TT	CC	TT	CC	TT
AX-165090357	NA	1	10541952	NA	NA	NA	NA	NA	NA	NA	TT	CC	TT	TT	TT	CC	CC	TT	CC	CC	CC	TT	TT	TT	TT	CC	CC	TT	CC	TT	CC	CC	CC	CC	CC	TT	CC	CC	TT	CC	CC	TT	TT	CC	TT	CC	TT	CC	TT
AX-115802385	NA	1	10549503	NA	NA	NA	NA	NA	NA	NA	AA	AA	AA	AA	AA	AA	GG	AA	AA	GG	GG	AA	AA	AA	AA	NN	AA	AA	AA	AA	GG	GG	AA	AA	GG	AA	GG	AA	AA	AA	AA	AA	AA	AA	AA	AA	AA	GG	AA
AX-154184286	NA	1	10551543	NA	NA	NA	NA	NA	NA	NA	TT	CC	TT	TT	TT	CC	CC	TT	CC	CC	CC	TT	TT	TT	TT	CC	CC	TT	CC	TT	CC	CC	CC	CC	CC	TT	CC	CC	TT	CC	CC	TT	TT	CC	TT	CC	TT	CC	TT
AX-155748765	NA	1	10560027	NA	NA	NA	NA	NA	NA	NA	AA	AA	AA	AA	AA	AA	GG	AA	AA	GG	GG	AA	AA	AA	AA	NN	AA	AA	AA	AA	GG	GG	AA	AA	GG	AA	GG	AA	AA	AA	AA	AA	AA	AA	AA	AA	AA	GG	AA
AX-115841222	NA	1	10578409	NA	NA	NA	NA	NA	NA	NA	TT	CC	TT	TT	TT	TT	CC	TT	CC	CC	CC	TT	TT	TT	TT	CC	CC	TT	CC	TT	CC	CC	CC	CC	CC	TT	CC	CC	TT	CC	CC	TT	TT	CC	TT	CC	TT	CC	TT
AX-154657330	NA	1	10580570	NA	NA	NA	NA	NA	NA	NA	TT	CC	TT	TT	TT	CC	CC	TT	CC	CC	CC	TT	TT	TT	TT	CC	CC	TT	CC	TT	CC	CC	CC	CC	CC	TT	CC	CC	TT	CC	CC	TT	TT	CC	TT	CC	TT	CC	TT
AX-165096848	NA	1	10589221	NA	NA	NA	NA	NA	NA	NA	AA	GG	AA	AA	AA	GG	GG	AA	GG	GG	GG	AA	AA	AA	AA	GG	GG	AA	GG	AA	GG	GG	GG	GG	GG	AA	GG	GG	AA	GG	GG	AA	AA	GG	AA	GG	AA	GG	AA
AX-154041317	NA	1	10603773	NA	NA	NA	NA	NA	NA	NA	CC	AA	CC	CC	CC	AA	AA	CC	AA	AA	NN	CC	CC	CC	NN	AA	AA	CC	AA	CC	AA	AA	AA	AA	AA	CC	AA	AA	CC	AA	AA	CC	CC	AA	CC	AA	CC	AA	CC
AX-115833157	NA	1	10609129	NA	NA	NA	NA	NA	NA	NA	GG	AA	GG	GG	GG	AA	AA	GG	AA	AA	AA	GG	GG	GG	GG	AA	AA	GG	AA	GG	AA	AA	AA	AA	AA	GG	AA	AA	GG	AA	AA	GG	GG	AA	GG	AA	GG	AA	GG
AX-153928945	NA	1	10653485	NA	NA	NA	NA	NA	NA	NA	CC	CC	CC	CC	CC	CC	NN	CC	CC	TT	CC	CC	CC	CC	CC	NN	CC	CC	CC	CC	TT	TT	CC	CC	CC	CC	CC	CC	CC	CC	CC	CC	CC	CC	CC	CC	CC	TT	CC
AX-165092876	NA	1	10653552	NA	NA	NA	NA	NA	NA	NA	TT	TT	TT	TT	TT	TT	GG	TT	TT	GG	GG	TT	TT	TT	TT	NN	TT	TT	TT	TT	GG	GG	TT	TT	TT	TT	TT	TT	TT	TT	TT	TT	TT	TT	TT	TT	TT	GG	TT
AX-165098658	NA	1	10653624	NA	NA	NA	NA	NA	NA	NA	CC	CC	CC	CC	CC	CC	CC	CC	CC	CC	TT	CC	CC	CC	CC	CC	CC	CC	CC	CC	CC	CC	CC	CC	CC	CC	CC	CC	CC	CC	CC	CC	CC	CC	CC	CC	CC	CC	CC
AX-154274790	NA	1	10653656	NA	NA	NA	NA	NA	NA	NA	GG	GG	GG	GG	GG	GG	GG	GG	GG	GG	AA	GG	GG	GG	GG	GG	GG	GG	GG	GG	GG	GG	GG	GG	GG	GG	GG	GG	GG	GG	GG	GG	GG	GG	GG	GG	GG	GG	GG
AX-165089097	NA	1	10653662	NA	NA	NA	NA	NA	NA	NA	AA	AA	AA	AA	AA	AA	GG	AA	AA	GG	GG	AA	AA	AA	AA	NN	AA	AA	AA	AA	GG	GG	AA	AA	AA	AA	AA	AA	AA	AA	AA	AA	AA	AA	AA	AA	AA	GG	AA
AX-165085764	NA	1	10654268	NA	NA	NA	NA	NA	NA	NA	CC	CC	CC	CC	CC	CC	GG	CC	CC	GG	CC	CC	CC	CC	CC	NN	CC	CC	CC	CC	GG	GG	CC	CC	CC	CC	CC	CC	CC	CC	CC	CC	CC	CC	CC	CC	CC	GG	CC
AX-155740882	NA	1	10654466	NA	NA	NA	NA	NA	NA	NA	GG	GG	GG	GG	GG	GG	AA	GG	GG	AA	GG	GG	GG	GG	GG	NN	GG	GG	GG	GG	AA	AA	GG	GG	GG	GG	GG	GG	GG	GG	GG	GG	GG	GG	GG	GG	GG	AA	GG
AX-165100090	NA	1	10655248	NA	NA	NA	NA	NA	NA	NA	GG	GG	GG	AA	GG	GG	GG	GG	GG	GG	AA	GG	GG	GG	GG	GG	GG	GG	GG	GG	GG	GG	GG	GG	GG	GG	GG	GG	GG	GG	GG	GG	GG	GG	GG	GG	GG	GG	AA
AX-165095487	NA	1	10656225	NA	NA	NA	NA	NA	NA	NA	CC	CC	CC	CC	CC	CC	GG	CC	CC	GG	CC	CC	CC	CC	CC	NN	CC	CC	CC	CC	GG	GG	CC	CC	CC	CC	CC	CC	CC	CC	CC	CC	CC	CC	CC	CC	CC	GG	CC
AX-155060312	NA	1	10657450	NA	NA	NA	NA	NA	NA	NA	CC	CC	CC	CC	CC	CC	TT	CC	CC	TT	TT	CC	CC	CC	CC	NN	CC	CC	CC	CC	TT	TT	CC	CC	CC	CC	CC	CC	CC	CC	CC	CC	CC	CC	CC	CC	CC	TT	CC
AX-165101073	NA	1	10657467	NA	NA	NA	NA	NA	NA	NA	TT	TT	TT	TT	TT	TT	CC	TT	TT	CC	CC	TT	TT	TT	TT	NN	TT	TT	TT	TT	CC	CC	TT	TT	TT	TT	TT	TT	TT	TT	TT	TT	TT	TT	TT	TT	TT	CC	TT
AX-154747902	NA	1	10657567	NA	NA	NA	NA	NA	NA	NA	TT	TT	TT	TT	TT	TT	CC	TT	TT	CC	TT	TT	NN	TT	TT	NN	TT	TT	TT	TT	CC	CC	TT	TT	TT	TT	TT	TT	TT	TT	TT	TT	TT	TT	TT	TT	NN	CC	TT
AX-165082912	NA	1	10659566	NA	NA	NA	NA	NA	NA	NA	TT	TT	TT	TT	TT	TT	TT	TT	TT	TT	CC	TT	TT	TT	TT	TT	TT	TT	TT	TT	TT	TT	TT	TT	TT	TT	TT	TT	TT	TT	TT	TT	TT	TT	TT	TT	TT	TT	TT
AX-154483531	NA	1	10661393	NA	NA	NA	NA	NA	NA	NA	TT	TT	TT	TT	TT	CC	TT	TT	TT	TT	CC	TT	TT	TT	TT	TT	TT	TT	TT	TT	TT	TT	TT	TT	TT	TT	CC	TT	TT	TT	TT	TT	TT	TT	TT	TT	TT	TT	TT
AX-165098692	NA	1	10662359	NA	NA	NA	NA	NA	NA	NA	GG	GG	GG	GG	GG	GG	AA	GG	GG	AA	AA	GG	GG	GG	GG	NN	GG	GG	GG	GG	AA	AA	GG	GG	GG	GG	GG	GG	GG	GG	GG	GG	GG	GG	GG	GG	GG	AA	GG
AX-155038457	NA	1	10662550	NA	NA	NA	NA	NA	NA	NA	AA	AA	AA	AA	AA	AA	TT	AA	AA	TT	AA	AA	NN	AA	AA	NN	AA	AA	AA	AA	TT	TT	AA	AA	AA	AA	AA	AA	AA	AA	AA	AA	AA	AA	AA	AA	NN	TT	AA
AX-165101426	NA	1	10662643	NA	NA	NA	NA	NA	NA	NA	TT	TT	TT	TT	TT	TT	CC	TT	TT	CC	CC	TT	TT	TT	TT	NN	TT	TT	TT	TT	CC	CC	TT	TT	TT	TT	TT	TT	TT	TT	TT	TT	TT	TT	TT	TT	TT	CC	TT
AX-165099952	NA	1	10662675	NA	NA	NA	NA	NA	NA	NA	CC	CC	CC	CC	CC	CC	AA	CC	CC	AA	AA	CC	CC	CC	CC	NN	CC	CC	CC	CC	AA	AA	CC	CC	CC	CC	CC	CC	CC	CC	CC	CC	CC	CC	CC	CC	CC	AA	CC
AX-165097089	NA	1	10662798	NA	NA	NA	NA	NA	NA	NA	GG	GG	GG	GG	GG	GG	AA	GG	GG	AA	AA	GG	GG	GG	GG	NN	GG	GG	GG	GG	AA	AA	GG	GG	GG	GG	GG	GG	GG	GG	GG	GG	GG	GG	GG	GG	GG	AA	GG
AX-154956094	NA	1	10663098	NA	NA	NA	NA	NA	NA	NA	CC	CC	CC	CC	CC	CC	CC	CC	CC	CC	TT	CC	CC	CC	CC	CC	CC	CC	CC	CC	CC	CC	CC	CC	CC	CC	CC	CC	CC	CC	CC	CC	CC	CC	CC	CC	CC	CC	CC
AX-165090427	NA	1	10663107	NA	NA	NA	NA	NA	NA	NA	CC	CC	CC	CC	CC	CC	CC	CC	CC	CC	AA	CC	CC	CC	CC	CC	CC	CC	CC	CC	CC	CC	CC	CC	CC	CC	CC	CC	CC	CC	CC	CC	CC	CC	CC	CC	CC	CC	CC
AX-154825258	NA	1	10663197	NA	NA	NA	NA	NA	NA	NA	CC	CC	CC	CC	CC	CC	CC	CC	CC	CC	TT	CC	CC	CC	CC	CC	CC	CC	CC	CC	CC	CC	CC	CC	CC	CC	CC	CC	CC	CC	CC	CC	CC	CC	CC	CC	CC	CC	CC
AX-165100477	NA	1	10663222	NA	NA	NA	NA	NA	NA	NA	GG	GG	GG	GG	GG	GG	GG	GG	GG	GG	AA	GG	GG	GG	GG	GG	GG	GG	GG	GG	GG	GG	GG	GG	GG	GG	GG	GG	GG	GG	GG	GG	GG	GG	GG	GG	GG	GG	GG
AX-165090666	NA	1	10663286	NA	NA	NA	NA	NA	NA	NA	CC	CC	CC	CC	CC	CC	TT	CC	CC	TT	CC	CC	CC	CC	CC	NN	CC	CC	CC	CC	TT	TT	CC	CC	CC	CC	CC	CC	CC	CC	CC	CC	CC	CC	CC	CC	CC	TT	CC
AX-155054088	NA	1	10663315	NA	NA	NA	NA	NA	NA	NA	CC	CC	CC	CC	CC	CC	CC	CC	CC	CC	AA	CC	CC	CC	CC	CC	CC	CC	CC	NN	CC	CC	CC	CC	CC	CC	CC	CC	CC	CC	CC	CC	CC	CC	CC	CC	CC	CC	CC
AX-165087883	NA	1	10678218	NA	NA	NA	NA	NA	NA	NA	GG	GG	GG	GG	GG	AA	GG	GG	GG	GG	AA	GG	GG	GG	GG	GG	GG	GG	GG	GG	GG	GG	GG	GG	GG	GG	AA	GG	GG	GG	GG	GG	GG	GG	GG	GG	GG	GG	GG
AX-165092180	NA	1	10750162	NA	NA	NA	NA	NA	NA	NA	CC	CC	CC	CC	CC	CC	CC	CC	CC	CC	TT	CC	CC	CC	CC	CC	CC	CC	CC	CC	CC	CC	CC	CC	CC	CC	TT	CC	CC	CC	CC	CC	CC	CC	CC	CC	CC	CC	CC
AX-165087299	NA	1	10801462	NA	NA	NA	NA	NA	NA	NA	CC	CC	CC	CC	CC	TT	CC	NN	CC	CC	TT	CC	CC	CC	CC	CC	CC	CC	CC	CC	CC	CC	CC	CC	CC	CC	TT	CC	CC	CC	CC	CC	CC	CC	CC	CC	CC	CC	CC
AX-165086080	NA	1	10845972	NA	NA	NA	NA	NA	NA	NA	AA	AA	AA	AA	AA	GG	AA	AA	AA	AA	GG	AA	AA	AA	AA	AA	AA	AA	AA	AA	AA	AA	AA	AA	AA	AA	GG	AA	AA	AA	AA	AA	AA	AA	AA	AA	AA	AA	AA
AX-165101102	NA	1	10850934	NA	NA	NA	NA	NA	NA	NA	TT	TT	TT	TT	TT	CC	TT	TT	TT	TT	CC	TT	TT	TT	TT	TT	TT	TT	TT	TT	TT	TT	TT	TT	TT	TT	CC	TT	TT	TT	TT	TT	TT	TT	TT	TT	TT	TT	TT
AX-155524704	NA	1	10868249	NA	NA	NA	NA	NA	NA	NA	CC	TT	CC	CC	CC	CC	CC	CC	TT	CC	CC	CC	CC	CC	CC	NN	TT	CC	TT	CC	CC	CC	TT	TT	CC	CC	CC	TT	CC	CC	TT	CC	CC	TT	CC	TT	CC	CC	CC
AX-115853141	NA	1	10874010	NA	NA	NA	NA	NA	NA	NA	GG	TT	GG	GG	GG	GG	GG	GG	TT	GG	GG	GG	GG	GG	GG	NN	TT	GG	TT	GG	GG	GG	TT	TT	GG	GG	GG	TT	GG	GG	TT	GG	GG	TT	GG	TT	GG	GG	GG
AX-115780355	NA	1	10881540	NA	NA	NA	NA	NA	NA	NA	GG	TT	GG	GG	GG	GG	GG	GG	TT	GG	GG	GG	GG	GG	GG	NN	TT	GG	TT	GG	GG	GG	TT	TT	GG	GG	GG	TT	GG	GG	TT	GG	GG	TT	GG	TT	GG	GG	GG
AX-165103417	NA	1	10893768	NA	NA	NA	NA	NA	NA	NA	TT	CC	TT	TT	TT	CC	TT	TT	CC	TT	TT	TT	TT	TT	TT	NN	CC	TT	CC	TT	TT	TT	CC	CC	TT	TT	TT	CC	TT	TT	CC	TT	TT	CC	TT	CC	TT	TT	TT
AX-165088529	NA	1	10923308	NA	NA	NA	NA	NA	NA	NA	TT	CC	TT	TT	TT	CC	TT	TT	CC	TT	CC	TT	TT	TT	TT	NN	CC	TT	CC	TT	TT	TT	CC	CC	TT	TT	CC	NN	TT	TT	CC	TT	TT	CC	TT	CC	TT	TT	TT
AX-154919515	NA	1	10930630	NA	NA	NA	NA	NA	NA	NA	GG	AA	GG	GG	GG	AA	GG	GG	AA	GG	AA	GG	GG	GG	GG	NN	AA	GG	AA	GG	GG	GG	AA	AA	GG	GG	AA	AA	GG	GG	AA	GG	GG	AA	GG	AA	GG	GG	GG
AX-115773692	NA	1	10931117	NA	NA	NA	NA	NA	NA	NA	AA	GG	AA	AA	AA	GG	AA	AA	GG	AA	GG	AA	AA	AA	AA	NN	GG	AA	GG	AA	AA	AA	GG	GG	AA	AA	GG	GG	AA	AA	GG	AA	AA	GG	AA	GG	AA	AA	AA
AX-165104039	NA	1	10970595	NA	NA	NA	NA	NA	NA	NA	TT	TT	TT	TT	TT	CC	NN	TT	TT	TT	CC	TT	TT	TT	TT	TT	TT	TT	TT	TT	TT	TT	TT	TT	TT	TT	CC	TT	TT	TT	TT	TT	TT	TT	TT	TT	TT	TT	TT
AX-115824687	NA	1	10983476	NA	NA	NA	NA	NA	NA	NA	GG	GG	GG	GG	GG	TT	GG	GG	GG	GG	TT	GG	GG	GG	GG	GG	GG	GG	GG	GG	GG	GG	GG	GG	GG	GG	TT	GG	GG	GG	GG	GG	GG	GG	GG	GG	GG	GG	GG
AX-155661956	NA	1	10986410	NA	NA	NA	NA	NA	NA	NA	AA	AA	AA	AA	AA	GG	AA	AA	AA	AA	GG	AA	AA	AA	AA	AA	AA	AA	AA	AA	AA	AA	AA	AA	AA	AA	GG	AA	AA	AA	AA	AA	AA	AA	AA	AA	AA	AA	AA
AX-155801978	NA	1	11008160	NA	NA	NA	NA	NA	NA	NA	AA	AA	AA	AA	AA	GG	AA	AA	AA	AA	GG	AA	AA	AA	AA	AA	AA	AA	AA	AA	AA	AA	AA	AA	AA	AA	GG	AA	AA	AA	AA	AA	AA	AA	AA	AA	AA	AA	AA
AX-115784038	NA	1	11015322	NA	NA	NA	NA	NA	NA	NA	GG	GG	GG	GG	GG	AA	GG	GG	GG	GG	AA	GG	GG	GG	GG	GG	GG	GG	GG	GG	GG	GG	GG	GG	GG	GG	AA	GG	GG	GG	GG	GG	GG	GG	GG	GG	GG	GG	GG
AX-155711805	NA	1	11038867	NA	NA	NA	NA	NA	NA	NA	TT	TT	TT	TT	TT	GG	TT	TT	TT	TT	GG	TT	TT	TT	TT	TT	TT	TT	TT	TT	TT	TT	TT	TT	TT	TT	GG	TT	TT	TT	TT	TT	TT	TT	TT	TT	TT	TT	TT
AX-154152596	NA	1	11063881	NA	NA	NA	NA	NA	NA	NA	GG	GG	GG	GG	GG	AA	GG	GG	GG	GG	AA	GG	GG	GG	GG	GG	GG	GG	GG	GG	GG	GG	GG	GG	GG	GG	AA	GG	GG	GG	GG	GG	GG	GG	GG	GG	GG	GG	GG
AX-116842623	NA	1	11078566	NA	NA	NA	NA	NA	NA	NA	AA	AA	AA	AA	AA	GG	AA	AA	AA	AA	GG	AA	AA	AA	AA	AA	AA	AA	AA	AA	AA	AA	AA	AA	AA	AA	GG	AA	AA	AA	AA	AA	AA	AA	AA	AA	AA	AA	AA
AX-165087891	NA	1	11113534	NA	NA	NA	NA	NA	NA	NA	CC	CC	CC	CC	CC	TT	CC	CC	CC	CC	TT	CC	CC	CC	CC	CC	CC	CC	CC	CC	CC	CC	CC	CC	CC	CC	TT	CC	CC	CC	CC	CC	CC	CC	CC	CC	CC	CC	CC
AX-154094100	NA	1	11115698	NA	NA	NA	NA	NA	NA	NA	AA	AA	AA	AA	AA	GG	AA	AA	AA	NN	GG	AA	AA	AA	AA	AA	AA	AA	AA	AA	AA	AA	AA	AA	AA	AA	GG	AA	AA	AA	AA	AA	AA	AA	AA	AA	AA	AA	AA
AX-165099938	NA	1	11149106	NA	NA	NA	NA	NA	NA	NA	AA	AA	AA	AA	AA	CC	AA	AA	AA	AA	CC	AA	AA	AA	AA	AA	AA	AA	AA	AA	AA	AA	AA	AA	AA	AA	CC	AA	AA	AA	AA	AA	AA	AA	AA	AA	AA	AA	AA
AX-165104074	NA	1	11158621	NA	NA	NA	NA	NA	NA	NA	TT	TT	TT	TT	TT	CC	TT	TT	TT	TT	CC	TT	TT	TT	TT	TT	TT	TT	TT	TT	TT	TT	TT	TT	TT	TT	CC	TT	TT	TT	TT	TT	TT	TT	TT	TT	TT	TT	TT
AX-115830812	NA	1	11171001	NA	NA	NA	NA	NA	NA	NA	GG	GG	GG	GG	GG	AA	GG	GG	GG	GG	AA	GG	GG	GG	GG	GG	GG	GG	GG	GG	GG	GG	GG	GG	GG	GG	AA	GG	GG	GG	GG	GG	GG	GG	GG	GG	GG	GG	GG
AX-165100047	NA	1	11187412	NA	NA	NA	NA	NA	NA	NA	AA	AA	AA	AA	AA	GG	AA	AA	AA	AA	GG	AA	AA	AA	AA	AA	AA	AA	AA	AA	AA	AA	AA	AA	AA	AA	GG	AA	AA	AA	AA	AA	AA	AA	AA	AA	AA	AA	AA
AX-155278559	NA	1	11199166	NA	NA	NA	NA	NA	NA	NA	TT	TT	TT	TT	TT	CC	TT	TT	TT	TT	CC	TT	TT	TT	TT	TT	TT	TT	TT	TT	TT	TT	TT	TT	TT	TT	CC	TT	TT	TT	TT	TT	TT	TT	TT	TT	TT	TT	TT
AX-154406391	NA	1	11209724	NA	NA	NA	NA	NA	NA	NA	CC	CC	CC	CC	CC	NN	CC	CC	CC	CC	TT	CC	CC	CC	CC	CC	CC	CC	CC	CC	CC	CC	CC	CC	CC	CC	TT	CC	CC	CC	CC	CC	CC	CC	CC	CC	CC	CC	CC
AX-115818998	NA	1	11211376	NA	NA	NA	NA	NA	NA	NA	CC	TT	CC	CC	CC	CC	CC	CC	TT	CC	CC	CC	CC	CC	CC	TT	TT	CC	TT	CC	CC	CC	TT	TT	CC	CC	CC	TT	CC	CC	TT	CC	CC	TT	CC	TT	CC	CC	CC
AX-165095781	NA	1	11223586	NA	NA	NA	NA	NA	NA	NA	AA	AA	AA	AA	AA	GG	AA	AA	AA	AA	GG	AA	AA	AA	AA	AA	AA	AA	AA	AA	AA	AA	AA	AA	AA	AA	GG	AA	AA	AA	AA	AA	AA	AA	AA	AA	AA	AA	AA
AX-154660102	NA	1	11249933	NA	NA	NA	NA	NA	NA	NA	GG	GG	GG	GG	GG	AA	GG	GG	GG	GG	AA	GG	GG	GG	GG	GG	GG	GG	GG	GG	GG	GG	GG	GG	GG	GG	AA	GG	GG	GG	GG	GG	GG	GG	GG	GG	GG	GG	GG
AX-154682936	NA	1	11251521	NA	NA	NA	NA	NA	NA	NA	AA	AA	AA	AA	AA	GG	AA	AA	AA	AA	GG	AA	AA	AA	AA	AA	AA	AA	AA	AA	AA	AA	AA	AA	AA	AA	GG	AA	AA	AA	AA	AA	AA	AA	AA	AA	AA	AA	AA
AX-156060159	NA	1	11262933	NA	NA	NA	NA	NA	NA	NA	GG	GG	GG	GG	GG	TT	GG	GG	GG	GG	TT	GG	GG	GG	GG	GG	GG	GG	GG	GG	GG	GG	GG	GG	GG	GG	TT	GG	GG	GG	GG	GG	GG	GG	GG	GG	GG	GG	GG
AX-165097489	NA	1	11277785	NA	NA	NA	NA	NA	NA	NA	TT	TT	TT	TT	TT	CC	TT	TT	TT	TT	CC	TT	TT	TT	TT	TT	TT	TT	TT	TT	TT	TT	TT	TT	TT	TT	CC	TT	TT	TT	TT	TT	TT	TT	TT	TT	TT	TT	TT
AX-155575441	NA	1	11282501	NA	NA	NA	NA	NA	NA	NA	AA	AA	AA	AA	AA	GG	AA	AA	AA	AA	GG	AA	AA	AA	AA	AA	AA	AA	AA	AA	AA	AA	AA	AA	AA	AA	GG	AA	AA	AA	AA	AA	AA	AA	AA	AA	AA	AA	AA
AX-154959279	NA	1	11308115	NA	NA	NA	NA	NA	NA	NA	GG	GG	GG	GG	GG	AA	GG	GG	GG	GG	AA	GG	GG	GG	GG	GG	GG	GG	GG	GG	GG	GG	GG	GG	GG	GG	AA	GG	GG	GG	GG	GG	GG	GG	GG	GG	GG	GG	GG
AX-165090461	NA	1	11313336	NA	NA	NA	NA	NA	NA	NA	AA	AA	AA	AA	AA	GG	AA	AA	AA	AA	GG	AA	AA	AA	AA	AA	AA	AA	AA	AA	AA	AA	AA	AA	AA	AA	GG	AA	AA	AA	AA	AA	AA	AA	AA	AA	AA	AA	AA
AX-165094920	NA	1	11321956	NA	NA	NA	NA	NA	NA	NA	TT	TT	TT	TT	TT	CC	TT	TT	TT	TT	CC	TT	TT	TT	TT	TT	TT	TT	TT	TT	TT	TT	TT	TT	TT	TT	CC	TT	TT	TT	TT	TT	TT	TT	TT	TT	TT	TT	TT
AX-155063973	NA	1	11332759	NA	NA	NA	NA	NA	NA	NA	AA	AA	AA	AA	AA	GG	AA	AA	AA	AA	GG	AA	AA	AA	AA	AA	AA	AA	AA	AA	AA	AA	AA	AA	AA	AA	GG	AA	AA	AA	AA	AA	AA	AA	AA	AA	AA	AA	AA
AX-165099075	NA	1	11348274	NA	NA	NA	NA	NA	NA	NA	CC	CC	CC	CC	CC	TT	CC	CC	CC	CC	TT	CC	CC	CC	CC	CC	CC	CC	CC	CC	CC	CC	CC	CC	CC	CC	TT	CC	CC	CC	CC	CC	CC	CC	CC	CC	CC	TT	CC
AX-155761529	NA	1	11356137	NA	NA	NA	NA	NA	NA	NA	TT	TT	TT	TT	TT	GG	TT	TT	TT	TT	GG	TT	TT	TT	TT	TT	TT	TT	TT	TT	TT	TT	TT	TT	TT	TT	GG	TT	TT	TT	TT	TT	TT	TT	TT	TT	TT	TT	TT
AX-155751182	NA	1	11367063	NA	NA	NA	NA	NA	NA	NA	TT	TT	TT	TT	TT	CC	TT	TT	TT	TT	CC	TT	TT	TT	TT	TT	TT	TT	TT	TT	TT	TT	TT	TT	TT	TT	CC	TT	TT	TT	TT	TT	TT	TT	TT	TT	TT	TT	TT
AX-115826813	NA	1	11378084	NA	NA	NA	NA	NA	NA	NA	CC	TT	CC	CC	CC	CC	CC	CC	TT	CC	CC	CC	CC	CC	CC	TT	TT	CC	TT	CC	CC	CC	TT	TT	CC	CC	CC	TT	CC	CC	TT	CC	CC	TT	CC	TT	CC	CC	CC
AX-154330023	NA	1	11378248	NA	NA	NA	NA	NA	NA	NA	AA	GG	AA	AA	AA	GG	AA	AA	GG	AA	GG	AA	AA	AA	AA	GG	GG	AA	GG	AA	AA	AA	GG	GG	AA	AA	GG	GG	AA	AA	GG	AA	AA	GG	AA	GG	AA	AA	AA
AX-155677782	NA	1	11383648	NA	NA	NA	NA	NA	NA	NA	TT	CC	TT	TT	TT	CC	TT	TT	CC	TT	CC	TT	TT	TT	TT	CC	CC	TT	CC	TT	TT	TT	CC	CC	TT	TT	CC	CC	TT	TT	CC	TT	TT	CC	TT	CC	TT	TT	TT
AX-156143474	NA	1	11399340	NA	NA	NA	NA	NA	NA	NA	CC	TT	CC	CC	CC	CC	CC	CC	NN	CC	CC	CC	CC	CC	CC	TT	TT	CC	CC	CC	CC	CC	TT	TT	CC	CC	CC	TT	CC	CC	TT	CC	CC	TT	CC	TT	CC	CC	CC
AX-155738367	NA	1	11409963	NA	NA	NA	NA	NA	NA	NA	AA	AA	AA	AA	AA	GG	AA	AA	AA	AA	GG	AA	AA	AA	AA	AA	AA	AA	AA	AA	AA	AA	AA	AA	AA	AA	GG	AA	AA	AA	AA	AA	AA	AA	AA	AA	AA	AA	AA
AX-115746744	NA	1	11419649	NA	NA	NA	NA	NA	NA	NA	GG	GG	GG	GG	GG	TT	GG	GG	GG	GG	TT	GG	GG	GG	GG	GG	GG	GG	GG	GG	GG	GG	GG	GG	GG	GG	TT	GG	GG	GG	GG	GG	GG	GG	GG	GG	GG	GG	GG
AX-154708100	NA	1	11426417	NA	NA	NA	NA	NA	NA	NA	TT	TT	TT	TT	TT	CC	TT	TT	TT	TT	CC	TT	TT	TT	TT	TT	TT	TT	TT	TT	TT	TT	TT	TT	TT	TT	CC	TT	TT	TT	TT	TT	TT	TT	TT	TT	TT	TT	TT
AX-165096272	NA	1	11430928	NA	NA	NA	NA	NA	NA	NA	AA	GG	AA	AA	AA	NN	AA	AA	GG	AA	GG	AA	AA	AA	AA	GG	GG	AA	GG	AA	AA	AA	NN	GG	AA	AA	GG	GG	AA	AA	GG	AA	AA	GG	AA	GG	AA	AA	AA
AX-153954770	NA	1	11439146	NA	NA	NA	NA	NA	NA	NA	CC	CC	CC	CC	CC	TT	CC	CC	CC	CC	TT	CC	CC	CC	CC	CC	CC	CC	CC	CC	CC	CC	CC	CC	CC	CC	TT	CC	CC	CC	CC	CC	CC	CC	CC	CC	CC	CC	CC
AX-154544267	NA	1	11456808	NA	NA	NA	NA	NA	NA	NA	CC	TT	CC	CC	CC	CC	CC	CC	TT	CC	CC	CC	CC	CC	CC	TT	TT	CC	TT	CC	CC	CC	TT	TT	CC	CC	CC	TT	CC	CC	TT	CC	CC	TT	CC	TT	CC	CC	CC
AX-165097576	NA	1	11458371	NA	NA	NA	NA	NA	NA	NA	TT	TT	TT	TT	CC	TT	TT	TT	TT	CC	TT	TT	TT	CC	TT	TT	TT	TT	TT	CC	CC	CC	TT	TT	CC	TT	TT	TT	TT	TT	TT	TT	TT	TT	NN	TT	TT	TT	TT
AX-154743925	NA	1	11459052	NA	NA	NA	NA	NA	NA	NA	GG	GG	GG	GG	GG	AA	GG	GG	GG	GG	AA	GG	GG	GG	GG	GG	GG	GG	GG	GG	GG	GG	GG	GG	GG	GG	AA	GG	GG	GG	GG	GG	GG	GG	GG	GG	GG	GG	GG
AX-115864634	NA	1	11459276	NA	NA	NA	NA	NA	NA	NA	TT	GG	TT	TT	TT	GG	TT	TT	GG	TT	GG	TT	TT	TT	TT	GG	GG	TT	GG	TT	TT	TT	GG	GG	TT	TT	GG	GG	TT	TT	GG	TT	TT	GG	TT	GG	TT	TT	TT
AX-154564526	NA	1	11459884	NA	NA	NA	NA	NA	NA	NA	TT	CC	TT	TT	TT	CC	TT	TT	CC	TT	CC	TT	TT	NN	TT	CC	CC	TT	CC	TT	TT	TT	CC	CC	NN	TT	CC	CC	TT	TT	CC	TT	TT	CC	TT	CC	TT	TT	TT
AX-154007327	NA	1	11460567	NA	NA	NA	NA	NA	NA	NA	CC	TT	CC	CC	CC	CC	CC	CC	TT	CC	CC	CC	CC	CC	CC	TT	TT	CC	TT	CC	CC	CC	TT	TT	CC	CC	CC	TT	CC	CC	TT	CC	CC	TT	CC	TT	CC	CC	CC
AX-165094698	NA	1	11460755	NA	NA	NA	NA	NA	NA	NA	CC	AA	CC	CC	CC	AA	CC	CC	AA	CC	AA	CC	CC	CC	CC	AA	AA	CC	AA	CC	CC	CC	AA	AA	CC	CC	AA	AA	CC	CC	AA	CC	CC	AA	CC	AA	CC	CC	CC
AX-165084948	NA	1	11461081	NA	NA	NA	NA	NA	NA	NA	AA	AA	AA	AA	AA	GG	AA	AA	AA	AA	GG	AA	AA	AA	AA	AA	AA	AA	AA	AA	AA	AA	AA	AA	AA	AA	GG	AA	AA	AA	AA	AA	AA	AA	AA	AA	AA	AA	AA
AX-165091174	NA	1	11461360	NA	NA	NA	NA	NA	NA	NA	TT	CC	TT	TT	TT	CC	TT	TT	CC	TT	CC	TT	TT	TT	TT	CC	CC	TT	CC	TT	TT	TT	CC	CC	TT	TT	CC	CC	TT	TT	CC	TT	TT	CC	TT	CC	TT	TT	TT
AX-155238203	NA	1	11461827	NA	NA	NA	NA	NA	NA	NA	TT	CC	TT	TT	TT	CC	TT	TT	CC	TT	CC	TT	TT	TT	TT	CC	CC	TT	CC	TT	TT	TT	CC	CC	TT	TT	CC	CC	TT	TT	CC	TT	TT	CC	TT	CC	TT	TT	TT
AX-155655634	NA	1	11462124	NA	NA	NA	NA	NA	NA	NA	CC	TT	CC	CC	CC	CC	CC	CC	TT	CC	CC	CC	CC	CC	CC	TT	TT	CC	TT	CC	CC	CC	TT	TT	CC	CC	CC	TT	CC	CC	TT	CC	CC	TT	CC	TT	CC	CC	CC
AX-115749899	NA	1	11462725	NA	NA	NA	NA	NA	NA	NA	CC	TT	CC	CC	CC	CC	CC	CC	TT	CC	CC	CC	CC	CC	CC	TT	TT	CC	TT	CC	CC	CC	TT	TT	CC	CC	CC	TT	CC	CC	TT	CC	CC	TT	CC	TT	CC	CC	CC
AX-115838370	NA	1	11462894	NA	NA	NA	NA	NA	NA	NA	TT	CC	TT	TT	TT	CC	TT	TT	CC	TT	CC	TT	TT	TT	TT	CC	CC	TT	CC	TT	TT	TT	CC	CC	TT	TT	CC	CC	TT	TT	CC	TT	TT	CC	TT	CC	TT	TT	TT
AX-165102468	NA	1	11464010	NA	NA	NA	NA	NA	NA	NA	AA	GG	AA	AA	AA	GG	AA	AA	GG	AA	GG	AA	AA	AA	AA	GG	GG	AA	GG	AA	AA	AA	GG	GG	NN	AA	GG	GG	AA	AA	GG	AA	AA	GG	AA	GG	AA	AA	AA
AX-115833865	NA	1	11464377	NA	NA	NA	NA	NA	NA	NA	AA	GG	AA	AA	AA	AA	AA	AA	GG	AA	GG	AA	AA	AA	AA	GG	GG	AA	GG	AA	AA	AA	GG	GG	AA	AA	GG	GG	AA	AA	GG	AA	AA	GG	AA	GG	AA	AA	AA
AX-155578365	NA	1	11464433	NA	NA	NA	NA	NA	NA	NA	TT	CC	TT	TT	TT	CC	TT	TT	CC	TT	CC	TT	TT	TT	TT	CC	CC	TT	CC	TT	TT	TT	CC	CC	TT	TT	CC	CC	TT	TT	CC	TT	TT	CC	TT	CC	TT	TT	TT
AX-155700532	NA	1	11471706	NA	NA	NA	NA	NA	NA	NA	TT	GG	TT	TT	TT	GG	TT	NN	GG	TT	GG	TT	TT	TT	TT	GG	GG	TT	GG	TT	TT	TT	GG	GG	TT	TT	GG	GG	TT	TT	GG	TT	TT	GG	NN	GG	TT	TT	TT
AX-154909297	NA	1	11476229	NA	NA	NA	NA	NA	NA	NA	TT	TT	TT	TT	TT	CC	TT	TT	TT	TT	CC	TT	TT	TT	TT	TT	TT	TT	TT	TT	TT	TT	TT	TT	TT	TT	CC	TT	TT	TT	TT	TT	TT	TT	TT	TT	TT	TT	TT
AX-165102749	NA	1	11496394	NA	NA	NA	NA	NA	NA	NA	CC	AA	CC	CC	CC	AA	CC	CC	AA	CC	AA	CC	CC	CC	CC	AA	AA	CC	AA	CC	CC	CC	AA	AA	CC	CC	AA	AA	CC	CC	AA	CC	CC	AA	CC	AA	CC	CC	CC
AX-155118251	NA	1	11502130	NA	NA	NA	NA	NA	NA	NA	AA	GG	AA	AA	AA	GG	AA	AA	GG	AA	GG	AA	AA	AA	AA	GG	GG	AA	GG	AA	AA	AA	GG	GG	AA	AA	GG	GG	AA	AA	GG	AA	AA	GG	AA	GG	AA	AA	AA
AX-115864733	NA	1	11515794	NA	NA	NA	NA	NA	NA	NA	CC	AA	CC	CC	CC	CC	CC	CC	AA	CC	CC	CC	CC	CC	CC	AA	AA	CC	AA	CC	CC	CC	AA	AA	CC	CC	CC	AA	CC	CC	AA	CC	CC	AA	CC	AA	CC	CC	CC
AX-165100008	NA	1	11519783	NA	NA	NA	NA	NA	NA	NA	GG	AA	GG	GG	GG	AA	GG	GG	AA	GG	AA	GG	GG	GG	GG	AA	AA	GG	AA	GG	GG	GG	AA	AA	GG	GG	AA	AA	GG	GG	AA	GG	GG	AA	GG	AA	GG	GG	GG
AX-155740963	NA	1	11538076	NA	NA	NA	NA	NA	NA	NA	AA	AA	AA	AA	AA	GG	AA	AA	AA	AA	GG	AA	AA	AA	AA	AA	AA	AA	AA	AA	AA	AA	AA	AA	AA	AA	GG	AA	AA	AA	AA	AA	AA	AA	AA	AA	AA	AA	AA
AX-165085665	NA	1	11558734	NA	NA	NA	NA	NA	NA	NA	AA	AA	AA	AA	AA	GG	AA	AA	AA	AA	GG	AA	AA	AA	AA	AA	AA	AA	AA	AA	AA	AA	AA	AA	AA	AA	GG	AA	AA	AA	AA	AA	AA	AA	AA	AA	AA	AA	AA
AX-154200449	NA	1	11573409	NA	NA	NA	NA	NA	NA	NA	AA	AA	AA	AA	AA	GG	AA	AA	AA	AA	GG	AA	AA	AA	AA	AA	AA	AA	AA	AA	AA	AA	AA	AA	AA	AA	GG	AA	AA	AA	AA	AA	AA	AA	AA	AA	AA	AA	AA
AX-165083613	NA	1	11583761	NA	NA	NA	NA	NA	NA	NA	TT	TT	TT	TT	TT	CC	TT	TT	TT	TT	CC	TT	TT	TT	TT	TT	TT	TT	TT	TT	TT	TT	TT	TT	TT	TT	CC	TT	TT	TT	TT	TT	TT	TT	TT	TT	TT	TT	TT
AX-155611048	NA	1	11588166	NA	NA	NA	NA	NA	NA	NA	TT	TT	TT	TT	TT	CC	TT	TT	TT	TT	CC	TT	TT	TT	TT	TT	TT	TT	TT	TT	TT	TT	TT	TT	TT	TT	CC	TT	TT	TT	TT	TT	TT	TT	TT	TT	TT	TT	TT
AX-154370037	NA	1	11595987	NA	NA	NA	NA	NA	NA	NA	TT	TT	TT	TT	TT	CC	TT	TT	TT	TT	CC	TT	TT	TT	TT	TT	TT	TT	TT	TT	TT	TT	TT	TT	TT	TT	CC	TT	TT	TT	TT	TT	TT	TT	TT	TT	TT	TT	TT
AX-155284627	NA	1	11600557	NA	NA	NA	NA	NA	NA	NA	AA	AA	AA	AA	AA	GG	AA	AA	AA	AA	GG	AA	AA	AA	AA	AA	AA	AA	AA	AA	AA	AA	AA	AA	AA	AA	GG	AA	AA	AA	AA	AA	AA	AA	AA	AA	AA	AA	AA
AX-123178912	NA	1	11601440	NA	NA	NA	NA	NA	NA	NA	AA	AA	AA	AA	AA	GG	NN	AA	AA	AA	GG	AA	AA	AA	AA	AA	AA	AA	AA	AA	AA	AA	AA	AA	AA	AA	GG	AA	AA	AA	AA	AA	AA	AA	AA	AA	AA	AA	AA
AX-115740789	NA	1	11626019	NA	NA	NA	NA	NA	NA	NA	TT	CC	TT	TT	TT	TT	TT	TT	CC	TT	TT	CC	TT	TT	TT	CC	CC	TT	CC	TT	TT	TT	TT	CC	TT	TT	TT	CC	TT	TT	CC	TT	CC	CC	TT	CC	TT	TT	TT
AX-155727768	NA	1	11647634	NA	NA	NA	NA	NA	NA	NA	TT	TT	TT	TT	TT	CC	TT	TT	TT	TT	CC	TT	TT	TT	TT	TT	TT	TT	TT	TT	TT	TT	TT	TT	TT	TT	CC	TT	TT	TT	TT	TT	TT	TT	TT	TT	TT	TT	TT
AX-154642635	NA	1	11652856	NA	NA	NA	NA	NA	NA	NA	TT	CC	TT	TT	TT	CC	TT	TT	CC	TT	CC	NN	TT	TT	TT	CC	CC	TT	CC	TT	TT	TT	TT	CC	TT	TT	CC	CC	TT	TT	CC	TT	NN	CC	TT	CC	TT	TT	TT
AX-115796147	NA	1	11656047	NA	NA	NA	NA	NA	NA	NA	TT	CC	TT	TT	TT	TT	TT	TT	CC	TT	TT	NN	TT	TT	TT	CC	CC	TT	CC	TT	TT	TT	TT	CC	TT	TT	CC	CC	TT	TT	CC	TT	NN	CC	TT	CC	TT	TT	TT
AX-115782423	NA	1	11661255	NA	NA	NA	NA	NA	NA	NA	AA	CC	AA	AA	AA	AA	AA	AA	CC	AA	AA	NN	AA	AA	AA	CC	CC	AA	CC	AA	AA	AA	AA	CC	AA	AA	CC	CC	AA	AA	CC	AA	NN	CC	AA	CC	AA	AA	AA
AX-165097514	NA	1	11699248	NA	NA	NA	NA	NA	NA	NA	CC	TT	CC	CC	CC	CC	CC	CC	TT	CC	CC	NN	CC	CC	CC	TT	TT	CC	TT	CC	CC	CC	CC	TT	CC	CC	CC	TT	CC	CC	TT	CC	NN	TT	CC	TT	CC	CC	CC
AX-115830958	NA	1	11738164	NA	NA	NA	NA	NA	NA	NA	AA	GG	AA	AA	AA	AA	AA	AA	GG	AA	GG	NN	AA	AA	AA	GG	GG	AA	GG	AA	AA	AA	AA	GG	AA	AA	GG	GG	AA	AA	GG	AA	NN	GG	AA	GG	AA	AA	AA
AX-115839679	NA	1	11757862	NA	NA	NA	NA	NA	NA	NA	GG	AA	GG	GG	GG	GG	GG	GG	AA	GG	AA	NN	GG	GG	GG	AA	AA	GG	AA	GG	GG	GG	GG	AA	GG	GG	AA	AA	GG	GG	AA	GG	NN	AA	GG	AA	GG	GG	GG
AX-165083450	NA	1	11766252	NA	NA	NA	NA	NA	NA	NA	CC	CC	CC	CC	CC	TT	TT	CC	CC	TT	CC	CC	CC	TT	CC	CC	CC	CC	CC	CC	TT	TT	CC	CC	TT	CC	CC	CC	CC	TT	CC	TT	CC	CC	CC	CC	CC	TT	CC
AX-154602902	NA	1	11811564	NA	NA	NA	NA	NA	NA	NA	AA	AA	AA	AA	GG	AA	AA	AA	AA	AA	AA	AA	AA	AA	AA	AA	GG	GG	AA	AA	AA	AA	GG	AA	AA	AA	AA	AA	AA	AA	AA	AA	AA	AA	AA	AA	AA	AA	AA
AX-165084736	NA	1	11849624	NA	NA	NA	NA	NA	NA	NA	TT	TT	TT	TT	TT	TT	TT	TT	TT	TT	GG	TT	TT	TT	TT	TT	TT	TT	TT	TT	TT	TT	TT	TT	TT	TT	GG	TT	TT	TT	TT	TT	TT	TT	TT	TT	TT	TT	TT
AX-154106811	NA	1	12139050	NA	NA	NA	NA	NA	NA	NA	AA	AA	AA	AA	AA	AA	AA	AA	AA	AA	GG	AA	AA	AA	AA	AA	AA	AA	AA	AA	AA	AA	AA	AA	AA	AA	GG	AA	AA	AA	AA	AA	AA	AA	AA	AA	AA	AA	AA
AX-165091402	NA	1	12172190	NA	NA	NA	NA	NA	NA	NA	TT	TT	TT	TT	TT	CC	TT	TT	TT	TT	CC	TT	TT	TT	TT	TT	TT	TT	TT	TT	TT	TT	TT	TT	TT	TT	CC	TT	TT	TT	TT	TT	TT	TT	TT	TT	TT	TT	TT
AX-155060300	NA	1	12186748	NA	NA	NA	NA	NA	NA	NA	AA	CC	AA	AA	AA	AA	AA	AA	CC	AA	AA	NN	AA	AA	AA	CC	CC	AA	CC	AA	AA	AA	CC	CC	AA	AA	AA	CC	AA	AA	CC	AA	NN	CC	AA	CC	AA	AA	AA
AX-154366453	NA	1	12186997	NA	NA	NA	NA	NA	NA	NA	AA	CC	AA	AA	AA	AA	AA	AA	CC	AA	AA	NN	AA	AA	AA	CC	CC	AA	CC	AA	AA	AA	CC	CC	AA	AA	AA	CC	AA	AA	CC	AA	NN	CC	AA	CC	AA	AA	AA
AX-154391737	NA	1	12188380	NA	NA	NA	NA	NA	NA	NA	CC	TT	CC	CC	CC	CC	CC	CC	TT	CC	CC	NN	CC	CC	CC	TT	TT	CC	TT	CC	CC	CC	TT	TT	CC	CC	CC	TT	CC	CC	TT	CC	NN	TT	CC	TT	CC	CC	CC
AX-154471440	NA	1	12189514	NA	NA	NA	NA	NA	NA	NA	TT	CC	TT	TT	TT	NN	TT	TT	CC	TT	TT	NN	TT	TT	TT	CC	CC	TT	CC	TT	TT	TT	CC	CC	TT	TT	TT	CC	TT	TT	CC	TT	NN	CC	TT	CC	TT	TT	TT
AX-154259235	NA	1	12190857	NA	NA	NA	NA	NA	NA	NA	GG	AA	GG	GG	GG	AA	GG	GG	AA	GG	AA	NN	GG	GG	GG	AA	AA	GG	AA	GG	GG	GG	AA	AA	GG	GG	AA	AA	GG	GG	AA	GG	NN	AA	GG	AA	GG	GG	GG
AX-154452124	NA	1	12191095	NA	NA	NA	NA	NA	NA	NA	TT	CC	TT	TT	TT	CC	NN	TT	CC	TT	CC	NN	TT	TT	TT	CC	CC	TT	CC	TT	TT	TT	CC	CC	TT	TT	CC	CC	TT	TT	CC	TT	NN	CC	TT	CC	TT	TT	TT
AX-165092365	NA	1	12191308	NA	NA	NA	NA	NA	NA	NA	CC	GG	CC	CC	CC	NN	CC	CC	GG	CC	GG	NN	CC	CC	CC	GG	GG	CC	GG	CC	CC	CC	GG	GG	CC	CC	GG	GG	CC	CC	GG	CC	NN	GG	CC	GG	CC	CC	CC
AX-153904809	NA	1	12192214	NA	NA	NA	NA	NA	NA	NA	TT	CC	TT	TT	TT	CC	TT	TT	CC	TT	CC	NN	TT	TT	TT	CC	CC	TT	CC	TT	TT	TT	CC	CC	TT	TT	CC	CC	TT	TT	CC	TT	NN	CC	TT	CC	TT	TT	TT
AX-115798190	NA	1	12224244	NA	NA	NA	NA	NA	NA	NA	CC	TT	CC	CC	CC	CC	CC	CC	TT	CC	CC	NN	CC	CC	CC	TT	TT	CC	TT	CC	CC	CC	CC	TT	NN	CC	CC	TT	CC	CC	TT	CC	NN	TT	TT	TT	CC	CC	CC
AX-154429888	NA	1	12226161	NA	NA	NA	NA	NA	NA	NA	TT	TT	TT	TT	TT	CC	TT	TT	TT	TT	CC	TT	TT	TT	TT	TT	TT	TT	TT	TT	TT	TT	TT	TT	NN	TT	CC	TT	TT	TT	TT	TT	TT	TT	TT	TT	TT	TT	TT
AX-155092225	NA	1	12234353	NA	NA	NA	NA	NA	NA	NA	TT	TT	TT	TT	TT	CC	TT	TT	TT	TT	CC	TT	TT	TT	TT	TT	TT	TT	TT	TT	TT	TT	TT	TT	TT	TT	CC	TT	TT	TT	TT	TT	TT	TT	TT	TT	TT	TT	TT
AX-154326350	NA	1	12262113	NA	NA	NA	NA	NA	NA	NA	TT	TT	TT	TT	TT	CC	TT	TT	TT	TT	CC	TT	TT	TT	TT	TT	TT	TT	TT	TT	TT	TT	TT	TT	TT	TT	CC	TT	TT	TT	TT	TT	TT	TT	TT	TT	TT	TT	TT
AX-165083698	NA	1	12280897	NA	NA	NA	NA	NA	NA	NA	TT	TT	TT	TT	TT	CC	TT	TT	TT	TT	CC	TT	TT	TT	TT	TT	TT	TT	TT	TT	TT	TT	TT	TT	TT	TT	CC	TT	TT	TT	TT	TT	TT	TT	TT	TT	TT	TT	TT
AX-165100111	NA	1	12498561	NA	NA	NA	NA	NA	NA	NA	TT	TT	TT	TT	TT	NN	GG	TT	TT	GG	TT	TT	TT	GG	TT	TT	TT	TT	TT	TT	GG	GG	TT	TT	GG	TT	TT	TT	TT	GG	TT	GG	TT	TT	TT	TT	TT	GG	TT
AX-115791632	NA	1	12500668	NA	NA	NA	NA	NA	NA	NA	AA	AA	AA	AA	AA	CC	CC	AA	AA	CC	AA	AA	AA	CC	AA	AA	AA	AA	AA	AA	CC	CC	AA	AA	CC	AA	AA	AA	AA	CC	AA	CC	AA	AA	AA	AA	AA	CC	AA
AX-115784385	NA	1	12511126	NA	NA	NA	NA	NA	NA	NA	AA	AA	AA	AA	AA	GG	GG	AA	AA	GG	AA	AA	AA	GG	AA	AA	AA	AA	AA	AA	GG	GG	AA	AA	GG	AA	AA	AA	AA	GG	AA	GG	AA	AA	AA	AA	AA	GG	AA
AX-154683775	NA	1	12519146	NA	NA	NA	NA	NA	NA	NA	TT	TT	TT	TT	TT	CC	CC	TT	TT	CC	CC	TT	TT	CC	TT	TT	TT	TT	TT	TT	CC	CC	TT	TT	CC	TT	CC	TT	TT	CC	TT	CC	TT	TT	TT	TT	TT	CC	TT
AX-154368593	NA	1	12582845	NA	NA	NA	NA	NA	NA	NA	CC	CC	CC	CC	CC	TT	TT	CC	CC	TT	CC	CC	CC	TT	CC	CC	CC	CC	CC	CC	TT	TT	CC	CC	TT	CC	CC	CC	CC	TT	CC	TT	CC	CC	CC	CC	CC	TT	CC
AX-154744629	NA	1	12616592	NA	NA	NA	NA	NA	NA	NA	AA	AA	AA	AA	AA	GG	GG	AA	AA	GG	AA	AA	AA	GG	AA	AA	AA	AA	AA	AA	GG	GG	AA	AA	GG	AA	AA	AA	AA	GG	AA	GG	AA	AA	AA	AA	AA	GG	AA
AX-155548070	NA	1	12639579	NA	NA	NA	NA	NA	NA	NA	AA	AA	AA	AA	AA	GG	GG	AA	AA	GG	AA	AA	AA	GG	AA	AA	AA	AA	AA	AA	GG	GG	AA	AA	GG	AA	AA	AA	AA	GG	AA	GG	AA	AA	AA	AA	AA	GG	AA
AX-165097937	NA	1	12645540	NA	NA	NA	NA	NA	NA	NA	TT	TT	TT	TT	TT	CC	CC	TT	TT	CC	TT	TT	TT	CC	TT	TT	TT	TT	TT	TT	CC	CC	TT	TT	CC	TT	TT	TT	TT	CC	TT	CC	TT	TT	TT	TT	TT	CC	NN
AX-154708515	NA	1	12645661	NA	NA	NA	NA	NA	NA	NA	TT	TT	TT	TT	TT	CC	CC	TT	TT	CC	TT	TT	TT	CC	TT	TT	TT	TT	TT	TT	CC	CC	TT	TT	CC	TT	TT	TT	TT	CC	TT	CC	TT	TT	TT	TT	TT	CC	TT
AX-115803216	NA	1	12648776	NA	NA	NA	NA	NA	NA	NA	AA	AA	AA	AA	AA	CC	CC	AA	AA	CC	AA	AA	AA	CC	AA	AA	AA	AA	AA	AA	CC	CC	AA	AA	CC	AA	AA	AA	AA	CC	AA	CC	AA	AA	AA	AA	AA	CC	AA
AX-165085791	NA	1	12654058	NA	NA	NA	NA	NA	NA	NA	GG	GG	GG	GG	GG	AA	AA	GG	GG	AA	GG	GG	GG	AA	GG	GG	GG	GG	GG	GG	AA	AA	GG	GG	AA	GG	GG	GG	GG	AA	GG	AA	GG	GG	GG	GG	GG	AA	GG
AX-115817654	NA	1	12674834	NA	NA	NA	NA	NA	NA	NA	CC	CC	CC	CC	CC	TT	TT	CC	CC	TT	CC	CC	CC	TT	CC	CC	CC	CC	CC	CC	TT	TT	CC	CC	TT	CC	CC	CC	CC	TT	CC	TT	CC	CC	CC	CC	CC	TT	CC
AX-165101621	NA	1	12684036	NA	NA	NA	NA	NA	NA	NA	GG	GG	GG	GG	GG	TT	NN	GG	GG	TT	GG	GG	GG	TT	GG	GG	GG	GG	GG	GG	TT	TT	GG	GG	TT	GG	GG	GG	GG	TT	GG	TT	GG	GG	GG	GG	GG	TT	GG
AX-155038385	NA	1	12691118	NA	NA	NA	NA	NA	NA	NA	TT	TT	TT	TT	TT	CC	CC	TT	TT	CC	TT	TT	TT	CC	TT	TT	TT	TT	TT	TT	CC	CC	TT	TT	CC	TT	TT	TT	TT	CC	TT	CC	TT	TT	TT	TT	TT	CC	TT
AX-165094286	NA	1	12727259	NA	NA	NA	NA	NA	NA	NA	AA	AA	AA	AA	AA	TT	TT	AA	AA	TT	AA	AA	AA	TT	AA	AA	AA	AA	AA	AA	TT	TT	AA	AA	TT	AA	AA	AA	AA	TT	AA	TT	AA	AA	AA	AA	AA	TT	AA
AX-165092068	NA	1	12728842	NA	NA	NA	NA	NA	NA	NA	CC	CC	CC	CC	CC	TT	TT	CC	CC	TT	CC	CC	CC	TT	CC	CC	CC	CC	CC	CC	TT	TT	CC	CC	NN	CC	CC	CC	CC	TT	CC	TT	CC	CC	CC	CC	CC	TT	CC
AX-154776713	NA	1	12731064	NA	NA	NA	NA	NA	NA	NA	CC	CC	CC	CC	CC	AA	AA	CC	CC	AA	AA	CC	CC	AA	CC	CC	CC	CC	CC	CC	AA	AA	CC	CC	AA	CC	AA	CC	CC	AA	CC	AA	CC	CC	CC	CC	CC	AA	CC
AX-165090490	NA	1	12734137	NA	NA	NA	NA	NA	NA	NA	TT	TT	TT	TT	TT	GG	NN	TT	TT	GG	TT	TT	TT	GG	TT	TT	TT	TT	TT	TT	GG	GG	TT	TT	GG	TT	TT	TT	TT	GG	TT	GG	TT	TT	TT	TT	TT	GG	TT
AX-165097668	NA	1	12743622	NA	NA	NA	NA	NA	NA	NA	GG	GG	GG	GG	GG	AA	AA	GG	GG	AA	GG	GG	GG	AA	GG	GG	GG	GG	GG	GG	AA	AA	GG	GG	AA	GG	GG	GG	GG	AA	GG	AA	GG	GG	GG	GG	GG	AA	GG
AX-154653704	NA	1	12745365	NA	NA	NA	NA	NA	NA	NA	TT	TT	TT	TT	TT	CC	CC	TT	TT	CC	TT	TT	TT	CC	TT	TT	TT	TT	TT	TT	CC	CC	TT	TT	CC	TT	TT	TT	TT	CC	TT	CC	TT	TT	TT	TT	TT	CC	TT
AX-115828540	NA	1	12805401	NA	NA	NA	NA	NA	NA	NA	AA	AA	AA	AA	AA	AA	CC	AA	AA	CC	CC	AA	AA	CC	AA	AA	AA	AA	AA	AA	CC	CC	AA	AA	CC	AA	CC	AA	AA	CC	AA	CC	AA	AA	AA	AA	AA	CC	AA
AX-165086083	NA	1	12809419	NA	NA	NA	NA	NA	NA	NA	TT	TT	TT	TT	TT	TT	CC	TT	TT	CC	CC	TT	TT	CC	TT	TT	TT	TT	TT	TT	CC	CC	TT	TT	CC	TT	CC	TT	TT	CC	TT	CC	TT	TT	TT	TT	TT	CC	TT
AX-155268996	NA	1	12817504	NA	NA	NA	NA	NA	NA	NA	TT	TT	TT	TT	TT	TT	CC	TT	TT	CC	CC	TT	TT	CC	TT	TT	TT	TT	TT	TT	CC	CC	TT	TT	CC	TT	CC	TT	TT	CC	TT	CC	TT	TT	TT	TT	TT	CC	TT
AX-155789728	NA	1	12820098	NA	NA	NA	NA	NA	NA	NA	CC	CC	CC	CC	CC	CC	NN	CC	CC	TT	TT	CC	CC	TT	CC	CC	CC	CC	CC	CC	TT	TT	CC	CC	TT	CC	TT	CC	CC	TT	CC	TT	CC	CC	CC	CC	CC	TT	CC
AX-154900165	NA	1	12839953	NA	NA	NA	NA	NA	NA	NA	TT	TT	TT	TT	TT	TT	CC	TT	TT	CC	CC	TT	TT	CC	TT	TT	TT	TT	TT	TT	CC	CC	TT	TT	CC	TT	CC	TT	TT	CC	TT	CC	TT	TT	TT	TT	TT	CC	TT
AX-154744752	NA	1	12840012	NA	NA	NA	NA	NA	NA	NA	CC	CC	CC	CC	CC	CC	TT	CC	CC	TT	CC	CC	CC	TT	CC	CC	CC	CC	CC	CC	TT	TT	CC	CC	TT	CC	CC	CC	CC	TT	CC	TT	CC	CC	CC	CC	CC	TT	CC
AX-165082870	NA	1	12873556	NA	NA	NA	NA	NA	NA	NA	AA	AA	AA	AA	AA	AA	GG	AA	AA	GG	GG	AA	AA	GG	AA	AA	AA	AA	AA	AA	GG	GG	AA	AA	GG	AA	GG	AA	AA	GG	AA	GG	AA	AA	AA	AA	AA	GG	AA
AX-115812186	NA	1	12873713	NA	NA	NA	NA	NA	NA	NA	AA	AA	AA	AA	AA	AA	GG	AA	AA	GG	GG	AA	AA	GG	AA	AA	AA	AA	AA	AA	GG	GG	AA	AA	GG	AA	GG	AA	AA	GG	AA	GG	AA	AA	AA	AA	AA	GG	AA
AX-154735356	NA	1	12873928	NA	NA	NA	NA	NA	NA	NA	GG	GG	GG	GG	GG	GG	AA	GG	GG	AA	AA	GG	GG	AA	GG	GG	GG	GG	GG	GG	AA	AA	GG	GG	AA	GG	AA	GG	GG	AA	GG	AA	GG	GG	GG	GG	GG	AA	GG
AX-153932560	NA	1	12883149	NA	NA	NA	NA	NA	NA	NA	TT	TT	TT	TT	TT	TT	CC	TT	TT	CC	CC	TT	TT	CC	TT	TT	TT	TT	TT	TT	CC	CC	TT	TT	CC	TT	CC	TT	TT	CC	TT	CC	TT	TT	TT	TT	TT	CC	TT
AX-155565603	NA	1	12891400	NA	NA	NA	NA	NA	NA	NA	TT	TT	TT	TT	TT	TT	CC	TT	TT	CC	CC	TT	TT	CC	TT	TT	TT	TT	TT	TT	CC	CC	TT	TT	CC	TT	CC	TT	TT	CC	TT	CC	TT	TT	TT	TT	TT	CC	TT
AX-115759688	NA	1	12896053	NA	NA	NA	NA	NA	NA	NA	TT	TT	TT	TT	TT	TT	CC	TT	TT	CC	CC	TT	TT	CC	TT	TT	TT	TT	TT	TT	CC	CC	TT	TT	CC	TT	CC	TT	TT	CC	TT	CC	TT	TT	TT	TT	TT	CC	TT
AX-154494886	NA	1	12897803	NA	NA	NA	NA	NA	NA	NA	CC	CC	CC	CC	CC	CC	NN	CC	CC	TT	TT	CC	CC	TT	CC	CC	CC	CC	CC	CC	TT	TT	CC	CC	TT	CC	TT	CC	CC	TT	CC	TT	CC	CC	CC	CC	CC	TT	CC
AX-165099955	NA	1	12906070	NA	NA	NA	NA	NA	NA	NA	TT	TT	TT	TT	TT	TT	GG	TT	TT	GG	GG	TT	TT	GG	TT	TT	TT	TT	TT	TT	GG	GG	TT	TT	NN	TT	GG	TT	TT	GG	TT	GG	TT	TT	TT	TT	TT	GG	TT
AX-154069223	NA	1	12915485	NA	NA	NA	NA	NA	NA	NA	AA	AA	AA	AA	AA	AA	AA	AA	AA	AA	GG	AA	AA	AA	AA	AA	AA	AA	AA	AA	AA	AA	AA	AA	AA	AA	GG	AA	AA	AA	AA	AA	AA	AA	AA	AA	AA	AA	GG
AX-165096052	NA	1	12922124	NA	NA	NA	NA	NA	NA	NA	AA	AA	AA	AA	AA	AA	CC	AA	AA	CC	CC	AA	AA	CC	AA	AA	AA	AA	AA	AA	CC	CC	AA	AA	CC	AA	CC	AA	AA	CC	AA	CC	AA	AA	AA	AA	AA	CC	AA
AX-165102974	NA	1	12942267	NA	NA	NA	NA	NA	NA	NA	TT	TT	TT	TT	TT	TT	GG	TT	TT	GG	GG	TT	TT	GG	TT	TT	TT	TT	TT	TT	GG	GG	TT	TT	GG	TT	GG	TT	TT	GG	TT	GG	TT	TT	TT	TT	TT	GG	TT
AX-154429484	NA	1	12946700	NA	NA	NA	NA	NA	NA	NA	AA	AA	AA	AA	AA	GG	GG	AA	AA	GG	GG	AA	AA	GG	AA	AA	AA	AA	AA	AA	GG	GG	AA	AA	GG	AA	GG	AA	AA	GG	AA	GG	AA	AA	AA	AA	AA	GG	AA
AX-155740101	NA	1	12981191	NA	NA	NA	NA	NA	NA	NA	TT	TT	TT	TT	TT	TT	CC	TT	TT	CC	CC	TT	TT	CC	TT	TT	TT	TT	TT	TT	CC	CC	TT	TT	CC	TT	CC	TT	TT	CC	TT	CC	TT	TT	TT	TT	TT	CC	TT
AX-165084364	NA	1	13093150	NA	NA	NA	NA	NA	NA	NA	AA	AA	AA	AA	AA	AA	CC	AA	AA	CC	CC	AA	AA	CC	AA	AA	AA	AA	AA	AA	CC	CC	AA	AA	CC	AA	CC	AA	AA	CC	AA	CC	AA	AA	AA	AA	AA	CC	AA
AX-165097028	NA	1	13114102	NA	NA	NA	NA	NA	NA	NA	CC	CC	CC	CC	CC	CC	CC	CC	CC	NN	CC	CC	CC	TT	CC	CC	CC	CC	CC	CC	CC	CC	CC	CC	CC	CC	NN	CC	CC	CC	CC	CC	CC	CC	CC	CC	CC	CC	CC
AX-154544747	NA	1	13136473	NA	NA	NA	NA	NA	NA	NA	CC	CC	CC	CC	CC	CC	AA	CC	CC	AA	AA	CC	CC	AA	CC	CC	CC	CC	CC	CC	AA	AA	CC	CC	AA	CC	AA	CC	CC	AA	CC	AA	CC	CC	CC	CC	CC	AA	CC
AX-155741444	NA	1	13140455	NA	NA	NA	NA	NA	NA	NA	TT	TT	TT	TT	TT	TT	GG	TT	TT	GG	GG	TT	TT	GG	TT	TT	TT	TT	TT	TT	GG	GG	TT	TT	GG	TT	GG	TT	TT	GG	TT	GG	TT	TT	TT	TT	TT	GG	TT
AX-154858462	NA	1	13151050	NA	NA	NA	NA	NA	NA	NA	CC	CC	CC	CC	CC	CC	TT	CC	CC	TT	CC	CC	CC	TT	CC	CC	CC	CC	CC	CC	TT	TT	CC	CC	TT	CC	CC	CC	CC	TT	CC	NN	CC	CC	CC	CC	CC	TT	CC
AX-165093990	NA	1	13173217	NA	NA	NA	NA	NA	NA	NA	TT	TT	TT	TT	TT	CC	CC	TT	TT	CC	CC	TT	TT	CC	TT	TT	TT	TT	TT	TT	CC	CC	TT	TT	CC	TT	CC	TT	TT	CC	TT	CC	TT	TT	TT	TT	TT	CC	TT
AX-165084838	NA	1	13199378	NA	NA	NA	NA	NA	NA	NA	AA	AA	AA	AA	AA	AA	GG	AA	AA	GG	GG	AA	AA	GG	AA	AA	AA	AA	AA	AA	GG	GG	AA	AA	GG	AA	GG	AA	AA	GG	AA	GG	AA	AA	AA	AA	AA	GG	AA
AX-154073033	NA	1	13219967	NA	NA	NA	NA	NA	NA	NA	TT	TT	TT	TT	TT	TT	CC	TT	TT	CC	CC	TT	TT	CC	TT	TT	TT	TT	TT	TT	CC	CC	TT	TT	CC	TT	CC	TT	TT	CC	TT	CC	TT	TT	TT	TT	TT	CC	TT
AX-165099283	NA	1	13240921	NA	NA	NA	NA	NA	NA	NA	TT	TT	TT	TT	TT	GG	GG	TT	TT	GG	GG	TT	TT	GG	TT	TT	TT	TT	TT	TT	GG	GG	TT	TT	GG	TT	GG	TT	TT	GG	TT	GG	TT	TT	TT	TT	TT	GG	TT
AX-154111155	NA	1	13246574	NA	NA	NA	NA	NA	NA	NA	TT	TT	TT	TT	TT	CC	CC	TT	TT	CC	CC	TT	TT	CC	TT	TT	TT	TT	TT	TT	CC	CC	TT	TT	CC	TT	CC	TT	TT	CC	TT	CC	TT	TT	TT	TT	TT	CC	TT
AX-116840238	NA	1	13251323	NA	NA	NA	NA	NA	NA	NA	TT	TT	TT	TT	TT	CC	CC	TT	TT	CC	TT	TT	TT	CC	TT	TT	TT	TT	TT	TT	CC	CC	TT	TT	CC	TT	TT	TT	TT	CC	TT	CC	TT	TT	TT	TT	TT	CC	TT
AX-155490081	NA	1	13272151	NA	NA	NA	NA	NA	NA	NA	TT	TT	TT	TT	TT	CC	CC	TT	TT	CC	TT	TT	TT	CC	TT	TT	TT	TT	TT	TT	CC	CC	TT	TT	CC	TT	TT	TT	TT	CC	TT	CC	TT	TT	TT	TT	TT	CC	TT
AX-154993421	NA	1	13281942	NA	NA	NA	NA	NA	NA	NA	TT	TT	TT	TT	TT	CC	CC	TT	TT	CC	TT	TT	TT	CC	TT	TT	TT	TT	TT	TT	CC	CC	TT	TT	CC	TT	TT	TT	TT	CC	TT	CC	TT	TT	TT	TT	TT	CC	TT
AX-154081537	NA	1	13285667	NA	NA	NA	NA	NA	NA	NA	CC	CC	CC	CC	CC	TT	TT	CC	CC	TT	CC	CC	CC	TT	CC	CC	CC	CC	CC	CC	TT	TT	CC	CC	TT	CC	CC	CC	CC	TT	CC	TT	CC	CC	CC	CC	CC	TT	CC
AX-165087157	NA	1	13288256	NA	NA	NA	NA	NA	NA	NA	GG	GG	GG	GG	GG	AA	AA	GG	GG	AA	AA	GG	GG	AA	GG	GG	GG	GG	GG	GG	AA	AA	GG	GG	AA	GG	AA	GG	GG	AA	GG	AA	GG	GG	GG	GG	GG	AA	GG
AX-115780374	NA	1	13315263	NA	NA	NA	NA	NA	NA	NA	TT	TT	TT	TT	TT	CC	CC	TT	TT	CC	CC	TT	TT	CC	TT	TT	TT	TT	TT	TT	CC	CC	TT	TT	CC	TT	CC	TT	TT	CC	TT	CC	TT	TT	TT	TT	TT	CC	TT
AX-165098302	NA	1	13322749	NA	NA	NA	NA	NA	NA	NA	CC	CC	CC	CC	CC	TT	TT	CC	CC	TT	CC	CC	CC	TT	CC	CC	CC	CC	CC	CC	TT	TT	CC	CC	TT	CC	CC	CC	CC	TT	CC	TT	CC	CC	CC	CC	CC	TT	CC
AX-155760961	NA	1	13327817	NA	NA	NA	NA	NA	NA	NA	GG	GG	GG	GG	GG	AA	AA	GG	GG	AA	GG	GG	GG	AA	GG	GG	GG	GG	GG	GG	AA	AA	GG	GG	AA	GG	GG	GG	GG	AA	GG	AA	GG	GG	GG	GG	GG	AA	GG
AX-154532413	NA	1	13332600	NA	NA	NA	NA	NA	NA	NA	CC	CC	CC	CC	CC	TT	TT	CC	CC	TT	CC	CC	CC	TT	CC	CC	CC	CC	CC	CC	TT	TT	CC	CC	TT	CC	CC	CC	CC	TT	CC	TT	CC	CC	CC	CC	CC	TT	CC
AX-115763919	NA	1	13341840	NA	NA	NA	NA	NA	NA	NA	GG	NN	GG	GG	GG	TT	NN	GG	GG	TT	GG	GG	GG	TT	GG	NN	GG	GG	GG	GG	TT	TT	GG	GG	TT	GG	GG	GG	GG	TT	GG	TT	GG	GG	GG	GG	GG	TT	GG
AX-153881500	NA	1	13490262	NA	NA	NA	NA	NA	NA	NA	AA	AA	AA	AA	AA	GG	GG	AA	AA	GG	GG	AA	AA	GG	AA	AA	AA	AA	AA	AA	GG	GG	AA	AA	GG	AA	GG	AA	AA	GG	AA	GG	AA	AA	AA	AA	AA	GG	AA
AX-115857864	NA	1	13505773	NA	NA	NA	NA	NA	NA	NA	CC	CC	CC	CC	CC	CC	TT	CC	CC	TT	CC	CC	CC	TT	CC	CC	CC	CC	CC	CC	TT	TT	CC	CC	TT	CC	CC	CC	CC	TT	CC	TT	CC	CC	CC	CC	CC	TT	CC
AX-165093087	NA	1	13508873	NA	NA	NA	NA	NA	NA	NA	AA	AA	AA	AA	AA	GG	GG	AA	AA	GG	GG	AA	AA	GG	AA	AA	AA	AA	AA	AA	GG	GG	AA	AA	GG	AA	GG	AA	AA	GG	AA	GG	AA	AA	AA	AA	AA	GG	AA
AX-154037002	NA	1	13513706	NA	NA	NA	NA	NA	NA	NA	CC	CC	CC	CC	CC	CC	NN	CC	CC	TT	CC	CC	CC	TT	CC	CC	CC	CC	CC	CC	TT	TT	CC	CC	TT	CC	CC	CC	CC	TT	CC	TT	CC	CC	CC	CC	CC	TT	CC
AX-154096695	NA	1	13520317	NA	NA	NA	NA	NA	NA	NA	TT	TT	TT	TT	TT	TT	CC	TT	TT	CC	CC	TT	TT	CC	TT	TT	TT	TT	TT	TT	CC	CC	TT	TT	CC	TT	CC	TT	TT	CC	TT	CC	TT	TT	TT	TT	TT	CC	TT
AX-165085824	NA	1	13542547	NA	NA	NA	NA	NA	NA	NA	AA	AA	AA	AA	AA	NN	CC	AA	AA	CC	CC	AA	AA	CC	AA	AA	AA	AA	AA	AA	CC	CC	AA	AA	CC	AA	CC	AA	AA	CC	AA	CC	AA	AA	AA	AA	AA	CC	AA
AX-154779389	NA	1	13554885	NA	NA	NA	NA	NA	NA	NA	AA	AA	AA	AA	AA	NN	GG	AA	AA	GG	GG	AA	AA	GG	AA	AA	AA	AA	AA	AA	GG	GG	AA	AA	GG	AA	GG	AA	AA	GG	AA	GG	AA	AA	AA	AA	AA	GG	AA
AX-154995476	NA	1	13566594	NA	NA	NA	NA	NA	NA	NA	GG	GG	GG	GG	GG	AA	AA	GG	GG	AA	AA	GG	GG	AA	GG	GG	GG	GG	GG	GG	AA	AA	GG	GG	AA	GG	AA	GG	GG	AA	GG	AA	GG	GG	GG	GG	GG	AA	GG
AX-115787597	NA	1	13570129	NA	NA	NA	NA	NA	NA	NA	TT	TT	TT	TT	TT	CC	CC	TT	TT	CC	TT	TT	TT	CC	TT	TT	TT	TT	TT	TT	CC	CC	TT	TT	CC	TT	TT	TT	TT	CC	TT	CC	TT	TT	TT	TT	TT	CC	TT
AX-156169253	NA	1	13707124	NA	NA	NA	NA	NA	NA	NA	CC	CC	CC	CC	CC	CC	TT	CC	CC	TT	CC	CC	CC	TT	CC	CC	CC	CC	CC	CC	TT	TT	CC	CC	TT	CC	CC	CC	CC	TT	CC	TT	CC	CC	CC	CC	CC	TT	CC
AX-115825667	NA	1	13786567	NA	NA	NA	NA	NA	NA	NA	AA	AA	AA	AA	AA	CC	CC	AA	AA	CC	AA	AA	AA	CC	AA	AA	AA	AA	AA	AA	CC	CC	AA	AA	CC	AA	AA	AA	AA	CC	AA	CC	AA	AA	AA	AA	AA	CC	AA
AX-165100945	NA	1	13789874	NA	NA	NA	NA	NA	NA	NA	GG	GG	GG	GG	GG	NN	NN	GG	GG	NN	GG	GG	GG	AA	GG	GG	GG	GG	GG	GG	AA	AA	GG	GG	AA	GG	GG	GG	GG	AA	GG	AA	GG	GG	GG	GG	GG	AA	GG
AX-165094751	NA	1	13796351	NA	NA	NA	NA	NA	NA	NA	GG	GG	GG	GG	GG	AA	AA	GG	GG	AA	GG	GG	GG	AA	GG	GG	GG	GG	GG	GG	AA	AA	GG	GG	AA	GG	GG	GG	GG	AA	GG	AA	GG	GG	GG	GG	GG	AA	GG
AX-165085999	NA	1	13800361	NA	NA	NA	NA	NA	NA	NA	TT	TT	TT	TT	TT	CC	CC	TT	TT	CC	TT	TT	TT	CC	TT	TT	TT	TT	TT	TT	CC	CC	TT	TT	CC	TT	TT	TT	TT	CC	TT	CC	TT	TT	TT	TT	TT	CC	TT
AX-154637399	NA	1	13809801	NA	NA	NA	NA	NA	NA	NA	GG	GG	GG	GG	GG	AA	AA	GG	GG	AA	AA	GG	GG	AA	GG	GG	GG	GG	GG	GG	AA	AA	GG	GG	AA	GG	AA	GG	GG	AA	GG	AA	GG	GG	GG	GG	GG	AA	GG
AX-165100428	NA	1	13815933	NA	NA	NA	NA	NA	NA	NA	TT	TT	TT	TT	TT	CC	CC	TT	TT	CC	CC	TT	TT	CC	TT	TT	TT	TT	TT	TT	CC	CC	TT	TT	CC	TT	CC	TT	TT	CC	TT	CC	TT	TT	TT	TT	TT	CC	TT
AX-154545033	NA	1	13892155	NA	NA	NA	NA	NA	NA	NA	AA	AA	AA	AA	AA	GG	GG	AA	AA	GG	GG	AA	AA	GG	AA	AA	AA	AA	AA	AA	GG	GG	AA	AA	GG	AA	GG	AA	AA	GG	AA	GG	AA	AA	AA	AA	AA	GG	AA
AX-165085891	NA	1	13899625	NA	NA	NA	NA	NA	NA	NA	GG	GG	GG	GG	GG	AA	AA	GG	GG	AA	AA	GG	GG	AA	GG	GG	GG	GG	GG	GG	AA	AA	GG	GG	AA	GG	AA	GG	GG	AA	GG	AA	GG	GG	GG	GG	GG	AA	GG
AX-154233224	NA	1	13903157	NA	NA	NA	NA	NA	NA	NA	CC	CC	CC	CC	CC	TT	TT	CC	CC	TT	CC	CC	CC	TT	CC	CC	CC	CC	CC	CC	TT	TT	CC	CC	TT	CC	CC	CC	CC	TT	CC	TT	CC	CC	CC	CC	CC	TT	CC
AX-165098352	NA	1	13903254	NA	NA	NA	NA	NA	NA	NA	GG	GG	GG	GG	GG	TT	TT	GG	GG	NN	GG	GG	GG	TT	GG	GG	GG	GG	GG	GG	TT	TT	GG	GG	TT	GG	GG	GG	GG	TT	GG	TT	GG	GG	GG	GG	GG	TT	GG
AX-154745483	NA	1	13903365	NA	NA	NA	NA	NA	NA	NA	TT	TT	TT	TT	TT	CC	CC	TT	TT	CC	TT	TT	TT	CC	TT	TT	TT	TT	TT	TT	CC	CC	TT	TT	CC	TT	TT	TT	TT	CC	TT	CC	TT	TT	TT	TT	TT	CC	TT
AX-155366147	NA	1	13914629	NA	NA	NA	NA	NA	NA	NA	TT	TT	TT	TT	TT	GG	NN	TT	TT	NN	TT	TT	TT	GG	TT	TT	TT	TT	TT	TT	GG	GG	TT	TT	GG	TT	TT	TT	TT	GG	TT	NN	TT	TT	TT	TT	TT	GG	TT
AX-115855633	NA	1	13942003	NA	NA	NA	NA	NA	NA	NA	AA	AA	AA	AA	AA	GG	GG	AA	AA	GG	GG	AA	AA	GG	AA	AA	AA	AA	AA	AA	GG	GG	AA	AA	GG	AA	GG	AA	AA	GG	AA	GG	AA	AA	AA	AA	AA	GG	AA
AX-155232568	NA	1	13977972	NA	NA	NA	NA	NA	NA	NA	AA	AA	AA	AA	AA	AA	GG	AA	AA	GG	GG	AA	AA	GG	AA	AA	AA	AA	AA	AA	GG	GG	AA	AA	GG	AA	GG	AA	AA	GG	AA	GG	AA	AA	AA	AA	AA	GG	AA
AX-115865673	NA	1	13982909	NA	NA	NA	NA	NA	NA	NA	CC	CC	CC	CC	CC	CC	TT	CC	CC	TT	CC	CC	CC	TT	CC	CC	CC	CC	CC	CC	TT	TT	CC	CC	TT	CC	CC	CC	CC	TT	CC	TT	CC	CC	CC	CC	CC	TT	CC
AX-155269044	NA	1	13988902	NA	NA	NA	NA	NA	NA	NA	TT	TT	TT	TT	TT	TT	GG	TT	TT	GG	TT	TT	TT	GG	TT	TT	TT	TT	TT	TT	GG	GG	TT	TT	GG	TT	TT	TT	TT	GG	TT	GG	TT	TT	TT	TT	TT	GG	TT
AX-165086318	NA	1	14018273	NA	NA	NA	NA	NA	NA	NA	TT	TT	TT	TT	TT	NN	CC	TT	TT	CC	CC	TT	TT	CC	TT	TT	TT	TT	TT	TT	CC	CC	TT	TT	CC	TT	CC	TT	TT	CC	TT	CC	TT	TT	TT	TT	TT	CC	TT
AX-165103460	NA	1	14036469	NA	NA	NA	NA	NA	NA	NA	CC	CC	CC	CC	CC	CC	NN	CC	CC	AA	AA	CC	CC	AA	CC	CC	CC	CC	CC	CC	AA	AA	CC	CC	AA	CC	AA	CC	CC	AA	CC	AA	CC	CC	CC	CC	CC	AA	CC
AX-154408397	NA	1	14048596	NA	NA	NA	NA	NA	NA	NA	AA	AA	AA	AA	AA	AA	GG	AA	AA	GG	AA	AA	AA	GG	AA	AA	AA	AA	AA	AA	GG	GG	AA	AA	GG	AA	AA	AA	AA	GG	AA	GG	AA	AA	AA	AA	AA	GG	AA
AX-165095207	NA	1	14054868	NA	NA	NA	NA	NA	NA	NA	AA	AA	AA	AA	AA	CC	CC	AA	AA	CC	CC	AA	AA	CC	AA	AA	AA	AA	AA	AA	CC	CC	AA	AA	CC	AA	CC	AA	AA	CC	AA	CC	AA	AA	AA	AA	AA	CC	AA
AX-95933975	NA	1	14063826	NA	NA	NA	NA	NA	NA	NA	AA	AA	AA	AA	AA	GG	GG	AA	AA	GG	GG	AA	AA	GG	AA	AA	AA	AA	AA	AA	GG	GG	AA	AA	GG	AA	GG	AA	AA	GG	AA	GG	AA	AA	AA	AA	AA	GG	AA
AX-115788864	NA	1	14078936	NA	NA	NA	NA	NA	NA	NA	GG	GG	GG	GG	GG	NN	TT	GG	GG	TT	GG	GG	GG	TT	GG	GG	GG	GG	GG	GG	TT	TT	GG	GG	TT	GG	GG	GG	GG	TT	GG	TT	GG	GG	GG	GG	GG	TT	GG
AX-154672620	NA	1	14080327	NA	NA	NA	NA	NA	NA	NA	GG	GG	GG	GG	GG	GG	TT	GG	GG	TT	GG	GG	GG	TT	GG	GG	GG	GG	GG	GG	TT	TT	GG	GG	TT	GG	GG	GG	GG	TT	GG	TT	GG	GG	GG	GG	GG	TT	GG
AX-155271081	NA	1	14098444	NA	NA	NA	NA	NA	NA	NA	AA	AA	AA	AA	AA	AA	GG	AA	AA	GG	AA	AA	AA	GG	AA	AA	AA	AA	AA	AA	GG	GG	AA	AA	GG	AA	AA	AA	AA	GG	AA	GG	AA	AA	AA	AA	AA	GG	AA
AX-154736796	NA	1	14107921	NA	NA	NA	NA	NA	NA	NA	GG	GG	GG	GG	GG	GG	NN	GG	GG	AA	GG	GG	GG	AA	GG	GG	GG	GG	GG	GG	AA	AA	GG	GG	AA	GG	GG	GG	GG	AA	GG	AA	GG	GG	GG	GG	GG	AA	GG
AX-95919145	NA	1	14117027	NA	NA	NA	NA	NA	NA	NA	TT	TT	TT	TT	TT	CC	CC	TT	TT	CC	CC	TT	TT	CC	TT	TT	TT	TT	TT	TT	CC	CC	TT	TT	CC	TT	CC	TT	TT	CC	TT	CC	TT	TT	TT	TT	TT	CC	TT
AX-165103635	NA	1	14123213	NA	NA	NA	NA	NA	NA	NA	CC	CC	CC	CC	CC	NN	GG	CC	CC	GG	CC	CC	CC	GG	CC	CC	CC	CC	CC	CC	GG	GG	CC	CC	GG	CC	CC	CC	CC	GG	CC	GG	CC	CC	CC	CC	CC	GG	CC
AX-115846803	NA	1	14311624	NA	NA	NA	NA	NA	NA	NA	CC	CC	CC	CC	CC	CC	TT	CC	CC	TT	TT	CC	CC	TT	CC	CC	CC	CC	CC	CC	TT	TT	CC	CC	TT	CC	TT	CC	CC	TT	CC	NN	CC	CC	CC	CC	CC	TT	CC
AX-153985958	NA	1	14328715	NA	NA	NA	NA	NA	NA	NA	GG	GG	GG	GG	GG	AA	AA	GG	GG	AA	GG	GG	GG	AA	GG	GG	GG	GG	GG	GG	AA	AA	GG	GG	AA	GG	GG	GG	GG	AA	GG	AA	GG	GG	GG	GG	GG	AA	GG
AX-115819661	NA	1	14330830	NA	NA	NA	NA	NA	NA	NA	AA	AA	AA	AA	AA	AA	GG	AA	AA	GG	AA	AA	AA	GG	AA	AA	AA	AA	AA	AA	GG	GG	AA	AA	GG	AA	AA	AA	AA	GG	AA	GG	AA	AA	AA	AA	AA	GG	AA
AX-155581527	NA	1	14339346	NA	NA	NA	NA	NA	NA	NA	CC	CC	CC	CC	CC	TT	NN	CC	CC	TT	CC	CC	CC	TT	CC	CC	CC	CC	CC	CC	TT	TT	CC	CC	TT	CC	CC	CC	CC	TT	CC	TT	CC	CC	CC	CC	CC	TT	CC
AX-165104433	NA	1	14339728	NA	NA	NA	NA	NA	NA	NA	AA	AA	AA	AA	AA	GG	GG	AA	AA	GG	GG	AA	AA	GG	AA	AA	AA	AA	AA	AA	GG	GG	AA	AA	GG	AA	GG	AA	AA	GG	AA	GG	AA	AA	AA	AA	AA	GG	AA
AX-153998434	NA	1	14340385	NA	NA	NA	NA	NA	NA	NA	AA	AA	AA	AA	AA	AA	GG	AA	AA	GG	AA	AA	AA	GG	AA	AA	AA	AA	AA	AA	GG	GG	AA	AA	GG	AA	AA	AA	AA	GG	AA	GG	AA	AA	AA	AA	AA	GG	AA
AX-155656146	NA	1	14357509	NA	NA	NA	NA	NA	NA	NA	CC	CC	CC	CC	CC	TT	TT	CC	CC	TT	CC	CC	CC	TT	CC	CC	CC	CC	CC	CC	TT	TT	CC	CC	TT	CC	CC	CC	CC	TT	CC	TT	CC	CC	CC	CC	CC	TT	CC
AX-165086088	NA	1	14360824	NA	NA	NA	NA	NA	NA	NA	TT	TT	TT	TT	TT	GG	GG	TT	TT	GG	TT	TT	TT	GG	TT	TT	TT	TT	TT	TT	GG	GG	TT	TT	GG	TT	TT	TT	TT	GG	TT	GG	TT	TT	TT	TT	TT	GG	TT
AX-123178921	NA	1	14396122	NA	NA	NA	NA	NA	NA	NA	AA	AA	AA	AA	AA	AA	TT	AA	AA	TT	AA	AA	AA	TT	AA	AA	AA	AA	AA	AA	TT	TT	AA	AA	TT	AA	AA	AA	AA	TT	AA	TT	AA	AA	AA	AA	AA	TT	AA
AX-154235414	NA	1	14415841	NA	NA	NA	NA	NA	NA	NA	CC	CC	CC	CC	CC	TT	TT	CC	CC	TT	CC	CC	CC	TT	CC	CC	CC	CC	CC	CC	TT	TT	CC	CC	TT	CC	CC	CC	CC	TT	CC	TT	CC	CC	CC	CC	CC	TT	CC
AX-154390541	NA	1	14427513	NA	NA	NA	NA	NA	NA	NA	GG	GG	GG	GG	GG	TT	TT	GG	GG	TT	GG	GG	GG	TT	GG	GG	GG	GG	GG	GG	TT	TT	GG	GG	TT	GG	GG	GG	GG	TT	GG	TT	GG	GG	GG	GG	GG	TT	GG
AX-165097492	NA	1	14430226	NA	NA	NA	NA	NA	NA	NA	TT	TT	TT	TT	TT	TT	CC	TT	TT	CC	TT	TT	TT	CC	TT	TT	TT	TT	TT	TT	CC	CC	TT	TT	CC	TT	TT	TT	TT	CC	TT	CC	TT	TT	TT	TT	TT	CC	TT
AX-116845719	NA	1	14446753	NA	NA	NA	NA	NA	NA	NA	GG	GG	GG	GG	GG	NN	TT	GG	GG	TT	GG	GG	GG	TT	GG	GG	GG	GG	GG	GG	TT	TT	GG	GG	TT	GG	GG	GG	GG	TT	GG	TT	GG	GG	GG	GG	GG	TT	GG
AX-115826031	NA	1	14449290	NA	NA	NA	NA	NA	NA	NA	GG	GG	GG	GG	GG	GG	NN	GG	GG	AA	GG	GG	GG	AA	GG	GG	GG	GG	GG	GG	AA	AA	GG	GG	AA	GG	GG	GG	GG	AA	GG	AA	GG	GG	GG	GG	GG	AA	GG
AX-165093544	NA	1	14449628	NA	NA	NA	NA	NA	NA	NA	CC	CC	CC	CC	CC	CC	TT	CC	CC	TT	CC	CC	CC	TT	CC	CC	CC	CC	CC	CC	TT	TT	CC	CC	TT	CC	CC	CC	CC	TT	CC	TT	CC	CC	CC	CC	CC	TT	CC
AX-165084593	NA	1	14451514	NA	NA	NA	NA	NA	NA	NA	CC	CC	CC	CC	CC	TT	TT	CC	CC	TT	TT	CC	CC	TT	CC	CC	CC	CC	CC	CC	TT	TT	CC	CC	TT	CC	TT	CC	CC	TT	CC	TT	CC	CC	CC	CC	CC	TT	CC
AX-115748805	NA	1	14451656	NA	NA	NA	NA	NA	NA	NA	CC	CC	CC	CC	CC	CC	TT	CC	CC	TT	CC	CC	CC	TT	CC	CC	CC	CC	CC	CC	TT	TT	CC	CC	TT	CC	CC	CC	CC	TT	CC	TT	CC	CC	CC	CC	CC	TT	CC
AX-155724262	NA	1	14451764	NA	NA	NA	NA	NA	NA	NA	GG	GG	GG	GG	GG	GG	NN	GG	GG	AA	GG	GG	GG	AA	GG	GG	GG	GG	GG	GG	AA	AA	GG	GG	AA	GG	GG	GG	GG	AA	GG	AA	GG	GG	GG	GG	GG	AA	GG
AX-165098811	NA	1	14459521	NA	NA	NA	NA	NA	NA	NA	TT	TT	TT	TT	TT	TT	CC	TT	TT	CC	CC	TT	TT	CC	TT	TT	TT	TT	TT	TT	CC	CC	TT	TT	CC	TT	CC	TT	TT	CC	TT	CC	TT	TT	TT	TT	TT	CC	TT
AX-115740026	NA	1	14471802	NA	NA	NA	NA	NA	NA	NA	AA	AA	AA	AA	AA	NN	GG	AA	AA	GG	AA	AA	AA	GG	AA	AA	AA	AA	AA	AA	GG	GG	AA	AA	GG	AA	AA	AA	AA	GG	AA	GG	AA	AA	AA	AA	AA	GG	AA
AX-154947384	NA	1	14486519	NA	NA	NA	NA	NA	NA	NA	AA	AA	AA	AA	AA	GG	GG	AA	AA	GG	AA	AA	AA	GG	AA	AA	AA	AA	AA	AA	GG	GG	AA	AA	GG	AA	AA	AA	AA	GG	AA	GG	AA	AA	AA	AA	AA	GG	AA
AX-165092560	NA	1	14517221	NA	NA	NA	NA	NA	NA	NA	TT	TT	TT	TT	TT	NN	CC	TT	TT	CC	CC	TT	TT	CC	TT	TT	TT	TT	TT	TT	CC	CC	TT	TT	CC	TT	CC	TT	TT	CC	TT	CC	TT	TT	TT	TT	TT	CC	TT
AX-154709429	NA	1	14528255	NA	NA	NA	NA	NA	NA	NA	GG	GG	GG	GG	GG	NN	TT	GG	GG	TT	GG	GG	GG	TT	GG	GG	GG	GG	GG	GG	TT	TT	GG	GG	TT	GG	GG	GG	GG	TT	GG	TT	GG	GG	GG	GG	GG	TT	GG
AX-165087919	NA	1	14546418	NA	NA	NA	NA	NA	NA	NA	AA	AA	AA	AA	AA	GG	GG	AA	AA	GG	GG	AA	AA	GG	AA	AA	AA	AA	AA	AA	GG	GG	AA	AA	GG	AA	GG	AA	AA	GG	AA	GG	AA	AA	AA	AA	AA	GG	AA
AX-154468587	NA	1	14601148	NA	NA	NA	NA	NA	NA	NA	CC	CC	CC	CC	CC	CC	NN	CC	CC	AA	CC	CC	CC	AA	CC	CC	CC	CC	CC	CC	AA	AA	CC	CC	AA	CC	CC	CC	CC	AA	CC	AA	CC	CC	CC	CC	CC	AA	CC
AX-115843948	NA	1	14616540	NA	NA	NA	NA	NA	NA	NA	TT	TT	TT	TT	TT	TT	CC	TT	TT	NN	CC	TT	TT	CC	TT	TT	TT	TT	TT	TT	CC	CC	TT	TT	CC	TT	CC	TT	TT	CC	TT	CC	TT	TT	TT	TT	TT	CC	TT
AX-95917323	NA	1	14621766	NA	NA	NA	NA	NA	NA	NA	CC	CC	CC	CC	CC	TT	TT	CC	CC	TT	TT	CC	CC	TT	CC	CC	CC	CC	CC	CC	TT	TT	CC	CC	TT	CC	TT	CC	CC	TT	CC	TT	CC	CC	CC	CC	CC	TT	CC
AX-115783474	NA	1	14675537	NA	NA	NA	NA	NA	NA	NA	GG	GG	GG	GG	GG	AA	AA	GG	GG	AA	GG	GG	GG	AA	GG	GG	GG	GG	GG	GG	AA	AA	GG	GG	AA	GG	GG	GG	GG	AA	GG	AA	GG	GG	GG	GG	GG	AA	GG
AX-95919380	NA	1	14679461	NA	NA	NA	NA	NA	NA	NA	TT	TT	TT	TT	TT	CC	CC	TT	TT	CC	TT	TT	TT	CC	TT	TT	TT	TT	TT	TT	CC	CC	TT	TT	CC	TT	TT	TT	TT	CC	TT	CC	TT	TT	TT	TT	TT	CC	TT
AX-165098828	NA	1	14742859	NA	NA	NA	NA	NA	NA	NA	GG	GG	GG	GG	GG	GG	AA	GG	GG	AA	AA	GG	GG	AA	GG	GG	GG	GG	GG	GG	AA	AA	GG	GG	AA	GG	AA	GG	GG	AA	GG	AA	GG	GG	GG	GG	GG	AA	GG
AX-115805405	NA	1	14743726	NA	NA	NA	NA	NA	NA	NA	TT	TT	TT	TT	TT	TT	GG	TT	TT	GG	TT	TT	TT	GG	TT	TT	TT	TT	TT	TT	GG	GG	TT	TT	GG	TT	TT	TT	TT	GG	TT	GG	TT	TT	TT	TT	TT	GG	TT
AX-153940305	NA	1	14758130	NA	NA	NA	NA	NA	NA	NA	AA	AA	AA	AA	AA	AA	GG	AA	AA	GG	AA	AA	AA	GG	AA	AA	AA	AA	AA	AA	GG	GG	AA	AA	GG	AA	AA	AA	AA	GG	AA	GG	AA	AA	AA	AA	AA	GG	AA
AX-155232177	NA	1	14760429	NA	NA	NA	NA	NA	NA	NA	CC	CC	CC	CC	CC	CC	TT	CC	CC	TT	TT	CC	CC	TT	CC	CC	CC	CC	CC	CC	TT	TT	CC	CC	TT	CC	TT	CC	CC	TT	CC	TT	CC	CC	CC	CC	CC	TT	CC
AX-165094420	NA	1	14797081	NA	NA	NA	NA	NA	NA	NA	CC	CC	CC	CC	CC	TT	TT	CC	CC	TT	TT	CC	CC	TT	CC	CC	CC	CC	CC	CC	TT	TT	CC	CC	TT	CC	TT	CC	CC	TT	CC	TT	CC	CC	CC	CC	CC	TT	CC
AX-165102354	NA	1	14807795	NA	NA	NA	NA	NA	NA	NA	GG	GG	GG	GG	GG	AA	AA	GG	GG	AA	AA	GG	GG	AA	GG	GG	GG	GG	GG	GG	AA	AA	GG	GG	AA	NN	AA	GG	GG	AA	GG	AA	GG	GG	GG	GG	GG	AA	GG
AX-123147104	NA	1	14819040	NA	NA	NA	NA	NA	NA	NA	GG	GG	GG	GG	GG	AA	AA	GG	GG	AA	AA	GG	GG	AA	GG	GG	GG	GG	GG	GG	NN	AA	GG	GG	AA	GG	AA	GG	GG	AA	GG	AA	GG	GG	GG	GG	GG	AA	GG
AX-155941621	NA	1	14825748	NA	NA	NA	NA	NA	NA	NA	TT	TT	TT	TT	TT	CC	CC	TT	TT	CC	CC	TT	TT	CC	TT	TT	TT	TT	TT	TT	CC	CC	TT	TT	CC	TT	CC	TT	TT	CC	TT	CC	TT	TT	TT	TT	TT	CC	TT
AX-154932905	NA	1	14832830	NA	NA	NA	NA	NA	NA	NA	TT	TT	TT	TT	TT	CC	CC	TT	TT	CC	CC	TT	TT	CC	TT	TT	TT	TT	TT	TT	CC	CC	TT	TT	CC	TT	CC	TT	TT	CC	TT	CC	TT	TT	TT	TT	TT	CC	TT
AX-165086273	NA	1	14857587	NA	NA	NA	NA	NA	NA	NA	TT	TT	TT	TT	TT	CC	CC	TT	TT	CC	CC	TT	TT	CC	TT	TT	TT	TT	TT	TT	CC	CC	TT	TT	CC	TT	CC	TT	TT	CC	TT	CC	TT	TT	TT	TT	TT	CC	TT
AX-165094593	NA	1	14927978	NA	NA	NA	NA	NA	NA	NA	TT	TT	TT	TT	TT	GG	GG	TT	TT	GG	TT	TT	TT	GG	TT	TT	TT	TT	TT	TT	GG	GG	TT	TT	GG	TT	TT	TT	TT	GG	TT	GG	TT	TT	TT	TT	TT	GG	TT
AX-154276124	NA	1	14993246	NA	NA	NA	NA	NA	NA	NA	AA	AA	AA	AA	AA	AA	GG	AA	AA	GG	AA	AA	AA	GG	AA	AA	AA	AA	AA	AA	GG	GG	AA	AA	GG	AA	AA	AA	AA	GG	AA	GG	AA	AA	AA	AA	AA	GG	AA
AX-154225336	NA	1	14995188	NA	NA	NA	NA	NA	NA	NA	CC	CC	CC	CC	CC	CC	NN	CC	CC	TT	CC	CC	CC	TT	CC	CC	CC	CC	CC	CC	TT	TT	CC	CC	TT	CC	CC	CC	CC	TT	CC	TT	CC	CC	CC	CC	CC	TT	CC
AX-116836916	NA	1	14997261	NA	NA	NA	NA	NA	NA	NA	CC	CC	CC	CC	CC	CC	TT	CC	CC	TT	CC	CC	CC	TT	CC	CC	CC	CC	CC	CC	TT	TT	CC	CC	TT	CC	CC	CC	CC	TT	CC	TT	CC	CC	CC	CC	CC	TT	CC
AX-115737557	NA	1	14998203	NA	NA	NA	NA	NA	NA	NA	TT	TT	TT	TT	TT	TT	GG	TT	TT	GG	TT	TT	TT	GG	TT	TT	TT	TT	TT	TT	GG	GG	TT	TT	GG	TT	TT	TT	TT	GG	TT	GG	TT	TT	TT	TT	TT	GG	NN
AX-154088568	NA	1	15003043	NA	NA	NA	NA	NA	NA	NA	CC	CC	CC	CC	CC	CC	CC	CC	AA	CC	CC	CC	CC	CC	CC	CC	CC	CC	CC	CC	CC	CC	CC	CC	CC	CC	CC	CC	CC	CC	CC	CC	CC	AA	CC	CC	CC	CC	CC
AX-154276251	NA	1	15014258	NA	NA	NA	NA	NA	NA	NA	CC	CC	CC	CC	CC	CC	TT	CC	CC	TT	CC	CC	CC	TT	CC	CC	CC	CC	CC	CC	TT	TT	CC	CC	TT	CC	CC	CC	CC	TT	CC	TT	CC	CC	CC	CC	CC	TT	CC
AX-154427722	NA	1	15019935	NA	NA	NA	NA	NA	NA	NA	TT	TT	TT	TT	TT	TT	CC	TT	TT	CC	CC	TT	TT	CC	TT	TT	TT	TT	TT	TT	CC	CC	TT	TT	CC	TT	CC	TT	TT	CC	TT	CC	TT	TT	TT	TT	TT	CC	TT
AX-165087517	NA	1	15131126	NA	NA	NA	NA	NA	NA	NA	TT	TT	TT	TT	TT	TT	CC	TT	TT	CC	CC	TT	TT	CC	TT	TT	TT	TT	TT	TT	CC	CC	TT	TT	CC	TT	CC	TT	TT	CC	TT	CC	TT	TT	TT	TT	TT	CC	TT
AX-154893419	NA	1	15149966	NA	NA	NA	NA	NA	NA	NA	AA	AA	AA	AA	AA	AA	GG	AA	AA	GG	AA	AA	AA	GG	AA	AA	AA	AA	AA	AA	GG	GG	AA	AA	GG	AA	AA	AA	AA	GG	AA	GG	AA	AA	AA	AA	AA	GG	AA
AX-123178924	NA	1	15181651	NA	NA	NA	NA	NA	NA	NA	CC	CC	CC	CC	CC	CC	AA	CC	CC	AA	AA	CC	CC	AA	CC	CC	CC	CC	CC	CC	AA	AA	CC	CC	AA	CC	AA	CC	CC	AA	CC	AA	CC	CC	CC	CC	CC	AA	CC
AX-154409547	NA	1	15194266	NA	NA	NA	NA	NA	NA	NA	CC	CC	CC	CC	CC	CC	TT	CC	CC	TT	CC	CC	CC	TT	CC	CC	CC	CC	CC	CC	TT	TT	CC	CC	TT	CC	CC	CC	CC	TT	CC	TT	CC	CC	CC	CC	CC	TT	CC
AX-155798253	NA	1	15222948	NA	NA	NA	NA	NA	NA	NA	CC	CC	CC	CC	CC	TT	TT	CC	CC	TT	CC	CC	CC	TT	CC	CC	CC	CC	CC	CC	TT	TT	CC	CC	TT	CC	CC	CC	CC	TT	CC	TT	CC	CC	CC	CC	CC	TT	CC
AX-165089842	NA	1	15283051	NA	NA	NA	NA	NA	NA	NA	TT	TT	TT	TT	TT	GG	GG	TT	TT	GG	TT	TT	TT	GG	TT	TT	TT	TT	TT	TT	GG	GG	TT	TT	GG	TT	TT	TT	TT	GG	TT	GG	TT	TT	TT	TT	TT	GG	TT
AX-156140681	NA	1	15288426	NA	NA	NA	NA	NA	NA	NA	GG	GG	GG	GG	GG	TT	TT	GG	GG	TT	GG	GG	GG	TT	GG	GG	GG	GG	GG	GG	TT	TT	GG	GG	TT	GG	GG	GG	GG	TT	GG	TT	GG	GG	GG	GG	GG	TT	GG
AX-154652417	NA	1	15294295	NA	NA	NA	NA	NA	NA	NA	AA	AA	AA	AA	AA	GG	GG	NN	NN	GG	AA	AA	AA	GG	AA	AA	AA	AA	AA	AA	GG	GG	AA	AA	GG	AA	AA	AA	AA	GG	AA	GG	AA	AA	AA	AA	AA	GG	AA
AX-154607938	NA	1	15326319	NA	NA	NA	NA	NA	NA	NA	AA	AA	AA	AA	AA	GG	GG	AA	AA	GG	AA	AA	AA	GG	AA	AA	AA	AA	AA	AA	GG	GG	AA	AA	GG	AA	AA	AA	AA	GG	AA	GG	AA	AA	AA	AA	AA	GG	AA
AX-155073833	NA	1	15337471	NA	NA	NA	NA	NA	NA	NA	CC	CC	CC	CC	CC	AA	AA	CC	CC	AA	CC	CC	CC	AA	CC	CC	CC	CC	CC	CC	AA	AA	CC	CC	AA	CC	CC	CC	CC	AA	CC	AA	CC	CC	CC	CC	CC	AA	CC
AX-154194498	NA	1	15346507	NA	NA	NA	NA	NA	NA	NA	GG	GG	GG	GG	GG	AA	AA	GG	GG	AA	GG	GG	GG	AA	GG	GG	GG	GG	GG	GG	AA	AA	GG	GG	AA	GG	GG	GG	GG	AA	GG	AA	GG	GG	GG	GG	GG	AA	GG
AX-165091491	NA	1	15346578	NA	NA	NA	NA	NA	NA	NA	GG	GG	GG	GG	GG	AA	AA	GG	GG	NN	GG	GG	GG	AA	GG	GG	GG	GG	GG	GG	AA	AA	GG	GG	AA	GG	GG	GG	GG	AA	GG	AA	GG	GG	GG	GG	GG	AA	GG
AX-155742508	NA	1	15395523	NA	NA	NA	NA	NA	NA	NA	GG	GG	GG	GG	GG	AA	AA	GG	GG	AA	AA	GG	GG	AA	GG	GG	GG	GG	GG	GG	AA	AA	GG	GG	AA	GG	AA	GG	GG	AA	GG	AA	GG	GG	GG	GG	GG	AA	GG
AX-154841417	NA	1	15408481	NA	NA	NA	NA	NA	NA	NA	TT	TT	TT	TT	TT	TT	TT	TT	TT	TT	TT	TT	TT	TT	TT	TT	TT	TT	TT	TT	TT	TT	TT	TT	TT	TT	CC	TT	TT	TT	TT	TT	TT	TT	TT	TT	TT	TT	TT
AX-115768556	NA	1	15419252	NA	NA	NA	NA	NA	NA	NA	TT	TT	TT	TT	TT	TT	TT	TT	TT	TT	CC	TT	TT	TT	TT	TT	TT	TT	TT	TT	TT	TT	TT	TT	TT	TT	CC	TT	TT	TT	TT	TT	TT	TT	TT	TT	TT	TT	TT
AX-165101400	NA	1	15420322	NA	NA	NA	NA	NA	NA	NA	AA	AA	AA	AA	AA	GG	AA	AA	AA	AA	GG	AA	AA	AA	AA	AA	AA	AA	AA	AA	AA	AA	AA	AA	AA	AA	GG	AA	AA	AA	AA	AA	AA	AA	AA	AA	AA	AA	AA
AX-165103333	NA	1	15515067	NA	NA	NA	NA	NA	NA	NA	AA	AA	AA	AA	AA	GG	AA	AA	AA	AA	GG	AA	AA	AA	AA	AA	AA	AA	AA	AA	AA	AA	AA	AA	AA	AA	GG	AA	AA	AA	AA	AA	AA	AA	AA	AA	AA	AA	AA
AX-165086924	NA	1	15806152	NA	NA	NA	NA	NA	NA	NA	CC	CC	CC	CC	CC	TT	CC	CC	CC	CC	TT	CC	CC	CC	CC	CC	CC	CC	CC	CC	CC	CC	CC	CC	CC	CC	TT	CC	CC	CC	CC	CC	CC	CC	CC	CC	CC	CC	CC
AX-115815680	NA	1	15823921	NA	NA	NA	NA	NA	NA	NA	AA	AA	AA	AA	AA	AA	AA	AA	AA	AA	GG	AA	AA	AA	AA	AA	AA	AA	AA	AA	AA	AA	AA	AA	AA	AA	GG	AA	AA	AA	AA	AA	AA	AA	AA	AA	AA	AA	AA
AX-155478419	NA	1	15880989	NA	NA	NA	NA	NA	NA	NA	TT	TT	TT	TT	TT	CC	TT	TT	TT	TT	CC	TT	TT	TT	TT	TT	TT	TT	TT	TT	TT	TT	TT	TT	TT	TT	CC	TT	TT	TT	TT	TT	TT	TT	TT	TT	TT	TT	TT
AX-154812399	NA	1	15883941	NA	NA	NA	NA	NA	NA	NA	TT	TT	TT	TT	TT	TT	TT	TT	TT	TT	CC	TT	TT	TT	TT	TT	TT	TT	TT	TT	TT	TT	TT	TT	TT	TT	CC	TT	TT	TT	TT	TT	TT	TT	TT	TT	TT	TT	TT
AX-165090735	NA	1	15934535	NA	NA	NA	NA	NA	NA	NA	GG	GG	GG	GG	GG	GG	GG	GG	GG	GG	AA	GG	GG	GG	GG	GG	GG	GG	GG	GG	GG	GG	GG	GG	GG	GG	AA	GG	GG	GG	GG	GG	GG	GG	GG	GG	GG	GG	GG
AX-165102858	NA	1	15937312	NA	NA	NA	NA	NA	NA	NA	TT	TT	TT	TT	TT	TT	TT	TT	TT	TT	CC	TT	TT	TT	TT	TT	TT	TT	TT	TT	TT	TT	TT	TT	TT	TT	CC	TT	TT	TT	TT	TT	TT	TT	TT	TT	TT	TT	TT
AX-115814329	NA	1	15977602	NA	NA	NA	NA	NA	NA	NA	AA	AA	AA	AA	AA	GG	AA	AA	AA	AA	GG	AA	AA	AA	AA	AA	AA	AA	AA	AA	AA	AA	AA	AA	AA	AA	GG	AA	AA	AA	AA	AA	AA	AA	AA	AA	AA	AA	AA
AX-155250258	NA	1	15989844	NA	NA	NA	NA	NA	NA	NA	TT	TT	TT	TT	TT	TT	TT	TT	TT	TT	CC	TT	TT	TT	TT	TT	TT	TT	TT	TT	TT	TT	TT	TT	TT	TT	CC	TT	TT	TT	TT	TT	TT	TT	TT	TT	TT	TT	TT
AX-116837361	NA	1	16020461	NA	NA	NA	NA	NA	NA	NA	TT	TT	TT	TT	TT	TT	TT	TT	TT	TT	CC	TT	TT	TT	TT	TT	TT	TT	TT	TT	TT	TT	TT	TT	TT	TT	CC	TT	TT	TT	TT	TT	TT	TT	TT	TT	TT	TT	TT
AX-155684811	NA	1	16056196	NA	NA	NA	NA	NA	NA	NA	GG	GG	GG	GG	GG	GG	GG	GG	GG	GG	AA	GG	GG	GG	GG	GG	GG	GG	GG	GG	GG	GG	GG	GG	GG	GG	AA	GG	GG	GG	GG	GG	GG	GG	GG	GG	GG	GG	GG
AX-115756643	NA	1	16071226	NA	NA	NA	NA	NA	NA	NA	CC	CC	CC	CC	CC	CC	CC	CC	CC	CC	TT	CC	CC	CC	CC	CC	CC	CC	CC	CC	CC	CC	CC	CC	CC	CC	TT	CC	CC	CC	CC	CC	CC	CC	CC	CC	CC	CC	CC
AX-155393278	NA	1	16113201	NA	NA	NA	NA	NA	NA	NA	TT	TT	TT	TT	TT	TT	TT	TT	TT	TT	GG	TT	TT	TT	TT	TT	TT	TT	TT	TT	TT	TT	TT	TT	TT	TT	GG	TT	TT	TT	TT	TT	TT	TT	TT	TT	TT	TT	TT
AX-115762771	NA	1	16136153	NA	NA	NA	NA	NA	NA	NA	TT	TT	TT	TT	TT	TT	TT	TT	TT	TT	GG	TT	TT	TT	TT	TT	TT	TT	TT	TT	TT	TT	TT	TT	TT	TT	GG	TT	TT	TT	TT	TT	TT	TT	TT	TT	TT	TT	TT
AX-115807816	NA	1	16145116	NA	NA	NA	NA	NA	NA	NA	TT	TT	TT	TT	TT	TT	TT	TT	TT	TT	CC	TT	TT	TT	TT	TT	TT	TT	TT	TT	TT	TT	TT	TT	TT	TT	CC	TT	TT	TT	TT	TT	TT	TT	TT	TT	TT	TT	TT
AX-165095853	NA	1	16224746	NA	NA	NA	NA	NA	NA	NA	CC	CC	CC	CC	CC	TT	CC	CC	CC	CC	TT	CC	CC	CC	CC	CC	CC	CC	CC	CC	CC	CC	CC	CC	CC	CC	TT	CC	CC	CC	CC	CC	CC	CC	CC	CC	CC	CC	CC
AX-165101694	NA	1	16285945	NA	NA	NA	NA	NA	NA	NA	AA	AA	AA	AA	AA	NN	AA	AA	AA	AA	GG	AA	AA	AA	AA	AA	AA	AA	AA	AA	AA	AA	AA	AA	AA	AA	GG	AA	AA	AA	AA	AA	AA	AA	AA	AA	AA	AA	AA
AX-115788957	NA	1	16350534	NA	NA	NA	NA	NA	NA	NA	TT	TT	TT	TT	TT	TT	TT	TT	TT	TT	CC	TT	TT	TT	TT	TT	TT	TT	TT	TT	TT	TT	TT	TT	TT	TT	CC	TT	TT	TT	TT	TT	TT	TT	TT	TT	TT	TT	TT
AX-155597610	NA	1	16356922	NA	NA	NA	NA	NA	NA	NA	TT	TT	TT	TT	TT	CC	CC	TT	TT	CC	CC	TT	TT	CC	TT	TT	TT	TT	TT	TT	CC	CC	TT	TT	CC	TT	CC	TT	TT	CC	TT	CC	TT	TT	TT	TT	TT	CC	TT
AX-115768127	NA	1	16368224	NA	NA	NA	NA	NA	NA	NA	TT	TT	TT	TT	TT	TT	TT	TT	TT	TT	CC	TT	TT	TT	TT	TT	TT	TT	TT	TT	TT	TT	TT	TT	TT	TT	CC	TT	TT	TT	TT	TT	TT	TT	TT	TT	TT	TT	TT
AX-165082574	NA	1	16408947	NA	NA	NA	NA	NA	NA	NA	GG	GG	GG	GG	GG	GG	GG	GG	GG	GG	AA	GG	GG	GG	GG	GG	GG	GG	GG	GG	GG	GG	GG	GG	GG	GG	AA	GG	GG	GG	GG	GG	GG	GG	GG	GG	GG	GG	GG
AX-115798559	NA	1	16435691	NA	NA	NA	NA	NA	NA	NA	GG	GG	GG	GG	GG	GG	GG	GG	GG	GG	AA	GG	GG	GG	GG	GG	GG	GG	GG	GG	GG	GG	GG	GG	GG	GG	AA	GG	GG	GG	GG	GG	GG	GG	GG	GG	GG	GG	GG
AX-116839435	NA	1	16508188	NA	NA	NA	NA	NA	NA	NA	AA	AA	AA	AA	AA	AA	AA	AA	AA	AA	GG	AA	AA	AA	AA	AA	AA	AA	AA	AA	AA	AA	AA	AA	AA	AA	GG	AA	AA	AA	AA	AA	AA	AA	AA	AA	AA	AA	AA
AX-154739346	NA	1	16518892	NA	NA	NA	NA	NA	NA	NA	AA	AA	AA	AA	AA	AA	AA	AA	AA	AA	GG	AA	AA	AA	AA	AA	AA	AA	AA	AA	AA	AA	AA	AA	AA	AA	GG	AA	AA	AA	AA	AA	AA	AA	AA	AA	AA	AA	AA
AX-155497955	NA	1	16531447	NA	NA	NA	NA	NA	NA	NA	CC	CC	CC	CC	CC	CC	TT	CC	CC	CC	CC	CC	CC	CC	CC	CC	CC	CC	CC	CC	CC	CC	CC	CC	CC	CC	CC	CC	CC	CC	CC	CC	CC	CC	CC	CC	CC	CC	CC
AX-154657051	NA	1	16560136	NA	NA	NA	NA	NA	NA	NA	AA	AA	AA	AA	AA	AA	AA	AA	AA	AA	GG	AA	AA	AA	AA	AA	AA	AA	AA	AA	AA	AA	AA	AA	AA	AA	GG	AA	AA	AA	AA	AA	AA	AA	AA	AA	AA	AA	AA
AX-115737638	NA	1	16661957	NA	NA	NA	NA	NA	NA	NA	AA	AA	AA	AA	AA	AA	AA	AA	AA	AA	GG	AA	AA	AA	AA	AA	AA	AA	AA	AA	AA	AA	AA	AA	AA	AA	GG	AA	AA	AA	AA	AA	AA	AA	AA	AA	AA	AA	AA
AX-116855955	NA	1	16679631	NA	NA	NA	NA	NA	NA	NA	GG	GG	GG	GG	GG	GG	GG	GG	GG	GG	AA	GG	GG	GG	GG	GG	GG	GG	GG	GG	GG	GG	GG	GG	GG	GG	AA	GG	GG	GG	GG	GG	GG	GG	GG	GG	GG	GG	GG
AX-116856079	NA	1	16719594	NA	NA	NA	NA	NA	NA	NA	GG	GG	GG	GG	GG	GG	GG	GG	GG	GG	TT	GG	GG	GG	GG	GG	GG	GG	GG	GG	GG	GG	GG	GG	GG	GG	TT	GG	GG	GG	GG	GG	GG	GG	GG	GG	GG	GG	GG
AX-116835877	NA	1	17069638	NA	NA	NA	NA	NA	NA	NA	GG	GG	GG	GG	GG	GG	GG	GG	GG	GG	AA	GG	GG	GG	GG	GG	GG	GG	GG	GG	GG	GG	GG	GG	GG	GG	AA	GG	GG	GG	GG	GG	GG	GG	GG	GG	GG	GG	GG
AX-165094987	NA	1	17115677	NA	NA	NA	NA	NA	NA	NA	TT	TT	TT	TT	TT	TT	TT	TT	TT	TT	CC	TT	TT	TT	TT	TT	TT	TT	TT	TT	TT	TT	TT	TT	TT	TT	CC	TT	TT	TT	TT	TT	TT	TT	TT	TT	TT	TT	TT
AX-154739654	NA	1	17144781	NA	NA	NA	NA	NA	NA	NA	AA	AA	AA	AA	AA	AA	NN	AA	AA	AA	GG	AA	AA	AA	AA	AA	AA	AA	AA	AA	AA	AA	AA	AA	AA	AA	GG	AA	AA	AA	AA	AA	AA	AA	AA	AA	AA	AA	AA
AX-115748032	NA	1	17152243	NA	NA	NA	NA	NA	NA	NA	TT	TT	TT	TT	TT	TT	TT	TT	TT	TT	GG	TT	TT	TT	TT	TT	TT	TT	TT	TT	TT	TT	TT	TT	TT	TT	GG	TT	TT	TT	TT	TT	TT	TT	TT	TT	TT	TT	TT
AX-165084790	NA	1	17157151	NA	NA	NA	NA	NA	NA	NA	TT	TT	TT	TT	TT	CC	CC	TT	TT	CC	CC	TT	TT	CC	TT	TT	TT	TT	TT	TT	CC	CC	TT	TT	CC	TT	CC	TT	TT	CC	TT	CC	TT	TT	TT	TT	TT	CC	TT
AX-165096875	NA	1	17182492	NA	NA	NA	NA	NA	NA	NA	AA	AA	AA	AA	AA	AA	AA	AA	AA	AA	GG	AA	AA	AA	AA	AA	AA	AA	AA	AA	AA	AA	AA	AA	AA	AA	GG	AA	AA	AA	AA	AA	AA	AA	AA	AA	AA	AA	AA
AX-165097501	NA	1	17196854	NA	NA	NA	NA	NA	NA	NA	TT	TT	TT	TT	TT	TT	TT	TT	TT	TT	CC	TT	TT	TT	TT	TT	TT	TT	TT	TT	TT	TT	TT	TT	TT	TT	CC	TT	TT	TT	TT	TT	TT	TT	TT	TT	TT	TT	TT
AX-155768313	NA	1	17218216	NA	NA	NA	NA	NA	NA	NA	CC	CC	CC	CC	CC	CC	CC	CC	CC	CC	TT	CC	CC	CC	CC	CC	CC	CC	CC	CC	CC	CC	CC	CC	CC	CC	TT	CC	CC	CC	CC	CC	CC	CC	CC	CC	CC	CC	CC
AX-165097806	NA	1	17245156	NA	NA	NA	NA	NA	NA	NA	AA	AA	AA	AA	AA	AA	AA	AA	AA	AA	GG	AA	AA	AA	AA	AA	AA	AA	AA	AA	AA	AA	AA	AA	AA	AA	GG	AA	AA	AA	AA	AA	AA	AA	AA	AA	AA	AA	AA
AX-155180607	NA	1	17260493	NA	NA	NA	NA	NA	NA	NA	TT	TT	TT	TT	TT	CC	TT	TT	TT	TT	CC	TT	TT	TT	TT	TT	TT	TT	TT	TT	TT	TT	TT	TT	TT	TT	CC	TT	TT	TT	TT	TT	TT	TT	TT	TT	TT	TT	TT
AX-115827051	NA	1	17272455	NA	NA	NA	NA	NA	NA	NA	GG	GG	GG	GG	GG	GG	GG	GG	GG	GG	AA	GG	GG	GG	GG	GG	GG	GG	GG	GG	GG	GG	GG	GG	GG	GG	AA	GG	GG	GG	GG	GG	GG	GG	GG	GG	GG	GG	GG
AX-165084304	NA	1	17292230	NA	NA	NA	NA	NA	NA	NA	AA	AA	AA	AA	AA	AA	AA	AA	AA	AA	GG	AA	AA	AA	AA	AA	AA	AA	AA	AA	AA	AA	AA	AA	AA	AA	GG	AA	AA	AA	AA	AA	AA	AA	AA	AA	AA	AA	AA
AX-115861810	NA	1	17306708	NA	NA	NA	NA	NA	NA	NA	TT	TT	TT	TT	TT	TT	TT	TT	TT	TT	GG	TT	TT	TT	TT	TT	TT	TT	TT	TT	TT	TT	TT	TT	TT	TT	GG	TT	TT	TT	TT	TT	TT	TT	TT	TT	TT	TT	TT
AX-115746213	NA	1	17337619	NA	NA	NA	NA	NA	NA	NA	AA	AA	AA	AA	AA	AA	AA	AA	AA	AA	GG	AA	AA	AA	AA	AA	AA	AA	AA	AA	AA	AA	AA	AA	AA	AA	GG	AA	AA	AA	AA	AA	AA	AA	AA	AA	AA	AA	AA
AX-154491561	NA	1	17436068	NA	NA	NA	NA	NA	NA	NA	TT	TT	TT	TT	TT	TT	TT	TT	TT	TT	CC	TT	TT	TT	TT	TT	TT	TT	TT	TT	TT	TT	TT	TT	TT	TT	CC	TT	TT	TT	TT	TT	TT	TT	TT	TT	TT	TT	TT
AX-115784110	NA	1	17443523	NA	NA	NA	NA	NA	NA	NA	TT	TT	TT	TT	TT	TT	TT	TT	TT	TT	GG	TT	TT	TT	TT	TT	TT	TT	TT	TT	TT	TT	TT	TT	TT	TT	GG	TT	TT	TT	TT	TT	TT	TT	TT	TT	TT	TT	TT
AX-95918928	NA	1	17456083	NA	NA	NA	NA	NA	NA	NA	TT	TT	TT	TT	TT	TT	TT	TT	TT	TT	CC	TT	TT	TT	TT	TT	TT	TT	TT	TT	TT	TT	TT	TT	TT	TT	CC	TT	TT	TT	TT	TT	TT	TT	TT	TT	TT	TT	TT
AX-95917679	NA	1	17507619	NA	NA	NA	NA	NA	NA	NA	TT	TT	TT	TT	TT	TT	TT	TT	TT	TT	AA	TT	TT	TT	TT	TT	TT	TT	TT	TT	TT	TT	TT	TT	TT	TT	AA	TT	TT	TT	TT	TT	TT	TT	AA	TT	TT	TT	TT
AX-154810633	NA	1	17512347	NA	NA	NA	NA	NA	NA	NA	CC	CC	CC	CC	CC	CC	CC	CC	CC	CC	TT	CC	CC	CC	CC	CC	CC	CC	CC	CC	CC	CC	CC	CC	CC	CC	TT	CC	CC	CC	CC	CC	CC	CC	CC	CC	CC	CC	CC
AX-165085041	NA	1	17562603	NA	NA	NA	NA	NA	NA	NA	GG	GG	GG	GG	GG	GG	GG	GG	GG	GG	AA	GG	GG	GG	GG	GG	GG	GG	GG	GG	GG	GG	GG	GG	GG	GG	NN	GG	NN	GG	GG	GG	GG	GG	GG	GG	GG	GG	GG
AX-154878759	NA	1	17570858	NA	NA	NA	NA	NA	NA	NA	AA	AA	AA	AA	AA	GG	AA	AA	AA	AA	GG	AA	AA	AA	AA	AA	AA	AA	AA	AA	AA	AA	AA	AA	AA	AA	GG	AA	AA	AA	AA	AA	AA	AA	AA	AA	AA	AA	AA
AX-115787903	NA	1	17609444	NA	NA	NA	NA	NA	NA	NA	TT	TT	TT	TT	TT	CC	TT	TT	TT	TT	CC	TT	TT	TT	TT	TT	TT	TT	TT	TT	TT	TT	TT	TT	TT	TT	CC	TT	TT	TT	TT	TT	TT	TT	TT	TT	TT	TT	NN
AX-165103008	NA	1	17616886	NA	NA	NA	NA	NA	NA	NA	AA	AA	AA	AA	AA	AA	AA	AA	AA	AA	CC	AA	AA	AA	AA	AA	AA	AA	AA	AA	AA	AA	AA	AA	AA	AA	CC	AA	AA	AA	AA	AA	AA	AA	AA	AA	AA	AA	AA
AX-155027360	NA	1	17678862	NA	NA	NA	NA	NA	NA	NA	AA	AA	AA	AA	AA	GG	NN	AA	AA	AA	GG	AA	AA	AA	AA	AA	AA	AA	AA	AA	AA	AA	AA	AA	AA	AA	GG	AA	AA	AA	AA	AA	AA	AA	AA	AA	AA	AA	AA
AX-165104153	NA	1	17727562	NA	NA	NA	NA	NA	NA	NA	GG	GG	GG	GG	GG	AA	AA	GG	GG	AA	AA	GG	GG	AA	GG	GG	GG	GG	GG	GG	AA	AA	GG	NN	AA	GG	AA	GG	GG	AA	GG	AA	GG	GG	GG	GG	GG	AA	GG
AX-154217717	NA	1	17741849	NA	NA	NA	NA	NA	NA	NA	GG	GG	GG	GG	GG	AA	AA	GG	GG	AA	AA	GG	GG	AA	GG	GG	GG	GG	GG	GG	AA	AA	GG	GG	AA	GG	AA	GG	GG	AA	GG	AA	GG	GG	GG	GG	GG	AA	GG
AX-154262416	NA	1	17746289	NA	NA	NA	NA	NA	NA	NA	GG	GG	GG	GG	GG	AA	AA	GG	NN	AA	AA	GG	GG	AA	GG	GG	GG	NN	GG	GG	AA	AA	GG	GG	AA	GG	AA	GG	GG	AA	GG	AA	GG	GG	GG	GG	GG	AA	GG
AX-154840801	NA	1	17751976	NA	NA	NA	NA	NA	NA	NA	GG	GG	GG	GG	GG	AA	AA	GG	GG	AA	AA	GG	GG	AA	GG	GG	GG	GG	GG	GG	AA	AA	GG	GG	AA	GG	AA	GG	GG	AA	GG	AA	GG	GG	GG	GG	GG	AA	GG
AX-165092175	NA	1	17764682	NA	NA	NA	NA	NA	NA	NA	CC	CC	CC	CC	CC	AA	AA	CC	CC	AA	AA	CC	CC	AA	CC	CC	CC	CC	CC	CC	AA	AA	CC	CC	AA	CC	AA	CC	CC	AA	CC	AA	CC	CC	CC	CC	CC	AA	CC
AX-165082845	NA	1	17766625	NA	NA	NA	NA	NA	NA	NA	TT	TT	TT	TT	TT	CC	CC	TT	TT	CC	CC	TT	TT	CC	TT	TT	TT	TT	TT	TT	CC	CC	TT	TT	CC	TT	CC	TT	TT	CC	TT	CC	TT	TT	TT	TT	TT	CC	TT
AX-165092582	NA	1	17767034	NA	NA	NA	NA	NA	NA	NA	TT	TT	TT	TT	TT	CC	CC	TT	TT	CC	CC	TT	TT	CC	TT	TT	TT	TT	TT	TT	CC	CC	TT	TT	CC	TT	CC	TT	TT	CC	TT	CC	TT	TT	TT	TT	TT	CC	TT
AX-155241846	NA	1	17771906	NA	NA	NA	NA	NA	NA	NA	GG	GG	GG	GG	GG	AA	AA	GG	GG	AA	AA	GG	GG	AA	GG	GG	GG	GG	GG	GG	AA	AA	GG	GG	AA	GG	AA	GG	GG	AA	GG	AA	GG	GG	GG	GG	GG	AA	GG
AX-155079284	NA	1	17794281	NA	NA	NA	NA	NA	NA	NA	TT	TT	TT	TT	TT	CC	CC	TT	TT	CC	CC	TT	TT	CC	TT	TT	TT	TT	TT	TT	CC	CC	TT	TT	CC	TT	CC	TT	TT	CC	TT	CC	TT	TT	TT	TT	TT	CC	TT
AX-155553504	NA	1	17803899	NA	NA	NA	NA	NA	NA	NA	CC	CC	CC	CC	CC	TT	TT	CC	CC	TT	TT	CC	CC	TT	CC	CC	CC	CC	CC	CC	TT	TT	CC	CC	TT	CC	TT	CC	CC	TT	CC	TT	CC	CC	CC	CC	CC	TT	CC
AX-165100132	NA	1	17812430	NA	NA	NA	NA	NA	NA	NA	AA	AA	AA	AA	AA	GG	GG	AA	AA	GG	GG	AA	AA	GG	AA	AA	AA	AA	AA	AA	GG	GG	AA	AA	GG	AA	GG	AA	AA	GG	AA	GG	AA	AA	AA	AA	AA	GG	AA
AX-154782865	NA	1	17831185	NA	NA	NA	NA	NA	NA	NA	TT	TT	TT	TT	TT	CC	CC	TT	TT	CC	CC	TT	TT	CC	TT	TT	TT	TT	TT	TT	CC	CC	TT	TT	CC	TT	CC	TT	TT	CC	TT	CC	TT	TT	TT	TT	TT	CC	TT
AX-155185988	NA	1	17856733	NA	NA	NA	NA	NA	NA	NA	AA	AA	AA	AA	AA	GG	GG	AA	AA	GG	GG	AA	AA	GG	AA	AA	AA	AA	AA	AA	GG	GG	AA	AA	GG	AA	GG	AA	AA	GG	AA	GG	AA	AA	AA	AA	AA	GG	AA
AX-165100910	NA	1	17903218	NA	NA	NA	NA	NA	NA	NA	AA	AA	AA	AA	AA	GG	AA	AA	AA	AA	GG	AA	AA	AA	AA	AA	AA	AA	AA	AA	AA	AA	AA	AA	AA	AA	GG	AA	AA	AA	AA	AA	AA	AA	AA	AA	AA	AA	AA
AX-116847566	NA	1	17956574	NA	NA	NA	NA	NA	NA	NA	TT	TT	TT	TT	TT	TT	TT	TT	TT	TT	CC	TT	TT	TT	TT	TT	TT	TT	TT	TT	TT	TT	TT	TT	TT	TT	CC	TT	TT	TT	TT	TT	TT	TT	TT	TT	TT	TT	TT
AX-95917920	NA	1	17994620	NA	NA	NA	NA	NA	NA	NA	GG	GG	GG	GG	GG	AA	GG	GG	GG	GG	AA	GG	GG	GG	GG	GG	GG	GG	GG	GG	GG	GG	GG	GG	GG	GG	AA	GG	GG	GG	GG	GG	GG	GG	GG	GG	GG	GG	GG
AX-165101995	NA	1	17999571	NA	NA	NA	NA	NA	NA	NA	TT	TT	TT	TT	TT	CC	TT	TT	TT	TT	CC	TT	TT	TT	TT	TT	TT	TT	TT	TT	TT	TT	TT	TT	TT	TT	CC	TT	TT	TT	TT	TT	TT	TT	TT	TT	TT	TT	TT
AX-155141690	NA	1	18002161	NA	NA	NA	NA	NA	NA	NA	CC	CC	CC	CC	CC	CC	NN	CC	CC	TT	TT	CC	CC	TT	CC	CC	CC	CC	CC	CC	TT	TT	CC	CC	TT	CC	TT	CC	CC	TT	CC	TT	CC	CC	CC	CC	CC	TT	CC
AX-154645744	NA	1	18015184	NA	NA	NA	NA	NA	NA	NA	GG	GG	GG	GG	GG	GG	AA	GG	GG	AA	AA	GG	GG	AA	GG	GG	GG	GG	GG	GG	AA	AA	GG	GG	AA	GG	AA	GG	GG	AA	GG	AA	GG	GG	GG	GG	GG	AA	GG
AX-165088601	NA	1	18032813	NA	NA	NA	NA	NA	NA	NA	TT	TT	TT	TT	TT	TT	TT	TT	TT	TT	CC	TT	TT	TT	TT	TT	TT	TT	TT	TT	TT	TT	TT	TT	TT	TT	CC	TT	TT	TT	TT	TT	TT	TT	TT	TT	TT	TT	TT
AX-154174226	NA	1	18040955	NA	NA	NA	NA	NA	NA	NA	AA	AA	AA	AA	AA	AA	AA	AA	AA	AA	GG	AA	AA	AA	AA	AA	AA	AA	AA	AA	AA	AA	AA	AA	AA	AA	GG	AA	AA	AA	AA	AA	AA	AA	AA	AA	AA	AA	AA
AX-155569918	NA	1	18064914	NA	NA	NA	NA	NA	NA	NA	AA	AA	AA	AA	AA	AA	GG	AA	AA	GG	GG	AA	AA	GG	AA	AA	AA	AA	AA	AA	GG	GG	AA	AA	GG	AA	GG	AA	AA	GG	AA	GG	AA	AA	AA	AA	AA	GG	AA
AX-154388149	NA	1	18069190	NA	NA	NA	NA	NA	NA	NA	TT	TT	TT	TT	TT	TT	CC	TT	TT	CC	CC	TT	TT	CC	TT	TT	TT	TT	TT	TT	CC	CC	TT	TT	CC	TT	CC	TT	TT	CC	TT	CC	TT	TT	TT	TT	TT	CC	TT
AX-154607181	NA	1	18094749	NA	NA	NA	NA	NA	NA	NA	TT	TT	TT	TT	TT	TT	CC	TT	TT	CC	CC	TT	TT	CC	TT	TT	TT	TT	TT	TT	CC	CC	TT	TT	CC	TT	CC	TT	TT	CC	TT	CC	TT	TT	TT	TT	TT	CC	TT
AX-95916668	NA	1	18104044	NA	NA	NA	NA	NA	NA	NA	CC	CC	CC	CC	CC	CC	TT	CC	CC	TT	CC	CC	CC	TT	CC	CC	CC	CC	CC	CC	TT	TT	CC	CC	TT	CC	CC	CC	CC	TT	CC	TT	CC	CC	CC	CC	CC	TT	CC
AX-115758625	NA	1	18111968	NA	NA	NA	NA	NA	NA	NA	GG	GG	GG	GG	GG	GG	AA	GG	GG	AA	AA	GG	GG	AA	GG	GG	GG	GG	GG	GG	AA	AA	GG	GG	AA	GG	AA	GG	GG	AA	GG	AA	GG	GG	GG	GG	GG	AA	GG
AX-123178937	NA	1	18133257	NA	NA	NA	NA	NA	NA	NA	TT	TT	TT	TT	TT	TT	TT	TT	TT	TT	CC	TT	TT	TT	TT	TT	TT	TT	TT	TT	TT	TT	TT	TT	TT	TT	CC	TT	TT	TT	TT	TT	TT	TT	TT	TT	TT	TT	TT
AX-165093469	NA	1	18143104	NA	NA	NA	NA	NA	NA	NA	CC	CC	CC	CC	CC	CC	TT	CC	CC	TT	CC	CC	CC	TT	CC	CC	CC	CC	CC	CC	TT	TT	CC	CC	TT	CC	CC	CC	CC	TT	CC	TT	CC	CC	CC	CC	CC	TT	CC
AX-115847093	NA	1	18145407	NA	NA	NA	NA	NA	NA	NA	TT	TT	TT	TT	TT	TT	AA	TT	TT	AA	AA	TT	TT	AA	TT	TT	TT	TT	TT	TT	AA	AA	TT	TT	AA	TT	AA	TT	TT	AA	TT	AA	TT	TT	TT	TT	TT	AA	TT
AX-115841596	NA	1	18223421	NA	NA	NA	NA	NA	NA	NA	CC	CC	CC	CC	CC	CC	CC	CC	CC	CC	TT	CC	CC	CC	CC	CC	CC	CC	CC	CC	CC	CC	CC	CC	CC	CC	TT	CC	CC	CC	CC	CC	CC	CC	CC	CC	CC	CC	CC
AX-115867198	NA	1	18240973	NA	NA	NA	NA	NA	NA	NA	AA	AA	AA	AA	AA	AA	GG	AA	AA	GG	GG	AA	AA	GG	AA	AA	AA	AA	AA	AA	GG	GG	AA	AA	GG	AA	GG	AA	AA	GG	AA	GG	AA	AA	AA	AA	AA	GG	NN
AX-165096983	NA	1	18259213	NA	NA	NA	NA	NA	NA	NA	CC	CC	CC	NN	CC	CC	TT	CC	CC	TT	CC	CC	CC	TT	CC	CC	CC	CC	CC	CC	TT	TT	CC	CC	TT	CC	CC	CC	CC	TT	CC	TT	CC	CC	CC	CC	CC	TT	CC
AX-123147299	NA	1	18261253	NA	NA	NA	NA	NA	NA	NA	CC	CC	CC	CC	CC	CC	GG	CC	CC	GG	CC	CC	CC	GG	CC	CC	CC	CC	CC	CC	GG	GG	CC	CC	GG	CC	CC	CC	CC	GG	CC	GG	CC	CC	CC	CC	CC	GG	CC
AX-115778944	NA	1	18287658	NA	NA	NA	NA	NA	NA	NA	AA	AA	AA	AA	AA	AA	GG	AA	AA	GG	GG	AA	AA	GG	AA	AA	AA	AA	AA	AA	GG	GG	AA	AA	GG	AA	GG	AA	AA	GG	AA	GG	AA	AA	AA	AA	AA	GG	AA
AX-154212661	NA	1	18298463	NA	NA	NA	NA	NA	NA	NA	GG	GG	GG	GG	GG	GG	AA	GG	GG	AA	AA	GG	GG	AA	GG	GG	GG	GG	GG	GG	AA	AA	GG	GG	AA	GG	AA	GG	GG	AA	GG	AA	GG	GG	GG	GG	GG	AA	GG
AX-155241719	NA	1	18300207	NA	NA	NA	NA	NA	NA	NA	AA	AA	AA	AA	AA	AA	GG	AA	AA	GG	GG	AA	AA	GG	AA	AA	AA	AA	AA	AA	GG	GG	NN	AA	GG	AA	GG	AA	AA	GG	AA	GG	AA	AA	AA	AA	AA	GG	AA
AX-115835967	NA	1	18324771	NA	NA	NA	NA	NA	NA	NA	AA	AA	AA	AA	AA	AA	CC	AA	AA	CC	CC	AA	AA	CC	AA	AA	AA	AA	AA	AA	CC	CC	AA	AA	CC	AA	CC	AA	AA	CC	AA	CC	AA	AA	AA	AA	AA	CC	AA
AX-154301025	NA	1	18325521	NA	NA	NA	NA	NA	NA	NA	AA	AA	AA	AA	AA	AA	CC	AA	AA	CC	CC	AA	AA	CC	AA	AA	AA	AA	AA	AA	CC	CC	AA	AA	CC	AA	CC	AA	AA	CC	AA	CC	AA	AA	AA	AA	AA	CC	AA
AX-115741355	NA	1	18332595	NA	NA	NA	NA	NA	NA	NA	TT	TT	TT	TT	TT	TT	GG	TT	TT	GG	GG	TT	TT	GG	TT	TT	TT	TT	TT	TT	GG	GG	TT	TT	GG	TT	GG	TT	TT	GG	TT	GG	TT	TT	TT	TT	TT	GG	TT
AX-165090526	NA	1	18347872	NA	NA	NA	NA	NA	NA	NA	CC	CC	CC	CC	CC	CC	TT	CC	CC	TT	TT	CC	CC	TT	CC	CC	CC	CC	CC	CC	TT	TT	CC	CC	TT	CC	TT	CC	CC	TT	CC	TT	CC	CC	CC	CC	CC	TT	NN
AX-165084272	NA	1	18349906	NA	NA	NA	NA	NA	NA	NA	AA	AA	AA	AA	AA	AA	GG	AA	AA	GG	GG	AA	AA	GG	AA	AA	AA	AA	AA	AA	GG	GG	AA	AA	GG	AA	GG	AA	AA	GG	AA	GG	AA	AA	AA	AA	AA	GG	AA
AX-154425949	NA	1	18352996	NA	NA	NA	NA	NA	NA	NA	AA	AA	AA	AA	AA	AA	GG	AA	AA	GG	GG	AA	AA	GG	AA	AA	AA	AA	AA	AA	GG	GG	AA	AA	GG	AA	GG	AA	AA	GG	AA	GG	AA	AA	AA	AA	AA	GG	AA
AX-115770015	NA	1	18353934	NA	NA	NA	NA	NA	NA	NA	TT	TT	TT	TT	TT	TT	CC	TT	TT	CC	CC	TT	TT	CC	TT	TT	TT	TT	TT	TT	CC	CC	TT	TT	CC	TT	CC	TT	TT	CC	TT	CC	TT	TT	TT	TT	TT	CC	TT
AX-115815218	NA	1	18378670	NA	NA	NA	NA	NA	NA	NA	AA	AA	AA	AA	AA	AA	GG	AA	AA	GG	GG	AA	AA	GG	AA	AA	AA	AA	AA	AA	GG	GG	AA	AA	GG	AA	GG	AA	AA	GG	AA	GG	AA	AA	AA	AA	AA	GG	AA
AX-155494140	NA	1	18384219	NA	NA	NA	NA	NA	NA	NA	TT	TT	TT	TT	TT	TT	CC	TT	TT	CC	CC	TT	TT	CC	TT	TT	TT	TT	TT	TT	CC	CC	TT	TT	CC	TT	CC	TT	TT	CC	TT	CC	TT	TT	TT	TT	TT	CC	TT
AX-154465225	NA	1	18389789	NA	NA	NA	NA	NA	NA	NA	TT	TT	TT	TT	TT	TT	CC	TT	TT	CC	CC	TT	TT	CC	TT	TT	TT	TT	TT	TT	CC	CC	TT	TT	CC	TT	CC	TT	TT	CC	TT	CC	TT	TT	TT	TT	TT	CC	TT
AX-165089239	NA	1	18392083	NA	NA	NA	NA	NA	NA	NA	CC	CC	CC	CC	CC	CC	TT	CC	CC	TT	TT	CC	CC	TT	CC	CC	CC	CC	CC	CC	TT	TT	CC	CC	TT	CC	TT	CC	CC	TT	CC	TT	CC	CC	CC	CC	CC	TT	CC
AX-165094161	NA	1	18401638	NA	NA	NA	NA	NA	NA	NA	GG	GG	GG	GG	GG	GG	TT	GG	GG	TT	TT	GG	GG	TT	GG	GG	GG	GG	GG	GG	TT	TT	GG	GG	TT	GG	TT	GG	GG	TT	GG	TT	GG	GG	GG	GG	GG	TT	GG
AX-115864321	NA	1	18406352	NA	NA	NA	NA	NA	NA	NA	TT	TT	TT	TT	TT	TT	CC	TT	TT	CC	CC	TT	TT	CC	TT	TT	TT	TT	TT	TT	CC	CC	TT	TT	CC	TT	CC	TT	TT	CC	TT	CC	TT	TT	TT	TT	TT	CC	NN
AX-153931891	NA	1	18408415	NA	NA	NA	NA	NA	NA	NA	GG	GG	GG	GG	GG	GG	AA	GG	GG	AA	AA	GG	GG	AA	GG	GG	GG	GG	GG	GG	AA	AA	GG	GG	AA	GG	NN	GG	GG	AA	GG	AA	GG	GG	GG	GG	GG	AA	GG
AX-165082780	NA	1	18418442	NA	NA	NA	NA	NA	NA	NA	CC	CC	CC	CC	CC	CC	TT	CC	CC	TT	TT	CC	CC	TT	CC	CC	CC	CC	CC	CC	TT	TT	CC	CC	TT	CC	TT	CC	CC	TT	CC	TT	CC	CC	CC	CC	CC	TT	CC
AX-154025903	NA	1	18420144	NA	NA	NA	NA	NA	NA	NA	CC	CC	CC	CC	CC	CC	NN	CC	CC	TT	TT	CC	CC	TT	CC	CC	CC	CC	CC	CC	TT	TT	CC	CC	NN	CC	TT	CC	CC	TT	CC	TT	CC	CC	CC	CC	CC	TT	CC
AX-165101342	NA	1	18438678	NA	NA	NA	NA	NA	NA	NA	GG	GG	GG	GG	GG	GG	AA	GG	GG	AA	AA	GG	GG	AA	GG	GG	GG	GG	GG	GG	AA	AA	GG	GG	AA	GG	AA	GG	GG	AA	GG	AA	GG	GG	GG	GG	GG	AA	GG
AX-165100550	NA	1	18446452	NA	NA	NA	NA	NA	NA	NA	AA	AA	AA	NN	AA	AA	GG	AA	AA	GG	GG	AA	AA	GG	AA	AA	AA	AA	AA	AA	NN	GG	AA	AA	GG	AA	GG	AA	AA	GG	AA	GG	AA	AA	AA	AA	AA	GG	AA
AX-116855799	NA	1	18452124	NA	NA	NA	NA	NA	NA	NA	TT	TT	TT	TT	TT	TT	CC	TT	TT	CC	CC	TT	TT	CC	TT	TT	TT	TT	TT	TT	CC	CC	TT	TT	CC	TT	CC	TT	TT	CC	TT	CC	TT	TT	TT	TT	TT	CC	TT
AX-155033125	NA	1	18461733	NA	NA	NA	NA	NA	NA	NA	TT	TT	TT	TT	TT	NN	CC	TT	TT	CC	CC	TT	TT	CC	TT	TT	TT	TT	TT	TT	CC	CC	TT	TT	CC	TT	CC	TT	TT	CC	TT	CC	TT	TT	TT	TT	TT	CC	TT
AX-165095201	NA	1	18467690	NA	NA	NA	NA	NA	NA	NA	CC	CC	TT	NN	TT	CC	TT	TT	CC	TT	TT	CC	TT	TT	TT	CC	TT	TT	CC	CC	TT	TT	CC	CC	TT	CC	TT	TT	CC	TT	CC	TT	CC	CC	CC	CC	TT	TT	TT
AX-115833067	NA	1	18469056	NA	NA	NA	NA	NA	NA	NA	TT	TT	CC	NN	CC	TT	CC	CC	TT	CC	CC	TT	CC	CC	CC	TT	CC	CC	TT	TT	CC	CC	TT	TT	CC	TT	CC	CC	TT	CC	TT	CC	TT	TT	TT	TT	CC	CC	CC
AX-165089027	NA	1	18476381	NA	NA	NA	NA	NA	NA	NA	CC	CC	CC	CC	CC	CC	TT	CC	CC	TT	TT	CC	CC	TT	CC	CC	CC	CC	CC	CC	TT	TT	CC	CC	TT	CC	TT	CC	CC	TT	CC	TT	CC	CC	CC	CC	CC	TT	CC
AX-154748433	NA	1	18498970	NA	NA	NA	NA	NA	NA	NA	TT	TT	TT	TT	TT	TT	CC	TT	TT	CC	CC	TT	TT	CC	TT	TT	TT	TT	TT	TT	CC	CC	TT	NN	CC	TT	CC	TT	TT	CC	TT	CC	TT	TT	TT	TT	TT	CC	NN
AX-154965811	NA	1	18501718	NA	NA	NA	NA	NA	NA	NA	CC	CC	CC	CC	CC	CC	TT	CC	CC	TT	TT	CC	CC	TT	CC	CC	CC	CC	CC	CC	TT	TT	CC	CC	TT	CC	TT	CC	CC	TT	CC	TT	CC	CC	CC	CC	CC	TT	CC
AX-115856338	NA	1	18504299	NA	NA	NA	NA	NA	NA	NA	AA	AA	AA	AA	AA	AA	GG	AA	AA	GG	GG	AA	AA	GG	AA	AA	AA	AA	AA	AA	GG	GG	AA	AA	GG	AA	GG	AA	AA	GG	AA	GG	AA	AA	AA	AA	AA	GG	AA
AX-154263173	NA	1	18518848	NA	NA	NA	NA	NA	NA	NA	GG	GG	GG	GG	GG	GG	AA	GG	GG	AA	AA	GG	GG	AA	GG	GG	GG	GG	GG	GG	AA	NN	GG	GG	NN	GG	AA	GG	GG	AA	GG	AA	GG	GG	GG	GG	GG	AA	GG
AX-154710835	NA	1	18532769	NA	NA	NA	NA	NA	NA	NA	CC	CC	CC	CC	CC	CC	AA	CC	CC	AA	AA	CC	CC	AA	CC	CC	CC	CC	CC	CC	AA	AA	CC	CC	AA	CC	AA	CC	CC	AA	CC	AA	CC	CC	CC	CC	CC	AA	CC
AX-115762857	NA	1	18540705	NA	NA	NA	NA	NA	NA	NA	CC	CC	TT	NN	TT	CC	CC	TT	CC	CC	CC	CC	TT	CC	TT	CC	TT	TT	CC	CC	CC	CC	CC	CC	CC	CC	CC	TT	CC	CC	CC	CC	CC	CC	CC	CC	TT	CC	TT
AX-115852479	NA	1	18589881	NA	NA	NA	NA	NA	NA	NA	CC	CC	CC	CC	CC	CC	TT	CC	CC	TT	TT	CC	CC	TT	CC	CC	CC	CC	CC	CC	TT	TT	CC	CC	TT	CC	TT	CC	CC	TT	CC	TT	CC	CC	CC	CC	CC	TT	CC
AX-165085612	NA	1	18591066	NA	NA	NA	NA	NA	NA	NA	CC	CC	TT	NN	TT	CC	NN	TT	CC	TT	TT	CC	TT	TT	TT	CC	TT	TT	CC	CC	TT	NN	CC	CC	TT	CC	TT	TT	CC	TT	CC	TT	CC	CC	CC	CC	TT	TT	TT
AX-165090270	NA	1	18597579	NA	NA	NA	NA	NA	NA	NA	GG	GG	AA	NN	AA	GG	AA	AA	GG	AA	AA	GG	AA	AA	AA	GG	AA	AA	GG	GG	AA	AA	GG	GG	AA	GG	AA	AA	GG	AA	GG	AA	GG	GG	GG	GG	AA	AA	AA
AX-165089827	NA	1	18602424	NA	NA	NA	NA	NA	NA	NA	AA	AA	GG	NN	GG	AA	GG	GG	AA	GG	GG	AA	GG	GG	GG	AA	GG	GG	AA	AA	GG	GG	AA	AA	GG	AA	GG	GG	AA	GG	AA	GG	AA	AA	AA	AA	GG	GG	GG
AX-155279480	NA	1	18611416	NA	NA	NA	NA	NA	NA	NA	TT	TT	GG	NN	GG	NN	GG	GG	TT	GG	GG	TT	GG	GG	GG	TT	GG	GG	TT	TT	GG	GG	TT	TT	GG	TT	GG	GG	TT	GG	TT	GG	TT	TT	TT	TT	GG	GG	GG
AX-123147338	NA	1	18618365	NA	NA	NA	NA	NA	NA	NA	GG	GG	GG	GG	GG	GG	TT	GG	GG	TT	TT	GG	GG	TT	GG	GG	GG	GG	GG	GG	TT	TT	GG	GG	TT	GG	TT	GG	GG	TT	GG	TT	GG	GG	GG	GG	GG	TT	GG
AX-155625541	NA	1	18620854	NA	NA	NA	NA	NA	NA	NA	AA	AA	CC	NN	CC	AA	CC	CC	AA	CC	CC	AA	CC	CC	CC	AA	CC	CC	AA	AA	CC	CC	AA	AA	CC	AA	CC	CC	AA	CC	AA	CC	AA	AA	AA	AA	CC	CC	CC
AX-155327411	NA	1	18647203	NA	NA	NA	NA	NA	NA	NA	AA	AA	CC	AA	CC	AA	CC	CC	AA	CC	CC	AA	CC	CC	CC	AA	CC	CC	AA	AA	CC	CC	AA	AA	CC	AA	AA	CC	AA	CC	AA	CC	AA	AA	AA	AA	CC	CC	CC
AX-165092963	NA	1	18652821	NA	NA	NA	NA	NA	NA	NA	GG	GG	AA	NN	AA	GG	NN	AA	GG	GG	GG	GG	AA	GG	AA	GG	AA	AA	GG	GG	GG	GG	GG	GG	GG	GG	GG	AA	GG	GG	GG	GG	GG	GG	GG	GG	AA	GG	AA
AX-115818354	NA	1	18662907	NA	NA	NA	NA	NA	NA	NA	TT	TT	TT	TT	TT	TT	GG	TT	TT	GG	GG	TT	TT	GG	TT	TT	TT	TT	TT	TT	GG	GG	TT	TT	GG	TT	TT	TT	TT	GG	TT	GG	TT	TT	TT	TT	TT	GG	TT
AX-154425763	NA	1	18665430	NA	NA	NA	NA	NA	NA	NA	GG	GG	AA	NN	AA	GG	AA	AA	GG	AA	AA	GG	AA	AA	AA	GG	AA	AA	GG	GG	AA	AA	GG	GG	AA	GG	GG	AA	GG	AA	GG	AA	GG	GG	GG	GG	AA	AA	AA
AX-153906535	NA	1	18673420	NA	NA	NA	NA	NA	NA	NA	CC	CC	TT	NN	TT	TT	CC	TT	CC	CC	CC	CC	TT	CC	TT	CC	TT	TT	CC	CC	CC	CC	CC	CC	CC	CC	CC	TT	CC	CC	CC	CC	CC	CC	CC	CC	TT	CC	TT
AX-155174651	NA	1	18690117	NA	NA	NA	NA	NA	NA	NA	AA	AA	GG	NN	GG	GG	GG	GG	AA	GG	GG	AA	GG	GG	GG	AA	GG	GG	AA	AA	GG	GG	AA	AA	GG	AA	AA	GG	AA	GG	AA	GG	AA	AA	AA	AA	GG	GG	GG
AX-154847602	NA	1	18699138	NA	NA	NA	NA	NA	NA	NA	TT	TT	TT	TT	TT	TT	CC	TT	TT	CC	CC	TT	TT	CC	TT	TT	TT	TT	TT	TT	CC	CC	TT	TT	CC	TT	TT	TT	TT	CC	TT	CC	TT	TT	TT	TT	TT	CC	TT
AX-154943493	NA	1	18700701	NA	NA	NA	NA	NA	NA	NA	GG	GG	AA	NN	AA	AA	GG	AA	GG	GG	GG	GG	AA	GG	AA	GG	AA	AA	GG	GG	GG	GG	GG	GG	GG	GG	GG	AA	GG	GG	GG	GG	GG	GG	GG	GG	AA	GG	AA
AX-165085322	NA	1	18711003	NA	NA	NA	NA	NA	NA	NA	CC	CC	CC	CC	CC	CC	TT	CC	CC	TT	TT	CC	CC	TT	CC	CC	CC	CC	CC	CC	TT	TT	CC	CC	TT	CC	CC	CC	CC	TT	CC	TT	CC	CC	CC	CC	CC	TT	CC
AX-165097681	NA	1	18722124	NA	NA	NA	NA	NA	NA	NA	AA	AA	GG	NN	GG	GG	GG	GG	AA	GG	GG	AA	GG	GG	GG	AA	GG	GG	AA	AA	GG	GG	AA	AA	GG	AA	AA	GG	AA	GG	AA	GG	AA	AA	AA	AA	GG	GG	GG
AX-165099268	NA	1	18722818	NA	NA	NA	NA	NA	NA	NA	TT	TT	CC	NN	CC	CC	TT	CC	TT	TT	TT	TT	CC	TT	CC	TT	CC	CC	TT	TT	TT	TT	TT	TT	TT	TT	TT	CC	TT	TT	TT	TT	TT	TT	TT	TT	CC	TT	CC
AX-115829858	NA	1	18735343	NA	NA	NA	NA	NA	NA	NA	GG	GG	AA	NN	AA	AA	GG	AA	GG	GG	GG	GG	AA	GG	AA	GG	AA	AA	GG	GG	GG	GG	GG	GG	GG	GG	GG	AA	GG	GG	GG	GG	GG	GG	GG	GG	AA	GG	AA
AX-115844996	NA	1	18743285	NA	NA	NA	NA	NA	NA	NA	AA	AA	AA	AA	AA	AA	GG	AA	AA	GG	GG	AA	AA	GG	AA	AA	AA	AA	AA	AA	GG	GG	AA	AA	GG	AA	AA	AA	AA	GG	AA	GG	AA	AA	AA	AA	AA	GG	AA
AX-165085230	NA	1	18749351	NA	NA	NA	NA	NA	NA	NA	AA	AA	AA	AA	AA	AA	GG	AA	AA	GG	GG	AA	AA	GG	AA	AA	AA	AA	AA	AA	GG	GG	AA	AA	GG	AA	AA	AA	AA	GG	AA	GG	AA	AA	AA	AA	AA	GG	AA
AX-154471975	NA	1	18756659	NA	NA	NA	NA	NA	NA	NA	AA	AA	GG	NN	GG	GG	AA	GG	AA	AA	AA	AA	GG	AA	GG	AA	GG	GG	AA	AA	AA	AA	AA	AA	AA	AA	GG	GG	AA	AA	AA	AA	AA	AA	AA	AA	GG	AA	GG
AX-154301111	NA	1	18756827	NA	NA	NA	NA	NA	NA	NA	AA	AA	AA	AA	AA	AA	CC	AA	AA	CC	CC	AA	AA	CC	AA	AA	AA	AA	AA	AA	CC	CC	AA	AA	CC	AA	AA	AA	AA	CC	AA	CC	AA	AA	AA	AA	AA	CC	AA
AX-156092823	NA	1	18758504	NA	NA	NA	NA	NA	NA	NA	GG	GG	AA	GG	AA	AA	GG	NN	GG	GG	GG	GG	AA	GG	AA	GG	AA	AA	GG	GG	GG	GG	GG	GG	GG	GG	GG	AA	GG	GG	GG	GG	GG	GG	GG	GG	AA	GG	AA
AX-165102713	NA	1	18767801	NA	NA	NA	NA	NA	NA	NA	GG	GG	GG	GG	GG	GG	AA	GG	GG	AA	AA	GG	GG	AA	GG	GG	GG	GG	GG	GG	AA	AA	GG	GG	AA	GG	GG	GG	GG	AA	GG	AA	GG	GG	GG	GG	GG	AA	GG
AX-165090869	NA	1	18773737	NA	NA	NA	NA	NA	NA	NA	GG	GG	TT	NN	TT	TT	GG	TT	GG	GG	GG	GG	TT	GG	TT	GG	TT	TT	GG	GG	GG	GG	GG	GG	GG	GG	GG	TT	GG	GG	GG	GG	GG	GG	GG	GG	TT	GG	TT
AX-155030940	NA	1	18778817	NA	NA	NA	NA	NA	NA	NA	AA	AA	AA	AA	AA	AA	GG	AA	AA	GG	GG	AA	AA	GG	AA	AA	AA	AA	AA	AA	GG	GG	AA	AA	GG	AA	GG	AA	AA	GG	AA	GG	AA	AA	AA	AA	AA	GG	AA
AX-115825003	NA	1	18788803	NA	NA	NA	NA	NA	NA	NA	TT	TT	TT	TT	TT	TT	GG	TT	TT	GG	GG	TT	TT	GG	TT	TT	TT	TT	TT	TT	GG	GG	TT	TT	GG	TT	GG	TT	TT	GG	TT	GG	TT	TT	TT	TT	TT	GG	TT
AX-155180661	NA	1	18791711	NA	NA	NA	NA	NA	NA	NA	TT	TT	TT	TT	TT	TT	GG	TT	TT	GG	GG	TT	TT	GG	TT	TT	TT	TT	TT	TT	GG	GG	TT	TT	GG	TT	GG	TT	TT	GG	TT	GG	TT	TT	TT	TT	TT	GG	TT
AX-154511168	NA	1	18800672	NA	NA	NA	NA	NA	NA	NA	AA	AA	AA	AA	AA	AA	GG	AA	AA	GG	GG	AA	AA	GG	AA	AA	AA	AA	AA	AA	GG	GG	AA	AA	GG	AA	GG	AA	AA	GG	AA	GG	AA	AA	AA	AA	AA	GG	AA
AX-154022216	NA	1	18804269	NA	NA	NA	NA	NA	NA	NA	CC	CC	TT	NN	TT	CC	CC	TT	CC	CC	CC	CC	TT	CC	TT	CC	TT	TT	CC	CC	CC	CC	CC	CC	CC	CC	CC	TT	CC	CC	CC	CC	CC	CC	CC	CC	TT	CC	TT
AX-165100576	NA	1	18817004	NA	NA	NA	NA	NA	NA	NA	CC	CC	CC	CC	CC	CC	TT	CC	CC	TT	TT	CC	CC	TT	CC	CC	CC	CC	CC	CC	TT	TT	CC	CC	TT	CC	TT	CC	CC	TT	CC	TT	CC	CC	CC	CC	CC	TT	CC
AX-154387675	NA	1	18825122	NA	NA	NA	NA	NA	NA	NA	TT	TT	TT	TT	TT	TT	CC	TT	TT	CC	CC	TT	TT	CC	TT	TT	TT	TT	TT	TT	CC	CC	TT	TT	CC	TT	CC	TT	TT	CC	TT	CC	TT	TT	TT	TT	TT	CC	TT
AX-165096767	NA	1	18832433	NA	NA	NA	NA	NA	NA	NA	AA	AA	AA	AA	AA	AA	AA	AA	AA	AA	AA	AA	AA	AA	AA	AA	AA	AA	AA	AA	AA	AA	AA	AA	AA	AA	CC	AA	AA	AA	AA	AA	AA	AA	AA	AA	AA	AA	AA
AX-155019080	NA	1	18839047	NA	NA	NA	NA	NA	NA	NA	TT	TT	TT	TT	TT	TT	CC	TT	TT	CC	CC	TT	TT	CC	TT	TT	TT	TT	TT	TT	CC	CC	TT	TT	CC	TT	CC	TT	TT	CC	TT	CC	TT	TT	TT	TT	TT	CC	TT
AX-165090264	NA	1	18848852	NA	NA	NA	NA	NA	NA	NA	TT	TT	TT	TT	TT	TT	CC	TT	TT	CC	CC	TT	TT	CC	TT	TT	TT	TT	TT	TT	CC	CC	TT	TT	CC	TT	TT	TT	TT	CC	TT	CC	TT	TT	TT	TT	TT	CC	TT
AX-154546627	NA	1	18851719	NA	NA	NA	NA	NA	NA	NA	CC	CC	CC	CC	CC	CC	TT	CC	CC	TT	TT	CC	CC	TT	CC	CC	CC	CC	CC	CC	TT	TT	CC	CC	TT	CC	CC	CC	CC	TT	CC	TT	CC	CC	CC	CC	CC	TT	CC
AX-153951258	NA	1	18857289	NA	NA	NA	NA	NA	NA	NA	AA	AA	AA	AA	AA	AA	GG	AA	AA	GG	GG	AA	AA	GG	AA	AA	AA	AA	AA	AA	GG	GG	AA	AA	GG	AA	AA	AA	AA	GG	AA	GG	AA	AA	AA	AA	AA	GG	AA
AX-165092770	NA	1	18861042	NA	NA	NA	NA	NA	NA	NA	TT	TT	TT	TT	TT	TT	CC	TT	TT	CC	CC	TT	TT	CC	TT	TT	TT	TT	TT	TT	CC	CC	TT	TT	CC	TT	TT	TT	TT	CC	TT	CC	TT	TT	TT	TT	TT	CC	TT
AX-115794108	NA	1	18869932	NA	NA	NA	NA	NA	NA	NA	CC	CC	TT	NN	TT	CC	CC	CC	CC	CC	CC	CC	TT	CC	TT	NN	TT	TT	CC	CC	CC	CC	CC	CC	CC	CC	TT	TT	CC	CC	CC	CC	CC	CC	CC	CC	TT	CC	TT
AX-154347170	NA	1	18870290	NA	NA	NA	NA	NA	NA	NA	TT	TT	TT	TT	TT	TT	CC	TT	TT	CC	CC	TT	TT	CC	TT	TT	TT	TT	TT	TT	CC	CC	TT	TT	CC	TT	TT	TT	TT	CC	TT	CC	TT	TT	TT	TT	TT	CC	TT
AX-165096029	NA	1	18880106	NA	NA	NA	NA	NA	NA	NA	GG	GG	GG	GG	GG	GG	AA	GG	GG	AA	AA	GG	GG	AA	GG	GG	GG	GG	GG	GG	AA	AA	GG	GG	AA	GG	GG	GG	GG	AA	GG	AA	GG	GG	GG	GG	GG	AA	GG
AX-115830039	NA	1	18893270	NA	NA	NA	NA	NA	NA	NA	CC	CC	TT	NN	TT	CC	CC	CC	CC	CC	CC	CC	TT	CC	TT	CC	TT	TT	CC	CC	CC	CC	CC	CC	CC	CC	CC	TT	CC	CC	CC	CC	CC	CC	CC	CC	TT	CC	TT
AX-115778507	NA	1	18907550	NA	NA	NA	NA	NA	NA	NA	TT	TT	TT	TT	TT	TT	CC	TT	TT	CC	CC	TT	TT	CC	TT	TT	TT	TT	TT	TT	CC	CC	TT	TT	CC	TT	TT	TT	TT	CC	TT	CC	TT	TT	TT	TT	TT	CC	TT
AX-115766581	NA	1	18907861	NA	NA	NA	NA	NA	NA	NA	AA	AA	AA	AA	AA	AA	GG	AA	AA	GG	GG	AA	AA	GG	AA	AA	AA	AA	AA	AA	GG	GG	AA	AA	GG	AA	AA	AA	AA	GG	AA	GG	AA	AA	AA	AA	AA	GG	AA
AX-165097943	NA	1	18908210	NA	NA	NA	NA	NA	NA	NA	GG	GG	GG	GG	GG	GG	AA	GG	GG	AA	AA	GG	GG	AA	GG	GG	GG	GG	GG	GG	AA	AA	GG	GG	AA	GG	GG	GG	GG	AA	GG	AA	GG	GG	GG	GG	GG	AA	GG
AX-154930690	NA	1	18913114	NA	NA	NA	NA	NA	NA	NA	CC	CC	TT	NN	TT	CC	CC	CC	CC	CC	CC	CC	TT	CC	TT	CC	TT	TT	CC	CC	CC	CC	CC	CC	CC	CC	CC	TT	CC	CC	CC	CC	CC	CC	CC	CC	TT	CC	TT
AX-165086684	NA	1	18919297	NA	NA	NA	NA	NA	NA	NA	AA	AA	GG	NN	GG	AA	GG	AA	AA	GG	GG	AA	GG	GG	GG	AA	GG	GG	AA	AA	GG	GG	AA	AA	GG	AA	AA	GG	AA	GG	AA	GG	AA	AA	AA	AA	GG	GG	GG
AX-165096801	NA	1	18921100	NA	NA	NA	NA	NA	NA	NA	TT	TT	CC	NN	CC	TT	CC	TT	TT	CC	CC	TT	CC	CC	CC	TT	CC	CC	TT	TT	CC	CC	TT	TT	CC	TT	TT	CC	TT	CC	TT	CC	TT	TT	TT	TT	CC	CC	CC
AX-154740514	NA	1	18929538	NA	NA	NA	NA	NA	NA	NA	GG	GG	GG	GG	GG	GG	AA	GG	GG	AA	AA	GG	GG	AA	GG	GG	GG	GG	GG	GG	AA	AA	GG	GG	AA	GG	GG	GG	GG	AA	GG	AA	GG	GG	GG	GG	GG	AA	GG
AX-165103902	NA	1	18930948	NA	NA	NA	NA	NA	NA	NA	GG	GG	AA	NN	AA	GG	AA	GG	GG	AA	AA	GG	AA	AA	AA	GG	AA	AA	GG	GG	AA	AA	GG	GG	AA	GG	GG	AA	GG	AA	GG	AA	GG	GG	GG	GG	AA	AA	AA
AX-165098095	NA	1	18939146	NA	NA	NA	NA	NA	NA	NA	GG	GG	TT	NN	TT	GG	TT	GG	GG	TT	TT	GG	TT	TT	TT	GG	TT	TT	GG	GG	TT	TT	GG	GG	TT	GG	TT	TT	GG	TT	GG	TT	GG	GG	GG	GG	TT	TT	TT
AX-115813182	NA	1	18940895	NA	NA	NA	NA	NA	NA	NA	CC	CC	TT	NN	TT	CC	CC	CC	CC	CC	CC	CC	TT	CC	TT	CC	TT	TT	CC	CC	CC	CC	CC	CC	CC	CC	TT	TT	CC	CC	CC	CC	CC	CC	CC	CC	TT	CC	TT
AX-165086538	NA	1	18941021	NA	NA	NA	NA	NA	NA	NA	AA	AA	GG	NN	GG	AA	AA	AA	AA	AA	AA	AA	GG	AA	GG	AA	GG	GG	AA	AA	AA	AA	AA	AA	AA	AA	GG	GG	AA	AA	AA	AA	AA	AA	AA	AA	GG	AA	GG
AX-115864970	NA	1	18943140	NA	NA	NA	NA	NA	NA	NA	CC	CC	AA	NN	AA	CC	CC	CC	CC	CC	CC	CC	AA	CC	AA	CC	AA	AA	CC	CC	CC	CC	CC	CC	CC	CC	CC	AA	CC	CC	CC	CC	CC	CC	CC	CC	AA	CC	AA
AX-154511580	NA	1	18958866	NA	NA	NA	NA	NA	NA	NA	CC	CC	CC	CC	CC	CC	NN	CC	CC	TT	TT	CC	CC	TT	CC	CC	CC	CC	CC	CC	TT	TT	CC	CC	TT	CC	CC	CC	CC	TT	CC	TT	CC	CC	CC	CC	CC	TT	CC
AX-154456902	NA	1	18970221	NA	NA	NA	NA	NA	NA	NA	AA	AA	GG	NN	GG	AA	GG	AA	AA	GG	GG	AA	GG	GG	GG	AA	GG	GG	AA	AA	GG	GG	AA	AA	GG	AA	GG	GG	AA	GG	AA	GG	AA	AA	AA	AA	GG	GG	GG
AX-154472341	NA	1	18971008	NA	NA	NA	NA	NA	NA	NA	GG	GG	GG	GG	GG	GG	TT	GG	GG	TT	TT	GG	GG	TT	GG	GG	GG	GG	GG	GG	TT	TT	GG	GG	TT	GG	GG	GG	GG	TT	GG	TT	GG	GG	GG	GG	GG	TT	GG
AX-165084390	NA	1	18975005	NA	NA	NA	NA	NA	NA	NA	GG	GG	GG	GG	GG	GG	NN	GG	GG	AA	AA	GG	AA	AA	GG	GG	GG	GG	GG	GG	AA	AA	GG	GG	AA	GG	GG	GG	GG	AA	GG	AA	GG	GG	GG	GG	GG	AA	GG
AX-154411676	NA	1	18989481	NA	NA	NA	NA	NA	NA	NA	CC	CC	TT	NN	TT	CC	TT	CC	CC	TT	TT	CC	TT	TT	TT	CC	TT	TT	CC	CC	TT	TT	CC	CC	TT	CC	TT	TT	CC	TT	CC	TT	CC	CC	CC	CC	TT	TT	TT
AX-115736249	NA	1	18993081	NA	NA	NA	NA	NA	NA	NA	GG	GG	GG	GG	GG	GG	AA	GG	GG	AA	AA	GG	GG	AA	GG	GG	GG	GG	GG	GG	AA	AA	GG	GG	AA	GG	GG	GG	GG	AA	GG	AA	GG	GG	GG	GG	GG	AA	GG
AX-115839600	NA	1	19001065	NA	NA	NA	NA	NA	NA	NA	CC	CC	CC	CC	CC	CC	TT	CC	CC	TT	TT	CC	CC	TT	CC	CC	CC	CC	CC	CC	TT	TT	CC	CC	TT	CC	CC	CC	CC	TT	CC	TT	CC	CC	CC	CC	CC	TT	CC
AX-155795254	NA	1	19009836	NA	NA	NA	NA	NA	NA	NA	GG	GG	GG	GG	GG	GG	AA	GG	GG	AA	AA	GG	GG	AA	GG	GG	GG	GG	GG	GG	AA	AA	GG	GG	AA	GG	GG	GG	GG	AA	GG	AA	GG	GG	GG	GG	GG	AA	GG
AX-155128225	NA	1	19012673	NA	NA	NA	NA	NA	NA	NA	CC	CC	CC	CC	CC	CC	TT	CC	CC	TT	TT	CC	CC	TT	CC	CC	CC	CC	CC	CC	TT	TT	CC	CC	TT	CC	CC	CC	CC	TT	CC	TT	CC	CC	CC	CC	CC	TT	CC
AX-165096823	NA	1	19012916	NA	NA	NA	NA	NA	NA	NA	TT	TT	TT	TT	TT	TT	CC	TT	TT	CC	CC	TT	TT	CC	TT	TT	TT	TT	TT	TT	CC	CC	TT	TT	CC	TT	TT	TT	TT	CC	TT	CC	TT	TT	TT	TT	TT	CC	TT
AX-154147599	NA	1	19014076	NA	NA	NA	NA	NA	NA	NA	CC	CC	CC	CC	CC	CC	AA	CC	CC	AA	AA	CC	CC	AA	CC	CC	CC	CC	CC	CC	AA	AA	CC	CC	AA	CC	CC	CC	CC	AA	CC	AA	CC	CC	CC	CC	CC	AA	CC
AX-165083101	NA	1	19023903	NA	NA	NA	NA	NA	NA	NA	TT	TT	TT	TT	TT	TT	CC	TT	TT	CC	CC	TT	TT	CC	TT	TT	TT	TT	TT	TT	CC	CC	TT	TT	CC	TT	TT	TT	TT	CC	TT	CC	TT	TT	TT	TT	TT	CC	TT
AX-165088768	NA	1	19031123	NA	NA	NA	NA	NA	NA	NA	TT	TT	CC	NN	CC	TT	CC	TT	TT	CC	CC	TT	CC	CC	CC	TT	CC	CC	TT	TT	CC	CC	TT	TT	CC	TT	CC	CC	TT	CC	TT	CC	TT	TT	TT	TT	CC	CC	CC
AX-115806362	NA	1	19044640	NA	NA	NA	NA	NA	NA	NA	AA	AA	AA	AA	AA	AA	NN	AA	AA	CC	CC	AA	AA	CC	AA	AA	AA	AA	AA	AA	CC	CC	AA	AA	CC	AA	CC	AA	AA	CC	AA	CC	AA	AA	AA	AA	AA	CC	AA
AX-165088958	NA	1	19058768	NA	NA	NA	NA	NA	NA	NA	CC	CC	TT	NN	TT	CC	TT	CC	CC	TT	TT	CC	TT	TT	TT	CC	TT	TT	CC	CC	TT	TT	CC	CC	TT	CC	TT	TT	CC	TT	CC	TT	CC	CC	CC	CC	TT	TT	TT
AX-165090617	NA	1	19069613	NA	NA	NA	NA	NA	NA	NA	TT	TT	GG	NN	GG	TT	GG	TT	TT	GG	GG	TT	GG	GG	GG	TT	GG	GG	TT	TT	GG	GG	TT	TT	GG	TT	TT	GG	TT	GG	TT	GG	TT	TT	TT	TT	GG	GG	GG
AX-165096681	NA	1	19071157	NA	NA	NA	NA	NA	NA	NA	TT	TT	GG	TT	GG	TT	GG	TT	TT	GG	GG	TT	GG	GG	GG	TT	GG	NN	TT	TT	GG	GG	TT	TT	GG	TT	GG	GG	TT	GG	TT	GG	TT	TT	TT	TT	GG	GG	GG
AX-115805998	NA	1	19081915	NA	NA	NA	NA	NA	NA	NA	GG	GG	AA	NN	AA	GG	AA	GG	GG	AA	AA	GG	AA	AA	AA	GG	AA	AA	GG	GG	AA	AA	GG	GG	AA	GG	GG	AA	GG	AA	GG	AA	GG	GG	GG	GG	AA	AA	AA
AX-115817493	NA	1	19083830	NA	NA	NA	NA	NA	NA	NA	GG	GG	AA	NN	AA	GG	GG	GG	GG	GG	GG	GG	NN	GG	AA	GG	AA	AA	GG	GG	GG	GG	GG	GG	GG	GG	GG	AA	GG	GG	GG	GG	GG	GG	GG	GG	AA	GG	AA
AX-155078555	NA	1	19098181	NA	NA	NA	NA	NA	NA	NA	AA	AA	AA	AA	AA	AA	GG	AA	AA	GG	GG	AA	AA	GG	AA	AA	AA	AA	AA	AA	GG	GG	AA	AA	GG	AA	AA	AA	AA	GG	AA	GG	AA	AA	AA	AA	AA	GG	AA
AX-115747747	NA	1	19102122	NA	NA	NA	NA	NA	NA	NA	TT	TT	TT	TT	TT	TT	CC	TT	TT	CC	CC	TT	TT	CC	TT	TT	TT	TT	TT	TT	CC	CC	TT	TT	NN	TT	TT	TT	TT	CC	TT	CC	TT	TT	TT	TT	TT	CC	TT
AX-165098530	NA	1	19109832	NA	NA	NA	NA	NA	NA	NA	AA	AA	AA	AA	AA	AA	GG	AA	AA	GG	GG	AA	AA	GG	AA	AA	AA	AA	AA	AA	GG	GG	AA	AA	GG	AA	AA	AA	AA	GG	AA	GG	AA	AA	AA	AA	AA	GG	AA
AX-165099958	NA	1	19111872	NA	NA	NA	NA	NA	NA	NA	AA	AA	AA	AA	AA	AA	NN	AA	AA	GG	GG	AA	AA	GG	AA	AA	AA	AA	AA	AA	GG	GG	AA	AA	GG	AA	AA	AA	AA	GG	AA	GG	AA	AA	AA	AA	AA	GG	AA
AX-154517656	NA	1	19124180	NA	NA	NA	NA	NA	NA	NA	CC	CC	CC	CC	CC	CC	TT	CC	CC	TT	TT	CC	CC	TT	CC	CC	CC	CC	CC	CC	TT	TT	CC	CC	TT	CC	TT	CC	CC	TT	CC	TT	CC	CC	CC	CC	CC	TT	CC
AX-154456724	NA	1	19138918	NA	NA	NA	NA	NA	NA	NA	CC	CC	CC	CC	CC	CC	TT	CC	CC	TT	TT	CC	CC	TT	CC	CC	CC	CC	CC	CC	TT	TT	CC	CC	TT	CC	CC	CC	CC	TT	CC	TT	CC	CC	CC	CC	CC	TT	CC
AX-155429249	NA	1	19141531	NA	NA	NA	NA	NA	NA	NA	GG	GG	AA	AA	AA	GG	GG	GG	GG	GG	GG	GG	AA	GG	AA	GG	AA	AA	GG	GG	GG	GG	GG	GG	GG	GG	AA	AA	GG	GG	GG	GG	GG	NN	GG	GG	AA	GG	AA
AX-115761133	NA	1	19153571	NA	NA	NA	NA	NA	NA	NA	TT	TT	TT	TT	TT	TT	NN	TT	TT	CC	CC	TT	TT	CC	TT	TT	TT	TT	TT	TT	CC	CC	TT	TT	CC	TT	TT	TT	TT	CC	TT	CC	TT	TT	TT	TT	TT	CC	TT
AX-95918845	NA	1	19178351	NA	NA	NA	NA	NA	NA	NA	AA	AA	AA	AA	AA	AA	GG	AA	AA	GG	GG	AA	AA	GG	AA	AA	AA	AA	AA	AA	GG	GG	AA	AA	GG	AA	AA	AA	AA	GG	AA	GG	AA	AA	AA	AA	AA	GG	AA
AX-165101778	NA	1	19185459	NA	NA	NA	NA	NA	NA	NA	TT	TT	TT	TT	TT	TT	CC	TT	TT	CC	CC	TT	TT	CC	TT	TT	TT	TT	TT	TT	CC	CC	TT	TT	CC	TT	TT	TT	TT	CC	TT	CC	TT	TT	TT	TT	TT	CC	TT
AX-165091761	NA	1	19196703	NA	NA	NA	NA	NA	NA	NA	GG	GG	GG	GG	GG	GG	AA	GG	GG	AA	AA	GG	GG	AA	GG	GG	GG	GG	GG	GG	AA	AA	GG	GG	AA	GG	AA	GG	GG	AA	GG	AA	GG	GG	GG	GG	GG	AA	GG
AX-154251864	NA	1	19200124	NA	NA	NA	NA	NA	NA	NA	CC	CC	CC	CC	CC	CC	TT	CC	CC	TT	TT	CC	CC	TT	CC	CC	CC	CC	CC	CC	TT	TT	NN	CC	TT	CC	TT	CC	CC	TT	CC	TT	CC	CC	CC	CC	CC	TT	CC
AX-115780450	NA	1	19202455	NA	NA	NA	NA	NA	NA	NA	TT	TT	AA	NN	AA	TT	AA	TT	TT	AA	AA	TT	AA	AA	AA	TT	AA	AA	TT	TT	AA	AA	TT	TT	AA	TT	TT	AA	TT	AA	TT	AA	TT	TT	TT	TT	AA	AA	AA
AX-154999508	NA	1	19210184	NA	NA	NA	NA	NA	NA	NA	AA	AA	GG	NN	GG	AA	GG	AA	AA	GG	GG	AA	GG	GG	GG	AA	GG	GG	AA	AA	GG	GG	AA	AA	GG	AA	AA	GG	AA	GG	AA	GG	AA	AA	AA	AA	GG	GG	GG
AX-154941931	NA	1	19229777	NA	NA	NA	NA	NA	NA	NA	AA	AA	AA	CC	AA	NN	CC	AA	AA	AA	CC	AA	AA	AA	AA	CC	AA	AA	AA	AA	CC	AA	AA	AA	AA	AA	CC	AA	CC	CC	CC	AA	AA	AA	AA	AA	AA	AA	AA
AX-165088314	NA	1	19232605	NA	NA	NA	NA	NA	NA	NA	GG	GG	GG	GG	GG	GG	AA	GG	GG	AA	AA	GG	GG	AA	GG	GG	GG	GG	GG	GG	AA	AA	GG	GG	AA	GG	GG	GG	GG	AA	GG	AA	GG	GG	GG	GG	GG	AA	GG
AX-154173427	NA	1	19245170	NA	NA	NA	NA	NA	NA	NA	AA	AA	AA	AA	AA	AA	GG	AA	AA	GG	GG	AA	AA	GG	AA	AA	AA	AA	AA	AA	GG	GG	AA	AA	GG	AA	AA	AA	AA	GG	AA	GG	AA	AA	AA	AA	AA	GG	AA
AX-154605300	NA	1	19245291	NA	NA	NA	NA	NA	NA	NA	AA	AA	AA	AA	AA	AA	NN	AA	AA	CC	CC	AA	AA	CC	AA	AA	AA	AA	AA	AA	CC	CC	AA	AA	CC	AA	AA	AA	AA	CC	AA	CC	AA	AA	AA	AA	AA	CC	AA
AX-153893359	NA	1	19245545	NA	NA	NA	NA	NA	NA	NA	AA	AA	CC	NN	CC	AA	CC	AA	AA	CC	CC	AA	CC	CC	CC	AA	CC	CC	AA	AA	CC	CC	AA	AA	CC	AA	CC	CC	AA	CC	AA	CC	AA	AA	AA	AA	CC	CC	CC
AX-155182554	NA	1	19247442	NA	NA	NA	NA	NA	NA	NA	AA	AA	GG	NN	GG	AA	GG	AA	AA	GG	GG	AA	GG	GG	GG	AA	GG	GG	AA	AA	GG	GG	AA	AA	GG	AA	AA	GG	AA	GG	AA	GG	AA	AA	AA	AA	GG	GG	GG
AX-165094559	NA	1	19257191	NA	NA	NA	NA	NA	NA	NA	CC	CC	TT	NN	TT	CC	TT	CC	CC	TT	TT	CC	TT	TT	TT	CC	TT	TT	CC	CC	TT	TT	CC	CC	TT	CC	TT	TT	CC	TT	CC	TT	CC	CC	CC	CC	TT	TT	TT
AX-165084947	NA	1	19260921	NA	NA	NA	NA	NA	NA	NA	TT	TT	CC	NN	CC	TT	CC	TT	TT	CC	CC	TT	CC	CC	CC	TT	CC	CC	TT	TT	CC	CC	TT	TT	CC	TT	CC	CC	TT	CC	TT	CC	TT	TT	TT	TT	CC	CC	CC
AX-95916608	NA	1	19269700	NA	NA	NA	NA	NA	NA	NA	TT	TT	CC	NN	CC	TT	TT	TT	TT	TT	TT	TT	CC	TT	CC	TT	CC	CC	TT	TT	TT	TT	TT	TT	TT	TT	CC	CC	TT	TT	TT	TT	TT	TT	TT	TT	CC	TT	CC
AX-165095291	NA	1	19270167	NA	NA	NA	NA	NA	NA	NA	CC	CC	AA	NN	AA	CC	AA	CC	CC	AA	AA	CC	AA	AA	AA	CC	AA	AA	CC	CC	AA	AA	CC	CC	AA	CC	AA	AA	CC	AA	CC	AA	CC	CC	CC	CC	AA	AA	AA
AX-165089818	NA	1	19281234	NA	NA	NA	NA	NA	NA	NA	TT	TT	GG	GG	GG	NN	GG	TT	TT	GG	GG	TT	GG	GG	GG	TT	GG	GG	TT	TT	GG	GG	TT	TT	GG	TT	GG	GG	TT	GG	TT	GG	TT	TT	TT	TT	GG	GG	GG
AX-155208023	NA	1	19291809	NA	NA	NA	NA	NA	NA	NA	AA	AA	AA	AA	AA	AA	GG	AA	AA	GG	GG	AA	AA	GG	AA	AA	AA	AA	AA	AA	GG	GG	AA	AA	GG	AA	GG	AA	AA	GG	AA	GG	AA	AA	AA	AA	AA	GG	AA
AX-154100980	NA	1	19295613	NA	NA	NA	NA	NA	NA	NA	TT	TT	CC	CC	CC	TT	CC	TT	TT	CC	CC	TT	CC	CC	CC	TT	CC	CC	TT	TT	CC	CC	TT	TT	CC	TT	CC	CC	TT	CC	TT	CC	TT	TT	TT	TT	CC	CC	CC
AX-115836456	NA	1	19300268	NA	NA	NA	NA	NA	NA	NA	GG	GG	GG	GG	GG	GG	AA	GG	GG	AA	AA	GG	GG	AA	GG	GG	GG	GG	GG	GG	AA	AA	GG	GG	AA	GG	AA	GG	GG	AA	GG	AA	GG	GG	GG	GG	GG	AA	GG
AX-165097166	NA	1	19303434	NA	NA	NA	NA	NA	NA	NA	CC	CC	CC	CC	CC	CC	TT	CC	CC	TT	TT	CC	CC	TT	CC	CC	CC	CC	CC	CC	TT	TT	CC	CC	TT	CC	CC	CC	CC	TT	CC	TT	CC	CC	CC	CC	CC	TT	CC
AX-115804223	NA	1	19307520	NA	NA	NA	NA	NA	NA	NA	GG	GG	GG	GG	GG	GG	AA	GG	GG	AA	AA	GG	GG	AA	GG	GG	GG	GG	GG	GG	AA	AA	GG	GG	AA	GG	GG	GG	GG	AA	GG	AA	GG	GG	GG	GG	GG	AA	GG
AX-123147397	NA	1	19308987	NA	NA	NA	NA	NA	NA	NA	AA	AA	GG	NN	GG	AA	GG	AA	AA	GG	GG	AA	GG	GG	GG	AA	GG	GG	AA	AA	GG	GG	AA	AA	GG	AA	AA	GG	AA	GG	AA	GG	AA	AA	AA	AA	GG	GG	GG
AX-116844155	NA	1	19313718	NA	NA	NA	NA	NA	NA	NA	AA	AA	GG	NN	GG	AA	GG	AA	AA	GG	GG	AA	GG	GG	GG	AA	GG	GG	AA	AA	GG	GG	AA	AA	GG	AA	AA	GG	AA	GG	AA	GG	AA	AA	AA	AA	GG	GG	GG
AX-154509217	NA	1	19319095	NA	NA	NA	NA	NA	NA	NA	TT	TT	CC	NN	CC	TT	CC	TT	TT	CC	CC	TT	CC	CC	CC	TT	CC	CC	TT	TT	CC	CC	TT	TT	CC	TT	TT	CC	TT	CC	TT	CC	TT	TT	TT	TT	CC	CC	CC
AX-165096625	NA	1	19325524	NA	NA	NA	NA	NA	NA	NA	CC	CC	CC	CC	CC	CC	TT	CC	CC	TT	TT	CC	CC	TT	CC	CC	CC	CC	CC	CC	TT	TT	CC	CC	TT	CC	CC	CC	CC	TT	CC	TT	CC	CC	CC	CC	CC	TT	CC
AX-165088279	NA	1	19333021	NA	NA	NA	NA	NA	NA	NA	GG	GG	GG	GG	GG	GG	AA	GG	GG	AA	AA	GG	GG	AA	GG	GG	GG	GG	GG	GG	AA	AA	GG	GG	AA	GG	GG	GG	GG	AA	GG	AA	GG	GG	GG	GG	GG	AA	GG
AX-153907750	NA	1	19334766	NA	NA	NA	NA	NA	NA	NA	CC	CC	TT	NN	TT	CC	CC	CC	CC	CC	CC	CC	TT	CC	TT	CC	TT	TT	CC	CC	CC	CC	CC	CC	CC	CC	CC	TT	CC	CC	CC	CC	CC	CC	CC	CC	TT	CC	TT
AX-165101048	NA	1	19340785	NA	NA	NA	NA	NA	NA	NA	TT	TT	CC	NN	CC	TT	CC	TT	TT	CC	CC	TT	CC	CC	CC	TT	CC	CC	TT	TT	CC	CC	TT	TT	CC	TT	CC	CC	TT	CC	TT	CC	TT	TT	TT	TT	CC	CC	CC
AX-115783853	NA	1	19352070	NA	NA	NA	NA	NA	NA	NA	CC	CC	AA	NN	AA	CC	AA	CC	CC	AA	AA	CC	AA	AA	AA	CC	AA	AA	CC	CC	AA	AA	CC	CC	AA	CC	AA	CC	CC	AA	CC	AA	CC	CC	CC	CC	AA	AA	AA
AX-95918276	NA	1	19355158	NA	NA	NA	NA	NA	NA	NA	TT	TT	CC	NN	CC	TT	CC	TT	TT	CC	CC	TT	CC	CC	CC	TT	CC	CC	TT	TT	CC	CC	TT	TT	CC	TT	CC	TT	TT	CC	TT	CC	TT	TT	TT	TT	CC	CC	CC
AX-165090973	NA	1	19359299	NA	NA	NA	NA	NA	NA	NA	GG	GG	GG	GG	GG	GG	NN	GG	GG	AA	AA	GG	GG	AA	GG	GG	GG	GG	GG	GG	AA	AA	GG	GG	AA	GG	GG	GG	GG	AA	GG	AA	GG	GG	GG	GG	GG	AA	GG
AX-154946262	NA	1	19363037	NA	NA	NA	NA	NA	NA	NA	CC	CC	TT	NN	TT	CC	CC	CC	CC	CC	CC	CC	TT	CC	TT	CC	TT	TT	CC	CC	CC	CC	CC	CC	CC	CC	TT	CC	CC	CC	CC	CC	CC	CC	CC	CC	TT	CC	TT
AX-115787506	NA	1	19367721	NA	NA	NA	NA	NA	NA	NA	TT	TT	GG	NN	GG	TT	TT	TT	TT	TT	TT	TT	GG	TT	GG	TT	GG	GG	TT	TT	TT	TT	TT	TT	TT	TT	GG	TT	TT	TT	TT	TT	TT	TT	TT	TT	GG	TT	GG
AX-165087209	NA	1	19378136	NA	NA	NA	NA	NA	NA	NA	AA	AA	CC	NN	CC	AA	AA	AA	AA	AA	AA	AA	CC	AA	CC	AA	CC	CC	AA	AA	AA	AA	AA	AA	AA	AA	CC	AA	AA	AA	AA	AA	AA	AA	AA	AA	CC	AA	CC
AX-165086961	NA	1	19385818	NA	NA	NA	NA	NA	NA	NA	TT	TT	AA	NN	AA	TT	TT	TT	TT	TT	TT	TT	AA	TT	AA	TT	AA	AA	TT	TT	TT	TT	TT	TT	TT	TT	AA	TT	TT	TT	TT	TT	TT	TT	TT	TT	AA	TT	AA
AX-165099886	NA	1	19386285	NA	NA	NA	NA	NA	NA	NA	GG	GG	TT	NN	TT	GG	GG	GG	GG	GG	GG	GG	TT	GG	TT	GG	TT	TT	GG	GG	GG	GG	GG	GG	GG	GG	TT	GG	GG	GG	GG	GG	GG	GG	GG	GG	TT	GG	TT
AX-115804983	NA	1	19402055	NA	NA	NA	NA	NA	NA	NA	TT	TT	CC	NN	CC	TT	TT	TT	TT	TT	TT	TT	CC	TT	CC	TT	CC	CC	TT	TT	TT	TT	TT	TT	TT	TT	CC	TT	TT	TT	TT	TT	TT	TT	TT	TT	CC	TT	CC
AX-165093762	NA	1	19405278	NA	NA	NA	NA	NA	NA	NA	CC	CC	AA	NN	AA	CC	CC	CC	CC	CC	CC	CC	AA	CC	AA	CC	AA	AA	CC	CC	CC	CC	CC	CC	CC	CC	AA	CC	CC	CC	CC	CC	CC	CC	CC	CC	AA	CC	AA
AX-165083530	NA	1	19410807	NA	NA	NA	NA	NA	NA	NA	GG	GG	AA	NN	AA	GG	GG	GG	GG	GG	GG	GG	AA	GG	AA	GG	AA	AA	GG	GG	GG	GG	GG	GG	GG	GG	AA	GG	GG	GG	GG	GG	GG	GG	GG	GG	AA	GG	AA
AX-155665158	NA	1	19431306	NA	NA	NA	NA	NA	NA	NA	AA	AA	GG	NN	GG	AA	AA	AA	AA	AA	AA	AA	GG	AA	GG	AA	GG	GG	AA	AA	AA	AA	AA	AA	AA	AA	GG	AA	AA	AA	AA	AA	AA	AA	AA	AA	GG	AA	GG
AX-154346733	NA	1	19439344	NA	NA	NA	NA	NA	NA	NA	CC	CC	TT	NN	TT	CC	CC	CC	CC	CC	CC	CC	TT	CC	TT	CC	TT	TT	CC	CC	CC	CC	CC	CC	CC	CC	TT	CC	CC	CC	CC	CC	CC	CC	CC	CC	TT	CC	TT
AX-116835374	NA	1	19454411	NA	NA	NA	NA	NA	NA	NA	AA	AA	GG	NN	GG	AA	AA	AA	AA	AA	AA	AA	GG	AA	GG	AA	GG	GG	AA	AA	AA	AA	AA	AA	AA	AA	GG	AA	AA	AA	AA	AA	AA	AA	AA	AA	GG	AA	GG
AX-165095889	NA	1	19458963	NA	NA	NA	NA	NA	NA	NA	GG	GG	AA	NN	AA	GG	GG	GG	GG	GG	GG	GG	AA	GG	AA	GG	AA	AA	GG	GG	GG	GG	GG	GG	GG	GG	AA	GG	GG	GG	GG	GG	GG	GG	GG	GG	AA	GG	AA
AX-165100021	NA	1	19469343	NA	NA	NA	NA	NA	NA	NA	GG	GG	AA	NN	AA	GG	GG	GG	GG	GG	GG	GG	AA	GG	AA	GG	AA	AA	GG	GG	GG	GG	GG	GG	GG	GG	AA	GG	GG	GG	GG	GG	GG	GG	GG	GG	AA	GG	AA
AX-154749074	NA	1	19470467	NA	NA	NA	NA	NA	NA	NA	CC	CC	TT	NN	TT	CC	CC	CC	CC	CC	CC	CC	TT	CC	TT	CC	TT	TT	CC	CC	CC	CC	CC	CC	CC	CC	TT	CC	CC	CC	CC	CC	CC	CC	CC	CC	TT	CC	TT
AX-154948736	NA	1	19480172	NA	NA	NA	NA	NA	NA	NA	TT	TT	CC	NN	CC	TT	TT	TT	TT	TT	TT	TT	CC	TT	CC	TT	CC	CC	TT	TT	TT	TT	TT	TT	TT	TT	CC	TT	TT	TT	TT	TT	TT	TT	TT	TT	CC	TT	CC
AX-154807622	NA	1	19493568	NA	NA	NA	NA	NA	NA	NA	GG	GG	AA	NN	AA	GG	GG	GG	GG	GG	GG	GG	AA	GG	AA	GG	AA	AA	GG	GG	GG	GG	GG	GG	GG	GG	AA	GG	GG	GG	GG	GG	GG	GG	GG	GG	AA	GG	AA
AX-115762645	NA	1	19503088	NA	NA	NA	NA	NA	NA	NA	TT	TT	AA	NN	AA	TT	TT	TT	TT	TT	TT	TT	AA	TT	AA	TT	AA	AA	TT	TT	TT	TT	TT	TT	TT	TT	AA	TT	TT	TT	TT	TT	TT	TT	TT	TT	AA	TT	AA
AX-155960543	NA	1	19517432	NA	NA	NA	NA	NA	NA	NA	TT	TT	CC	NN	CC	TT	TT	TT	TT	TT	TT	TT	CC	TT	CC	TT	CC	CC	TT	TT	TT	TT	TT	TT	TT	TT	CC	TT	TT	TT	TT	TT	TT	TT	TT	TT	CC	TT	CC
AX-154060988	NA	1	19539934	NA	NA	NA	NA	NA	NA	NA	GG	GG	TT	NN	TT	GG	GG	GG	GG	GG	GG	GG	TT	GG	TT	GG	TT	TT	GG	GG	GG	GG	GG	GG	GG	GG	TT	GG	GG	GG	GG	GG	GG	GG	GG	GG	TT	GG	TT
AX-165085162	NA	1	19541952	NA	NA	NA	NA	NA	NA	NA	CC	CC	TT	CC	TT	CC	CC	CC	CC	CC	CC	CC	TT	CC	TT	CC	TT	TT	CC	CC	CC	CC	CC	CC	CC	CC	TT	CC	CC	CC	CC	CC	CC	CC	CC	CC	TT	CC	TT
AX-155370033	NA	1	19601448	NA	NA	NA	NA	NA	NA	NA	TT	TT	CC	TT	CC	TT	TT	TT	TT	TT	TT	TT	CC	TT	CC	TT	CC	CC	TT	TT	TT	TT	TT	TT	TT	TT	CC	TT	TT	TT	TT	TT	TT	TT	TT	TT	CC	TT	CC
AX-155388554	NA	1	19645374	NA	NA	NA	NA	NA	NA	NA	AA	AA	GG	AA	NN	AA	AA	AA	AA	AA	AA	AA	GG	AA	GG	AA	GG	GG	AA	AA	AA	AA	AA	AA	AA	AA	GG	AA	AA	AA	AA	AA	AA	AA	AA	AA	NN	AA	GG
AX-165090551	NA	1	19881471	NA	NA	NA	NA	NA	NA	NA	GG	GG	TT	GG	TT	GG	GG	GG	GG	GG	GG	GG	TT	GG	TT	GG	TT	TT	GG	GG	GG	GG	GG	GG	GG	GG	TT	GG	GG	GG	GG	GG	GG	GG	GG	GG	TT	GG	TT
AX-165103833	NA	1	19890042	NA	NA	NA	NA	NA	NA	NA	TT	TT	GG	NN	GG	TT	TT	TT	TT	TT	TT	TT	GG	TT	GG	TT	GG	GG	TT	TT	TT	TT	TT	TT	TT	TT	NN	TT	TT	TT	TT	TT	TT	TT	TT	TT	GG	TT	GG
AX-155097666	NA	1	19911292	NA	NA	NA	NA	NA	NA	NA	CC	CC	TT	NN	TT	CC	CC	CC	CC	CC	CC	CC	TT	CC	TT	CC	TT	TT	CC	CC	CC	CC	CC	CC	CC	CC	TT	CC	CC	CC	CC	CC	CC	CC	CC	CC	TT	CC	TT
AX-115843713	NA	1	19911946	NA	NA	NA	NA	NA	NA	NA	AA	AA	GG	NN	GG	AA	AA	AA	AA	AA	AA	AA	GG	AA	GG	AA	GG	GG	AA	AA	AA	AA	AA	AA	AA	AA	GG	AA	AA	AA	AA	AA	AA	AA	AA	AA	GG	AA	GG
AX-115778471	NA	1	19912279	NA	NA	NA	NA	NA	NA	NA	GG	GG	AA	NN	AA	GG	NN	GG	GG	GG	GG	GG	AA	GG	AA	GG	AA	AA	GG	GG	GG	GG	GG	GG	GG	GG	AA	GG	GG	GG	GG	GG	GG	GG	GG	GG	AA	GG	AA
AX-116837914	NA	1	19919017	NA	NA	NA	NA	NA	NA	NA	CC	CC	TT	NN	TT	CC	CC	CC	CC	CC	CC	CC	TT	CC	TT	CC	TT	TT	CC	CC	CC	CC	CC	CC	CC	CC	TT	CC	CC	CC	CC	CC	CC	CC	CC	CC	TT	CC	TT
AX-165094304	NA	1	19988394	NA	NA	NA	NA	NA	NA	NA	CC	CC	AA	NN	AA	CC	CC	CC	CC	CC	CC	CC	AA	CC	AA	CC	AA	AA	CC	CC	CC	CC	CC	CC	CC	CC	AA	CC	CC	CC	CC	CC	CC	CC	CC	CC	AA	CC	AA
AX-155203908	NA	1	19988826	NA	NA	NA	NA	NA	NA	NA	TT	TT	CC	NN	CC	TT	TT	TT	TT	TT	TT	TT	CC	TT	CC	TT	CC	CC	TT	TT	TT	TT	TT	TT	TT	TT	CC	TT	TT	TT	TT	TT	TT	TT	TT	TT	CC	TT	CC
AX-165085618	NA	1	20015442	NA	NA	NA	NA	NA	NA	NA	AA	AA	GG	NN	GG	AA	AA	AA	AA	AA	AA	AA	GG	AA	GG	AA	GG	GG	AA	AA	AA	AA	AA	AA	AA	AA	GG	AA	AA	AA	AA	AA	AA	AA	AA	AA	GG	AA	GG
AX-154569139	NA	1	20027864	NA	NA	NA	NA	NA	NA	NA	AA	AA	CC	NN	CC	AA	AA	AA	AA	AA	AA	AA	CC	AA	CC	AA	CC	CC	AA	AA	AA	AA	AA	AA	AA	AA	CC	AA	AA	AA	AA	AA	AA	AA	AA	AA	CC	AA	CC
AX-165090058	NA	1	20044579	NA	NA	NA	NA	NA	NA	NA	AA	AA	AA	AA	AA	AA	AA	GG	AA	AA	GG	AA	AA	AA	AA	AA	AA	AA	AA	AA	AA	GG	AA	AA	AA	AA	AA	AA	AA	AA	GG	GG	AA	AA	AA	AA	AA	AA	AA
AX-165095020	NA	1	20048024	NA	NA	NA	NA	NA	NA	NA	TT	TT	CC	NN	CC	TT	TT	TT	TT	TT	TT	TT	CC	TT	CC	TT	CC	CC	TT	TT	TT	TT	TT	TT	TT	TT	CC	TT	TT	TT	TT	TT	TT	TT	TT	TT	CC	TT	CC
AX-165100475	NA	1	20049080	NA	NA	NA	NA	NA	NA	NA	TT	TT	CC	NN	CC	TT	TT	TT	TT	TT	TT	TT	CC	TT	CC	TT	CC	CC	TT	TT	TT	TT	TT	TT	TT	TT	CC	TT	TT	TT	TT	TT	TT	TT	TT	TT	CC	TT	CC
AX-154473719	NA	1	20054247	NA	NA	NA	NA	NA	NA	NA	TT	NN	GG	NN	GG	TT	TT	TT	TT	TT	TT	TT	GG	TT	GG	TT	GG	GG	TT	TT	TT	TT	TT	TT	TT	TT	GG	TT	TT	TT	TT	TT	TT	TT	TT	TT	GG	TT	GG
AX-154611356	NA	1	20066228	NA	NA	NA	NA	NA	NA	NA	CC	CC	TT	NN	TT	CC	CC	CC	CC	CC	CC	CC	TT	CC	TT	CC	TT	TT	CC	CC	CC	CC	CC	CC	CC	CC	TT	CC	CC	CC	CC	CC	CC	CC	CC	CC	TT	CC	TT
AX-154711348	NA	1	20084651	NA	NA	NA	NA	NA	NA	NA	GG	GG	AA	NN	AA	GG	GG	GG	GG	GG	GG	GG	AA	GG	AA	GG	AA	AA	GG	GG	GG	GG	GG	GG	GG	GG	AA	GG	GG	GG	GG	GG	GG	GG	GG	GG	AA	GG	AA
AX-154807203	NA	1	20091169	NA	NA	NA	NA	NA	NA	NA	AA	AA	CC	NN	CC	AA	AA	AA	AA	AA	AA	AA	CC	AA	CC	AA	CC	CC	AA	AA	AA	AA	AA	AA	AA	AA	CC	AA	AA	AA	AA	AA	AA	AA	AA	AA	CC	AA	CC
AX-165088524	NA	1	20092193	NA	NA	NA	NA	NA	NA	NA	CC	CC	AA	CC	AA	CC	CC	CC	CC	CC	CC	CC	AA	CC	AA	CC	AA	AA	CC	CC	CC	CC	CC	CC	CC	CC	AA	CC	CC	CC	CC	CC	CC	CC	CC	CC	AA	CC	AA
AX-165093826	NA	1	20101044	NA	NA	NA	NA	NA	NA	NA	AA	AA	GG	AA	GG	AA	AA	AA	AA	AA	AA	AA	GG	AA	GG	AA	GG	GG	AA	AA	AA	AA	AA	AA	AA	AA	GG	AA	AA	AA	AA	AA	AA	AA	AA	AA	GG	AA	GG
AX-155747008	NA	1	20124519	NA	NA	NA	NA	NA	NA	NA	GG	GG	AA	NN	AA	GG	GG	GG	GG	GG	GG	GG	AA	GG	AA	GG	AA	AA	GG	GG	GG	GG	GG	GG	GG	NN	AA	GG	GG	GG	GG	GG	GG	GG	GG	GG	AA	GG	AA
AX-165088293	NA	1	20130690	NA	NA	NA	NA	NA	NA	NA	AA	AA	GG	AA	GG	AA	AA	AA	AA	AA	AA	AA	GG	AA	GG	AA	GG	GG	AA	AA	AA	AA	AA	AA	AA	AA	GG	AA	AA	AA	AA	AA	AA	AA	AA	AA	GG	AA	GG
AX-155716111	NA	1	20146066	NA	NA	NA	NA	NA	NA	NA	GG	GG	TT	NN	TT	GG	GG	GG	GG	GG	GG	GG	TT	GG	TT	GG	TT	TT	GG	GG	GG	GG	GG	GG	GG	GG	TT	GG	GG	GG	GG	GG	GG	GG	GG	GG	TT	GG	TT
AX-154516389	NA	1	20156154	NA	NA	NA	NA	NA	NA	NA	TT	TT	CC	NN	CC	TT	TT	TT	TT	TT	TT	TT	CC	TT	CC	TT	CC	CC	TT	TT	TT	TT	TT	TT	TT	TT	CC	TT	TT	TT	TT	TT	TT	TT	TT	TT	CC	TT	CC
AX-154212997	NA	1	20175314	NA	NA	NA	NA	NA	NA	NA	AA	AA	CC	AA	CC	AA	AA	AA	AA	AA	AA	AA	CC	AA	CC	AA	CC	CC	AA	AA	AA	AA	AA	AA	AA	AA	CC	AA	AA	AA	AA	AA	AA	AA	AA	AA	CC	AA	NN
AX-165087715	NA	1	20183447	NA	NA	NA	NA	NA	NA	NA	TT	TT	CC	TT	CC	TT	TT	NN	TT	TT	TT	TT	CC	TT	CC	TT	CC	CC	TT	TT	TT	TT	TT	TT	TT	TT	CC	TT	TT	TT	TT	TT	TT	TT	TT	TT	CC	TT	CC
AX-115823238	NA	1	20196142	NA	NA	NA	NA	NA	NA	NA	AA	AA	GG	NN	GG	NN	AA	AA	AA	AA	AA	AA	GG	AA	GG	AA	GG	GG	AA	AA	AA	AA	AA	AA	AA	AA	GG	AA	AA	AA	AA	AA	AA	AA	AA	AA	GG	AA	GG
AX-154149805	NA	1	20196983	NA	NA	NA	NA	NA	NA	NA	CC	CC	AA	NN	AA	CC	CC	CC	CC	CC	CC	CC	AA	CC	AA	CC	AA	AA	CC	CC	CC	CC	CC	CC	CC	CC	AA	CC	CC	CC	CC	CC	CC	CC	CC	CC	AA	CC	AA
AX-165096401	NA	1	20201179	NA	NA	NA	NA	NA	NA	NA	AA	AA	GG	NN	GG	AA	AA	AA	AA	AA	AA	AA	GG	AA	GG	AA	GG	GG	AA	AA	AA	AA	AA	AA	AA	AA	GG	AA	AA	AA	AA	AA	AA	AA	AA	AA	GG	AA	GG
AX-155498320	NA	1	20235592	NA	NA	NA	NA	NA	NA	NA	AA	AA	GG	NN	GG	AA	AA	AA	AA	AA	AA	AA	GG	AA	GG	AA	GG	GG	AA	AA	AA	AA	AA	AA	AA	AA	GG	AA	AA	AA	AA	AA	AA	AA	AA	AA	GG	AA	GG
AX-165086271	NA	1	20249572	NA	NA	NA	NA	NA	NA	NA	GG	GG	AA	NN	AA	GG	GG	GG	GG	GG	GG	GG	AA	GG	AA	GG	AA	AA	GG	GG	GG	GG	GG	GG	GG	GG	AA	GG	GG	GG	GG	GG	GG	GG	GG	GG	AA	GG	AA
AX-165098305	NA	1	20251540	NA	NA	NA	NA	NA	NA	NA	AA	AA	GG	NN	GG	NN	NN	AA	AA	AA	AA	AA	GG	AA	GG	AA	GG	GG	AA	AA	AA	AA	AA	AA	AA	AA	GG	AA	AA	AA	AA	AA	AA	AA	AA	AA	GG	AA	GG
AX-165091642	NA	1	20251943	NA	NA	NA	NA	NA	NA	NA	GG	GG	TT	GG	TT	GG	GG	GG	GG	GG	GG	GG	TT	GG	TT	NN	TT	TT	GG	GG	GG	GG	GG	GG	GG	GG	TT	GG	GG	GG	GG	TT	GG	GG	GG	GG	TT	GG	TT
AX-155773513	NA	1	20260382	NA	NA	NA	NA	NA	NA	NA	TT	TT	CC	NN	CC	TT	TT	TT	TT	TT	TT	TT	CC	TT	CC	TT	CC	CC	TT	TT	TT	TT	TT	TT	TT	TT	CC	TT	TT	TT	TT	TT	TT	TT	TT	TT	CC	TT	CC
AX-165103501	NA	1	20262103	NA	NA	NA	NA	NA	NA	NA	CC	CC	TT	NN	TT	CC	CC	CC	CC	CC	CC	CC	TT	CC	TT	CC	TT	TT	CC	CC	CC	CC	CC	CC	CC	CC	TT	CC	CC	CC	CC	CC	CC	CC	CC	CC	TT	CC	TT
AX-156030372	NA	1	20270711	NA	NA	NA	NA	NA	NA	NA	TT	TT	GG	NN	GG	TT	NN	TT	TT	TT	TT	TT	GG	TT	GG	TT	GG	GG	TT	TT	TT	TT	TT	TT	TT	TT	GG	TT	TT	TT	TT	TT	TT	TT	TT	TT	GG	TT	GG
AX-155057376	NA	1	20276098	NA	NA	NA	NA	NA	NA	NA	AA	AA	GG	NN	GG	AA	AA	AA	AA	AA	AA	AA	GG	AA	GG	AA	GG	GG	AA	AA	AA	AA	AA	AA	AA	AA	GG	AA	AA	AA	AA	AA	AA	AA	AA	AA	GG	AA	GG
AX-115807349	NA	1	20276450	NA	NA	NA	NA	NA	NA	NA	GG	GG	AA	NN	AA	GG	GG	GG	GG	GG	GG	GG	AA	GG	AA	GG	AA	AA	GG	GG	GG	GG	GG	GG	GG	GG	AA	GG	GG	GG	GG	GG	GG	GG	GG	GG	AA	GG	AA
AX-155177967	NA	1	20287784	NA	NA	NA	NA	NA	NA	NA	GG	GG	AA	NN	AA	GG	GG	GG	GG	GG	GG	GG	AA	GG	AA	GG	AA	AA	GG	GG	GG	GG	GG	GG	GG	GG	AA	GG	GG	GG	GG	GG	GG	GG	GG	GG	AA	GG	AA
AX-115838098	NA	1	20294060	NA	NA	NA	NA	NA	NA	NA	TT	TT	GG	TT	GG	TT	TT	TT	TT	TT	TT	TT	GG	TT	GG	TT	GG	GG	TT	TT	TT	TT	TT	TT	TT	TT	GG	TT	TT	TT	TT	TT	TT	TT	TT	TT	GG	TT	GG
AX-115750664	NA	1	20301261	NA	NA	NA	NA	NA	NA	NA	GG	GG	AA	NN	AA	GG	GG	GG	GG	GG	GG	GG	AA	GG	AA	GG	AA	AA	GG	GG	GG	GG	GG	GG	GG	GG	AA	GG	GG	GG	GG	GG	GG	GG	GG	GG	AA	GG	AA
AX-165093706	NA	1	20307009	NA	NA	NA	NA	NA	NA	NA	GG	GG	AA	NN	AA	GG	GG	GG	GG	GG	GG	GG	AA	GG	AA	GG	AA	AA	GG	GG	GG	GG	GG	GG	GG	GG	AA	GG	GG	GG	GG	GG	GG	GG	GG	GG	AA	GG	AA
AX-95933848	NA	1	20313484	NA	NA	NA	NA	NA	NA	NA	CC	CC	AA	NN	AA	CC	CC	CC	CC	CC	CC	CC	AA	CC	AA	CC	AA	AA	CC	CC	CC	CC	CC	CC	CC	CC	AA	CC	CC	CC	CC	CC	CC	CC	CC	CC	AA	CC	AA
AX-155031706	NA	1	20320346	NA	NA	NA	NA	NA	NA	NA	TT	TT	CC	NN	CC	TT	TT	TT	TT	TT	TT	TT	CC	TT	CC	TT	CC	CC	TT	TT	TT	TT	TT	TT	TT	TT	CC	TT	TT	TT	TT	TT	TT	TT	TT	TT	CC	TT	CC
AX-165097680	NA	1	20328078	NA	NA	NA	NA	NA	NA	NA	TT	TT	GG	NN	GG	TT	TT	TT	TT	TT	TT	TT	GG	TT	GG	TT	GG	GG	TT	TT	TT	TT	TT	TT	TT	TT	GG	TT	TT	TT	TT	TT	TT	TT	TT	TT	GG	TT	GG
AX-154039322	NA	1	20333247	NA	NA	NA	NA	NA	NA	NA	GG	GG	TT	NN	TT	GG	GG	GG	GG	GG	GG	GG	TT	GG	TT	GG	TT	TT	GG	GG	GG	GG	GG	GG	GG	GG	TT	GG	GG	GG	GG	GG	GG	GG	GG	GG	TT	GG	TT
AX-154063515	NA	1	20341920	NA	NA	NA	NA	NA	NA	NA	CC	CC	AA	NN	AA	CC	CC	CC	CC	CC	CC	CC	AA	CC	AA	CC	AA	AA	CC	CC	CC	CC	CC	CC	CC	CC	AA	CC	CC	CC	CC	CC	CC	CC	CC	CC	AA	CC	AA
AX-95916836	NA	1	20351598	NA	NA	NA	NA	NA	NA	NA	TT	TT	GG	NN	GG	TT	TT	TT	TT	TT	TT	TT	GG	TT	GG	TT	GG	GG	TT	TT	TT	TT	TT	TT	TT	TT	GG	TT	TT	TT	TT	TT	TT	TT	TT	TT	GG	TT	NN
AX-154515969	NA	1	20359368	NA	NA	NA	NA	NA	NA	NA	TT	TT	CC	NN	CC	TT	TT	TT	TT	TT	TT	TT	CC	TT	CC	TT	CC	CC	TT	TT	TT	TT	TT	TT	TT	TT	CC	TT	TT	TT	TT	TT	TT	TT	TT	TT	CC	TT	CC
AX-115789311	NA	1	20361405	NA	NA	NA	NA	NA	NA	NA	CC	CC	AA	NN	AA	CC	CC	CC	CC	CC	CC	CC	AA	CC	AA	CC	AA	AA	CC	CC	CC	CC	CC	CC	CC	CC	AA	CC	CC	CC	CC	CC	CC	CC	CC	CC	AA	CC	AA
AX-154866261	NA	1	20363926	NA	NA	NA	NA	NA	NA	NA	GG	GG	TT	NN	TT	GG	GG	GG	GG	GG	GG	GG	TT	GG	TT	GG	TT	TT	GG	GG	GG	GG	GG	GG	GG	GG	TT	GG	GG	GG	GG	GG	GG	GG	GG	GG	TT	GG	TT
AX-155691812	NA	1	20374473	NA	NA	NA	NA	NA	NA	NA	TT	TT	GG	NN	GG	TT	TT	TT	TT	TT	TT	TT	GG	TT	GG	TT	GG	GG	TT	TT	TT	TT	TT	TT	TT	TT	GG	TT	TT	TT	TT	TT	TT	TT	TT	TT	GG	TT	GG
AX-154851879	NA	1	20385479	NA	NA	NA	NA	NA	NA	NA	AA	AA	TT	NN	TT	AA	AA	AA	AA	AA	AA	AA	TT	AA	TT	AA	TT	TT	AA	AA	AA	AA	AA	AA	AA	AA	TT	AA	AA	AA	AA	AA	AA	AA	AA	AA	TT	AA	TT
AX-165091206	NA	1	20386265	NA	NA	NA	NA	NA	NA	NA	CC	CC	AA	NN	AA	CC	CC	CC	CC	CC	CC	CC	AA	CC	AA	CC	AA	AA	CC	CC	CC	CC	CC	CC	CC	CC	AA	CC	CC	CC	CC	CC	CC	CC	CC	CC	AA	CC	AA
AX-165087073	NA	1	20388967	NA	NA	NA	NA	NA	NA	NA	TT	TT	CC	NN	CC	TT	TT	TT	TT	TT	TT	TT	CC	TT	CC	TT	CC	CC	TT	TT	TT	TT	TT	TT	TT	TT	CC	TT	TT	TT	TT	TT	TT	TT	TT	TT	CC	TT	CC
AX-165083207	NA	1	20405975	NA	NA	NA	NA	NA	NA	NA	GG	GG	TT	GG	TT	GG	GG	GG	GG	GG	GG	GG	TT	GG	TT	GG	TT	TT	GG	GG	GG	GG	GG	GG	GG	GG	TT	GG	GG	GG	GG	GG	GG	GG	GG	GG	TT	GG	TT
AX-165092796	NA	1	20413272	NA	NA	NA	NA	NA	NA	NA	CC	CC	TT	NN	TT	CC	CC	CC	CC	CC	CC	CC	TT	CC	TT	CC	TT	TT	CC	CC	CC	CC	CC	CC	CC	CC	TT	CC	CC	CC	CC	CC	CC	CC	CC	CC	TT	CC	TT
AX-115812205	NA	1	20413325	NA	NA	NA	NA	NA	NA	NA	GG	GG	AA	NN	AA	GG	GG	GG	GG	GG	GG	GG	AA	GG	AA	GG	AA	AA	GG	GG	GG	GG	GG	GG	GG	GG	AA	GG	GG	GG	GG	GG	GG	GG	GG	GG	AA	GG	AA
AX-165091707	NA	1	20416149	NA	NA	NA	NA	NA	NA	NA	CC	CC	AA	NN	AA	CC	CC	CC	CC	CC	CC	CC	AA	CC	AA	CC	AA	AA	CC	CC	CC	CC	CC	CC	CC	CC	CC	CC	CC	CC	CC	CC	CC	CC	CC	CC	AA	CC	AA
AX-115748336	NA	1	20417176	NA	NA	NA	NA	NA	NA	NA	CC	CC	TT	CC	TT	CC	CC	CC	CC	CC	CC	CC	TT	CC	TT	CC	TT	TT	CC	CC	CC	CC	CC	CC	CC	CC	CC	CC	CC	CC	CC	CC	CC	CC	CC	CC	TT	CC	TT
AX-154909927	NA	1	20423508	NA	NA	NA	NA	NA	NA	NA	AA	AA	GG	NN	GG	AA	AA	AA	AA	AA	AA	AA	GG	AA	GG	AA	GG	GG	AA	AA	AA	AA	AA	AA	AA	AA	AA	AA	AA	AA	AA	AA	AA	AA	AA	AA	GG	AA	GG
AX-165083248	NA	1	20435300	NA	NA	NA	NA	NA	NA	NA	AA	AA	GG	NN	GG	AA	AA	AA	AA	AA	AA	AA	GG	AA	GG	AA	GG	GG	AA	AA	AA	AA	AA	AA	AA	AA	AA	AA	AA	AA	AA	AA	AA	AA	AA	AA	GG	AA	GG
AX-155112217	NA	1	20446779	NA	NA	NA	NA	NA	NA	NA	CC	CC	AA	NN	AA	CC	CC	CC	CC	CC	CC	CC	AA	CC	AA	CC	AA	AA	CC	CC	CC	CC	CC	CC	CC	CC	CC	CC	CC	CC	CC	CC	CC	CC	CC	CC	AA	CC	NN
AX-154131085	NA	1	20464643	NA	NA	NA	NA	NA	NA	NA	GG	AA	AA	NN	AA	GG	GG	GG	AA	GG	GG	NN	AA	GG	AA	AA	AA	AA	NN	GG	GG	GG	AA	NN	GG	GG	GG	AA	AA	GG	AA	GG	NN	AA	AA	AA	AA	GG	AA
AX-165089357	NA	1	20477861	NA	NA	NA	NA	NA	NA	NA	GG	GG	GG	GG	GG	GG	AA	GG	GG	AA	AA	GG	GG	AA	GG	GG	GG	GG	GG	GG	AA	AA	GG	GG	AA	GG	GG	GG	GG	AA	GG	AA	GG	GG	GG	GG	GG	AA	GG
AX-115841672	NA	1	20480254	NA	NA	NA	NA	NA	NA	NA	TT	TT	TT	TT	TT	TT	CC	TT	TT	CC	CC	TT	TT	CC	TT	TT	TT	TT	TT	TT	CC	CC	TT	TT	CC	TT	TT	TT	TT	CC	TT	CC	TT	TT	TT	TT	TT	CC	TT
AX-115837957	NA	1	20481279	NA	NA	NA	NA	NA	NA	NA	CC	TT	TT	NN	TT	CC	CC	CC	TT	CC	CC	TT	TT	CC	TT	TT	TT	TT	NN	CC	CC	CC	TT	NN	CC	CC	CC	TT	TT	CC	TT	CC	TT	TT	TT	TT	TT	CC	TT
AX-115860173	NA	1	20489163	NA	NA	NA	NA	NA	NA	NA	GG	AA	AA	NN	AA	GG	GG	GG	AA	GG	GG	AA	AA	GG	AA	AA	AA	AA	AA	GG	GG	GG	AA	GG	GG	GG	GG	AA	AA	GG	AA	GG	AA	AA	AA	AA	AA	GG	AA
AX-165099265	NA	1	20495670	NA	NA	NA	NA	NA	NA	NA	GG	GG	GG	GG	GG	GG	AA	GG	GG	AA	AA	GG	GG	AA	GG	GG	GG	GG	GG	GG	AA	AA	GG	GG	AA	GG	GG	GG	GG	AA	GG	AA	GG	GG	GG	GG	GG	AA	GG
AX-165083262	NA	1	20502469	NA	NA	NA	NA	NA	NA	NA	GG	GG	GG	GG	GG	GG	AA	GG	GG	AA	AA	GG	GG	AA	GG	GG	GG	GG	GG	GG	AA	AA	GG	GG	AA	GG	GG	GG	GG	AA	GG	AA	GG	GG	GG	GG	GG	AA	GG
AX-155042902	NA	1	20513940	NA	NA	NA	NA	NA	NA	NA	AA	AA	AA	AA	AA	AA	GG	AA	AA	GG	GG	AA	AA	GG	AA	AA	AA	AA	AA	AA	GG	GG	AA	AA	GG	AA	AA	AA	AA	GG	AA	GG	AA	AA	AA	AA	AA	GG	AA
AX-165101685	NA	1	20523579	NA	NA	NA	NA	NA	NA	NA	GG	AA	AA	NN	AA	GG	GG	GG	AA	GG	GG	AA	AA	GG	AA	AA	AA	AA	NN	GG	GG	GG	AA	NN	GG	GG	GG	AA	AA	GG	AA	GG	AA	AA	AA	AA	AA	GG	AA
AX-115783852	NA	1	20523848	NA	NA	NA	NA	NA	NA	NA	CC	TT	TT	NN	TT	CC	CC	CC	TT	CC	CC	TT	TT	CC	TT	TT	TT	TT	NN	CC	CC	CC	TT	NN	CC	CC	CC	TT	TT	CC	TT	CC	TT	TT	TT	TT	TT	CC	TT
AX-155142456	NA	1	20527171	NA	NA	NA	NA	NA	NA	NA	AA	AA	AA	AA	AA	AA	GG	AA	AA	GG	GG	AA	AA	GG	AA	AA	AA	AA	AA	AA	GG	GG	AA	AA	GG	AA	AA	AA	AA	GG	AA	GG	AA	AA	AA	AA	AA	GG	AA
AX-115752176	NA	1	20535401	NA	NA	NA	NA	NA	NA	NA	GG	GG	GG	GG	GG	GG	AA	GG	GG	AA	AA	GG	GG	AA	GG	GG	GG	GG	GG	GG	AA	AA	GG	GG	AA	GG	GG	GG	GG	AA	GG	AA	GG	GG	GG	GG	GG	AA	GG
AX-165083230	NA	1	20540138	NA	NA	NA	NA	NA	NA	NA	CC	CC	CC	CC	CC	CC	TT	CC	CC	TT	TT	CC	CC	TT	CC	CC	CC	CC	CC	CC	TT	TT	CC	CC	TT	CC	CC	CC	CC	TT	CC	TT	CC	CC	CC	CC	CC	TT	CC
AX-165101022	NA	1	20541173	NA	NA	NA	NA	NA	NA	NA	CC	TT	TT	NN	TT	CC	CC	CC	TT	CC	CC	TT	TT	CC	TT	TT	TT	TT	NN	CC	CC	CC	TT	NN	CC	CC	CC	TT	TT	CC	TT	CC	TT	TT	TT	TT	TT	CC	TT
AX-165091233	NA	1	20546999	NA	NA	NA	NA	NA	NA	NA	TT	GG	GG	NN	GG	TT	TT	TT	GG	TT	TT	GG	GG	TT	GG	GG	GG	GG	NN	TT	TT	TT	GG	NN	TT	TT	TT	GG	GG	TT	GG	TT	GG	GG	GG	GG	GG	TT	GG
AX-165090200	NA	1	20548499	NA	NA	NA	NA	NA	NA	NA	CC	CC	CC	CC	CC	CC	NN	CC	CC	TT	NN	CC	CC	TT	CC	CC	CC	CC	CC	CC	TT	TT	CC	CC	TT	CC	CC	CC	CC	TT	CC	TT	CC	CC	CC	CC	CC	TT	CC
AX-165086265	NA	1	20555106	NA	NA	NA	NA	NA	NA	NA	CC	TT	TT	NN	TT	CC	CC	CC	TT	CC	CC	TT	TT	CC	TT	TT	TT	TT	NN	CC	CC	CC	TT	NN	CC	CC	CC	TT	TT	CC	TT	CC	TT	TT	TT	TT	TT	CC	TT
AX-115866843	NA	1	20561701	NA	NA	NA	NA	NA	NA	NA	GG	TT	TT	GG	TT	GG	GG	GG	TT	GG	GG	TT	NN	GG	TT	TT	TT	TT	NN	GG	GG	GG	TT	NN	GG	GG	GG	TT	TT	GG	TT	GG	TT	TT	TT	TT	TT	GG	TT
AX-115820057	NA	1	20561820	NA	NA	NA	NA	NA	NA	NA	AA	AA	AA	AA	AA	AA	GG	AA	AA	GG	GG	AA	AA	GG	AA	AA	AA	AA	AA	AA	GG	GG	AA	AA	GG	AA	AA	AA	AA	GG	AA	GG	AA	AA	AA	AA	AA	GG	AA
AX-115746651	NA	1	20563707	NA	NA	NA	NA	NA	NA	NA	CC	CC	CC	CC	CC	CC	TT	CC	CC	TT	TT	CC	CC	TT	CC	CC	CC	CC	CC	CC	TT	TT	CC	CC	TT	CC	CC	CC	CC	TT	CC	TT	CC	CC	CC	CC	CC	TT	CC
AX-165084589	NA	1	20571160	NA	NA	NA	NA	NA	NA	NA	CC	CC	CC	CC	CC	TT	TT	CC	CC	TT	TT	CC	CC	TT	CC	CC	CC	CC	CC	CC	TT	TT	CC	CC	TT	CC	CC	CC	CC	TT	CC	TT	CC	CC	CC	CC	CC	TT	CC
AX-155021734	NA	1	20572206	NA	NA	NA	NA	NA	NA	NA	TT	TT	TT	TT	TT	CC	CC	TT	TT	CC	CC	TT	TT	CC	TT	TT	TT	TT	TT	TT	CC	CC	TT	TT	CC	TT	CC	TT	TT	CC	TT	CC	TT	TT	TT	TT	TT	CC	TT
AX-165091408	NA	1	20572529	NA	NA	NA	NA	NA	NA	NA	CC	CC	CC	CC	CC	TT	TT	CC	CC	TT	TT	CC	CC	TT	CC	CC	CC	CC	CC	CC	TT	TT	CC	CC	TT	CC	CC	CC	CC	TT	CC	TT	CC	CC	CC	CC	CC	TT	CC
AX-154515600	NA	1	20572813	NA	NA	NA	NA	NA	NA	NA	TT	TT	TT	TT	TT	GG	GG	TT	TT	GG	GG	TT	TT	GG	TT	TT	TT	TT	TT	TT	GG	GG	TT	TT	GG	TT	GG	TT	TT	GG	TT	GG	TT	TT	TT	TT	TT	GG	TT
AX-154474770	NA	1	20576209	NA	NA	NA	NA	NA	NA	NA	AA	AA	AA	AA	AA	GG	GG	AA	AA	GG	GG	AA	AA	GG	AA	AA	AA	AA	AA	AA	GG	GG	AA	AA	GG	AA	AA	AA	AA	GG	AA	GG	AA	AA	AA	AA	AA	GG	AA
AX-154131122	NA	1	20577631	NA	NA	NA	NA	NA	NA	NA	CC	CC	CC	CC	CC	NN	TT	CC	CC	TT	TT	CC	CC	TT	CC	CC	CC	CC	CC	CC	TT	TT	CC	CC	TT	CC	CC	CC	CC	TT	CC	TT	CC	CC	CC	CC	CC	TT	CC
AX-165094631	NA	1	20581791	NA	NA	NA	NA	NA	NA	NA	GG	GG	GG	GG	GG	TT	TT	GG	GG	TT	TT	GG	GG	TT	GG	GG	GG	GG	GG	GG	TT	TT	GG	GG	TT	GG	GG	GG	GG	TT	GG	TT	GG	GG	GG	GG	GG	TT	GG
AX-115784758	NA	1	20582301	NA	NA	NA	NA	NA	NA	NA	CC	CC	CC	CC	CC	AA	AA	CC	CC	AA	AA	CC	CC	AA	CC	CC	CC	CC	CC	CC	AA	AA	CC	CC	AA	CC	CC	CC	CC	AA	CC	AA	CC	CC	CC	CC	CC	AA	CC
AX-115860387	NA	1	20582324	NA	NA	NA	NA	NA	NA	NA	TT	TT	TT	TT	TT	CC	CC	TT	TT	CC	CC	TT	TT	CC	TT	TT	TT	TT	TT	TT	CC	CC	TT	TT	CC	TT	CC	TT	TT	CC	TT	CC	TT	TT	TT	TT	TT	CC	TT
AX-165096703	NA	1	20589556	NA	NA	NA	NA	NA	NA	NA	AA	AA	AA	AA	AA	CC	CC	AA	AA	CC	CC	AA	AA	CC	AA	AA	AA	AA	AA	AA	CC	CC	AA	AA	CC	AA	CC	AA	AA	CC	AA	CC	AA	AA	AA	AA	AA	CC	AA
AX-154039206	NA	1	20590355	NA	NA	NA	NA	NA	NA	NA	CC	CC	CC	CC	CC	TT	TT	CC	CC	TT	TT	CC	CC	TT	CC	CC	CC	CC	CC	CC	TT	TT	CC	CC	TT	CC	TT	CC	CC	TT	CC	TT	CC	CC	CC	CC	CC	TT	CC
AX-154007304	NA	1	20599367	NA	NA	NA	NA	NA	NA	NA	GG	GG	GG	GG	GG	TT	TT	GG	GG	TT	TT	GG	GG	TT	GG	GG	GG	GG	GG	GG	TT	TT	GG	GG	TT	GG	GG	GG	GG	TT	GG	TT	GG	GG	GG	GG	GG	TT	GG
AX-154386592	NA	1	20600337	NA	NA	NA	NA	NA	NA	NA	CC	CC	CC	CC	CC	TT	TT	CC	CC	TT	TT	CC	CC	TT	CC	CC	CC	CC	CC	CC	TT	TT	CC	CC	TT	CC	TT	CC	CC	TT	CC	TT	CC	CC	CC	CC	CC	TT	CC
AX-115792375	NA	1	20604429	NA	NA	NA	NA	NA	NA	NA	GG	GG	GG	GG	GG	TT	TT	GG	GG	TT	TT	GG	GG	TT	GG	GG	GG	GG	GG	GG	TT	TT	GG	GG	TT	GG	GG	GG	GG	TT	GG	TT	GG	GG	GG	GG	GG	TT	GG
AX-154216663	NA	1	20631809	NA	NA	NA	NA	NA	NA	NA	GG	GG	GG	GG	GG	AA	AA	GG	GG	AA	AA	GG	GG	AA	GG	GG	GG	GG	GG	GG	AA	AA	GG	GG	AA	GG	AA	GG	GG	AA	GG	AA	GG	GG	GG	GG	GG	AA	GG
AX-154454713	NA	1	20643702	NA	NA	NA	NA	NA	NA	NA	CC	CC	CC	CC	CC	AA	AA	CC	CC	AA	NN	CC	CC	AA	CC	CC	CC	CC	CC	CC	AA	AA	CC	CC	AA	CC	AA	CC	CC	AA	CC	AA	CC	CC	CC	CC	CC	AA	CC
AX-154301520	NA	1	20665813	NA	NA	NA	NA	NA	NA	NA	AA	AA	AA	AA	AA	GG	GG	AA	AA	GG	GG	AA	AA	GG	AA	AA	AA	AA	AA	AA	GG	GG	AA	AA	GG	AA	GG	AA	AA	GG	AA	GG	AA	AA	AA	AA	AA	GG	AA
AX-154346079	NA	1	20702960	NA	NA	NA	NA	NA	NA	NA	CC	CC	CC	CC	CC	AA	AA	CC	CC	AA	AA	CC	CC	AA	CC	CC	CC	CC	CC	CC	AA	AA	CC	CC	AA	CC	CC	CC	CC	AA	CC	AA	CC	CC	CC	CC	CC	AA	CC
AX-154131157	NA	1	20717420	NA	NA	NA	NA	NA	NA	NA	AA	AA	AA	AA	AA	AA	GG	AA	AA	GG	GG	AA	AA	GG	AA	AA	AA	AA	AA	AA	GG	GG	AA	AA	GG	AA	AA	AA	AA	GG	AA	GG	AA	AA	AA	AA	AA	GG	AA
AX-95918868	NA	1	20722031	NA	NA	NA	NA	NA	NA	NA	CC	CC	CC	CC	CC	CC	TT	CC	CC	TT	TT	CC	CC	TT	CC	CC	CC	CC	CC	CC	TT	TT	CC	CC	TT	CC	CC	CC	CC	TT	CC	TT	CC	CC	CC	CC	CC	TT	CC
AX-155203753	NA	1	20734451	NA	NA	NA	NA	NA	NA	NA	AA	AA	AA	AA	AA	CC	CC	AA	AA	CC	CC	AA	AA	CC	AA	AA	AA	AA	AA	AA	CC	CC	AA	AA	CC	AA	AA	AA	AA	CC	AA	CC	AA	AA	AA	AA	AA	CC	AA
AX-165085475	NA	1	20738372	NA	NA	NA	NA	NA	NA	NA	TT	TT	TT	TT	TT	CC	CC	TT	TT	CC	CC	TT	TT	CC	TT	TT	TT	TT	TT	TT	CC	CC	TT	TT	CC	TT	TT	TT	TT	CC	TT	CC	TT	TT	TT	TT	TT	CC	TT
AX-115866633	NA	1	20742137	NA	NA	NA	NA	NA	NA	NA	TT	TT	TT	TT	TT	CC	CC	TT	TT	NN	CC	TT	TT	CC	TT	TT	TT	TT	TT	TT	CC	CC	TT	TT	CC	TT	TT	TT	TT	CC	TT	CC	TT	TT	TT	TT	TT	CC	TT
AX-155963759	NA	1	20783683	NA	NA	NA	NA	NA	NA	NA	GG	GG	GG	GG	GG	GG	AA	GG	GG	AA	AA	GG	GG	AA	GG	GG	GG	GG	GG	GG	AA	AA	GG	GG	AA	NN	GG	GG	GG	AA	GG	AA	GG	GG	GG	GG	NN	AA	GG
AX-165100056	NA	1	20814316	NA	NA	NA	NA	NA	NA	NA	CC	CC	CC	CC	CC	NN	TT	CC	CC	TT	TT	CC	CC	TT	CC	CC	CC	CC	CC	CC	TT	TT	CC	CC	TT	CC	CC	CC	CC	TT	CC	TT	CC	CC	CC	CC	CC	TT	CC
AX-165088372	NA	1	20876604	NA	NA	NA	NA	NA	NA	NA	CC	CC	CC	CC	CC	AA	AA	CC	CC	AA	AA	CC	CC	AA	CC	CC	CC	CC	CC	CC	AA	AA	CC	CC	AA	CC	CC	CC	CC	AA	CC	AA	CC	CC	CC	CC	CC	AA	CC
AX-155861125	NA	1	20887782	NA	NA	NA	NA	NA	NA	NA	AA	AA	AA	AA	AA	GG	GG	AA	AA	GG	GG	AA	AA	GG	AA	AA	AA	AA	AA	AA	GG	GG	AA	AA	GG	AA	AA	AA	AA	GG	AA	GG	AA	AA	AA	AA	AA	GG	AA
AX-115848435	NA	1	20888915	NA	NA	NA	NA	NA	NA	NA	AA	AA	AA	AA	AA	GG	GG	AA	AA	GG	GG	AA	AA	GG	AA	AA	AA	AA	AA	AA	GG	GG	AA	AA	GG	AA	AA	AA	AA	GG	AA	GG	AA	AA	AA	AA	AA	GG	AA
AX-165088652	NA	1	20890485	NA	NA	NA	NA	NA	NA	NA	CC	CC	CC	CC	CC	TT	TT	CC	CC	TT	TT	CC	CC	TT	CC	CC	CC	CC	CC	CC	TT	TT	CC	CC	TT	CC	CC	CC	CC	TT	CC	TT	CC	CC	CC	CC	CC	TT	CC
AX-165098984	NA	1	20904476	NA	NA	NA	NA	NA	NA	NA	CC	CC	CC	CC	CC	TT	TT	CC	CC	TT	TT	CC	CC	TT	CC	CC	CC	CC	CC	CC	TT	TT	CC	CC	TT	CC	CC	CC	CC	TT	CC	TT	CC	CC	CC	CC	CC	TT	CC
AX-115776564	NA	1	20927710	NA	NA	NA	NA	NA	NA	NA	AA	AA	AA	AA	AA	GG	GG	AA	AA	GG	GG	AA	AA	GG	AA	AA	AA	AA	AA	AA	GG	GG	AA	AA	GG	AA	AA	AA	AA	AA	AA	GG	AA	AA	AA	AA	AA	GG	AA
AX-155227350	NA	1	20934865	NA	NA	NA	NA	NA	NA	NA	AA	AA	AA	AA	AA	GG	GG	AA	AA	GG	GG	AA	AA	GG	AA	AA	AA	AA	AA	AA	GG	GG	AA	AA	GG	AA	AA	AA	AA	AA	AA	GG	AA	AA	AA	AA	AA	GG	AA
AX-154345986	NA	1	20942345	NA	NA	NA	NA	NA	NA	NA	CC	CC	CC	CC	CC	TT	TT	CC	CC	TT	TT	CC	CC	TT	CC	CC	CC	CC	CC	CC	TT	TT	CC	CC	TT	CC	TT	CC	CC	CC	CC	TT	CC	CC	CC	CC	CC	TT	CC
AX-165088450	NA	1	20954178	NA	NA	NA	NA	NA	NA	NA	GG	GG	GG	GG	GG	GG	AA	GG	GG	AA	AA	GG	GG	AA	GG	GG	GG	GG	GG	GG	AA	AA	GG	GG	AA	GG	AA	GG	GG	GG	GG	AA	GG	GG	GG	GG	GG	AA	GG
AX-154310855	NA	1	20954303	NA	NA	NA	NA	NA	NA	NA	CC	CC	CC	CC	CC	CC	AA	CC	CC	AA	AA	CC	CC	AA	CC	CC	CC	CC	CC	CC	AA	AA	CC	CC	AA	CC	AA	CC	CC	CC	CC	NN	CC	CC	CC	CC	CC	AA	CC
AX-165093953	NA	1	20957475	NA	NA	NA	NA	NA	NA	NA	TT	TT	TT	TT	TT	CC	CC	TT	TT	CC	CC	TT	TT	CC	TT	TT	TT	TT	TT	TT	CC	CC	TT	TT	CC	TT	CC	TT	TT	TT	TT	CC	TT	TT	TT	TT	TT	CC	TT
AX-165093627	NA	1	20960670	NA	NA	NA	NA	NA	NA	NA	TT	TT	TT	TT	TT	CC	CC	TT	TT	CC	CC	TT	TT	CC	TT	TT	TT	TT	TT	TT	CC	CC	TT	TT	CC	TT	CC	TT	TT	TT	TT	CC	TT	TT	TT	TT	TT	CC	TT
AX-154475295	NA	1	20992040	NA	NA	NA	NA	NA	NA	NA	GG	GG	GG	GG	GG	AA	AA	GG	GG	AA	AA	GG	GG	AA	GG	GG	GG	GG	GG	GG	AA	AA	GG	GG	AA	GG	AA	GG	GG	GG	GG	AA	GG	GG	GG	GG	GG	AA	GG
AX-115806445	NA	1	21008843	NA	NA	NA	NA	NA	NA	NA	TT	TT	TT	TT	TT	CC	CC	TT	TT	CC	CC	TT	TT	CC	TT	TT	TT	TT	TT	TT	CC	CC	TT	TT	CC	TT	CC	TT	TT	TT	TT	CC	TT	TT	TT	TT	TT	CC	TT
AX-115833973	NA	1	21013612	NA	NA	NA	NA	NA	NA	NA	TT	TT	TT	TT	TT	CC	CC	TT	TT	CC	CC	TT	TT	CC	TT	TT	TT	TT	TT	TT	CC	CC	TT	TT	NN	TT	CC	TT	TT	TT	TT	NN	TT	TT	TT	TT	TT	CC	TT
AX-155068134	NA	1	21020025	NA	NA	NA	NA	NA	NA	NA	CC	CC	CC	CC	CC	CC	TT	CC	CC	TT	TT	CC	CC	TT	CC	CC	CC	CC	CC	CC	TT	TT	CC	CC	TT	CC	TT	CC	CC	CC	CC	TT	CC	CC	CC	CC	CC	TT	CC
AX-165101196	NA	1	21038260	NA	NA	NA	NA	NA	NA	NA	TT	TT	TT	TT	TT	CC	CC	TT	TT	CC	CC	TT	TT	CC	TT	TT	TT	TT	TT	TT	CC	CC	TT	TT	CC	TT	CC	TT	TT	TT	TT	CC	TT	TT	TT	TT	TT	CC	TT
AX-155030107	NA	1	21038750	NA	NA	NA	NA	NA	NA	NA	TT	TT	TT	TT	TT	CC	CC	TT	TT	CC	CC	TT	TT	CC	TT	TT	TT	TT	TT	TT	CC	CC	TT	TT	CC	TT	CC	TT	TT	TT	TT	CC	TT	TT	TT	TT	TT	CC	TT
AX-165086097	NA	1	21054611	NA	NA	NA	NA	NA	NA	NA	AA	AA	AA	AA	AA	AA	GG	AA	AA	GG	GG	AA	AA	GG	AA	AA	AA	AA	AA	AA	GG	GG	AA	AA	GG	AA	GG	AA	AA	AA	AA	GG	AA	AA	AA	AA	AA	GG	AA
AX-115861155	NA	1	21067219	NA	NA	NA	NA	NA	NA	NA	TT	TT	TT	TT	TT	TT	CC	TT	TT	CC	CC	TT	TT	CC	TT	TT	TT	TT	TT	TT	CC	CC	TT	TT	CC	TT	CC	TT	TT	TT	TT	CC	TT	TT	TT	TT	TT	CC	TT
AX-123147478	NA	1	21070247	NA	NA	NA	NA	NA	NA	NA	GG	GG	GG	GG	GG	GG	AA	GG	GG	AA	AA	GG	GG	AA	GG	GG	GG	GG	GG	GG	AA	AA	GG	GG	AA	GG	AA	GG	GG	GG	GG	AA	GG	GG	GG	GG	GG	AA	GG
AX-165096557	NA	1	21083104	NA	NA	NA	NA	NA	NA	NA	AA	AA	AA	AA	AA	GG	GG	AA	AA	GG	GG	AA	AA	GG	AA	AA	AA	AA	AA	AA	GG	GG	AA	AA	GG	AA	GG	AA	AA	AA	AA	GG	AA	AA	AA	AA	AA	GG	AA
AX-153896567	NA	1	21099541	NA	NA	NA	NA	NA	NA	NA	TT	TT	TT	TT	TT	CC	CC	TT	TT	CC	CC	TT	TT	CC	TT	TT	TT	TT	TT	TT	CC	CC	TT	TT	CC	TT	CC	TT	TT	TT	TT	CC	TT	TT	TT	TT	TT	CC	TT
AX-155793202	NA	1	21109315	NA	NA	NA	NA	NA	NA	NA	AA	AA	AA	AA	AA	CC	CC	AA	AA	CC	CC	AA	AA	CC	AA	AA	AA	AA	AA	AA	CC	CC	AA	AA	CC	AA	CC	AA	AA	AA	AA	CC	AA	AA	AA	AA	AA	CC	AA
AX-153907889	NA	1	21112985	NA	NA	NA	NA	NA	NA	NA	GG	GG	GG	GG	GG	GG	AA	GG	GG	AA	AA	GG	GG	AA	GG	GG	GG	GG	GG	GG	AA	AA	GG	GG	AA	GG	AA	GG	GG	GG	GG	AA	GG	GG	GG	GG	GG	AA	GG
AX-116840670	NA	1	21122289	NA	NA	NA	NA	NA	NA	NA	GG	GG	TT	NN	TT	TT	TT	GG	GG	TT	TT	GG	TT	TT	TT	GG	TT	TT	GG	GG	TT	TT	GG	TT	TT	GG	TT	GG	GG	TT	GG	TT	GG	GG	GG	GG	TT	TT	TT
AX-115799293	NA	1	21124982	NA	NA	NA	NA	NA	NA	NA	AA	AA	GG	NN	GG	GG	GG	AA	AA	GG	GG	AA	GG	GG	GG	AA	GG	GG	AA	AA	GG	GG	AA	GG	GG	AA	GG	AA	AA	GG	AA	GG	AA	AA	AA	AA	GG	GG	NN
AX-165086709	NA	1	21136371	NA	NA	NA	NA	NA	NA	NA	TT	TT	TT	TT	TT	CC	CC	TT	TT	CC	CC	TT	TT	CC	TT	TT	TT	TT	TT	TT	CC	CC	TT	TT	CC	TT	CC	TT	TT	TT	TT	CC	TT	TT	TT	TT	TT	CC	TT
AX-95917051	NA	1	21140963	NA	NA	NA	NA	NA	NA	NA	CC	CC	CC	CC	CC	AA	AA	CC	CC	AA	AA	CC	CC	AA	CC	CC	CC	CC	CC	CC	AA	AA	CC	CC	AA	CC	AA	CC	CC	CC	CC	AA	CC	CC	CC	CC	CC	AA	CC
AX-165104038	NA	1	21149633	NA	NA	NA	NA	NA	NA	NA	AA	AA	AA	AA	AA	AA	GG	AA	AA	NN	GG	AA	AA	GG	AA	AA	AA	AA	AA	AA	GG	GG	AA	AA	GG	AA	GG	AA	AA	AA	AA	GG	AA	AA	AA	AA	AA	GG	AA
AX-155584668	NA	1	21157673	NA	NA	NA	NA	NA	NA	NA	GG	GG	TT	TT	TT	GG	TT	GG	GG	TT	TT	GG	TT	TT	TT	GG	TT	TT	GG	GG	TT	TT	GG	TT	TT	GG	TT	GG	GG	TT	GG	TT	GG	GG	GG	GG	TT	TT	TT
AX-154065656	NA	1	21167317	NA	NA	NA	NA	NA	NA	NA	GG	GG	GG	GG	GG	GG	NN	GG	GG	AA	AA	GG	GG	AA	GG	GG	GG	GG	GG	GG	AA	AA	GG	GG	AA	GG	AA	GG	GG	GG	GG	AA	GG	GG	GG	GG	GG	AA	GG
AX-165092287	NA	1	21172560	NA	NA	NA	NA	NA	NA	NA	TT	TT	TT	TT	TT	TT	CC	TT	TT	CC	CC	TT	TT	CC	TT	TT	TT	TT	TT	TT	CC	CC	TT	TT	CC	TT	CC	TT	TT	TT	TT	CC	TT	TT	TT	TT	TT	CC	TT
AX-165103884	NA	1	21181015	NA	NA	NA	NA	NA	NA	NA	AA	AA	AA	AA	AA	AA	GG	AA	AA	GG	GG	AA	AA	GG	AA	AA	AA	AA	AA	AA	GG	GG	AA	AA	GG	AA	GG	AA	AA	AA	AA	GG	AA	AA	AA	AA	AA	GG	AA
AX-165103476	NA	1	21189093	NA	NA	NA	NA	NA	NA	NA	CC	CC	CC	CC	CC	CC	AA	CC	CC	AA	AA	CC	NN	AA	CC	CC	CC	CC	CC	CC	AA	AA	CC	CC	AA	CC	AA	CC	CC	CC	CC	AA	CC	CC	CC	CC	CC	AA	CC
AX-155758547	NA	1	21275778	NA	NA	NA	NA	NA	NA	NA	AA	AA	CC	NN	CC	AA	AA	AA	AA	AA	CC	AA	CC	AA	CC	AA	CC	CC	AA	AA	AA	AA	AA	CC	AA	AA	CC	AA	AA	CC	AA	AA	AA	AA	AA	AA	CC	AA	CC
AX-155261063	NA	1	21480847	NA	NA	NA	NA	NA	NA	NA	GG	AA	GG	GG	AA	AA	AA	GG	AA	GG	AA	AA	AA	GG	GG	AA	GG	AA	AA	GG	AA	GG	GG	GG	AA	AA	GG	AA	GG	AA	GG	AA	AA	GG	AA	AA	GG	AA	AA
AX-165083883	NA	1	21630795	NA	NA	NA	NA	NA	NA	NA	AA	AA	GG	NN	GG	AA	AA	AA	AA	AA	GG	AA	GG	AA	GG	AA	GG	GG	AA	AA	AA	AA	AA	GG	AA	AA	AA	AA	AA	GG	AA	AA	AA	AA	AA	AA	GG	AA	AA
AX-155769882	NA	1	21635081	NA	NA	NA	NA	NA	NA	NA	AA	AA	CC	NN	CC	AA	AA	AA	AA	AA	CC	AA	CC	AA	CC	AA	CC	CC	AA	AA	AA	AA	AA	CC	AA	AA	AA	AA	AA	CC	AA	AA	AA	AA	AA	AA	CC	AA	AA
AX-165100037	NA	1	21635251	NA	NA	NA	NA	NA	NA	NA	CC	CC	AA	NN	AA	CC	CC	CC	CC	CC	AA	CC	AA	CC	AA	CC	AA	AA	CC	CC	CC	CC	CC	AA	CC	CC	CC	CC	CC	AA	CC	CC	CC	CC	CC	CC	AA	CC	CC
AX-123147490	NA	1	21637907	NA	NA	NA	NA	NA	NA	NA	CC	CC	TT	NN	TT	CC	CC	CC	CC	CC	TT	CC	TT	CC	TT	CC	TT	TT	CC	CC	CC	CC	CC	TT	CC	CC	CC	CC	CC	TT	CC	CC	CC	CC	CC	CC	TT	CC	CC
AX-165093343	NA	1	21640405	NA	NA	NA	NA	NA	NA	NA	TT	TT	CC	NN	CC	TT	TT	TT	TT	TT	CC	TT	CC	TT	CC	TT	CC	CC	TT	TT	TT	TT	TT	CC	TT	TT	TT	TT	TT	CC	TT	TT	TT	TT	TT	TT	CC	TT	TT
AX-115821536	NA	1	21641820	NA	NA	NA	NA	NA	NA	NA	AA	AA	GG	NN	GG	AA	AA	AA	AA	AA	GG	AA	GG	AA	GG	AA	GG	GG	AA	AA	AA	AA	AA	GG	AA	AA	AA	AA	AA	GG	AA	AA	AA	AA	AA	AA	GG	AA	AA
AX-154179612	NA	1	21641972	NA	NA	NA	NA	NA	NA	NA	CC	CC	TT	NN	TT	CC	CC	CC	CC	CC	TT	CC	TT	CC	TT	CC	TT	TT	CC	CC	CC	CC	CC	TT	CC	CC	CC	CC	CC	TT	CC	CC	CC	CC	CC	CC	TT	CC	CC
AX-154636390	NA	1	21642263	NA	NA	NA	NA	NA	NA	NA	TT	TT	CC	NN	CC	TT	TT	TT	TT	TT	CC	TT	CC	TT	CC	TT	CC	CC	TT	TT	TT	TT	TT	CC	TT	TT	TT	TT	TT	CC	TT	TT	TT	TT	TT	TT	CC	TT	TT
AX-155076337	NA	1	21659674	NA	NA	NA	NA	NA	NA	NA	AA	AA	CC	NN	CC	AA	AA	AA	AA	AA	CC	AA	CC	AA	CC	AA	CC	CC	AA	AA	AA	AA	AA	CC	AA	AA	AA	AA	AA	CC	AA	AA	AA	AA	AA	AA	CC	AA	AA
AX-155622533	NA	1	21660206	NA	NA	NA	NA	NA	NA	NA	CC	CC	TT	NN	TT	CC	CC	CC	CC	CC	TT	CC	TT	CC	TT	CC	TT	TT	CC	CC	CC	CC	CC	TT	CC	CC	CC	CC	CC	TT	CC	CC	CC	CC	CC	CC	TT	CC	CC
AX-155447133	NA	1	21665787	NA	NA	NA	NA	NA	NA	NA	AA	AA	CC	CC	CC	AA	AA	AA	AA	AA	CC	AA	CC	AA	CC	AA	CC	CC	AA	AA	AA	AA	AA	CC	AA	AA	AA	AA	AA	CC	AA	AA	AA	AA	AA	AA	CC	AA	NN
AX-165092503	NA	1	21678961	NA	NA	NA	NA	NA	NA	NA	AA	AA	CC	CC	CC	AA	AA	AA	AA	AA	CC	AA	CC	AA	CC	AA	CC	CC	AA	AA	AA	AA	AA	CC	AA	AA	AA	AA	AA	CC	AA	AA	AA	AA	AA	AA	CC	AA	AA
AX-154225335	NA	1	21687470	NA	NA	NA	NA	NA	NA	NA	AA	AA	GG	NN	GG	AA	AA	AA	AA	AA	GG	AA	GG	AA	GG	AA	GG	GG	AA	AA	AA	AA	AA	GG	AA	AA	AA	AA	AA	GG	AA	AA	AA	AA	AA	AA	GG	AA	AA
AX-115748228	NA	1	21827795	NA	NA	NA	NA	NA	NA	NA	AA	AA	AA	AA	AA	AA	AA	AA	AA	AA	GG	AA	AA	AA	AA	AA	AA	AA	AA	AA	AA	AA	AA	AA	AA	AA	GG	AA	AA	AA	AA	AA	AA	AA	AA	AA	AA	AA	AA
AX-154651614	NA	1	21846816	NA	NA	NA	NA	NA	NA	NA	TT	TT	TT	TT	TT	TT	TT	TT	TT	TT	CC	TT	TT	TT	TT	TT	TT	TT	TT	TT	TT	TT	TT	TT	TT	TT	CC	TT	TT	TT	TT	TT	TT	TT	TT	TT	TT	TT	TT
AX-154219549	NA	1	21876577	NA	NA	NA	NA	NA	NA	NA	TT	TT	TT	TT	TT	TT	TT	TT	TT	TT	GG	TT	TT	TT	TT	TT	TT	TT	TT	TT	TT	TT	TT	TT	TT	TT	GG	TT	TT	TT	TT	TT	TT	TT	TT	TT	TT	TT	TT
AX-165096549	NA	1	21883533	NA	NA	NA	NA	NA	NA	NA	GG	GG	GG	GG	GG	GG	GG	GG	GG	GG	AA	GG	GG	GG	GG	GG	GG	GG	GG	GG	GG	GG	GG	GG	GG	GG	AA	GG	GG	GG	GG	GG	GG	GG	GG	GG	GG	GG	GG
AX-165087939	NA	1	21897921	NA	NA	NA	NA	NA	NA	NA	AA	AA	AA	AA	AA	AA	AA	AA	AA	AA	GG	AA	AA	AA	AA	AA	AA	AA	AA	AA	AA	AA	AA	AA	AA	AA	GG	AA	AA	AA	AA	AA	AA	AA	AA	AA	AA	AA	AA
AX-165084897	NA	1	21932627	NA	NA	NA	NA	NA	NA	NA	TT	TT	TT	TT	TT	TT	TT	TT	TT	TT	CC	TT	TT	TT	TT	TT	TT	TT	TT	TT	TT	TT	TT	TT	TT	TT	CC	TT	TT	TT	TT	TT	TT	TT	TT	TT	TT	TT	TT
AX-155248726	NA	1	21940517	NA	NA	NA	NA	NA	NA	NA	GG	GG	GG	GG	GG	GG	GG	GG	GG	GG	AA	GG	GG	GG	GG	GG	GG	GG	GG	GG	GG	GG	GG	GG	GG	GG	AA	GG	GG	GG	GG	GG	GG	GG	GG	GG	GG	GG	GG
AX-154253222	NA	1	21942243	NA	NA	NA	NA	NA	NA	NA	TT	TT	TT	NN	TT	TT	TT	TT	TT	TT	CC	TT	TT	TT	TT	TT	TT	TT	TT	TT	TT	TT	TT	TT	TT	TT	CC	TT	TT	TT	TT	TT	TT	TT	TT	TT	TT	TT	TT
AX-155789255	NA	1	21945024	NA	NA	NA	NA	NA	NA	NA	TT	TT	TT	TT	TT	TT	TT	TT	TT	TT	CC	TT	TT	TT	TT	TT	TT	TT	TT	TT	TT	TT	TT	TT	TT	TT	CC	TT	TT	TT	TT	TT	TT	TT	TT	TT	TT	TT	TT
AX-165100060	NA	1	21957007	NA	NA	NA	NA	NA	NA	NA	AA	AA	AA	AA	AA	AA	AA	AA	AA	AA	GG	AA	AA	AA	AA	AA	AA	AA	AA	AA	AA	AA	AA	AA	AA	AA	GG	AA	AA	AA	AA	AA	AA	AA	AA	AA	AA	AA	AA
AX-165089888	NA	1	21962486	NA	NA	NA	NA	NA	NA	NA	TT	TT	TT	TT	TT	TT	TT	TT	TT	TT	CC	TT	TT	TT	TT	TT	TT	TT	TT	TT	TT	TT	TT	TT	TT	TT	CC	TT	TT	TT	TT	TT	TT	TT	TT	TT	TT	TT	TT
AX-155231644	NA	1	21971727	NA	NA	NA	NA	NA	NA	NA	TT	TT	TT	TT	TT	TT	TT	TT	TT	TT	GG	TT	TT	TT	TT	TT	TT	TT	TT	TT	TT	TT	TT	TT	TT	TT	GG	TT	TT	TT	TT	TT	TT	TT	TT	TT	TT	TT	TT
AX-95918124	NA	1	21978925	NA	NA	NA	NA	NA	NA	NA	CC	CC	CC	CC	CC	CC	CC	CC	CC	CC	GG	CC	CC	CC	CC	CC	CC	CC	CC	CC	CC	CC	CC	CC	CC	CC	GG	CC	CC	CC	CC	CC	CC	CC	CC	CC	CC	CC	CC
AX-154179998	NA	1	21996963	NA	NA	NA	NA	NA	NA	NA	GG	GG	GG	GG	GG	AA	GG	GG	GG	GG	AA	GG	GG	GG	GG	GG	GG	GG	GG	GG	GG	GG	GG	GG	GG	GG	AA	GG	GG	GG	GG	GG	GG	GG	GG	GG	GG	GG	GG
AX-154634114	NA	1	22018728	NA	NA	NA	NA	NA	NA	NA	CC	CC	CC	CC	CC	TT	CC	CC	CC	CC	TT	CC	CC	CC	CC	CC	CC	CC	CC	CC	CC	CC	CC	CC	CC	CC	TT	CC	CC	CC	CC	CC	CC	CC	CC	CC	CC	CC	CC
AX-155085818	NA	1	22032778	NA	NA	NA	NA	NA	NA	NA	AA	AA	AA	AA	AA	GG	AA	GG	AA	AA	GG	AA	AA	AA	AA	AA	AA	AA	AA	AA	AA	AA	AA	AA	AA	AA	GG	AA	AA	AA	AA	AA	AA	AA	AA	AA	AA	AA	AA
AX-165091575	NA	1	22088189	NA	NA	NA	NA	NA	NA	NA	GG	GG	GG	GG	GG	AA	GG	GG	GG	GG	AA	GG	GG	GG	GG	GG	GG	GG	GG	GG	GG	GG	GG	GG	GG	GG	AA	GG	GG	GG	GG	GG	GG	GG	GG	GG	GG	GG	GG
AX-165096398	NA	1	22103124	NA	NA	NA	NA	NA	NA	NA	TT	TT	TT	TT	TT	CC	TT	TT	TT	TT	CC	TT	TT	TT	TT	TT	TT	TT	TT	TT	TT	TT	TT	TT	TT	TT	CC	TT	TT	TT	TT	TT	TT	TT	TT	TT	TT	TT	TT
AX-154116684	NA	1	22137367	NA	NA	NA	NA	NA	NA	NA	AA	AA	AA	AA	AA	GG	AA	AA	AA	AA	GG	AA	AA	AA	AA	AA	AA	AA	AA	AA	AA	AA	AA	AA	AA	AA	GG	AA	AA	AA	AA	AA	AA	AA	AA	AA	AA	AA	AA
AX-155067398	NA	1	22164682	NA	NA	NA	NA	NA	NA	NA	GG	GG	GG	GG	GG	AA	GG	GG	GG	GG	AA	GG	GG	GG	GG	GG	GG	GG	GG	GG	GG	GG	GG	GG	GG	GG	AA	GG	GG	GG	GG	GG	GG	GG	GG	GG	GG	GG	GG
AX-154020212	NA	1	22173772	NA	NA	NA	NA	NA	NA	NA	AA	AA	AA	AA	AA	GG	AA	AA	AA	AA	GG	AA	AA	AA	AA	AA	AA	AA	AA	AA	AA	AA	AA	AA	AA	AA	GG	AA	AA	AA	AA	AA	AA	AA	AA	AA	AA	AA	AA
AX-165090998	NA	1	22181225	NA	NA	NA	NA	NA	NA	NA	AA	AA	AA	AA	AA	GG	AA	AA	AA	AA	GG	AA	AA	AA	AA	AA	AA	AA	AA	AA	AA	AA	AA	AA	AA	AA	GG	AA	AA	AA	AA	AA	AA	AA	AA	AA	AA	AA	AA
AX-155020284	NA	1	22256542	NA	NA	NA	NA	NA	NA	NA	AA	AA	AA	AA	AA	AA	AA	AA	AA	AA	AA	AA	AA	AA	AA	AA	AA	AA	AA	AA	GG	AA	GG	AA	AA	AA	AA	AA	AA	AA	AA	AA	AA	GG	AA	AA	AA	GG	AA
AX-155100733	NA	1	22263609	NA	NA	NA	NA	NA	NA	NA	TT	TT	TT	TT	TT	CC	TT	TT	TT	TT	CC	TT	TT	TT	TT	TT	TT	TT	TT	TT	TT	TT	TT	TT	TT	TT	CC	TT	TT	TT	TT	TT	TT	TT	TT	TT	TT	TT	TT
AX-154824598	NA	1	22274746	NA	NA	NA	NA	NA	NA	NA	CC	CC	CC	CC	CC	TT	CC	CC	CC	CC	TT	CC	CC	CC	CC	CC	CC	CC	CC	CC	CC	CC	CC	CC	CC	CC	TT	CC	CC	CC	CC	CC	CC	CC	CC	CC	CC	CC	CC
AX-153876418	NA	1	22281865	NA	NA	NA	NA	NA	NA	NA	AA	AA	AA	AA	AA	GG	AA	AA	AA	AA	GG	AA	AA	AA	AA	AA	AA	AA	AA	AA	AA	AA	AA	AA	AA	AA	GG	AA	AA	AA	AA	AA	AA	AA	AA	AA	AA	AA	AA
AX-155623070	NA	1	22287143	NA	NA	NA	NA	NA	NA	NA	AA	AA	AA	AA	AA	GG	AA	AA	AA	AA	GG	AA	AA	AA	AA	AA	AA	AA	AA	AA	AA	AA	AA	AA	AA	AA	GG	AA	AA	AA	AA	AA	AA	AA	AA	AA	AA	AA	AA
AX-155025212	NA	1	22291394	NA	NA	NA	NA	NA	NA	NA	TT	TT	TT	TT	TT	GG	TT	TT	TT	TT	GG	TT	TT	TT	TT	TT	TT	TT	TT	TT	TT	TT	TT	TT	TT	TT	GG	TT	TT	TT	TT	TT	TT	TT	TT	TT	TT	TT	TT
AX-155823456	NA	1	22302044	NA	NA	NA	NA	NA	NA	NA	TT	TT	TT	TT	TT	GG	TT	TT	TT	TT	GG	TT	TT	TT	TT	TT	TT	TT	TT	TT	TT	TT	TT	TT	TT	TT	GG	TT	TT	TT	TT	TT	TT	TT	TT	TT	TT	TT	TT
AX-165098532	NA	1	22307763	NA	NA	NA	NA	NA	NA	NA	AA	AA	AA	AA	AA	GG	AA	AA	AA	AA	GG	AA	AA	AA	AA	AA	AA	AA	AA	AA	AA	AA	AA	AA	AA	AA	GG	AA	AA	AA	AA	AA	AA	AA	AA	AA	AA	AA	AA
AX-155744258	NA	1	22340224	NA	NA	NA	NA	NA	NA	NA	AA	AA	AA	AA	AA	GG	AA	AA	AA	AA	GG	AA	AA	AA	AA	AA	AA	AA	AA	AA	AA	AA	AA	AA	AA	AA	GG	AA	AA	AA	AA	AA	AA	AA	AA	AA	AA	AA	AA
AX-165090812	NA	1	22353355	NA	NA	NA	NA	NA	NA	NA	CC	CC	CC	CC	CC	TT	CC	CC	CC	CC	TT	CC	CC	CC	CC	CC	CC	CC	CC	CC	CC	CC	CC	CC	CC	CC	TT	CC	CC	CC	CC	CC	CC	CC	CC	CC	CC	CC	CC
AX-154265499	NA	1	22380326	NA	NA	NA	NA	NA	NA	NA	AA	AA	AA	AA	AA	CC	AA	AA	AA	AA	CC	AA	AA	AA	AA	AA	AA	AA	AA	AA	AA	AA	AA	AA	AA	AA	CC	AA	AA	AA	AA	AA	AA	AA	AA	AA	AA	AA	AA
AX-165091753	NA	1	22380329	NA	NA	NA	NA	NA	NA	NA	GG	GG	GG	GG	GG	AA	GG	GG	GG	GG	AA	GG	GG	GG	GG	GG	GG	GG	GG	GG	GG	GG	GG	GG	GG	GG	AA	GG	GG	GG	GG	GG	GG	GG	GG	GG	GG	GG	GG
AX-165097448	NA	1	22380381	NA	NA	NA	NA	NA	NA	NA	CC	CC	CC	CC	CC	TT	CC	CC	CC	CC	TT	CC	CC	CC	CC	CC	CC	CC	CC	CC	CC	CC	CC	CC	CC	CC	TT	CC	CC	CC	CC	CC	CC	CC	CC	CC	CC	CC	CC
AX-165083536	NA	1	22380454	NA	NA	NA	NA	NA	NA	NA	CC	CC	CC	CC	CC	GG	CC	CC	CC	CC	GG	CC	CC	CC	CC	CC	CC	CC	CC	CC	CC	CC	CC	CC	CC	CC	GG	CC	CC	CC	CC	CC	CC	CC	CC	CC	CC	CC	CC
AX-154925835	NA	1	22380657	NA	NA	NA	NA	NA	NA	NA	CC	CC	CC	CC	CC	TT	CC	CC	NN	CC	TT	CC	CC	CC	CC	CC	CC	CC	CC	CC	CC	CC	CC	CC	CC	CC	TT	CC	CC	CC	CC	CC	CC	CC	CC	CC	CC	CC	CC
AX-165092349	NA	1	22380680	NA	NA	NA	NA	NA	NA	NA	TT	TT	TT	TT	TT	CC	TT	TT	TT	TT	CC	TT	TT	TT	TT	TT	TT	TT	TT	TT	TT	TT	TT	TT	TT	TT	CC	TT	TT	TT	TT	TT	TT	TT	TT	TT	TT	TT	TT
AX-165086000	NA	1	22380799	NA	NA	NA	NA	NA	NA	NA	AA	AA	AA	AA	AA	GG	AA	AA	AA	AA	GG	AA	AA	AA	AA	AA	AA	AA	AA	AA	AA	AA	AA	AA	AA	AA	GG	AA	AA	AA	AA	AA	AA	AA	AA	AA	AA	AA	AA
AX-165088399	NA	1	22380965	NA	NA	NA	NA	NA	NA	NA	TT	TT	TT	TT	TT	CC	TT	TT	TT	TT	CC	TT	TT	TT	TT	TT	TT	TT	TT	TT	TT	TT	TT	TT	TT	TT	CC	TT	TT	TT	TT	TT	TT	TT	TT	TT	TT	TT	TT
AX-154438785	NA	1	22381081	NA	NA	NA	NA	NA	NA	NA	TT	TT	TT	TT	TT	AA	TT	TT	TT	TT	AA	TT	TT	TT	TT	TT	TT	TT	TT	TT	TT	TT	TT	TT	TT	TT	AA	TT	TT	TT	TT	TT	TT	TT	TT	TT	TT	TT	TT
AX-165101131	NA	1	22392393	NA	NA	NA	NA	NA	NA	NA	TT	TT	TT	TT	TT	CC	TT	TT	TT	TT	CC	TT	TT	TT	TT	TT	TT	TT	TT	TT	TT	TT	TT	TT	TT	TT	CC	TT	TT	TT	TT	TT	TT	TT	TT	TT	TT	TT	TT
AX-155179402	NA	1	22410574	NA	NA	NA	NA	NA	NA	NA	CC	CC	CC	CC	CC	AA	CC	CC	CC	CC	AA	CC	CC	CC	CC	CC	CC	CC	CC	CC	CC	CC	CC	CC	CC	CC	AA	CC	CC	CC	CC	CC	CC	CC	CC	CC	CC	CC	CC
AX-154252966	NA	1	22418726	NA	NA	NA	NA	NA	NA	NA	TT	TT	TT	TT	TT	CC	TT	TT	TT	TT	CC	TT	TT	TT	TT	TT	TT	TT	TT	TT	TT	TT	TT	TT	TT	TT	CC	TT	TT	TT	TT	TT	TT	TT	TT	TT	TT	TT	TT
AX-165102175	NA	1	22427879	NA	NA	NA	NA	NA	NA	NA	TT	TT	TT	TT	TT	CC	TT	TT	TT	TT	CC	TT	TT	TT	TT	TT	TT	TT	TT	TT	TT	TT	TT	TT	TT	TT	CC	TT	TT	TT	TT	TT	TT	TT	TT	TT	TT	TT	TT
AX-154875754	NA	1	22430451	NA	NA	NA	NA	NA	NA	NA	TT	TT	TT	TT	TT	GG	TT	TT	TT	TT	GG	TT	TT	TT	TT	TT	TT	TT	TT	TT	TT	TT	TT	TT	TT	TT	GG	TT	TT	TT	TT	TT	TT	TT	TT	TT	TT	TT	TT
AX-156139287	NA	1	22439116	NA	NA	NA	NA	NA	NA	NA	TT	TT	TT	TT	TT	GG	TT	TT	TT	TT	GG	TT	TT	TT	TT	TT	TT	TT	TT	TT	TT	TT	TT	TT	TT	TT	GG	TT	TT	TT	TT	TT	TT	TT	TT	TT	TT	TT	TT
AX-153923926	NA	1	22441066	NA	NA	NA	NA	NA	NA	NA	TT	TT	TT	TT	TT	CC	TT	TT	TT	TT	CC	TT	TT	TT	TT	TT	TT	TT	TT	TT	TT	TT	TT	TT	TT	TT	CC	TT	TT	TT	TT	TT	TT	TT	TT	TT	TT	TT	TT
AX-154690244	NA	1	22446522	NA	NA	NA	NA	NA	NA	NA	GG	GG	GG	GG	GG	AA	GG	GG	NN	GG	AA	GG	GG	GG	GG	GG	GG	GG	GG	GG	GG	GG	GG	GG	GG	GG	AA	GG	GG	GG	GG	GG	GG	GG	GG	GG	GG	GG	GG
AX-155040713	NA	1	22455932	NA	NA	NA	NA	NA	NA	NA	AA	AA	AA	AA	AA	GG	AA	AA	AA	AA	GG	AA	AA	AA	AA	AA	AA	AA	AA	AA	AA	AA	AA	AA	AA	AA	GG	AA	AA	AA	AA	AA	AA	AA	AA	AA	AA	AA	AA
AX-154612619	NA	1	22480999	NA	NA	NA	NA	NA	NA	NA	GG	GG	GG	GG	GG	AA	GG	GG	GG	GG	AA	GG	GG	GG	GG	GG	GG	GG	GG	GG	GG	GG	GG	GG	GG	GG	AA	GG	GG	GG	GG	GG	GG	GG	GG	GG	GG	GG	GG
AX-154563419	NA	1	22489531	NA	NA	NA	NA	NA	NA	NA	AA	AA	AA	AA	AA	GG	AA	AA	AA	AA	GG	AA	AA	AA	AA	AA	AA	AA	AA	AA	AA	AA	AA	AA	AA	AA	GG	AA	AA	AA	AA	AA	AA	AA	AA	AA	AA	AA	AA
AX-165099710	NA	1	22490987	NA	NA	NA	NA	NA	NA	NA	GG	GG	GG	GG	GG	TT	GG	GG	GG	GG	TT	GG	GG	GG	GG	GG	GG	GG	GG	GG	GG	GG	GG	GG	GG	GG	TT	GG	GG	GG	GG	GG	GG	GG	GG	GG	GG	GG	GG
AX-165095698	NA	1	22491388	NA	NA	NA	NA	NA	NA	NA	TT	TT	TT	TT	TT	GG	NN	TT	TT	TT	GG	TT	TT	TT	TT	TT	TT	TT	TT	TT	TT	TT	TT	TT	TT	TT	GG	TT	TT	TT	TT	TT	TT	TT	TT	TT	TT	TT	TT
AX-115862849	NA	1	22501402	NA	NA	NA	NA	NA	NA	NA	CC	CC	CC	CC	CC	TT	CC	CC	CC	CC	TT	CC	CC	CC	CC	CC	CC	CC	CC	CC	CC	CC	CC	CC	CC	CC	TT	CC	CC	CC	CC	CC	CC	CC	CC	CC	CC	CC	CC
AX-154547757	NA	1	22538512	NA	NA	NA	NA	NA	NA	NA	AA	AA	AA	AA	AA	GG	AA	AA	AA	AA	GG	AA	AA	AA	AA	AA	AA	AA	AA	AA	AA	AA	AA	AA	AA	AA	GG	AA	AA	AA	AA	AA	AA	AA	AA	AA	AA	AA	AA
AX-154033482	NA	1	22538660	NA	NA	NA	NA	NA	NA	NA	AA	AA	AA	AA	AA	GG	AA	AA	AA	AA	GG	AA	AA	AA	AA	AA	AA	AA	AA	AA	AA	AA	AA	AA	AA	AA	GG	AA	AA	AA	AA	AA	AA	AA	AA	AA	AA	AA	AA
AX-155648775	NA	1	22539275	NA	NA	NA	NA	NA	NA	NA	TT	TT	TT	TT	TT	CC	TT	TT	TT	TT	CC	TT	TT	TT	TT	TT	TT	TT	TT	TT	TT	TT	TT	TT	TT	TT	CC	TT	TT	TT	TT	TT	TT	TT	TT	TT	TT	TT	TT
AX-155191209	NA	1	22554065	NA	NA	NA	NA	NA	NA	NA	CC	CC	CC	NN	CC	TT	CC	CC	CC	CC	TT	CC	CC	CC	CC	CC	CC	CC	CC	CC	CC	CC	CC	CC	CC	CC	TT	CC	CC	CC	CC	CC	CC	CC	CC	CC	CC	CC	CC
AX-165086395	NA	1	22558595	NA	NA	NA	NA	NA	NA	NA	GG	GG	GG	GG	GG	AA	GG	GG	GG	GG	AA	GG	GG	GG	GG	GG	GG	GG	GG	GG	GG	GG	GG	GG	GG	GG	AA	GG	GG	GG	GG	GG	GG	GG	GG	GG	GG	GG	GG
AX-165094285	NA	1	22562382	NA	NA	NA	NA	NA	NA	NA	CC	CC	CC	CC	CC	TT	CC	CC	CC	CC	TT	CC	CC	CC	CC	CC	CC	CC	CC	CC	CC	CC	CC	CC	CC	CC	TT	CC	CC	CC	CC	CC	CC	CC	CC	CC	CC	CC	CC
AX-165094368	NA	1	22574011	NA	NA	NA	NA	NA	NA	NA	GG	GG	GG	GG	GG	AA	GG	GG	GG	GG	AA	GG	GG	GG	GG	GG	GG	GG	GG	GG	GG	GG	GG	GG	GG	GG	AA	GG	GG	GG	GG	GG	GG	GG	GG	GG	GG	GG	GG
AX-115770471	NA	1	22579708	NA	NA	NA	NA	NA	NA	NA	CC	CC	CC	CC	CC	TT	CC	CC	CC	CC	TT	CC	CC	CC	CC	CC	CC	CC	CC	CC	CC	CC	CC	CC	CC	CC	TT	CC	CC	CC	CC	CC	CC	CC	CC	CC	CC	CC	CC
AX-154439035	NA	1	22589148	NA	NA	NA	NA	NA	NA	NA	GG	GG	GG	GG	GG	TT	NN	GG	GG	GG	TT	GG	GG	GG	GG	GG	GG	GG	GG	GG	GG	GG	GG	GG	GG	GG	TT	GG	GG	GG	GG	GG	GG	GG	GG	GG	GG	GG	GG
AX-165098844	NA	1	22591601	NA	NA	NA	NA	NA	NA	NA	CC	CC	CC	CC	CC	TT	CC	CC	CC	CC	TT	CC	CC	CC	CC	CC	CC	CC	CC	CC	CC	CC	CC	CC	CC	CC	TT	CC	CC	CC	CC	CC	CC	CC	CC	CC	CC	CC	CC
AX-115810620	NA	1	22601502	NA	NA	NA	NA	NA	NA	NA	AA	AA	AA	AA	AA	GG	AA	AA	AA	AA	GG	AA	AA	AA	AA	AA	AA	AA	AA	AA	AA	AA	AA	AA	AA	AA	GG	AA	AA	AA	AA	AA	AA	AA	AA	AA	AA	AA	AA
AX-165091959	NA	1	22606480	NA	NA	NA	NA	NA	NA	NA	GG	GG	GG	GG	GG	TT	GG	GG	GG	GG	TT	GG	GG	GG	GG	GG	GG	GG	GG	GG	GG	GG	GG	GG	GG	GG	TT	GG	GG	GG	GG	GG	GG	GG	GG	GG	GG	GG	GG
AX-165084722	NA	1	22614160	NA	NA	NA	NA	NA	NA	NA	CC	AA	CC	CC	CC	AA	CC	CC	AA	CC	AA	AA	CC	CC	CC	AA	AA	CC	CC	CC	CC	CC	AA	CC	CC	CC	AA	AA	AA	CC	AA	AA	AA	AA	AA	AA	CC	CC	CC
AX-123147591	NA	1	22623891	NA	NA	NA	NA	NA	NA	NA	CC	TT	CC	CC	CC	TT	CC	CC	TT	CC	TT	TT	CC	CC	CC	TT	TT	CC	CC	CC	CC	CC	TT	CC	CC	CC	TT	TT	TT	CC	TT	TT	TT	TT	TT	TT	CC	CC	CC
AX-165087478	NA	1	22625402	NA	NA	NA	NA	NA	NA	NA	CC	AA	CC	CC	CC	CC	CC	CC	AA	CC	AA	AA	CC	CC	CC	AA	AA	CC	CC	CC	CC	CC	AA	CC	NN	CC	CC	AA	AA	CC	AA	AA	AA	AA	AA	AA	CC	CC	CC
AX-165102350	NA	1	22626068	NA	NA	NA	NA	NA	NA	NA	GG	TT	GG	GG	GG	GG	GG	GG	TT	GG	TT	TT	GG	GG	GG	TT	TT	GG	GG	GG	GG	GG	TT	GG	GG	GG	GG	TT	TT	GG	TT	TT	TT	TT	TT	TT	GG	GG	GG
AX-165096950	NA	1	22641477	NA	NA	NA	NA	NA	NA	NA	TT	GG	TT	TT	TT	GG	TT	TT	GG	TT	GG	GG	TT	TT	TT	GG	GG	TT	TT	TT	TT	TT	GG	TT	TT	TT	GG	GG	GG	TT	GG	GG	GG	GG	GG	GG	TT	TT	TT
AX-165095402	NA	1	22649011	NA	NA	NA	NA	NA	NA	NA	CC	TT	CC	CC	CC	TT	CC	CC	TT	CC	TT	TT	CC	CC	CC	TT	TT	CC	CC	CC	CC	CC	TT	CC	CC	CC	TT	TT	TT	CC	TT	TT	TT	TT	TT	TT	CC	CC	CC
AX-165089408	NA	1	22657919	NA	NA	NA	NA	NA	NA	NA	GG	AA	GG	GG	GG	AA	NN	GG	AA	GG	AA	AA	GG	GG	GG	AA	AA	GG	GG	GG	GG	GG	AA	GG	GG	GG	AA	AA	AA	GG	AA	AA	AA	AA	AA	AA	GG	GG	GG
AX-165093352	NA	1	22660891	NA	NA	NA	NA	NA	NA	NA	AA	GG	AA	AA	AA	GG	AA	AA	GG	AA	GG	GG	AA	AA	AA	GG	GG	AA	AA	AA	AA	AA	GG	AA	AA	AA	GG	GG	GG	AA	GG	GG	GG	GG	GG	GG	AA	AA	AA
AX-165085217	NA	1	22666233	NA	NA	NA	NA	NA	NA	NA	AA	CC	AA	AA	AA	CC	AA	AA	CC	AA	CC	CC	AA	AA	AA	CC	CC	AA	AA	AA	AA	AA	CC	AA	AA	AA	CC	CC	CC	AA	CC	CC	CC	CC	CC	CC	AA	AA	AA
AX-165097743	NA	1	22670138	NA	NA	NA	NA	NA	NA	NA	GG	AA	GG	GG	GG	AA	GG	GG	AA	GG	AA	AA	GG	GG	GG	AA	AA	GG	GG	GG	GG	GG	AA	GG	GG	GG	AA	AA	AA	GG	AA	AA	AA	AA	AA	AA	GG	GG	GG
AX-165102341	NA	1	22677418	NA	NA	NA	NA	NA	NA	NA	GG	TT	GG	GG	GG	GG	GG	GG	TT	GG	TT	TT	GG	GG	GG	TT	TT	GG	GG	GG	GG	GG	TT	GG	GG	GG	TT	TT	TT	GG	TT	TT	TT	TT	TT	TT	GG	GG	GG
AX-155713149	NA	1	22693702	NA	NA	NA	NA	NA	NA	NA	AA	GG	AA	AA	AA	GG	AA	AA	GG	AA	GG	GG	AA	AA	AA	GG	NN	AA	AA	AA	AA	AA	GG	AA	AA	AA	GG	GG	GG	AA	GG	GG	GG	GG	GG	GG	AA	AA	AA
AX-155798362	NA	1	22706436	NA	NA	NA	NA	NA	NA	NA	CC	AA	CC	CC	CC	CC	CC	CC	AA	CC	AA	AA	CC	CC	CC	AA	AA	CC	CC	CC	CC	CC	AA	CC	CC	CC	AA	AA	AA	CC	AA	AA	AA	AA	AA	AA	CC	CC	CC
AX-123178944	NA	1	22708651	NA	NA	NA	NA	NA	NA	NA	TT	CC	TT	TT	TT	TT	TT	TT	CC	TT	CC	CC	TT	TT	TT	CC	CC	TT	TT	TT	TT	TT	CC	TT	TT	TT	CC	CC	CC	TT	CC	CC	CC	CC	CC	CC	TT	TT	TT
AX-154589985	NA	1	22717168	NA	NA	NA	NA	NA	NA	NA	GG	AA	GG	GG	GG	GG	GG	GG	AA	GG	AA	AA	GG	GG	GG	AA	AA	GG	GG	GG	GG	GG	AA	GG	GG	GG	AA	AA	AA	GG	AA	AA	AA	AA	AA	AA	GG	GG	GG
AX-154511986	NA	1	22727349	NA	NA	NA	NA	NA	NA	NA	CC	AA	CC	CC	CC	CC	CC	CC	AA	CC	AA	AA	CC	CC	CC	AA	AA	CC	CC	CC	CC	CC	AA	CC	CC	CC	AA	AA	AA	CC	AA	AA	AA	AA	AA	AA	CC	CC	CC
AX-154950696	NA	1	22738608	NA	NA	NA	NA	NA	NA	NA	CC	TT	CC	CC	CC	CC	CC	CC	TT	CC	TT	TT	CC	CC	CC	TT	TT	CC	CC	CC	CC	CC	TT	CC	CC	CC	TT	TT	TT	CC	TT	TT	TT	TT	TT	TT	CC	CC	CC
AX-165082860	NA	1	22745781	NA	NA	NA	NA	NA	NA	NA	GG	AA	GG	GG	GG	GG	GG	GG	AA	GG	AA	AA	GG	GG	GG	AA	AA	GG	GG	GG	GG	GG	AA	GG	GG	GG	AA	AA	AA	GG	AA	AA	AA	AA	AA	AA	GG	GG	GG
AX-155254931	NA	1	22758696	NA	NA	NA	NA	NA	NA	NA	AA	CC	AA	AA	AA	AA	AA	AA	CC	AA	CC	CC	AA	AA	AA	CC	CC	AA	AA	AA	AA	AA	CC	AA	AA	AA	CC	CC	CC	AA	CC	CC	CC	CC	CC	CC	AA	AA	AA
AX-165090202	NA	1	22761126	NA	NA	NA	NA	NA	NA	NA	AA	GG	AA	AA	AA	GG	AA	AA	GG	AA	GG	GG	AA	AA	AA	GG	GG	AA	AA	AA	AA	AA	GG	AA	NN	AA	GG	GG	GG	AA	GG	GG	GG	GG	GG	GG	AA	AA	NN
AX-165093239	NA	1	22769349	NA	NA	NA	NA	NA	NA	NA	GG	AA	GG	GG	GG	AA	GG	GG	AA	GG	AA	AA	GG	GG	GG	AA	AA	GG	GG	GG	GG	GG	AA	GG	GG	GG	AA	AA	AA	GG	AA	GG	AA	AA	AA	AA	GG	GG	GG
AX-115824042	NA	1	22774528	NA	NA	NA	NA	NA	NA	NA	GG	AA	GG	GG	GG	AA	GG	GG	AA	GG	AA	AA	GG	GG	GG	AA	AA	GG	GG	GG	GG	GG	AA	GG	GG	GG	AA	AA	AA	GG	AA	AA	AA	AA	AA	AA	GG	GG	GG
AX-153904178	NA	1	22777134	NA	NA	NA	NA	NA	NA	NA	CC	TT	CC	CC	CC	TT	CC	CC	TT	CC	TT	TT	CC	CC	CC	TT	TT	CC	CC	CC	CC	CC	TT	CC	CC	CC	TT	TT	TT	CC	TT	TT	TT	TT	TT	TT	CC	CC	CC
AX-165092903	NA	1	22779497	NA	NA	NA	NA	NA	NA	NA	TT	CC	TT	TT	TT	CC	TT	TT	CC	TT	CC	CC	TT	TT	TT	CC	CC	TT	TT	TT	TT	TT	CC	TT	TT	TT	NN	CC	CC	TT	CC	CC	CC	CC	CC	CC	TT	TT	TT
AX-165090498	NA	1	22782688	NA	NA	NA	NA	NA	NA	NA	GG	AA	GG	GG	GG	AA	GG	GG	AA	GG	AA	AA	GG	GG	GG	AA	AA	GG	GG	GG	GG	GG	AA	GG	GG	GG	AA	AA	AA	GG	AA	AA	AA	AA	AA	AA	GG	GG	GG
AX-165101676	NA	1	22793069	NA	NA	NA	NA	NA	NA	NA	GG	AA	GG	GG	GG	AA	GG	GG	AA	GG	AA	AA	GG	GG	GG	AA	AA	GG	GG	GG	GG	GG	AA	GG	GG	GG	AA	AA	AA	GG	AA	AA	AA	AA	AA	AA	GG	GG	GG
AX-154750987	NA	1	22804420	NA	NA	NA	NA	NA	NA	NA	CC	TT	CC	CC	CC	TT	CC	CC	TT	CC	TT	TT	CC	CC	CC	TT	TT	CC	CC	CC	CC	CC	TT	CC	CC	CC	TT	TT	TT	CC	TT	TT	TT	TT	TT	TT	CC	CC	CC
AX-165093728	NA	1	22808116	NA	NA	NA	NA	NA	NA	NA	TT	CC	TT	TT	TT	CC	TT	TT	CC	TT	CC	CC	TT	TT	TT	CC	CC	TT	TT	TT	TT	TT	CC	TT	TT	TT	CC	CC	CC	TT	CC	CC	CC	CC	CC	CC	TT	TT	TT
AX-165087859	NA	1	22817714	NA	NA	NA	NA	NA	NA	NA	GG	AA	GG	GG	GG	GG	GG	GG	AA	GG	AA	AA	GG	GG	GG	AA	AA	GG	GG	GG	GG	GG	AA	GG	GG	GG	GG	AA	AA	GG	AA	AA	AA	AA	AA	AA	GG	GG	GG
AX-165090760	NA	1	22821720	NA	NA	NA	NA	NA	NA	NA	GG	AA	GG	GG	GG	GG	GG	GG	AA	GG	AA	AA	GG	GG	GG	AA	AA	GG	GG	GG	GG	GG	AA	GG	GG	GG	GG	AA	AA	GG	AA	AA	AA	AA	AA	AA	GG	GG	GG
AX-155742202	NA	1	22836002	NA	NA	NA	NA	NA	NA	NA	AA	GG	AA	AA	AA	GG	AA	AA	GG	AA	GG	GG	AA	AA	AA	GG	GG	AA	AA	AA	AA	AA	GG	AA	AA	AA	GG	GG	GG	AA	GG	GG	GG	GG	GG	GG	AA	AA	AA
AX-155334794	NA	1	22860698	NA	NA	NA	NA	NA	NA	NA	AA	CC	AA	AA	AA	CC	AA	AA	CC	AA	CC	CC	AA	AA	AA	CC	CC	AA	AA	AA	AA	AA	CC	AA	AA	AA	CC	CC	CC	AA	CC	CC	CC	CC	CC	CC	AA	AA	AA
AX-116846902	NA	1	22873734	NA	NA	NA	NA	NA	NA	NA	AA	GG	AA	AA	AA	GG	AA	AA	GG	AA	GG	GG	AA	AA	AA	GG	GG	AA	AA	AA	AA	AA	GG	AA	AA	AA	GG	GG	GG	AA	GG	GG	GG	GG	GG	GG	AA	AA	AA
AX-155120583	NA	1	22887156	NA	NA	NA	NA	NA	NA	NA	GG	AA	GG	GG	GG	AA	GG	GG	AA	GG	AA	AA	GG	GG	GG	AA	AA	GG	GG	GG	GG	GG	AA	GG	GG	GG	AA	AA	AA	GG	AA	AA	AA	AA	AA	AA	GG	GG	GG
AX-155102175	NA	1	22887823	NA	NA	NA	NA	NA	NA	NA	TT	CC	TT	TT	TT	CC	TT	TT	CC	TT	CC	CC	TT	TT	TT	CC	CC	TT	TT	TT	TT	TT	CC	TT	TT	TT	CC	CC	CC	TT	CC	CC	CC	CC	CC	CC	TT	TT	TT
AX-155375472	NA	1	22890372	NA	NA	NA	NA	NA	NA	NA	TT	CC	TT	TT	TT	CC	TT	TT	CC	TT	CC	CC	TT	TT	TT	CC	CC	TT	TT	TT	TT	TT	CC	TT	TT	TT	CC	CC	CC	TT	CC	CC	CC	CC	CC	CC	TT	TT	TT
AX-115738608	NA	1	22899994	NA	NA	NA	NA	NA	NA	NA	CC	TT	CC	CC	CC	CC	CC	CC	TT	CC	TT	TT	CC	CC	CC	TT	TT	CC	CC	CC	CC	CC	TT	CC	CC	CC	NN	TT	TT	CC	TT	TT	TT	TT	TT	TT	CC	CC	CC
AX-165088965	NA	1	22901956	NA	NA	NA	NA	NA	NA	NA	CC	TT	CC	CC	CC	TT	NN	CC	TT	CC	TT	TT	CC	CC	CC	TT	TT	CC	CC	CC	CC	CC	TT	CC	CC	CC	TT	TT	TT	CC	TT	TT	TT	TT	NN	TT	CC	CC	CC
AX-154924155	NA	1	22903159	NA	NA	NA	NA	NA	NA	NA	AA	GG	AA	AA	AA	GG	AA	AA	GG	AA	GG	GG	AA	AA	AA	GG	GG	AA	AA	AA	AA	AA	GG	AA	AA	AA	GG	GG	GG	AA	GG	GG	GG	GG	GG	GG	AA	AA	AA
AX-95916309	NA	1	22910636	NA	NA	NA	NA	NA	NA	NA	TT	CC	TT	TT	TT	TT	TT	TT	CC	TT	CC	CC	TT	TT	TT	CC	CC	TT	TT	TT	TT	TT	CC	TT	TT	TT	CC	CC	CC	TT	CC	CC	CC	CC	CC	CC	TT	TT	TT
AX-154996418	NA	1	22940229	NA	NA	NA	NA	NA	NA	NA	CC	TT	CC	CC	CC	NN	CC	CC	TT	CC	TT	TT	CC	CC	CC	TT	TT	CC	CC	CC	CC	CC	TT	CC	CC	CC	CC	TT	TT	CC	TT	TT	TT	TT	TT	TT	CC	CC	CC
AX-154924023	NA	1	22960182	NA	NA	NA	NA	NA	NA	NA	AA	GG	AA	AA	AA	AA	AA	AA	GG	AA	GG	GG	AA	AA	AA	GG	GG	AA	GG	AA	AA	AA	GG	AA	AA	AA	AA	GG	GG	AA	GG	GG	GG	GG	GG	GG	AA	AA	AA
AX-165092069	NA	1	22971047	NA	NA	NA	NA	NA	NA	NA	GG	AA	GG	GG	GG	GG	GG	GG	AA	GG	AA	AA	GG	GG	GG	AA	AA	GG	AA	GG	GG	GG	AA	GG	GG	AA	GG	AA	AA	GG	AA	AA	AA	AA	AA	AA	GG	GG	GG
AX-154346124	NA	1	22974429	NA	NA	NA	NA	NA	NA	NA	CC	TT	CC	CC	CC	CC	CC	CC	TT	CC	TT	TT	CC	CC	CC	TT	TT	CC	TT	CC	CC	CC	TT	CC	CC	TT	CC	TT	TT	CC	TT	TT	TT	TT	TT	TT	CC	CC	CC
AX-165085468	NA	1	22991513	NA	NA	NA	NA	NA	NA	NA	AA	GG	AA	AA	AA	AA	AA	AA	GG	AA	GG	GG	AA	AA	AA	GG	GG	AA	GG	AA	AA	AA	GG	AA	AA	GG	AA	GG	GG	AA	GG	GG	GG	GG	GG	GG	AA	AA	AA
AX-165095696	NA	1	22992302	NA	NA	NA	NA	NA	NA	NA	CC	AA	CC	CC	CC	CC	CC	CC	AA	CC	AA	AA	CC	CC	CC	AA	AA	CC	AA	CC	CC	CC	AA	CC	CC	AA	CC	AA	AA	CC	AA	AA	AA	AA	AA	AA	CC	CC	CC
AX-165103193	NA	1	22992382	NA	NA	NA	NA	NA	NA	NA	CC	TT	CC	CC	CC	CC	CC	CC	TT	CC	TT	TT	CC	CC	CC	TT	TT	CC	TT	CC	CC	CC	TT	CC	CC	TT	CC	TT	TT	CC	TT	TT	TT	TT	TT	TT	CC	CC	CC
AX-115842129	NA	1	22992453	NA	NA	NA	NA	NA	NA	NA	CC	TT	CC	CC	CC	CC	CC	CC	TT	CC	TT	TT	CC	CC	CC	TT	TT	CC	TT	CC	CC	CC	TT	CC	CC	TT	CC	TT	TT	CC	TT	TT	TT	TT	TT	TT	CC	CC	CC
AX-95934007	NA	1	23007638	NA	NA	NA	NA	NA	NA	NA	TT	CC	TT	TT	TT	TT	TT	NN	CC	TT	CC	CC	TT	TT	TT	CC	CC	TT	CC	TT	TT	TT	CC	TT	TT	CC	TT	CC	CC	TT	CC	CC	CC	CC	CC	CC	TT	TT	TT
AX-155102459	NA	1	23095196	NA	NA	NA	NA	NA	NA	NA	AA	CC	AA	AA	AA	AA	AA	AA	CC	AA	CC	CC	AA	AA	AA	CC	CC	AA	CC	AA	AA	AA	CC	AA	AA	CC	AA	CC	CC	AA	CC	CC	CC	CC	CC	CC	AA	AA	AA
AX-155259950	NA	1	23105878	NA	NA	NA	NA	NA	NA	NA	AA	GG	AA	AA	AA	AA	AA	AA	GG	AA	GG	GG	AA	AA	AA	GG	GG	AA	GG	AA	AA	AA	GG	AA	AA	GG	AA	GG	GG	AA	GG	GG	GG	GG	GG	GG	AA	AA	AA
AX-154367675	NA	1	23112912	NA	NA	NA	NA	NA	NA	NA	TT	CC	TT	TT	TT	TT	TT	TT	CC	TT	CC	CC	TT	TT	TT	CC	CC	TT	CC	TT	TT	TT	CC	TT	TT	CC	TT	CC	CC	TT	CC	CC	CC	CC	CC	CC	TT	TT	TT
AX-154414390	NA	1	23119455	NA	NA	NA	NA	NA	NA	NA	GG	AA	GG	GG	GG	GG	GG	GG	AA	GG	AA	AA	GG	GG	GG	AA	AA	GG	AA	GG	GG	GG	AA	GG	GG	AA	GG	AA	AA	GG	AA	AA	AA	AA	AA	AA	GG	GG	GG
AX-155489812	NA	1	23123035	NA	NA	NA	NA	NA	NA	NA	CC	AA	CC	CC	CC	CC	CC	CC	AA	CC	AA	AA	CC	CC	CC	AA	AA	CC	AA	CC	CC	CC	AA	CC	CC	AA	CC	AA	AA	CC	AA	AA	AA	AA	AA	AA	CC	CC	CC
AX-115746142	NA	1	23150323	NA	NA	NA	NA	NA	NA	NA	TT	GG	TT	TT	TT	TT	TT	TT	GG	TT	GG	GG	TT	TT	TT	GG	GG	TT	GG	TT	TT	TT	GG	TT	TT	GG	TT	GG	GG	TT	GG	GG	GG	GG	GG	GG	TT	TT	TT
AX-154723549	NA	1	23174855	NA	NA	NA	NA	NA	NA	NA	AA	GG	AA	AA	AA	AA	AA	AA	GG	AA	GG	GG	AA	AA	AA	GG	GG	AA	GG	AA	AA	AA	GG	AA	AA	GG	AA	GG	GG	AA	GG	GG	GG	GG	GG	GG	AA	AA	AA
AX-154302107	NA	1	23185647	NA	NA	NA	NA	NA	NA	NA	AA	GG	AA	AA	AA	AA	AA	AA	GG	AA	GG	GG	AA	AA	AA	GG	GG	AA	GG	AA	AA	AA	GG	AA	AA	GG	AA	GG	GG	AA	GG	GG	GG	GG	GG	GG	AA	AA	AA
AX-154302114	NA	1	23215414	NA	NA	NA	NA	NA	NA	NA	CC	TT	CC	CC	CC	CC	CC	CC	TT	CC	TT	TT	CC	CC	CC	TT	TT	CC	TT	CC	CC	CC	TT	CC	CC	TT	CC	TT	TT	CC	TT	TT	TT	TT	TT	TT	CC	CC	CC
AX-154823061	NA	1	23229723	NA	NA	NA	NA	NA	NA	NA	CC	AA	CC	CC	CC	CC	CC	CC	AA	CC	AA	AA	CC	CC	CC	AA	AA	CC	AA	CC	CC	CC	AA	CC	CC	AA	CC	AA	AA	CC	AA	AA	AA	AA	AA	AA	CC	CC	CC
AX-165091012	NA	1	23240833	NA	NA	NA	NA	NA	NA	NA	AA	CC	AA	AA	AA	AA	AA	AA	CC	AA	CC	CC	AA	AA	AA	CC	CC	AA	CC	AA	AA	AA	CC	AA	AA	CC	AA	CC	CC	AA	CC	CC	CC	CC	CC	CC	AA	AA	AA
AX-154309995	NA	1	23251528	NA	NA	NA	NA	NA	NA	NA	AA	GG	AA	AA	AA	AA	AA	AA	GG	AA	GG	GG	AA	AA	AA	GG	GG	AA	GG	AA	AA	AA	GG	AA	AA	GG	AA	GG	GG	AA	GG	GG	GG	GG	GG	GG	AA	AA	AA
AX-154252494	NA	1	23279732	NA	NA	NA	NA	NA	NA	NA	AA	GG	AA	AA	AA	AA	AA	AA	GG	AA	GG	GG	AA	AA	AA	GG	GG	AA	GG	AA	AA	AA	GG	AA	AA	GG	AA	GG	GG	AA	GG	GG	GG	GG	GG	GG	AA	AA	AA
AX-123147660	NA	1	23284381	NA	NA	NA	NA	NA	NA	NA	TT	CC	TT	TT	TT	TT	TT	TT	CC	TT	CC	CC	TT	TT	TT	CC	CC	TT	CC	TT	TT	TT	CC	TT	TT	CC	TT	CC	CC	TT	CC	CC	CC	CC	CC	CC	TT	TT	TT
AX-165098039	NA	1	23297866	NA	NA	NA	NA	NA	NA	NA	AA	GG	AA	AA	AA	AA	AA	AA	GG	AA	GG	GG	AA	AA	AA	GG	GG	AA	GG	AA	AA	AA	GG	AA	AA	GG	AA	GG	GG	AA	GG	NN	GG	GG	GG	GG	AA	AA	AA
AX-165088034	NA	1	23300885	NA	NA	NA	NA	NA	NA	NA	AA	CC	AA	AA	AA	AA	AA	AA	CC	AA	CC	CC	AA	AA	AA	CC	CC	AA	CC	AA	AA	AA	CC	AA	AA	CC	AA	CC	CC	AA	CC	CC	CC	CC	CC	CC	AA	AA	AA
AX-154548080	NA	1	23308272	NA	NA	NA	NA	NA	NA	NA	TT	CC	TT	TT	TT	TT	TT	TT	CC	TT	CC	CC	TT	TT	TT	CC	CC	TT	CC	TT	TT	TT	CC	TT	TT	CC	TT	CC	CC	TT	CC	CC	CC	CC	CC	CC	TT	TT	TT
AX-155290816	NA	1	23312434	NA	NA	NA	NA	NA	NA	NA	CC	TT	CC	CC	CC	CC	CC	CC	TT	CC	TT	TT	CC	CC	CC	TT	TT	CC	TT	CC	CC	CC	TT	CC	NN	TT	CC	TT	TT	CC	TT	TT	TT	TT	TT	TT	CC	CC	CC
AX-115833420	NA	1	23315073	NA	NA	NA	NA	NA	NA	NA	CC	TT	CC	CC	CC	CC	CC	CC	TT	CC	TT	TT	CC	CC	CC	TT	TT	CC	TT	CC	CC	CC	TT	CC	CC	TT	CC	TT	TT	CC	TT	TT	TT	TT	TT	TT	CC	CC	CC
AX-155211017	NA	1	23322029	NA	NA	NA	NA	NA	NA	NA	AA	CC	AA	AA	AA	AA	AA	AA	CC	AA	CC	CC	AA	AA	AA	CC	CC	AA	CC	AA	AA	AA	CC	AA	AA	CC	AA	CC	CC	AA	CC	CC	CC	CC	CC	CC	AA	AA	AA
AX-115856701	NA	1	23331704	NA	NA	NA	NA	NA	NA	NA	CC	TT	CC	CC	CC	TT	CC	CC	TT	CC	TT	TT	CC	CC	CC	TT	TT	CC	TT	CC	CC	CC	TT	CC	CC	TT	CC	TT	TT	CC	TT	TT	TT	TT	TT	TT	CC	CC	CC
AX-95917595	NA	1	23337003	NA	NA	NA	NA	NA	NA	NA	GG	AA	GG	GG	GG	NN	GG	GG	AA	GG	AA	AA	GG	GG	GG	AA	AA	GG	AA	GG	GG	GG	AA	GG	GG	AA	GG	AA	AA	GG	AA	AA	AA	AA	AA	AA	GG	GG	GG
AX-95916851	NA	1	23337346	NA	NA	NA	NA	NA	NA	NA	AA	GG	AA	AA	AA	GG	AA	AA	GG	AA	GG	GG	AA	AA	AA	GG	GG	AA	GG	AA	AA	AA	GG	AA	AA	GG	AA	GG	GG	AA	GG	GG	GG	GG	GG	GG	AA	AA	AA
AX-95916355	NA	1	23344728	NA	NA	NA	NA	NA	NA	NA	TT	CC	TT	TT	TT	CC	TT	TT	CC	TT	CC	CC	TT	TT	TT	CC	CC	TT	CC	TT	TT	TT	CC	TT	TT	CC	TT	CC	CC	TT	CC	CC	CC	CC	CC	CC	TT	TT	TT
AX-115827632	NA	1	23349267	NA	NA	NA	NA	NA	NA	NA	TT	GG	TT	TT	TT	TT	TT	TT	GG	TT	GG	GG	TT	TT	TT	GG	GG	TT	GG	TT	TT	TT	GG	TT	TT	GG	TT	GG	GG	TT	GG	GG	GG	GG	GG	GG	TT	TT	TT
AX-154846819	NA	1	23359841	NA	NA	NA	NA	NA	NA	NA	AA	GG	AA	AA	AA	GG	AA	AA	GG	AA	GG	GG	AA	AA	AA	GG	GG	AA	GG	AA	AA	AA	GG	AA	AA	GG	AA	GG	GG	AA	GG	GG	GG	GG	GG	GG	AA	AA	AA
AX-165091895	NA	1	23365720	NA	NA	NA	NA	NA	NA	NA	GG	TT	GG	GG	GG	GG	GG	GG	TT	GG	TT	TT	GG	GG	GG	TT	TT	GG	TT	GG	GG	GG	TT	GG	GG	TT	GG	TT	TT	GG	TT	TT	TT	TT	TT	TT	GG	GG	GG
AX-155646477	NA	1	23367486	NA	NA	NA	NA	NA	NA	NA	TT	CC	TT	TT	TT	CC	TT	TT	CC	TT	CC	CC	TT	TT	TT	CC	CC	TT	CC	TT	TT	TT	CC	TT	TT	CC	TT	CC	CC	TT	CC	CC	CC	CC	CC	CC	TT	TT	TT
AX-165097642	NA	1	23378466	NA	NA	NA	NA	NA	NA	NA	TT	CC	TT	TT	TT	CC	TT	TT	CC	TT	CC	CC	TT	TT	TT	CC	CC	TT	CC	TT	TT	TT	CC	TT	TT	CC	TT	CC	CC	TT	CC	CC	CC	CC	CC	CC	TT	TT	TT
AX-115748176	NA	1	23384725	NA	NA	NA	NA	NA	NA	NA	AA	GG	AA	AA	AA	GG	AA	AA	GG	AA	GG	GG	AA	AA	AA	GG	GG	AA	GG	AA	AA	AA	GG	AA	AA	NN	AA	GG	GG	AA	GG	GG	GG	GG	GG	GG	AA	AA	AA
AX-155117736	NA	1	23388421	NA	NA	NA	NA	NA	NA	NA	TT	CC	TT	TT	TT	CC	TT	TT	CC	TT	CC	CC	TT	TT	TT	CC	CC	TT	CC	TT	TT	TT	CC	TT	TT	CC	TT	CC	CC	TT	CC	CC	CC	CC	CC	CC	TT	TT	TT
AX-155146542	NA	1	23393152	NA	NA	NA	NA	NA	NA	NA	AA	CC	AA	AA	AA	CC	AA	AA	CC	AA	CC	CC	AA	AA	AA	CC	CC	AA	CC	AA	AA	AA	CC	AA	AA	CC	AA	CC	CC	AA	CC	CC	CC	CC	CC	CC	AA	AA	AA
AX-156232051	NA	1	23402661	NA	NA	NA	NA	NA	NA	NA	AA	GG	AA	AA	AA	AA	AA	AA	GG	AA	GG	GG	AA	AA	AA	GG	GG	AA	GG	AA	AA	AA	GG	AA	AA	GG	AA	GG	GG	AA	GG	GG	GG	GG	GG	GG	AA	AA	AA
AX-154774332	NA	1	23406110	NA	NA	NA	NA	NA	NA	NA	AA	GG	AA	AA	AA	GG	AA	AA	GG	AA	GG	GG	AA	AA	AA	GG	GG	AA	GG	AA	AA	AA	GG	AA	AA	GG	AA	GG	GG	AA	GG	GG	GG	GG	GG	GG	AA	AA	AA
AX-165103721	NA	1	23419173	NA	NA	NA	NA	NA	NA	NA	AA	GG	AA	AA	AA	NN	AA	AA	GG	AA	GG	GG	AA	AA	AA	GG	GG	AA	GG	AA	AA	AA	GG	AA	NN	GG	AA	GG	GG	AA	GG	GG	GG	GG	GG	GG	AA	AA	AA
AX-154898816	NA	1	23439239	NA	NA	NA	NA	NA	NA	NA	TT	CC	TT	TT	TT	CC	TT	TT	CC	TT	CC	CC	TT	TT	TT	CC	CC	TT	CC	TT	TT	TT	CC	TT	TT	CC	TT	CC	CC	TT	CC	CC	CC	CC	CC	CC	TT	TT	TT
AX-165093878	NA	1	23440894	NA	NA	NA	NA	NA	NA	NA	AA	GG	AA	AA	AA	AA	AA	AA	GG	AA	GG	GG	AA	AA	AA	GG	GG	AA	GG	AA	AA	AA	GG	AA	AA	GG	AA	GG	GG	AA	GG	GG	GG	GG	GG	GG	AA	AA	AA
AX-115820369	NA	1	23471148	NA	NA	NA	NA	NA	NA	NA	AA	GG	AA	AA	AA	AA	AA	AA	GG	AA	GG	GG	AA	AA	AA	GG	GG	AA	GG	AA	AA	AA	GG	AA	AA	GG	AA	GG	GG	AA	GG	GG	GG	GG	GG	GG	AA	AA	AA
AX-154956449	NA	1	23473955	NA	NA	NA	NA	NA	NA	NA	GG	TT	GG	GG	GG	TT	GG	GG	TT	GG	TT	TT	GG	GG	GG	TT	TT	GG	TT	GG	GG	GG	TT	GG	GG	TT	GG	TT	TT	GG	TT	TT	TT	TT	TT	TT	GG	GG	GG
AX-154414768	NA	1	23489956	NA	NA	NA	NA	NA	NA	NA	AA	GG	AA	AA	AA	AA	AA	AA	GG	AA	GG	GG	AA	AA	AA	GG	GG	AA	GG	AA	AA	AA	GG	AA	AA	GG	AA	GG	GG	AA	GG	GG	GG	GG	GG	GG	AA	AA	AA
AX-154444629	NA	1	23498484	NA	NA	NA	NA	NA	NA	NA	AA	CC	AA	AA	AA	CC	AA	AA	CC	AA	CC	CC	AA	AA	AA	CC	CC	AA	CC	AA	AA	AA	CC	AA	AA	CC	AA	CC	CC	AA	CC	CC	CC	CC	CC	CC	AA	AA	AA
AX-115807125	NA	1	23511896	NA	NA	NA	NA	NA	NA	NA	GG	AA	GG	GG	GG	AA	GG	GG	AA	GG	AA	AA	GG	GG	GG	AA	AA	GG	AA	GG	GG	GG	AA	GG	GG	AA	GG	AA	AA	GG	AA	AA	AA	AA	AA	AA	GG	GG	GG
AX-155200087	NA	1	23512126	NA	NA	NA	NA	NA	NA	NA	TT	CC	TT	TT	TT	TT	TT	TT	CC	TT	CC	CC	TT	TT	TT	CC	CC	TT	CC	TT	TT	TT	CC	TT	TT	CC	TT	CC	CC	TT	CC	CC	CC	CC	CC	CC	TT	TT	TT
AX-115866933	NA	1	23514138	NA	NA	NA	NA	NA	NA	NA	TT	CC	TT	TT	TT	TT	TT	TT	CC	TT	CC	CC	TT	TT	TT	CC	CC	TT	CC	TT	TT	TT	CC	TT	TT	CC	TT	CC	CC	TT	CC	CC	CC	CC	CC	CC	TT	TT	TT
AX-154346422	NA	1	23516598	NA	NA	NA	NA	NA	NA	NA	AA	GG	AA	AA	AA	GG	AA	AA	GG	AA	GG	GG	AA	AA	AA	GG	GG	AA	GG	AA	AA	AA	GG	AA	AA	GG	AA	GG	GG	AA	GG	GG	GG	GG	GG	GG	AA	AA	AA
AX-155222637	NA	1	23532617	NA	NA	NA	NA	NA	NA	NA	CC	AA	CC	CC	CC	CC	CC	CC	AA	CC	AA	AA	CC	CC	CC	AA	AA	CC	AA	CC	CC	CC	AA	CC	CC	AA	CC	AA	AA	CC	AA	AA	AA	AA	AA	AA	CC	CC	CC
AX-165092172	NA	1	23558331	NA	NA	NA	NA	NA	NA	NA	TT	CC	TT	TT	TT	CC	TT	TT	CC	TT	CC	CC	TT	TT	TT	CC	CC	TT	CC	TT	TT	TT	CC	TT	TT	CC	TT	CC	CC	TT	CC	CC	CC	CC	CC	CC	TT	TT	TT
AX-165088050	NA	1	23578067	NA	NA	NA	NA	NA	NA	NA	TT	GG	TT	TT	TT	GG	TT	TT	GG	TT	GG	GG	TT	TT	TT	GG	GG	TT	GG	TT	TT	TT	GG	TT	TT	GG	TT	GG	GG	TT	GG	GG	GG	GG	GG	GG	TT	TT	TT
AX-115815594	NA	1	23587959	NA	NA	NA	NA	NA	NA	NA	AA	GG	AA	AA	AA	GG	AA	AA	GG	AA	GG	GG	AA	AA	AA	GG	GG	AA	GG	AA	AA	AA	GG	AA	AA	GG	AA	GG	GG	AA	GG	GG	GG	GG	GG	GG	AA	AA	AA
AX-115837600	NA	1	23611984	NA	NA	NA	NA	NA	NA	NA	GG	TT	GG	GG	GG	TT	GG	GG	TT	GG	TT	TT	GG	GG	GG	TT	TT	GG	TT	GG	GG	GG	TT	GG	GG	TT	GG	TT	TT	GG	TT	TT	TT	TT	TT	TT	GG	GG	GG
AX-155198245	NA	1	23633935	NA	NA	NA	NA	NA	NA	NA	CC	TT	CC	CC	CC	CC	CC	CC	TT	CC	TT	TT	CC	CC	CC	TT	TT	CC	TT	CC	CC	CC	TT	CC	CC	TT	CC	TT	TT	CC	TT	TT	TT	TT	TT	TT	CC	CC	CC
AX-155839938	NA	1	23663867	NA	NA	NA	NA	NA	NA	NA	CC	AA	CC	CC	CC	CC	CC	CC	AA	CC	AA	AA	CC	CC	CC	AA	AA	CC	AA	CC	CC	CC	AA	CC	CC	AA	CC	AA	AA	CC	AA	AA	AA	AA	AA	AA	CC	CC	CC
AX-155291323	NA	1	23663989	NA	NA	NA	NA	NA	NA	NA	CC	TT	CC	CC	CC	CC	CC	CC	TT	CC	TT	TT	CC	CC	CC	TT	TT	CC	TT	CC	CC	CC	TT	CC	CC	TT	CC	TT	TT	CC	TT	TT	TT	TT	TT	TT	CC	CC	CC
AX-155529244	NA	1	23688540	NA	NA	NA	NA	NA	NA	NA	TT	CC	TT	TT	TT	CC	TT	TT	CC	TT	CC	CC	TT	TT	TT	CC	CC	TT	CC	TT	TT	TT	CC	TT	TT	CC	TT	CC	CC	TT	CC	CC	CC	CC	CC	CC	TT	TT	TT
AX-115740217	NA	1	23690261	NA	NA	NA	NA	NA	NA	NA	TT	CC	TT	TT	TT	TT	TT	TT	CC	TT	CC	CC	TT	TT	TT	CC	CC	TT	CC	TT	TT	TT	CC	TT	TT	CC	TT	CC	CC	TT	CC	CC	CC	CC	CC	CC	TT	TT	TT
AX-165092586	NA	1	23694169	NA	NA	NA	NA	NA	NA	NA	GG	AA	GG	GG	GG	GG	GG	GG	AA	GG	AA	AA	GG	GG	GG	AA	AA	GG	AA	GG	GG	GG	AA	GG	GG	AA	GG	AA	AA	GG	AA	AA	AA	AA	AA	AA	GG	GG	GG
AX-116838090	NA	1	23704520	NA	NA	NA	NA	NA	NA	NA	CC	AA	CC	CC	CC	AA	CC	CC	AA	CC	AA	AA	CC	CC	CC	AA	AA	CC	AA	CC	CC	CC	AA	CC	CC	AA	CC	AA	AA	CC	AA	AA	AA	AA	AA	AA	CC	CC	CC
AX-115821909	NA	1	23707581	NA	NA	NA	NA	NA	NA	NA	TT	GG	TT	TT	TT	GG	TT	TT	GG	TT	GG	GG	TT	TT	TT	GG	GG	TT	GG	TT	TT	TT	GG	TT	TT	GG	TT	GG	GG	TT	GG	GG	GG	GG	GG	GG	TT	TT	TT
AX-155151533	NA	1	23712323	NA	NA	NA	NA	NA	NA	NA	AA	GG	AA	AA	AA	GG	AA	AA	GG	AA	GG	GG	AA	AA	AA	GG	GG	AA	GG	AA	AA	AA	GG	AA	AA	GG	AA	GG	GG	AA	GG	GG	GG	GG	GG	GG	AA	AA	AA
AX-155496318	NA	1	23727764	NA	NA	NA	NA	NA	NA	NA	AA	GG	AA	AA	AA	GG	AA	AA	GG	AA	GG	GG	AA	AA	AA	GG	GG	AA	GG	AA	AA	AA	GG	AA	AA	GG	AA	GG	GG	AA	GG	GG	GG	GG	GG	GG	AA	AA	AA
AX-123147717	NA	1	23732729	NA	NA	NA	NA	NA	NA	NA	AA	GG	AA	AA	AA	GG	AA	AA	GG	AA	GG	GG	AA	AA	AA	GG	GG	AA	GG	AA	AA	AA	GG	AA	AA	GG	AA	GG	GG	AA	GG	GG	GG	GG	GG	GG	AA	AA	AA
AX-165098041	NA	1	23732797	NA	NA	NA	NA	NA	NA	NA	TT	GG	TT	TT	TT	GG	TT	TT	GG	TT	GG	GG	TT	TT	TT	GG	GG	TT	GG	TT	TT	TT	GG	TT	TT	GG	TT	GG	GG	TT	GG	GG	GG	GG	GG	GG	TT	TT	NN
AX-154127107	NA	1	23740936	NA	NA	NA	NA	NA	NA	NA	AA	CC	AA	AA	AA	CC	AA	AA	CC	AA	CC	CC	AA	AA	AA	CC	CC	AA	CC	AA	AA	AA	CC	AA	AA	CC	AA	CC	CC	AA	CC	CC	CC	CC	CC	CC	AA	AA	AA
AX-115824514	NA	1	23752488	NA	NA	NA	NA	NA	NA	NA	CC	TT	CC	CC	CC	TT	CC	CC	TT	CC	TT	TT	CC	CC	CC	TT	TT	CC	TT	CC	CC	CC	TT	CC	CC	TT	CC	TT	TT	CC	TT	TT	TT	TT	TT	TT	CC	CC	CC
AX-123178948	NA	1	23755677	NA	NA	NA	NA	NA	NA	NA	GG	AA	GG	GG	GG	AA	GG	GG	AA	GG	AA	AA	GG	GG	GG	AA	AA	GG	AA	GG	GG	GG	AA	GG	GG	AA	GG	AA	AA	GG	AA	AA	AA	AA	AA	AA	GG	GG	GG
AX-154724454	NA	1	23762266	NA	NA	NA	NA	NA	NA	NA	GG	AA	GG	NN	GG	AA	NN	GG	AA	GG	AA	AA	GG	GG	GG	AA	AA	GG	AA	GG	GG	GG	AA	GG	GG	AA	GG	AA	AA	GG	AA	AA	AA	AA	AA	AA	GG	GG	GG
AX-165103889	NA	1	23770388	NA	NA	NA	NA	NA	NA	NA	GG	TT	GG	GG	GG	GG	GG	GG	TT	GG	TT	TT	GG	GG	GG	TT	TT	GG	TT	GG	GG	GG	TT	GG	GG	TT	GG	TT	TT	GG	TT	TT	TT	TT	TT	TT	GG	GG	GG
AX-155855170	NA	1	23778752	NA	NA	NA	NA	NA	NA	NA	TT	GG	TT	TT	TT	GG	TT	TT	GG	TT	GG	GG	TT	TT	TT	GG	GG	TT	GG	TT	TT	TT	GG	TT	TT	GG	TT	GG	GG	TT	GG	GG	GG	GG	GG	GG	TT	TT	TT
AX-165091690	NA	1	23782561	NA	NA	NA	NA	NA	NA	NA	AA	GG	AA	AA	AA	GG	AA	AA	GG	AA	GG	GG	AA	AA	AA	GG	GG	AA	GG	AA	AA	AA	GG	AA	AA	GG	AA	GG	GG	AA	GG	GG	GG	GG	GG	GG	AA	AA	AA
AX-154773319	NA	1	23792123	NA	NA	NA	NA	NA	NA	NA	TT	CC	TT	TT	TT	CC	TT	TT	CC	TT	CC	CC	TT	TT	TT	CC	CC	TT	CC	TT	TT	TT	CC	TT	TT	CC	TT	CC	CC	TT	CC	CC	CC	CC	CC	CC	TT	TT	TT
AX-115819604	NA	1	23806136	NA	NA	NA	NA	NA	NA	NA	GG	AA	GG	GG	GG	NN	GG	GG	AA	GG	AA	AA	GG	GG	GG	AA	AA	GG	AA	GG	GG	GG	AA	GG	GG	AA	GG	AA	AA	GG	AA	AA	AA	AA	AA	AA	GG	GG	GG
AX-165086586	NA	1	23812716	NA	NA	NA	NA	NA	NA	NA	GG	AA	GG	GG	GG	AA	GG	GG	AA	GG	AA	AA	GG	GG	GG	AA	AA	GG	AA	GG	GG	GG	AA	GG	GG	AA	GG	AA	AA	GG	AA	AA	AA	AA	AA	AA	GG	GG	GG
AX-115774959	NA	1	23812913	NA	NA	NA	NA	NA	NA	NA	AA	GG	AA	AA	AA	AA	NN	AA	GG	AA	GG	GG	AA	AA	AA	GG	GG	AA	GG	AA	AA	AA	GG	AA	AA	GG	AA	GG	GG	AA	GG	GG	GG	GG	GG	GG	AA	AA	AA
AX-156159816	NA	1	23821441	NA	NA	NA	NA	NA	NA	NA	AA	CC	AA	AA	AA	CC	NN	AA	CC	AA	CC	CC	AA	AA	AA	CC	CC	AA	CC	AA	AA	AA	CC	AA	AA	CC	AA	CC	CC	AA	CC	CC	CC	CC	CC	CC	AA	AA	AA
AX-123147730	NA	1	23838983	NA	NA	NA	NA	NA	NA	NA	TT	CC	TT	TT	TT	CC	TT	TT	CC	TT	CC	CC	TT	TT	TT	CC	CC	TT	CC	TT	TT	TT	CC	TT	TT	CC	TT	CC	CC	TT	CC	CC	CC	CC	CC	CC	TT	TT	TT
AX-165085096	NA	1	23840823	NA	NA	NA	NA	NA	NA	NA	CC	TT	CC	CC	CC	TT	CC	CC	TT	CC	TT	TT	CC	CC	CC	TT	TT	CC	TT	CC	CC	CC	TT	CC	CC	TT	CC	TT	TT	CC	TT	TT	TT	TT	TT	TT	CC	CC	CC
AX-95939899	NA	1	23851124	NA	NA	NA	NA	NA	NA	NA	GG	AA	GG	GG	GG	AA	GG	GG	AA	GG	AA	AA	GG	GG	GG	AA	AA	GG	AA	GG	GG	GG	AA	GG	GG	AA	GG	AA	AA	GG	AA	AA	AA	AA	AA	AA	GG	GG	GG
AX-95917517	NA	1	23859237	NA	NA	NA	NA	NA	NA	NA	AA	TT	AA	AA	AA	TT	AA	AA	TT	AA	TT	TT	AA	AA	AA	TT	TT	AA	TT	AA	AA	AA	TT	AA	AA	TT	AA	TT	TT	AA	TT	TT	TT	TT	TT	TT	AA	AA	AA
AX-155298579	NA	1	23864724	NA	NA	NA	NA	NA	NA	NA	CC	TT	CC	CC	CC	TT	CC	CC	TT	CC	TT	TT	CC	CC	CC	TT	TT	CC	TT	CC	CC	CC	TT	CC	CC	TT	CC	TT	TT	CC	TT	TT	TT	TT	TT	TT	CC	CC	CC
AX-165087754	NA	1	23889157	NA	NA	NA	NA	NA	NA	NA	TT	GG	TT	TT	TT	GG	TT	TT	GG	TT	GG	GG	TT	TT	TT	GG	GG	TT	GG	TT	TT	TT	GG	TT	TT	GG	TT	GG	GG	TT	GG	GG	GG	GG	GG	GG	TT	TT	TT
AX-123147741	NA	1	23889194	NA	NA	NA	NA	NA	NA	NA	GG	AA	GG	GG	GG	NN	GG	GG	AA	GG	AA	AA	GG	GG	GG	AA	AA	GG	AA	GG	GG	GG	AA	GG	GG	AA	GG	AA	AA	GG	AA	AA	AA	AA	AA	AA	GG	GG	GG
AX-165094190	NA	1	23890625	NA	NA	NA	NA	NA	NA	NA	AA	CC	AA	AA	AA	CC	AA	AA	CC	AA	CC	CC	AA	AA	AA	CC	CC	AA	CC	AA	AA	AA	CC	AA	AA	CC	AA	CC	CC	AA	CC	CC	CC	CC	CC	CC	AA	AA	AA
AX-117365958	NA	1	23929994	NA	NA	NA	NA	NA	NA	NA	AA	GG	AA	AA	AA	GG	AA	AA	GG	AA	GG	GG	AA	AA	AA	GG	GG	AA	GG	AA	AA	AA	GG	AA	AA	GG	AA	GG	GG	AA	GG	GG	GG	GG	GG	GG	AA	AA	AA
AX-154820924	NA	1	23938947	NA	NA	NA	NA	NA	NA	NA	CC	TT	CC	CC	CC	TT	CC	CC	TT	CC	TT	TT	CC	CC	CC	TT	TT	CC	TT	CC	CC	CC	TT	CC	CC	TT	CC	TT	TT	CC	TT	TT	TT	TT	TT	TT	CC	CC	CC
AX-95918823	NA	1	23941882	NA	NA	NA	NA	NA	NA	NA	TT	CC	TT	TT	TT	CC	TT	TT	CC	TT	CC	CC	TT	TT	TT	CC	CC	TT	CC	TT	TT	TT	CC	TT	TT	CC	TT	CC	CC	TT	CC	CC	CC	CC	CC	CC	TT	TT	TT
AX-155016499	NA	1	23956287	NA	NA	NA	NA	NA	NA	NA	TT	CC	TT	NN	TT	CC	TT	TT	CC	TT	CC	CC	TT	TT	TT	CC	CC	TT	CC	TT	TT	TT	CC	TT	TT	CC	TT	CC	CC	TT	CC	CC	CC	CC	CC	CC	TT	TT	TT
AX-115833694	NA	1	23960178	NA	NA	NA	NA	NA	NA	NA	TT	CC	TT	TT	TT	CC	NN	TT	CC	TT	CC	CC	TT	TT	TT	CC	CC	TT	CC	TT	TT	TT	CC	TT	TT	CC	TT	CC	CC	TT	CC	CC	CC	CC	CC	CC	TT	TT	TT
AX-165083772	NA	1	23979895	NA	NA	NA	NA	NA	NA	NA	GG	AA	GG	GG	GG	AA	GG	GG	AA	GG	AA	AA	GG	GG	GG	AA	AA	GG	AA	GG	GG	GG	AA	GG	GG	AA	GG	AA	AA	GG	AA	AA	AA	AA	AA	AA	GG	GG	GG
AX-165091058	NA	1	23981886	NA	NA	NA	NA	NA	NA	NA	AA	GG	AA	AA	AA	GG	AA	AA	GG	AA	GG	GG	AA	AA	AA	GG	GG	AA	GG	AA	AA	AA	GG	AA	AA	GG	AA	GG	GG	AA	GG	GG	GG	GG	GG	GG	AA	AA	AA
AX-115839313	NA	1	23984288	NA	NA	NA	NA	NA	NA	NA	AA	CC	AA	AA	AA	AA	AA	AA	CC	AA	CC	CC	AA	AA	AA	CC	CC	AA	CC	AA	AA	AA	CC	AA	AA	CC	AA	CC	CC	AA	CC	CC	CC	CC	CC	CC	AA	AA	AA
AX-115761761	NA	1	23988630	NA	NA	NA	NA	NA	NA	NA	GG	TT	GG	GG	GG	TT	GG	GG	TT	GG	TT	TT	GG	GG	GG	TT	TT	GG	TT	GG	GG	GG	TT	GG	GG	TT	GG	TT	TT	GG	TT	TT	TT	TT	TT	TT	GG	GG	GG
AX-154490964	NA	1	23994739	NA	NA	NA	NA	NA	NA	NA	AA	CC	AA	AA	AA	CC	AA	AA	CC	AA	CC	CC	AA	AA	AA	CC	CC	AA	CC	AA	AA	AA	CC	AA	AA	CC	AA	CC	CC	AA	CC	CC	CC	CC	CC	CC	AA	AA	AA
AX-165099530	NA	1	24002881	NA	NA	NA	NA	NA	NA	NA	TT	CC	TT	TT	TT	CC	NN	TT	CC	TT	CC	CC	TT	TT	TT	CC	CC	TT	CC	TT	TT	TT	CC	TT	TT	CC	TT	CC	CC	TT	CC	CC	CC	CC	CC	CC	TT	TT	CC
AX-155573437	NA	1	24005511	NA	NA	NA	NA	NA	NA	NA	TT	CC	TT	TT	TT	CC	TT	TT	CC	TT	CC	CC	TT	TT	TT	CC	CC	TT	CC	TT	TT	TT	CC	TT	TT	CC	TT	CC	CC	TT	CC	CC	CC	CC	CC	CC	TT	TT	TT
AX-154207916	NA	1	24024028	NA	NA	NA	NA	NA	NA	NA	CC	TT	CC	CC	CC	CC	CC	CC	TT	CC	TT	TT	CC	CC	CC	TT	TT	CC	TT	CC	CC	CC	TT	CC	CC	TT	CC	TT	TT	CC	TT	TT	TT	TT	TT	TT	CC	CC	CC
AX-155172576	NA	1	24030196	NA	NA	NA	NA	NA	NA	NA	GG	AA	GG	GG	GG	NN	GG	GG	AA	GG	AA	AA	GG	GG	GG	AA	AA	GG	AA	GG	GG	GG	AA	GG	GG	AA	GG	AA	AA	GG	AA	AA	AA	AA	AA	AA	GG	GG	GG
AX-165090435	NA	1	24049756	NA	NA	NA	NA	NA	NA	NA	TT	CC	TT	TT	TT	CC	TT	TT	CC	TT	CC	CC	TT	TT	TT	CC	CC	TT	CC	TT	TT	TT	CC	TT	TT	CC	TT	CC	CC	TT	CC	CC	CC	CC	CC	CC	TT	TT	TT
AX-115850229	NA	1	24061284	NA	NA	NA	NA	NA	NA	NA	GG	AA	GG	GG	GG	AA	GG	GG	AA	GG	AA	AA	GG	GG	GG	AA	AA	GG	AA	GG	GG	GG	AA	GG	GG	AA	GG	AA	AA	GG	AA	AA	AA	AA	AA	AA	GG	GG	GG
AX-165094795	NA	1	24094078	NA	NA	NA	NA	NA	NA	NA	AA	GG	AA	NN	AA	GG	AA	AA	GG	AA	GG	GG	AA	AA	AA	GG	GG	AA	GG	AA	AA	AA	GG	AA	AA	GG	AA	GG	GG	AA	GG	GG	GG	GG	GG	GG	AA	AA	AA
AX-155757834	NA	1	24104098	NA	NA	NA	NA	NA	NA	NA	AA	GG	AA	AA	AA	GG	AA	AA	GG	AA	GG	GG	AA	AA	AA	GG	GG	AA	GG	AA	AA	AA	GG	AA	AA	GG	AA	GG	GG	AA	GG	GG	GG	GG	GG	GG	AA	AA	AA
AX-165089979	NA	1	24109834	NA	NA	NA	NA	NA	NA	NA	TT	CC	TT	TT	TT	CC	TT	TT	CC	TT	CC	CC	TT	TT	TT	CC	CC	TT	CC	TT	TT	TT	CC	TT	TT	CC	TT	CC	CC	TT	CC	CC	CC	CC	CC	CC	TT	TT	TT
AX-115846419	NA	1	24110177	NA	NA	NA	NA	NA	NA	NA	AA	CC	AA	AA	AA	CC	AA	AA	CC	AA	CC	CC	AA	AA	AA	CC	CC	AA	CC	AA	AA	AA	CC	AA	AA	CC	AA	CC	CC	AA	CC	CC	CC	CC	CC	CC	AA	AA	AA
AX-155187320	NA	1	24120771	NA	NA	NA	NA	NA	NA	NA	TT	GG	TT	TT	TT	GG	TT	TT	GG	TT	GG	GG	TT	TT	TT	GG	GG	TT	GG	TT	TT	TT	GG	TT	TT	GG	TT	GG	GG	TT	GG	GG	GG	GG	GG	GG	TT	TT	TT
AX-165092046	NA	1	24126815	NA	NA	NA	NA	NA	NA	NA	TT	GG	TT	TT	TT	GG	TT	TT	GG	TT	GG	GG	TT	TT	TT	GG	GG	TT	GG	TT	TT	TT	GG	TT	TT	GG	TT	GG	GG	TT	GG	GG	GG	GG	GG	GG	TT	TT	TT
AX-165085022	NA	1	24139034	NA	NA	NA	NA	NA	NA	NA	AA	GG	AA	AA	AA	GG	AA	AA	GG	AA	GG	GG	AA	AA	AA	GG	GG	AA	GG	AA	AA	AA	GG	AA	AA	GG	AA	GG	GG	AA	GG	GG	GG	GG	GG	GG	AA	AA	AA
AX-165090538	NA	1	24144163	NA	NA	NA	NA	NA	NA	NA	GG	AA	GG	GG	GG	AA	GG	GG	AA	GG	AA	AA	GG	GG	GG	AA	AA	GG	AA	GG	GG	GG	AA	GG	GG	AA	GG	AA	AA	GG	AA	AA	AA	AA	AA	AA	GG	GG	GG
AX-165083671	NA	1	24157668	NA	NA	NA	NA	NA	NA	NA	TT	CC	TT	TT	TT	CC	TT	TT	CC	TT	CC	CC	TT	TT	TT	CC	CC	TT	CC	TT	TT	TT	CC	TT	TT	CC	TT	CC	CC	TT	CC	CC	CC	CC	CC	CC	TT	TT	TT
AX-153910494	NA	1	24169519	NA	NA	NA	NA	NA	NA	NA	AA	GG	AA	AA	AA	GG	AA	AA	GG	AA	GG	GG	AA	AA	AA	GG	GG	AA	GG	AA	AA	AA	GG	AA	AA	GG	AA	GG	GG	AA	GG	GG	GG	GG	GG	GG	AA	AA	AA
AX-165092327	NA	1	24179515	NA	NA	NA	NA	NA	NA	NA	AA	GG	AA	NN	AA	GG	AA	AA	GG	AA	GG	GG	AA	AA	AA	GG	GG	AA	GG	AA	AA	AA	GG	AA	AA	GG	AA	GG	GG	AA	GG	GG	GG	GG	GG	GG	AA	AA	AA
AX-115865726	NA	1	24195975	NA	NA	NA	NA	NA	NA	NA	GG	AA	GG	GG	GG	AA	GG	GG	AA	GG	AA	AA	GG	GG	GG	AA	AA	GG	AA	GG	GG	GG	AA	GG	GG	AA	GG	AA	AA	GG	AA	AA	AA	AA	AA	AA	GG	GG	GG
AX-165085716	NA	1	24224571	NA	NA	NA	NA	NA	NA	NA	AA	GG	AA	AA	AA	AA	AA	AA	GG	AA	GG	GG	AA	AA	AA	GG	GG	AA	GG	AA	AA	AA	GG	AA	AA	GG	AA	GG	GG	AA	GG	GG	GG	GG	GG	GG	AA	AA	AA
AX-154076288	NA	1	24229270	NA	NA	NA	NA	NA	NA	NA	GG	AA	GG	GG	GG	GG	GG	GG	AA	GG	AA	AA	GG	GG	GG	AA	AA	GG	AA	GG	GG	GG	AA	GG	GG	AA	GG	AA	AA	GG	AA	AA	AA	AA	AA	AA	GG	GG	GG
AX-154801956	NA	1	24233948	NA	NA	NA	NA	NA	NA	NA	AA	GG	AA	AA	AA	AA	AA	AA	GG	AA	GG	GG	AA	AA	AA	GG	GG	AA	GG	AA	AA	AA	GG	AA	AA	GG	AA	GG	GG	AA	GG	GG	GG	GG	GG	GG	AA	AA	AA
AX-154251845	NA	1	24241534	NA	NA	NA	NA	NA	NA	NA	TT	CC	TT	TT	TT	TT	TT	TT	CC	TT	CC	CC	TT	TT	TT	CC	CC	TT	CC	TT	TT	TT	CC	TT	TT	CC	TT	CC	CC	TT	CC	CC	CC	CC	CC	CC	TT	TT	TT
AX-155787636	NA	1	24244614	NA	NA	NA	NA	NA	NA	NA	TT	CC	TT	TT	TT	TT	TT	TT	CC	TT	CC	CC	TT	TT	TT	CC	CC	TT	CC	TT	TT	TT	CC	TT	TT	CC	TT	CC	CC	TT	CC	CC	CC	CC	CC	CC	TT	TT	TT
AX-155162894	NA	1	24245319	NA	NA	NA	NA	NA	NA	NA	AA	AA	AA	AA	AA	NN	AA	AA	CC	AA	CC	CC	AA	AA	AA	CC	CC	AA	CC	AA	AA	AA	CC	AA	AA	CC	AA	CC	CC	AA	CC	CC	CC	CC	CC	CC	AA	AA	AA
AX-115850049	NA	1	24381890	NA	NA	NA	NA	NA	NA	NA	AA	GG	AA	AA	AA	GG	AA	AA	GG	AA	GG	GG	AA	AA	AA	GG	GG	AA	GG	AA	AA	AA	GG	AA	AA	GG	AA	GG	GG	AA	GG	GG	GG	GG	GG	GG	AA	AA	AA
AX-95918133	NA	1	24393329	NA	NA	NA	NA	NA	NA	NA	AA	CC	AA	AA	AA	AA	AA	AA	CC	AA	CC	CC	AA	AA	AA	CC	CC	AA	CC	AA	AA	AA	CC	AA	AA	CC	AA	CC	CC	AA	CC	CC	CC	CC	CC	CC	AA	AA	AA
AX-154132411	NA	1	24393605	NA	NA	NA	NA	NA	NA	NA	GG	AA	GG	GG	GG	GG	GG	GG	AA	GG	AA	AA	GG	GG	GG	AA	AA	GG	AA	GG	GG	GG	AA	GG	GG	AA	GG	AA	AA	GG	AA	AA	AA	AA	AA	AA	GG	GG	GG
AX-165084758	NA	1	24537339	NA	NA	NA	NA	NA	NA	NA	GG	TT	GG	GG	GG	GG	NN	GG	TT	GG	GG	TT	GG	GG	GG	TT	TT	GG	TT	GG	GG	GG	TT	GG	GG	TT	GG	TT	TT	GG	TT	NN	TT	TT	TT	TT	GG	GG	GG
AX-154957448	NA	1	24547401	NA	NA	NA	NA	NA	NA	NA	TT	CC	TT	TT	TT	TT	CC	TT	CC	TT	TT	CC	TT	TT	TT	CC	CC	TT	CC	TT	TT	TT	CC	TT	TT	CC	TT	CC	CC	TT	CC	NN	CC	CC	CC	CC	TT	TT	TT
AX-154577840	NA	1	24552493	NA	NA	NA	NA	NA	NA	NA	CC	TT	CC	CC	CC	CC	TT	CC	TT	CC	CC	TT	CC	CC	CC	TT	TT	CC	TT	CC	CC	CC	TT	CC	CC	TT	CC	TT	TT	CC	TT	NN	TT	TT	TT	TT	CC	CC	CC
AX-155752691	NA	1	24555192	NA	NA	NA	NA	NA	NA	NA	AA	GG	AA	AA	AA	AA	GG	AA	GG	AA	AA	GG	AA	AA	AA	GG	GG	AA	GG	AA	AA	AA	GG	AA	AA	GG	AA	GG	GG	AA	GG	NN	GG	GG	GG	GG	AA	AA	AA
AX-115825712	NA	1	24565545	NA	NA	NA	NA	NA	NA	NA	AA	CC	AA	AA	AA	AA	CC	AA	CC	AA	AA	CC	AA	AA	AA	CC	CC	AA	CC	AA	AA	AA	CC	AA	AA	CC	AA	CC	CC	AA	CC	NN	CC	CC	CC	CC	AA	AA	AA
AX-153898111	NA	1	24570020	NA	NA	NA	NA	NA	NA	NA	CC	AA	CC	CC	CC	CC	AA	CC	AA	CC	CC	AA	CC	CC	CC	AA	AA	CC	AA	CC	CC	CC	AA	CC	CC	AA	CC	AA	AA	CC	AA	NN	AA	AA	AA	AA	CC	CC	CC
AX-154838182	NA	1	24575633	NA	NA	NA	NA	NA	NA	NA	CC	TT	CC	CC	CC	CC	TT	CC	TT	CC	TT	TT	CC	CC	CC	TT	TT	CC	TT	CC	CC	CC	TT	CC	CC	TT	CC	TT	TT	CC	TT	NN	TT	TT	TT	TT	CC	CC	CC
AX-115852046	NA	1	24618625	NA	NA	NA	NA	NA	NA	NA	AA	GG	AA	AA	AA	AA	GG	AA	GG	AA	GG	GG	AA	AA	AA	GG	GG	AA	GG	AA	AA	AA	GG	AA	AA	GG	GG	GG	GG	AA	GG	NN	GG	GG	GG	GG	AA	AA	AA
AX-154227142	NA	1	24726783	NA	NA	NA	NA	NA	NA	NA	AA	CC	AA	AA	AA	AA	CC	AA	CC	AA	CC	CC	AA	AA	AA	CC	CC	AA	CC	AA	AA	AA	CC	AA	AA	CC	CC	CC	CC	AA	CC	NN	CC	CC	CC	CC	AA	AA	AA
AX-154789963	NA	1	24741759	NA	NA	NA	NA	NA	NA	NA	CC	CC	CC	CC	CC	CC	CC	CC	TT	CC	TT	CC	CC	CC	CC	CC	CC	CC	CC	CC	CC	CC	CC	CC	CC	CC	TT	CC	CC	CC	CC	CC	CC	CC	CC	CC	CC	CC	CC
AX-154482925	NA	1	24756195	NA	NA	NA	NA	NA	NA	NA	GG	GG	GG	GG	GG	GG	GG	GG	AA	GG	AA	GG	GG	GG	GG	GG	GG	GG	GG	GG	GG	GG	GG	GG	GG	GG	AA	GG	GG	GG	GG	GG	GG	GG	GG	GG	GG	GG	GG
AX-155731692	NA	1	24764960	NA	NA	NA	NA	NA	NA	NA	TT	TT	TT	NN	TT	TT	TT	TT	CC	TT	CC	TT	TT	TT	TT	TT	TT	TT	TT	TT	TT	TT	TT	TT	TT	TT	CC	TT	TT	TT	TT	TT	TT	TT	TT	TT	TT	TT	TT
AX-165083051	NA	1	24774388	NA	NA	NA	NA	NA	NA	NA	AA	AA	AA	AA	AA	AA	AA	AA	GG	AA	GG	AA	AA	AA	AA	AA	AA	AA	AA	AA	AA	AA	AA	AA	AA	AA	GG	AA	AA	AA	AA	AA	AA	AA	AA	AA	AA	AA	AA
AX-154713355	NA	1	24788179	NA	NA	NA	NA	NA	NA	NA	TT	TT	TT	TT	TT	TT	TT	TT	CC	TT	CC	TT	TT	TT	TT	TT	TT	TT	TT	TT	TT	TT	TT	TT	TT	TT	CC	TT	TT	TT	TT	TT	TT	TT	TT	TT	TT	TT	TT
AX-154482961	NA	1	24798227	NA	NA	NA	NA	NA	NA	NA	CC	CC	CC	CC	CC	CC	CC	CC	AA	CC	AA	CC	CC	CC	CC	CC	CC	CC	CC	CC	CC	CC	CC	CC	CC	CC	AA	CC	CC	CC	CC	CC	CC	CC	CC	CC	CC	CC	CC
AX-154509621	NA	1	24800713	NA	NA	NA	NA	NA	NA	NA	GG	GG	GG	GG	GG	GG	GG	GG	NN	GG	AA	GG	GG	GG	GG	GG	GG	GG	GG	GG	GG	GG	GG	GG	GG	GG	AA	GG	GG	GG	GG	GG	GG	GG	GG	GG	GG	GG	GG
AX-155707527	NA	1	24808637	NA	NA	NA	NA	NA	NA	NA	TT	TT	TT	TT	TT	TT	TT	TT	CC	TT	CC	TT	TT	TT	TT	TT	TT	TT	TT	TT	TT	TT	TT	TT	TT	TT	CC	TT	TT	TT	TT	TT	TT	TT	TT	TT	TT	TT	TT
AX-165098309	NA	1	24813375	NA	NA	NA	NA	NA	NA	NA	AA	AA	AA	AA	AA	AA	AA	AA	CC	AA	CC	AA	AA	AA	AA	AA	AA	AA	AA	AA	AA	AA	AA	AA	AA	AA	CC	AA	AA	AA	AA	AA	AA	AA	AA	AA	AA	AA	AA
AX-155093777	NA	1	24827901	NA	NA	NA	NA	NA	NA	NA	CC	CC	CC	CC	CC	CC	CC	CC	AA	CC	AA	CC	CC	CC	CC	CC	CC	CC	CC	CC	CC	CC	CC	CC	CC	CC	AA	CC	CC	CC	CC	CC	CC	CC	CC	CC	CC	CC	CC
AX-154838106	NA	1	24833044	NA	NA	NA	NA	NA	NA	NA	CC	CC	CC	CC	CC	CC	CC	CC	TT	CC	TT	CC	CC	CC	CC	CC	CC	CC	CC	CC	CC	CC	CC	CC	CC	CC	TT	CC	CC	CC	CC	CC	CC	CC	CC	CC	CC	CC	CC
AX-165084813	NA	1	24838594	NA	NA	NA	NA	NA	NA	NA	TT	TT	TT	TT	TT	TT	TT	TT	CC	TT	CC	TT	TT	TT	TT	TT	TT	TT	TT	TT	TT	TT	TT	TT	TT	TT	CC	TT	TT	TT	TT	TT	TT	TT	TT	TT	TT	TT	TT
AX-165097431	NA	1	24844347	NA	NA	NA	NA	NA	NA	NA	CC	CC	CC	CC	CC	CC	CC	CC	AA	CC	AA	CC	CC	CC	CC	CC	CC	CC	CC	CC	CC	CC	CC	CC	CC	CC	AA	CC	CC	CC	CC	CC	CC	CC	CC	CC	CC	CC	CC
AX-165103217	NA	1	24856633	NA	NA	NA	NA	NA	NA	NA	TT	TT	TT	TT	TT	TT	TT	TT	GG	GG	GG	TT	NN	NN	TT	TT	TT	TT	TT	GG	GG	GG	TT	TT	GG	TT	GG	TT	TT	TT	TT	TT	TT	TT	TT	TT	NN	GG	TT
AX-154510163	NA	1	24861752	NA	NA	NA	NA	NA	NA	NA	TT	TT	TT	TT	TT	TT	TT	TT	GG	TT	GG	TT	TT	TT	TT	TT	TT	TT	TT	TT	TT	TT	TT	TT	TT	TT	GG	TT	TT	TT	TT	TT	TT	TT	TT	TT	TT	TT	TT
AX-165091929	NA	1	24870728	NA	NA	NA	NA	NA	NA	NA	AA	AA	AA	AA	AA	AA	AA	AA	GG	AA	GG	AA	AA	AA	AA	AA	AA	AA	AA	AA	AA	AA	AA	AA	AA	AA	GG	AA	AA	AA	AA	AA	AA	AA	AA	AA	AA	AA	AA
AX-165084244	NA	1	24884686	NA	NA	NA	NA	NA	NA	NA	AA	AA	AA	AA	AA	AA	AA	AA	CC	AA	CC	AA	AA	AA	AA	AA	AA	AA	AA	AA	AA	AA	AA	AA	AA	AA	AA	AA	AA	AA	AA	AA	AA	AA	AA	AA	AA	AA	AA
AX-123147849	NA	1	24893163	NA	NA	NA	NA	NA	NA	NA	TT	TT	TT	TT	TT	TT	TT	TT	CC	TT	CC	TT	TT	TT	TT	TT	TT	TT	TT	TT	TT	TT	TT	TT	TT	TT	TT	TT	TT	TT	TT	TT	TT	TT	TT	TT	TT	TT	TT
AX-165100641	NA	1	24896190	NA	NA	NA	NA	NA	NA	NA	GG	GG	GG	GG	GG	GG	GG	GG	TT	GG	TT	GG	GG	GG	GG	GG	GG	GG	GG	GG	GG	GG	GG	GG	GG	GG	GG	GG	GG	GG	GG	GG	GG	GG	GG	GG	GG	GG	GG
AX-115843818	NA	1	24897157	NA	NA	NA	NA	NA	NA	NA	CC	CC	CC	CC	CC	CC	CC	CC	AA	CC	AA	CC	CC	CC	CC	CC	CC	CC	CC	CC	CC	CC	CC	CC	CC	CC	CC	CC	CC	CC	CC	CC	CC	CC	CC	CC	CC	CC	CC
AX-154713410	NA	1	24899318	NA	NA	NA	NA	NA	NA	NA	CC	CC	CC	CC	CC	CC	CC	CC	TT	CC	TT	CC	CC	CC	CC	CC	CC	CC	CC	CC	CC	CC	CC	CC	CC	CC	CC	CC	CC	CC	CC	CC	CC	CC	CC	CC	CC	CC	CC
AX-155741483	NA	1	24909112	NA	NA	NA	NA	NA	NA	NA	GG	GG	GG	GG	GG	GG	GG	GG	AA	GG	AA	GG	GG	GG	GG	GG	GG	GG	GG	GG	GG	GG	GG	GG	GG	GG	GG	GG	GG	GG	GG	GG	GG	GG	GG	GG	GG	GG	GG
AX-115802017	NA	1	25129196	NA	NA	NA	NA	NA	NA	NA	GG	AA	GG	GG	GG	GG	AA	GG	AA	GG	AA	GG	GG	GG	GG	AA	AA	GG	AA	GG	GG	GG	AA	GG	GG	AA	GG	AA	AA	GG	AA	NN	GG	AA	AA	AA	GG	GG	GG
AX-115858252	NA	1	25298892	NA	NA	NA	NA	NA	NA	NA	TT	GG	TT	TT	TT	TT	TT	TT	GG	TT	NN	TT	TT	TT	TT	GG	GG	TT	GG	TT	TT	TT	GG	TT	TT	GG	TT	GG	GG	TT	GG	TT	TT	GG	GG	GG	TT	TT	TT
AX-154417929	NA	1	25305077	NA	NA	NA	NA	NA	NA	NA	TT	CC	TT	TT	TT	TT	TT	TT	TT	TT	TT	TT	TT	TT	TT	CC	CC	TT	CC	TT	TT	TT	CC	TT	TT	CC	TT	CC	CC	TT	CC	TT	TT	CC	CC	CC	TT	TT	TT
AX-165091191	NA	1	25477614	NA	NA	NA	NA	NA	NA	NA	TT	CC	TT	TT	TT	TT	TT	TT	CC	TT	CC	CC	TT	TT	TT	CC	CC	TT	NN	TT	TT	TT	CC	TT	TT	CC	TT	CC	CC	TT	CC	CC	CC	CC	CC	CC	TT	TT	TT
AX-165089101	NA	1	25478166	NA	NA	NA	NA	NA	NA	NA	AA	GG	AA	AA	AA	AA	AA	AA	GG	AA	GG	GG	AA	AA	AA	GG	GG	AA	NN	AA	AA	AA	GG	AA	AA	GG	AA	GG	GG	AA	GG	GG	GG	GG	GG	GG	AA	AA	AA
AX-165098942	NA	1	25545417	NA	NA	NA	NA	NA	NA	NA	CC	AA	CC	CC	CC	CC	CC	CC	AA	CC	AA	CC	CC	CC	CC	AA	AA	CC	AA	CC	CC	AA	CC	CC	CC	AA	CC	AA	AA	CC	AA	NN	CC	AA	AA	AA	CC	CC	CC
AX-155258361	NA	1	25609808	NA	NA	NA	NA	NA	NA	NA	AA	NN	AA	AA	GG	NN	GG	AA	AA	AA	AA	AA	AA	AA	AA	AA	AA	AA	AA	AA	AA	AA	AA	AA	GG	GG	AA	AA	AA	AA	AA	GG	AA	AA	GG	GG	AA	AA	GG
AX-155610654	NA	1	25724362	NA	NA	NA	NA	NA	NA	NA	GG	GG	GG	GG	GG	AA	GG	GG	AA	GG	AA	GG	GG	GG	GG	GG	GG	GG	GG	GG	GG	GG	GG	GG	GG	GG	AA	GG	GG	GG	GG	GG	GG	GG	GG	GG	GG	GG	GG
AX-155653735	NA	1	25741996	NA	NA	NA	NA	NA	NA	NA	TT	TT	TT	TT	TT	GG	TT	TT	GG	TT	GG	TT	TT	TT	TT	TT	TT	TT	TT	TT	TT	TT	TT	TT	TT	TT	GG	TT	TT	TT	TT	TT	TT	TT	TT	TT	TT	TT	TT
AX-155707858	NA	1	25817022	NA	NA	NA	NA	NA	NA	NA	AA	GG	AA	AA	AA	AA	AA	AA	GG	AA	GG	AA	AA	AA	AA	GG	GG	AA	GG	AA	AA	GG	AA	AA	AA	GG	AA	GG	NN	AA	GG	GG	AA	GG	GG	GG	AA	AA	AA
AX-115815642	NA	1	25871748	NA	NA	NA	NA	NA	NA	NA	AA	GG	AA	AA	AA	AA	AA	AA	GG	AA	GG	AA	AA	AA	AA	GG	GG	AA	GG	AA	AA	GG	AA	AA	AA	GG	AA	GG	NN	AA	GG	GG	AA	GG	GG	GG	AA	AA	AA
AX-155598978	NA	1	25909929	NA	NA	NA	NA	NA	NA	NA	TT	TT	TT	TT	TT	TT	CC	CC	CC	CC	CC	CC	CC	TT	NN	CC	CC	CC	CC	TT	TT	TT	CC	CC	TT	TT	TT	CC	TT	TT	CC	CC	CC	CC	TT	TT	TT	TT	TT
AX-115835262	NA	1	26082924	NA	NA	NA	NA	NA	NA	NA	TT	GG	TT	TT	TT	TT	TT	TT	GG	TT	GG	TT	TT	TT	TT	GG	GG	TT	GG	TT	TT	GG	TT	TT	TT	GG	TT	GG	NN	TT	GG	GG	TT	GG	GG	GG	TT	TT	TT
AX-115816256	NA	1	26423516	NA	NA	NA	NA	NA	NA	NA	AA	AA	AA	AA	AA	AA	AA	AA	GG	GG	GG	AA	AA	GG	AA	AA	AA	AA	AA	GG	AA	AA	AA	AA	GG	AA	AA	AA	AA	AA	AA	AA	AA	AA	AA	AA	AA	AA	AA
AX-95918220	NA	1	26584630	NA	NA	NA	NA	NA	NA	NA	CC	CC	CC	CC	CC	CC	CC	CC	CC	AA	CC	CC	CC	AA	CC	CC	CC	CC	CC	AA	CC	CC	CC	CC	AA	CC	CC	CC	CC	CC	CC	CC	CC	CC	AA	CC	CC	CC	CC
AX-115744677	NA	1	26589885	NA	NA	NA	NA	NA	NA	NA	AA	GG	AA	AA	AA	AA	AA	AA	GG	GG	GG	AA	AA	GG	AA	GG	GG	AA	AA	GG	AA	GG	AA	AA	GG	AA	AA	GG	NN	AA	GG	NN	AA	GG	GG	GG	AA	AA	AA
AX-165082821	NA	1	26599525	NA	NA	NA	NA	NA	NA	NA	TT	TT	TT	TT	TT	TT	TT	TT	TT	CC	TT	TT	TT	CC	TT	TT	TT	TT	TT	CC	TT	TT	TT	TT	CC	TT	TT	TT	TT	TT	TT	TT	TT	TT	CC	TT	TT	TT	TT
AX-155127074	NA	1	26618592	NA	NA	NA	NA	NA	NA	NA	AA	AA	AA	AA	AA	AA	AA	AA	AA	GG	AA	AA	AA	GG	AA	AA	AA	AA	AA	GG	AA	AA	AA	AA	GG	AA	AA	AA	AA	AA	AA	AA	AA	AA	GG	AA	AA	AA	AA
AX-165093874	NA	1	26629733	NA	NA	NA	NA	NA	NA	NA	CC	CC	CC	CC	CC	CC	CC	CC	CC	AA	CC	CC	CC	AA	CC	CC	CC	CC	CC	AA	CC	CC	CC	CC	AA	CC	CC	CC	CC	CC	CC	CC	CC	CC	AA	CC	CC	CC	CC
AX-95919410	NA	1	26630671	NA	NA	NA	NA	NA	NA	NA	TT	TT	TT	TT	TT	TT	TT	TT	TT	GG	TT	TT	TT	GG	TT	TT	TT	TT	TT	GG	TT	TT	TT	TT	GG	TT	TT	TT	TT	TT	TT	TT	TT	TT	GG	TT	TT	TT	TT
AX-115759549	NA	1	26650164	NA	NA	NA	NA	NA	NA	NA	TT	TT	TT	TT	TT	TT	TT	TT	TT	CC	TT	TT	TT	CC	TT	TT	TT	TT	TT	CC	TT	TT	TT	TT	CC	TT	TT	TT	TT	TT	TT	TT	TT	TT	CC	TT	TT	TT	TT
AX-155651684	NA	1	26653588	NA	NA	NA	NA	NA	NA	NA	AA	AA	AA	AA	AA	AA	AA	AA	AA	GG	AA	AA	AA	GG	AA	AA	AA	AA	AA	GG	AA	AA	AA	AA	GG	AA	AA	AA	AA	AA	AA	AA	AA	AA	GG	AA	AA	AA	AA
AX-153926462	NA	1	26657405	NA	NA	NA	NA	NA	NA	NA	GG	GG	GG	GG	GG	GG	GG	GG	GG	AA	GG	GG	GG	AA	GG	GG	GG	GG	GG	AA	GG	GG	GG	GG	AA	GG	GG	GG	GG	GG	GG	GG	GG	GG	AA	GG	GG	GG	GG
AX-165083391	NA	1	26679488	NA	NA	NA	NA	NA	NA	NA	AA	AA	AA	AA	AA	AA	AA	AA	AA	GG	AA	AA	AA	GG	AA	AA	AA	AA	AA	GG	AA	AA	AA	AA	GG	AA	AA	AA	AA	AA	AA	AA	AA	AA	GG	AA	AA	AA	AA
AX-95917735	NA	1	26700234	NA	NA	NA	NA	NA	NA	NA	GG	GG	GG	GG	GG	GG	GG	GG	GG	TT	GG	GG	GG	TT	GG	GG	GG	GG	GG	TT	GG	GG	GG	GG	TT	GG	GG	GG	GG	GG	GG	GG	GG	GG	TT	GG	GG	GG	GG
AX-165092810	NA	1	26762494	NA	NA	NA	NA	NA	NA	NA	GG	AA	GG	GG	GG	GG	GG	GG	AA	AA	AA	GG	GG	AA	GG	AA	AA	GG	GG	AA	GG	AA	GG	GG	AA	GG	GG	AA	NN	GG	AA	NN	GG	AA	AA	AA	GG	GG	GG
AX-155250397	NA	1	26887090	NA	NA	NA	NA	NA	NA	NA	TT	TT	TT	TT	TT	TT	TT	TT	TT	CC	TT	TT	TT	CC	TT	TT	TT	TT	TT	CC	TT	TT	TT	TT	CC	TT	TT	TT	TT	TT	TT	TT	TT	TT	CC	TT	TT	TT	TT
AX-95917221	NA	1	26888702	NA	NA	NA	NA	NA	NA	NA	TT	TT	TT	TT	TT	TT	TT	TT	TT	GG	TT	TT	TT	GG	TT	TT	TT	TT	TT	GG	TT	TT	TT	TT	GG	TT	TT	TT	TT	TT	TT	TT	TT	TT	GG	TT	TT	TT	TT
AX-165082560	NA	1	26890214	NA	NA	NA	NA	NA	NA	NA	CC	CC	CC	CC	CC	CC	CC	CC	CC	TT	CC	CC	CC	TT	CC	CC	CC	CC	CC	TT	CC	CC	CC	CC	TT	CC	CC	CC	CC	CC	CC	CC	CC	CC	TT	CC	CC	CC	CC
AX-153951214	NA	1	26904695	NA	NA	NA	NA	NA	NA	NA	CC	CC	CC	CC	CC	CC	CC	CC	CC	AA	CC	CC	CC	AA	CC	CC	CC	CC	CC	AA	CC	CC	CC	CC	AA	CC	CC	CC	CC	CC	CC	CC	CC	CC	AA	CC	CC	CC	CC
AX-165091986	NA	1	26913430	NA	NA	NA	NA	NA	NA	NA	CC	CC	CC	CC	CC	CC	CC	CC	CC	AA	CC	CC	CC	AA	CC	CC	CC	CC	CC	AA	CC	CC	CC	CC	AA	CC	CC	CC	CC	CC	CC	CC	CC	CC	AA	CC	CC	CC	CC
AX-115856129	NA	1	27046296	NA	NA	NA	NA	NA	NA	NA	GG	TT	GG	GG	GG	TT	GG	GG	TT	TT	TT	GG	GG	TT	GG	TT	TT	GG	GG	TT	GG	TT	TT	GG	TT	GG	GG	TT	NN	GG	TT	NN	GG	TT	TT	TT	GG	GG	TT
AX-115826878	NA	1	27047209	NA	NA	NA	NA	NA	NA	NA	TT	TT	TT	TT	TT	TT	TT	TT	TT	CC	TT	TT	TT	CC	TT	TT	TT	TT	TT	CC	TT	TT	TT	TT	CC	TT	TT	TT	TT	TT	TT	TT	TT	TT	CC	TT	TT	TT	TT
AX-165082566	NA	1	27055450	NA	NA	NA	NA	NA	NA	NA	CC	TT	CC	CC	CC	TT	CC	CC	TT	TT	TT	CC	CC	TT	CC	TT	TT	CC	CC	TT	CC	TT	TT	CC	NN	CC	CC	TT	NN	CC	TT	NN	CC	TT	TT	TT	CC	CC	TT
AX-154251062	NA	1	27060542	NA	NA	NA	NA	NA	NA	NA	CC	CC	CC	CC	CC	CC	CC	CC	CC	TT	CC	CC	CC	TT	CC	CC	CC	CC	CC	TT	CC	CC	CC	CC	TT	CC	CC	CC	CC	CC	CC	CC	CC	CC	TT	CC	CC	CC	CC
AX-155540746	NA	1	27068693	NA	NA	NA	NA	NA	NA	NA	TT	TT	TT	TT	TT	TT	TT	TT	TT	GG	TT	TT	TT	GG	TT	TT	TT	TT	TT	GG	TT	TT	TT	TT	GG	TT	TT	TT	TT	TT	TT	TT	TT	TT	GG	TT	TT	TT	TT
AX-155608676	NA	1	27076319	NA	NA	NA	NA	NA	NA	NA	AA	AA	AA	AA	AA	AA	AA	AA	AA	GG	AA	AA	AA	GG	AA	AA	AA	AA	AA	GG	AA	AA	AA	AA	GG	AA	AA	AA	AA	AA	AA	AA	AA	AA	GG	AA	AA	AA	AA
AX-154435339	NA	1	27209819	NA	NA	NA	NA	NA	NA	NA	TT	CC	TT	TT	TT	CC	NN	TT	CC	CC	CC	TT	TT	CC	TT	CC	CC	TT	TT	CC	TT	CC	CC	TT	CC	TT	TT	CC	NN	TT	CC	NN	TT	CC	CC	CC	TT	TT	CC
AX-115845687	NA	1	27248637	NA	NA	NA	NA	NA	NA	NA	GG	AA	GG	GG	GG	AA	GG	GG	AA	AA	AA	GG	GG	AA	GG	AA	AA	GG	GG	AA	GG	AA	AA	GG	AA	GG	GG	AA	NN	GG	AA	NN	GG	AA	AA	AA	GG	GG	AA
AX-155797461	NA	1	27291153	NA	NA	NA	NA	NA	NA	NA	GG	GG	GG	GG	GG	GG	GG	GG	GG	TT	GG	GG	GG	TT	GG	GG	GG	GG	GG	TT	GG	GG	GG	GG	GG	GG	GG	GG	GG	GG	GG	GG	GG	GG	TT	GG	GG	GG	GG
AX-165092286	NA	1	27292560	NA	NA	NA	NA	NA	NA	NA	TT	TT	TT	TT	TT	TT	TT	TT	TT	CC	TT	TT	TT	CC	TT	TT	TT	TT	TT	CC	TT	TT	TT	TT	TT	TT	TT	TT	TT	TT	TT	TT	TT	TT	CC	TT	TT	TT	TT
AX-154458834	NA	1	27292663	NA	NA	NA	NA	NA	NA	NA	AA	AA	AA	AA	AA	AA	AA	AA	AA	GG	AA	AA	AA	GG	AA	AA	AA	AA	AA	GG	AA	AA	AA	AA	AA	AA	AA	AA	AA	AA	AA	AA	AA	AA	GG	AA	AA	AA	AA
AX-115821704	NA	1	27304038	NA	NA	NA	NA	NA	NA	NA	TT	TT	TT	TT	TT	TT	TT	TT	TT	CC	TT	TT	TT	CC	TT	TT	TT	TT	TT	CC	TT	TT	TT	TT	TT	TT	TT	TT	TT	TT	TT	TT	TT	TT	CC	TT	TT	TT	TT
AX-95933918	NA	1	27307850	NA	NA	NA	NA	NA	NA	NA	AA	AA	AA	AA	AA	AA	AA	AA	AA	CC	AA	AA	AA	CC	AA	AA	AA	AA	AA	CC	AA	AA	AA	AA	AA	AA	AA	AA	AA	AA	AA	AA	AA	AA	CC	AA	AA	AA	AA
AX-165085990	NA	1	27313542	NA	NA	NA	NA	NA	NA	NA	TT	TT	TT	TT	TT	TT	TT	TT	TT	CC	TT	TT	TT	CC	TT	TT	TT	TT	TT	CC	TT	TT	TT	TT	TT	TT	TT	TT	TT	TT	TT	TT	TT	TT	CC	TT	TT	TT	TT
AX-165102316	NA	1	27321299	NA	NA	NA	NA	NA	NA	NA	GG	GG	GG	GG	GG	GG	GG	GG	GG	AA	GG	GG	GG	AA	GG	GG	GG	GG	GG	AA	GG	GG	GG	GG	GG	GG	GG	GG	GG	GG	GG	GG	GG	GG	AA	GG	GG	GG	GG
AX-115756189	NA	1	27324529	NA	NA	NA	NA	NA	NA	NA	AA	AA	GG	NN	GG	AA	AA	AA	AA	AA	AA	AA	GG	AA	GG	AA	AA	GG	GG	AA	AA	AA	AA	GG	GG	GG	GG	AA	AA	AA	AA	NN	AA	AA	AA	AA	GG	AA	AA
AX-154302917	NA	1	27325147	NA	NA	NA	NA	NA	NA	NA	CC	CC	TT	NN	TT	CC	CC	CC	CC	CC	CC	CC	TT	CC	TT	CC	CC	TT	TT	CC	CC	CC	CC	TT	TT	TT	TT	CC	CC	CC	CC	NN	CC	CC	CC	CC	TT	CC	CC
AX-115829594	NA	1	27327868	NA	NA	NA	NA	NA	NA	NA	GG	GG	AA	NN	AA	GG	GG	GG	GG	AA	GG	GG	AA	AA	AA	GG	GG	AA	AA	AA	NN	GG	GG	AA	AA	AA	AA	GG	GG	GG	GG	NN	GG	GG	AA	GG	AA	GG	GG
AX-165089762	NA	1	27339200	NA	NA	NA	NA	NA	NA	NA	AA	AA	GG	NN	GG	AA	AA	AA	AA	GG	AA	AA	GG	GG	GG	AA	AA	GG	GG	GG	AA	AA	AA	GG	GG	GG	GG	AA	AA	AA	AA	NN	AA	AA	GG	AA	GG	AA	AA
AX-153918580	NA	1	27341047	NA	NA	NA	NA	NA	NA	NA	GG	GG	AA	NN	AA	GG	GG	GG	GG	AA	GG	GG	AA	AA	AA	GG	GG	AA	AA	AA	GG	GG	GG	AA	AA	AA	AA	GG	GG	GG	GG	NN	GG	GG	AA	GG	AA	GG	GG
AX-165084834	NA	1	27355576	NA	NA	NA	NA	NA	NA	NA	TT	TT	TT	TT	TT	TT	TT	TT	TT	CC	TT	TT	TT	CC	TT	TT	TT	TT	TT	CC	TT	TT	TT	TT	TT	TT	TT	TT	TT	TT	TT	TT	TT	TT	CC	TT	TT	TT	TT
AX-115863417	NA	1	27363068	NA	NA	NA	NA	NA	NA	NA	GG	GG	AA	NN	AA	GG	GG	GG	GG	GG	GG	GG	AA	GG	AA	GG	GG	AA	AA	GG	GG	GG	GG	AA	AA	AA	AA	GG	GG	GG	GG	NN	GG	GG	GG	GG	AA	GG	GG
AX-154458718	NA	1	27371777	NA	NA	NA	NA	NA	NA	NA	TT	TT	TT	TT	TT	TT	TT	TT	TT	CC	TT	TT	TT	CC	TT	TT	TT	TT	TT	CC	TT	TT	TT	TT	TT	TT	TT	TT	TT	TT	TT	TT	TT	TT	CC	TT	TT	TT	TT
AX-115788944	NA	1	27377984	NA	NA	NA	NA	NA	NA	NA	TT	TT	TT	TT	TT	TT	TT	TT	TT	GG	TT	TT	TT	GG	TT	TT	TT	TT	TT	GG	TT	TT	TT	TT	TT	TT	TT	TT	TT	TT	TT	TT	TT	TT	GG	TT	TT	TT	TT
AX-153883146	NA	1	27378351	NA	NA	NA	NA	NA	NA	NA	CC	CC	AA	NN	AA	CC	CC	CC	CC	CC	CC	CC	AA	CC	AA	CC	CC	AA	AA	CC	CC	CC	CC	AA	AA	AA	AA	CC	CC	CC	CC	NN	CC	CC	CC	CC	AA	CC	CC
AX-165100351	NA	1	27390341	NA	NA	NA	NA	NA	NA	NA	AA	AA	AA	AA	AA	AA	AA	AA	AA	GG	AA	AA	AA	GG	AA	AA	AA	AA	AA	GG	AA	AA	AA	AA	AA	AA	AA	AA	AA	AA	AA	AA	AA	AA	GG	AA	AA	AA	AA
AX-165088779	NA	1	27396062	NA	NA	NA	NA	NA	NA	NA	TT	TT	TT	TT	CC	CC	TT	TT	TT	TT	TT	TT	TT	TT	TT	TT	CC	TT	TT	TT	TT	TT	CC	TT	TT	TT	TT	TT	TT	TT	TT	TT	TT	TT	TT	TT	TT	TT	CC
AX-155025971	NA	1	27421253	NA	NA	NA	NA	NA	NA	NA	AA	AA	AA	AA	AA	AA	AA	AA	AA	GG	AA	AA	AA	GG	AA	AA	AA	AA	AA	GG	AA	AA	AA	AA	AA	AA	AA	AA	AA	AA	AA	AA	AA	AA	GG	AA	AA	AA	AA
AX-165087055	NA	1	27469071	NA	NA	NA	NA	NA	NA	NA	GG	GG	GG	GG	GG	GG	GG	GG	GG	AA	GG	GG	GG	AA	GG	GG	GG	GG	GG	AA	GG	GG	GG	GG	GG	GG	GG	GG	GG	GG	GG	GG	GG	GG	AA	GG	GG	GG	GG
AX-165101659	NA	1	27470643	NA	NA	NA	NA	NA	NA	NA	TT	TT	TT	TT	TT	TT	TT	TT	TT	CC	TT	TT	TT	CC	TT	TT	TT	TT	TT	CC	TT	TT	TT	TT	TT	TT	TT	TT	TT	TT	TT	TT	TT	TT	CC	TT	TT	TT	TT
AX-115740015	NA	1	27471816	NA	NA	NA	NA	NA	NA	NA	GG	GG	GG	GG	GG	GG	GG	GG	GG	AA	GG	GG	GG	AA	GG	GG	GG	GG	GG	AA	GG	GG	GG	GG	GG	GG	GG	GG	GG	GG	GG	GG	GG	GG	AA	GG	GG	GG	GG
AX-115757373	NA	1	27486584	NA	NA	NA	NA	NA	NA	NA	AA	AA	AA	AA	AA	AA	AA	AA	AA	CC	AA	AA	AA	CC	AA	AA	AA	AA	AA	CC	AA	AA	AA	AA	AA	AA	AA	AA	AA	AA	AA	AA	AA	AA	CC	AA	AA	AA	AA
AX-123148022	NA	1	27494737	NA	NA	NA	NA	NA	NA	NA	AA	AA	AA	AA	AA	AA	AA	AA	AA	GG	AA	AA	AA	GG	AA	AA	AA	AA	AA	GG	AA	AA	AA	AA	AA	AA	AA	AA	AA	AA	AA	AA	AA	AA	GG	AA	AA	AA	AA
AX-155645143	NA	1	27515756	NA	NA	NA	NA	NA	NA	NA	CC	CC	CC	CC	CC	CC	CC	CC	CC	TT	CC	CC	CC	TT	CC	CC	CC	CC	CC	TT	CC	CC	CC	CC	CC	CC	CC	CC	CC	CC	CC	CC	CC	CC	TT	CC	CC	CC	CC
AX-165102189	NA	1	27522778	NA	NA	NA	NA	NA	NA	NA	AA	AA	AA	AA	AA	AA	NN	AA	AA	GG	AA	AA	AA	GG	AA	AA	AA	AA	AA	GG	AA	AA	AA	AA	AA	AA	AA	AA	AA	AA	AA	AA	AA	AA	GG	AA	AA	AA	AA
AX-165084669	NA	1	27540804	NA	NA	NA	NA	NA	NA	NA	TT	TT	TT	TT	TT	TT	TT	TT	TT	GG	TT	TT	TT	GG	TT	TT	TT	TT	TT	GG	TT	TT	TT	TT	TT	TT	TT	TT	TT	TT	TT	TT	TT	TT	GG	TT	TT	TT	TT
AX-115838217	NA	1	27567915	NA	NA	NA	NA	NA	NA	NA	TT	TT	CC	NN	CC	TT	TT	TT	TT	TT	TT	TT	CC	TT	CC	TT	TT	CC	CC	TT	TT	TT	TT	CC	CC	CC	CC	TT	TT	TT	CC	NN	TT	TT	TT	TT	CC	TT	TT
AX-116845585	NA	1	27692874	NA	NA	NA	NA	NA	NA	NA	TT	TT	CC	NN	CC	TT	TT	TT	TT	TT	TT	TT	CC	TT	CC	TT	TT	CC	CC	TT	TT	TT	TT	CC	CC	CC	CC	TT	TT	TT	CC	NN	TT	TT	TT	TT	CC	TT	TT
AX-115823127	NA	1	27817344	NA	NA	NA	NA	NA	NA	NA	CC	TT	TT	NN	TT	CC	CC	CC	CC	CC	CC	CC	TT	CC	TT	TT	TT	TT	TT	CC	CC	TT	TT	TT	TT	TT	TT	TT	NN	CC	TT	TT	CC	TT	CC	TT	TT	CC	TT
AX-116842572	NA	1	27861601	NA	NA	NA	NA	NA	NA	NA	CC	AA	AA	NN	AA	CC	CC	CC	CC	CC	CC	CC	AA	CC	AA	AA	AA	AA	AA	CC	CC	AA	AA	AA	AA	AA	AA	AA	NN	CC	AA	AA	CC	AA	CC	AA	AA	CC	AA
AX-115830636	NA	1	27907707	NA	NA	NA	NA	NA	NA	NA	AA	GG	GG	NN	GG	AA	AA	AA	AA	AA	AA	AA	GG	AA	GG	GG	GG	GG	GG	AA	AA	AA	GG	GG	GG	GG	GG	GG	NN	AA	GG	GG	AA	GG	AA	GG	GG	AA	GG
AX-165088729	NA	1	28032428	NA	NA	NA	NA	NA	NA	NA	GG	GG	GG	NN	GG	AA	AA	AA	AA	AA	AA	AA	GG	AA	GG	GG	GG	GG	GG	AA	AA	AA	GG	GG	AA	GG	GG	GG	NN	AA	GG	GG	AA	GG	AA	GG	GG	AA	GG
AX-115787009	NA	1	28049957	NA	NA	NA	NA	NA	NA	NA	AA	AA	AA	NN	AA	GG	GG	GG	GG	GG	GG	GG	AA	GG	AA	AA	AA	AA	AA	GG	GG	GG	AA	AA	GG	AA	AA	AA	NN	GG	AA	AA	GG	AA	GG	AA	AA	GG	AA
AX-165095770	NA	1	28051871	NA	NA	NA	NA	NA	NA	NA	AA	AA	AA	NN	AA	GG	GG	GG	GG	GG	GG	GG	AA	GG	AA	AA	AA	AA	AA	GG	GG	GG	AA	AA	GG	AA	AA	AA	NN	GG	AA	AA	GG	AA	GG	AA	AA	GG	AA
AX-95917904	NA	1	28057715	NA	NA	NA	NA	NA	NA	NA	TT	TT	TT	NN	TT	CC	CC	CC	CC	CC	CC	CC	TT	CC	TT	TT	TT	TT	TT	CC	CC	CC	TT	TT	CC	TT	TT	TT	NN	CC	TT	TT	CC	TT	CC	TT	TT	CC	TT
AX-115785618	NA	1	28059452	NA	NA	NA	NA	NA	NA	NA	AA	AA	AA	NN	AA	CC	CC	CC	CC	CC	CC	CC	AA	CC	AA	AA	AA	AA	AA	CC	CC	CC	AA	AA	CC	AA	AA	AA	NN	CC	AA	AA	CC	AA	CC	AA	AA	CC	AA
AX-116839476	NA	1	28062450	NA	NA	NA	NA	NA	NA	NA	AA	AA	AA	NN	AA	GG	GG	GG	GG	GG	GG	GG	AA	GG	AA	AA	AA	AA	AA	GG	GG	GG	AA	AA	GG	AA	AA	AA	NN	GG	AA	AA	GG	AA	GG	AA	AA	GG	AA
AX-165100953	NA	1	28076173	NA	NA	NA	NA	NA	NA	NA	GG	GG	GG	NN	GG	AA	AA	AA	AA	AA	AA	AA	GG	AA	GG	GG	GG	GG	GG	AA	AA	AA	GG	GG	AA	GG	GG	GG	NN	AA	GG	GG	AA	GG	AA	GG	GG	AA	GG
AX-165102370	NA	1	28079693	NA	NA	NA	NA	NA	NA	NA	AA	AA	AA	NN	AA	GG	NN	GG	GG	AA	GG	GG	AA	GG	AA	AA	AA	AA	AA	GG	GG	GG	AA	AA	GG	AA	AA	AA	NN	GG	AA	AA	GG	AA	GG	AA	AA	GG	AA
AX-95917264	NA	1	28083296	NA	NA	NA	NA	NA	NA	NA	TT	TT	TT	NN	TT	CC	CC	CC	CC	CC	CC	CC	TT	CC	TT	TT	TT	TT	TT	CC	CC	CC	TT	TT	CC	TT	TT	TT	NN	CC	TT	TT	CC	TT	CC	TT	TT	CC	TT
AX-115855840	NA	1	28091537	NA	NA	NA	NA	NA	NA	NA	CC	CC	CC	NN	CC	TT	TT	TT	TT	TT	TT	TT	CC	TT	CC	CC	CC	CC	CC	TT	TT	TT	CC	CC	TT	CC	CC	CC	NN	TT	CC	CC	TT	CC	TT	CC	CC	TT	CC
AX-115849811	NA	1	28101401	NA	NA	NA	NA	NA	NA	NA	TT	TT	TT	NN	TT	CC	CC	CC	CC	CC	CC	CC	TT	CC	TT	TT	TT	TT	TT	CC	CC	CC	TT	TT	CC	TT	TT	TT	NN	CC	TT	TT	CC	TT	CC	TT	TT	CC	TT
AX-155626005	NA	1	28102928	NA	NA	NA	NA	NA	NA	NA	AA	AA	AA	NN	AA	GG	GG	GG	GG	GG	GG	GG	AA	GG	AA	AA	AA	AA	AA	GG	GG	GG	AA	AA	GG	AA	AA	AA	NN	GG	AA	AA	GG	AA	GG	AA	AA	GG	AA
AX-165099394	NA	1	28105332	NA	NA	NA	NA	NA	NA	NA	AA	AA	AA	AA	AA	GG	GG	GG	GG	GG	GG	GG	AA	GG	AA	AA	AA	AA	AA	GG	GG	GG	AA	AA	GG	AA	AA	AA	NN	GG	AA	AA	GG	AA	GG	AA	AA	GG	AA
AX-154036819	NA	1	28118126	NA	NA	NA	NA	NA	NA	NA	TT	TT	TT	NN	TT	GG	GG	GG	GG	GG	GG	GG	TT	GG	TT	TT	TT	TT	TT	GG	GG	GG	TT	TT	GG	TT	TT	TT	NN	GG	TT	TT	GG	TT	GG	TT	TT	GG	TT
AX-165088660	NA	1	28126360	NA	NA	NA	NA	NA	NA	NA	TT	TT	TT	NN	TT	GG	GG	GG	GG	GG	GG	GG	TT	GG	TT	TT	TT	TT	TT	GG	GG	GG	TT	TT	GG	TT	TT	TT	NN	GG	TT	TT	GG	TT	GG	TT	TT	GG	TT
AX-153986836	NA	1	28135962	NA	NA	NA	NA	NA	NA	NA	AA	AA	AA	NN	AA	GG	GG	GG	GG	GG	GG	GG	AA	GG	AA	AA	AA	AA	AA	GG	GG	GG	AA	AA	GG	AA	AA	AA	NN	GG	AA	AA	GG	AA	GG	AA	AA	GG	AA
AX-155504694	NA	1	28136322	NA	NA	NA	NA	NA	NA	NA	CC	CC	CC	NN	CC	TT	TT	TT	TT	TT	TT	TT	CC	TT	CC	CC	CC	CC	CC	TT	TT	TT	CC	CC	TT	CC	CC	CC	NN	TT	CC	CC	TT	CC	TT	CC	CC	TT	CC
AX-95939837	NA	1	28137204	NA	NA	NA	NA	NA	NA	NA	CC	CC	CC	NN	CC	TT	TT	TT	TT	TT	TT	TT	CC	TT	CC	CC	CC	CC	CC	TT	TT	TT	CC	CC	TT	CC	CC	CC	NN	TT	CC	CC	TT	CC	TT	CC	CC	TT	CC
AX-165097200	NA	1	28137882	NA	NA	NA	NA	NA	NA	NA	TT	TT	TT	NN	TT	CC	CC	CC	CC	CC	CC	CC	TT	CC	TT	TT	TT	TT	TT	CC	CC	CC	TT	TT	CC	TT	TT	TT	NN	CC	TT	TT	CC	TT	CC	TT	TT	CC	TT
AX-165101972	NA	1	28138018	NA	NA	NA	NA	NA	NA	NA	TT	TT	TT	NN	TT	GG	GG	GG	GG	GG	GG	GG	TT	GG	TT	TT	TT	TT	TT	GG	GG	GG	TT	TT	GG	TT	TT	TT	NN	GG	TT	TT	GG	TT	GG	TT	TT	GG	TT
AX-165099212	NA	1	28142020	NA	NA	NA	NA	NA	NA	NA	TT	TT	TT	NN	TT	AA	AA	AA	AA	AA	AA	AA	TT	AA	TT	TT	TT	TT	TT	AA	AA	AA	TT	TT	AA	TT	TT	TT	NN	AA	TT	TT	AA	TT	AA	TT	TT	AA	TT
AX-95916702	NA	1	28142985	NA	NA	NA	NA	NA	NA	NA	AA	AA	AA	NN	AA	GG	GG	GG	GG	GG	GG	GG	AA	GG	AA	AA	AA	AA	AA	GG	GG	GG	AA	AA	GG	AA	AA	AA	NN	GG	AA	AA	GG	AA	GG	AA	AA	GG	AA
AX-154849517	NA	1	28234725	NA	NA	NA	NA	NA	NA	NA	CC	CC	CC	CC	CC	CC	CC	CC	CC	TT	CC	CC	CC	TT	CC	CC	CC	CC	CC	TT	CC	TT	CC	CC	CC	CC	CC	CC	CC	CC	CC	CC	CC	CC	TT	NN	CC	CC	CC
AX-165090137	NA	1	28242213	NA	NA	NA	NA	NA	NA	NA	AA	AA	AA	AA	AA	AA	AA	AA	AA	GG	AA	AA	AA	GG	AA	AA	AA	AA	AA	GG	AA	GG	AA	AA	AA	AA	AA	AA	AA	AA	AA	AA	AA	AA	GG	AA	AA	AA	AA
AX-165091439	NA	1	28251578	NA	NA	NA	NA	NA	NA	NA	AA	AA	AA	NN	AA	GG	GG	GG	GG	AA	GG	GG	AA	AA	AA	AA	AA	AA	AA	AA	GG	AA	AA	AA	GG	AA	AA	AA	NN	GG	AA	AA	GG	AA	AA	AA	AA	GG	AA
AX-154055089	NA	1	28257569	NA	NA	NA	NA	NA	NA	NA	GG	GG	GG	NN	GG	AA	AA	AA	AA	AA	AA	AA	GG	AA	GG	GG	GG	GG	GG	AA	AA	AA	GG	GG	AA	GG	GG	GG	NN	AA	GG	GG	AA	GG	AA	GG	GG	AA	GG
AX-165088790	NA	1	28271783	NA	NA	NA	NA	NA	NA	NA	AA	AA	AA	NN	AA	CC	CC	CC	CC	CC	CC	CC	AA	CC	AA	AA	AA	AA	AA	CC	NN	CC	AA	AA	CC	AA	AA	AA	NN	CC	AA	AA	CC	AA	CC	AA	AA	CC	AA
AX-95918722	NA	1	28281978	NA	NA	NA	NA	NA	NA	NA	AA	AA	AA	NN	AA	GG	GG	GG	GG	AA	GG	GG	AA	AA	AA	AA	AA	AA	AA	AA	GG	AA	AA	AA	GG	AA	AA	AA	NN	GG	AA	AA	GG	AA	AA	AA	AA	GG	AA
AX-165102289	NA	1	28286659	NA	NA	NA	NA	NA	NA	NA	CC	CC	CC	NN	CC	TT	TT	TT	TT	CC	TT	TT	CC	CC	CC	CC	CC	CC	CC	CC	TT	CC	CC	CC	TT	CC	CC	CC	NN	TT	CC	CC	TT	CC	CC	CC	CC	TT	CC
AX-154849469	NA	1	28299818	NA	NA	NA	NA	NA	NA	NA	TT	TT	TT	NN	TT	CC	CC	CC	CC	TT	CC	CC	TT	TT	TT	TT	TT	TT	TT	TT	CC	TT	TT	TT	CC	TT	TT	TT	NN	CC	TT	TT	CC	TT	TT	TT	TT	CC	TT
AX-154991708	NA	1	28309250	NA	NA	NA	NA	NA	NA	NA	CC	CC	CC	NN	CC	TT	TT	TT	TT	CC	TT	TT	CC	CC	CC	CC	CC	CC	CC	CC	TT	CC	CC	CC	TT	CC	CC	CC	NN	TT	CC	CC	TT	CC	CC	CC	CC	TT	CC
AX-165102114	NA	1	28317182	NA	NA	NA	NA	NA	NA	NA	TT	TT	TT	NN	TT	CC	CC	CC	CC	TT	CC	CC	TT	TT	TT	TT	TT	TT	TT	TT	CC	TT	TT	TT	CC	TT	TT	TT	NN	CC	TT	TT	CC	TT	TT	TT	TT	CC	TT
AX-115828383	NA	1	28327390	NA	NA	NA	NA	NA	NA	NA	TT	TT	TT	NN	TT	CC	CC	CC	CC	TT	CC	CC	TT	TT	TT	TT	TT	TT	TT	TT	CC	TT	TT	TT	CC	TT	TT	TT	NN	CC	TT	TT	CC	TT	TT	TT	TT	CC	TT
AX-155476446	NA	1	28335074	NA	NA	NA	NA	NA	NA	NA	AA	AA	AA	NN	AA	GG	GG	GG	GG	AA	GG	GG	AA	AA	AA	AA	AA	AA	AA	AA	GG	AA	AA	AA	GG	AA	AA	AA	NN	GG	AA	AA	GG	AA	AA	AA	AA	GG	AA
AX-156062069	NA	1	28337774	NA	NA	NA	NA	NA	NA	NA	CC	CC	CC	CC	CC	TT	TT	TT	TT	CC	TT	TT	CC	CC	CC	CC	CC	CC	CC	CC	TT	CC	CC	CC	TT	CC	CC	CC	NN	TT	CC	CC	TT	CC	CC	CC	CC	TT	CC
AX-165098703	NA	1	28347716	NA	NA	NA	NA	NA	NA	NA	CC	CC	CC	NN	CC	TT	TT	TT	TT	CC	TT	TT	CC	CC	CC	CC	CC	CC	CC	CC	TT	CC	CC	CC	TT	CC	CC	CC	NN	TT	CC	CC	TT	CC	CC	CC	CC	TT	CC
AX-115825235	NA	1	28350077	NA	NA	NA	NA	NA	NA	NA	TT	TT	TT	NN	TT	GG	GG	GG	GG	TT	GG	GG	TT	TT	TT	TT	TT	TT	TT	TT	GG	TT	TT	TT	GG	TT	TT	TT	NN	GG	TT	TT	GG	TT	TT	TT	TT	GG	TT
AX-153926811	NA	1	28355003	NA	NA	NA	NA	NA	NA	NA	AA	AA	AA	NN	AA	GG	GG	GG	GG	AA	GG	GG	AA	AA	AA	AA	AA	AA	AA	AA	GG	AA	AA	AA	GG	AA	AA	AA	NN	GG	AA	AA	GG	AA	AA	AA	AA	GG	AA
AX-165093142	NA	1	28367634	NA	NA	NA	NA	NA	NA	NA	TT	TT	TT	NN	TT	CC	CC	CC	CC	TT	CC	CC	TT	TT	TT	TT	TT	TT	TT	TT	CC	TT	TT	TT	CC	TT	TT	TT	NN	CC	TT	TT	CC	TT	TT	TT	TT	CC	TT
AX-155761321	NA	1	28381609	NA	NA	NA	NA	NA	NA	NA	AA	AA	AA	NN	AA	GG	GG	GG	GG	AA	GG	GG	AA	AA	AA	AA	AA	AA	AA	AA	GG	AA	AA	AA	GG	AA	AA	AA	NN	GG	AA	AA	GG	AA	AA	AA	AA	GG	AA
AX-155117255	NA	1	28390816	NA	NA	NA	NA	NA	NA	NA	TT	TT	TT	NN	TT	CC	CC	CC	CC	TT	CC	CC	TT	TT	TT	TT	TT	TT	TT	TT	CC	TT	TT	TT	CC	TT	TT	TT	NN	CC	TT	TT	CC	TT	TT	TT	TT	CC	TT
AX-154615397	NA	1	28410489	NA	NA	NA	NA	NA	NA	NA	TT	TT	TT	NN	TT	CC	CC	CC	CC	TT	CC	CC	TT	TT	TT	TT	TT	TT	TT	TT	CC	TT	TT	TT	CC	TT	TT	TT	NN	CC	TT	TT	CC	TT	TT	TT	TT	CC	TT
AX-165101325	NA	1	28446447	NA	NA	NA	NA	NA	NA	NA	TT	TT	TT	NN	TT	CC	CC	CC	CC	TT	CC	CC	TT	TT	TT	TT	TT	TT	TT	TT	CC	TT	TT	TT	CC	TT	TT	TT	NN	CC	TT	TT	CC	TT	TT	TT	TT	CC	TT
AX-153891675	NA	1	28450567	NA	NA	NA	NA	NA	NA	NA	AA	AA	AA	NN	AA	GG	GG	GG	GG	AA	GG	GG	AA	AA	AA	AA	AA	AA	AA	AA	GG	AA	AA	AA	GG	AA	AA	AA	NN	GG	AA	AA	GG	AA	AA	AA	AA	GG	AA
AX-154244261	NA	1	28455146	NA	NA	NA	NA	NA	NA	NA	CC	CC	CC	NN	CC	TT	TT	TT	TT	CC	TT	TT	CC	CC	CC	CC	CC	CC	CC	CC	TT	CC	CC	CC	TT	CC	CC	CC	NN	TT	CC	CC	TT	CC	CC	CC	CC	TT	CC
AX-165089704	NA	1	28461652	NA	NA	NA	NA	NA	NA	NA	TT	TT	TT	NN	TT	CC	CC	CC	CC	TT	CC	CC	TT	TT	TT	TT	TT	TT	TT	TT	CC	TT	TT	TT	CC	TT	TT	TT	NN	CC	TT	TT	CC	TT	TT	TT	TT	CC	TT
AX-155486418	NA	1	28464370	NA	NA	NA	NA	NA	NA	NA	TT	TT	TT	NN	TT	GG	GG	GG	GG	TT	GG	GG	TT	TT	TT	TT	TT	TT	TT	TT	GG	TT	TT	TT	GG	TT	TT	TT	NN	GG	TT	TT	GG	TT	TT	TT	TT	GG	TT
AX-155482580	NA	1	28471318	NA	NA	NA	NA	NA	NA	NA	AA	AA	AA	NN	AA	GG	GG	GG	GG	AA	GG	GG	AA	AA	AA	AA	AA	AA	AA	AA	GG	AA	AA	AA	GG	AA	AA	AA	NN	GG	AA	AA	GG	AA	AA	AA	AA	GG	AA
AX-154186539	NA	1	28486431	NA	NA	NA	NA	NA	NA	NA	AA	AA	AA	NN	AA	GG	GG	GG	GG	AA	GG	GG	AA	AA	AA	AA	AA	AA	AA	AA	GG	AA	AA	AA	GG	AA	AA	AA	NN	GG	AA	AA	GG	AA	AA	AA	AA	GG	AA
AX-115806670	NA	1	28487192	NA	NA	NA	NA	NA	NA	NA	TT	TT	TT	NN	TT	GG	GG	GG	GG	TT	GG	GG	TT	TT	TT	TT	TT	TT	TT	TT	GG	TT	TT	TT	GG	TT	TT	TT	NN	GG	TT	TT	GG	TT	TT	TT	TT	GG	TT
AX-153947518	NA	1	28490902	NA	NA	NA	NA	NA	NA	NA	TT	TT	TT	TT	TT	CC	CC	CC	CC	TT	CC	CC	TT	TT	TT	TT	TT	TT	TT	TT	CC	TT	TT	TT	CC	TT	TT	TT	NN	CC	TT	TT	CC	TT	TT	TT	TT	CC	TT
AX-156007577	NA	1	28523600	NA	NA	NA	NA	NA	NA	NA	GG	GG	GG	NN	GG	AA	AA	AA	AA	GG	AA	AA	GG	GG	GG	GG	GG	GG	GG	GG	AA	GG	GG	GG	AA	GG	GG	GG	NN	AA	GG	GG	AA	GG	GG	GG	GG	AA	GG
AX-154348241	NA	1	28533750	NA	NA	NA	NA	NA	NA	NA	AA	AA	AA	NN	AA	GG	GG	GG	GG	AA	GG	GG	AA	AA	AA	AA	AA	AA	AA	AA	GG	AA	AA	AA	GG	AA	AA	AA	NN	GG	AA	AA	GG	AA	AA	AA	AA	GG	AA
AX-165093282	NA	1	28553607	NA	NA	NA	NA	NA	NA	NA	AA	AA	AA	NN	AA	CC	CC	CC	CC	AA	CC	CC	AA	AA	AA	AA	AA	AA	AA	AA	CC	AA	AA	AA	CC	AA	AA	AA	NN	CC	AA	AA	CC	AA	AA	AA	AA	CC	AA
AX-153952792	NA	1	28567227	NA	NA	NA	NA	NA	NA	NA	TT	TT	TT	NN	TT	CC	CC	CC	CC	TT	CC	CC	TT	TT	TT	TT	TT	TT	TT	TT	CC	TT	TT	TT	CC	TT	TT	TT	NN	CC	TT	TT	CC	TT	TT	TT	TT	CC	TT
AX-154637999	NA	1	28568896	NA	NA	NA	NA	NA	NA	NA	TT	TT	TT	NN	TT	CC	CC	CC	CC	TT	CC	CC	TT	TT	TT	TT	TT	TT	TT	TT	CC	TT	TT	TT	CC	TT	TT	TT	NN	CC	TT	TT	CC	TT	TT	TT	TT	CC	TT
AX-165088565	NA	1	28572796	NA	NA	NA	NA	NA	NA	NA	AA	AA	AA	AA	AA	GG	GG	GG	GG	AA	GG	GG	AA	AA	AA	AA	AA	AA	AA	AA	GG	AA	AA	AA	GG	AA	AA	AA	NN	GG	AA	AA	GG	AA	AA	AA	AA	GG	AA
AX-154754083	NA	1	28583087	NA	NA	NA	NA	NA	NA	NA	GG	GG	GG	NN	GG	AA	AA	AA	AA	GG	AA	AA	GG	GG	GG	GG	GG	GG	GG	GG	AA	GG	GG	GG	AA	GG	GG	GG	NN	AA	GG	GG	AA	GG	GG	GG	GG	AA	GG
AX-95939617	NA	1	28599671	NA	NA	NA	NA	NA	NA	NA	TT	TT	TT	NN	TT	CC	CC	CC	CC	TT	CC	CC	TT	TT	TT	TT	TT	TT	TT	TT	CC	TT	TT	TT	CC	TT	TT	TT	NN	CC	TT	TT	CC	TT	TT	TT	TT	CC	TT
AX-165092764	NA	1	28607612	NA	NA	NA	NA	NA	NA	NA	TT	TT	TT	NN	TT	CC	CC	CC	CC	TT	CC	NN	TT	TT	TT	TT	TT	TT	TT	TT	CC	TT	TT	TT	CC	TT	TT	TT	NN	CC	TT	TT	CC	TT	TT	TT	TT	CC	TT
AX-154102070	NA	1	28619643	NA	NA	NA	NA	NA	NA	NA	AA	AA	AA	NN	AA	GG	GG	GG	GG	AA	GG	GG	AA	AA	AA	AA	AA	AA	AA	AA	GG	AA	AA	AA	GG	AA	AA	AA	NN	GG	AA	AA	GG	AA	AA	AA	AA	GG	AA
AX-154693746	NA	1	28629625	NA	NA	NA	NA	NA	NA	NA	TT	TT	TT	NN	TT	CC	CC	CC	CC	TT	CC	CC	TT	TT	TT	TT	TT	TT	TT	TT	CC	TT	TT	TT	CC	TT	TT	TT	NN	CC	TT	TT	CC	TT	TT	TT	TT	CC	TT
AX-165097208	NA	1	28637082	NA	NA	NA	NA	NA	NA	NA	TT	TT	TT	NN	TT	CC	CC	CC	CC	TT	CC	CC	TT	TT	TT	TT	TT	TT	TT	TT	CC	TT	TT	TT	CC	TT	TT	TT	NN	CC	TT	TT	CC	TT	TT	TT	TT	CC	TT
AX-165086460	NA	1	28649806	NA	NA	NA	NA	NA	NA	NA	TT	TT	TT	NN	TT	CC	CC	CC	NN	TT	CC	CC	TT	TT	TT	TT	TT	TT	TT	TT	CC	TT	TT	TT	CC	TT	TT	TT	NN	CC	TT	TT	CC	TT	TT	TT	TT	CC	TT
AX-155544934	NA	1	28684095	NA	NA	NA	NA	NA	NA	NA	GG	GG	GG	NN	GG	TT	TT	TT	TT	GG	TT	TT	GG	GG	GG	GG	GG	GG	GG	GG	TT	GG	GG	GG	TT	GG	GG	GG	NN	TT	GG	GG	TT	GG	GG	GG	GG	TT	GG
AX-115740506	NA	1	28688863	NA	NA	NA	NA	NA	NA	NA	CC	CC	CC	NN	CC	TT	TT	TT	TT	CC	TT	TT	CC	CC	CC	CC	CC	CC	CC	CC	TT	CC	CC	CC	TT	CC	CC	CC	NN	TT	CC	CC	TT	CC	CC	CC	CC	TT	CC
AX-155272475	NA	1	28707113	NA	NA	NA	NA	NA	NA	NA	AA	AA	AA	NN	AA	CC	NN	CC	CC	AA	CC	CC	AA	AA	AA	AA	AA	AA	AA	AA	CC	AA	AA	AA	CC	AA	AA	AA	NN	CC	AA	AA	CC	AA	AA	AA	AA	CC	AA
AX-165092025	NA	1	28727682	NA	NA	NA	NA	NA	NA	NA	CC	CC	CC	NN	CC	TT	TT	TT	TT	CC	TT	TT	CC	CC	CC	CC	CC	CC	CC	CC	TT	CC	CC	CC	TT	CC	CC	CC	NN	TT	CC	CC	TT	CC	CC	CC	CC	TT	CC
AX-123148158	NA	1	28740872	NA	NA	NA	NA	NA	NA	NA	GG	GG	GG	NN	GG	NN	NN	TT	TT	GG	TT	TT	GG	GG	GG	GG	GG	GG	GG	GG	TT	GG	GG	GG	TT	GG	GG	GG	NN	TT	GG	GG	TT	GG	GG	GG	GG	TT	GG
AX-115821845	NA	1	28744111	NA	NA	NA	NA	NA	NA	NA	CC	CC	CC	NN	CC	TT	TT	TT	TT	CC	TT	TT	CC	CC	CC	CC	CC	CC	CC	CC	TT	CC	CC	CC	TT	CC	CC	CC	NN	TT	CC	CC	TT	CC	CC	CC	CC	TT	CC
AX-165096696	NA	1	28755458	NA	NA	NA	NA	NA	NA	NA	AA	AA	AA	AA	AA	CC	CC	CC	CC	AA	CC	CC	AA	AA	AA	AA	AA	AA	AA	AA	CC	AA	AA	AA	CC	AA	AA	AA	NN	CC	AA	AA	CC	AA	AA	AA	AA	CC	AA
AX-165083191	NA	1	28764573	NA	NA	NA	NA	NA	NA	NA	TT	TT	TT	NN	TT	CC	CC	CC	CC	TT	CC	CC	TT	TT	TT	TT	TT	TT	TT	TT	CC	TT	TT	TT	CC	TT	TT	TT	NN	CC	TT	TT	CC	TT	TT	TT	TT	CC	TT
AX-156178611	NA	1	28867188	NA	NA	NA	NA	NA	NA	NA	AA	GG	GG	GG	GG	AA	NN	NN	GG	GG	GG	AA	GG	GG	GG	GG	AA	GG	GG	GG	AA	GG	GG	GG	GG	GG	AA	GG	GG	AA	GG	GG	AA	AA	GG	GG	GG	AA	AA
AX-155533246	NA	1	28904449	NA	NA	NA	NA	NA	NA	NA	AA	AA	AA	NN	AA	GG	NN	GG	GG	GG	GG	GG	AA	GG	AA	AA	AA	AA	AA	GG	GG	AA	AA	AA	GG	AA	AA	AA	NN	GG	AA	AA	GG	AA	GG	AA	AA	GG	AA
AX-115826939	NA	1	29133785	NA	NA	NA	NA	NA	NA	NA	AA	AA	AA	NN	AA	CC	NN	CC	CC	CC	CC	CC	AA	CC	AA	AA	AA	AA	AA	CC	CC	CC	AA	AA	CC	AA	AA	AA	NN	CC	AA	AA	CC	AA	CC	AA	AA	CC	AA
AX-115807326	NA	1	29281635	NA	NA	NA	NA	NA	NA	NA	TT	TT	TT	NN	TT	CC	CC	CC	CC	CC	CC	CC	TT	CC	TT	TT	TT	TT	TT	CC	CC	CC	TT	TT	CC	TT	TT	TT	NN	CC	TT	TT	CC	TT	CC	TT	TT	CC	TT
AX-123148214	NA	1	29378022	NA	NA	NA	NA	NA	NA	NA	AA	AA	AA	AA	AA	CC	AA	AA	CC	CC	CC	AA	AA	CC	AA	AA	AA	AA	AA	CC	AA	CC	AA	AA	AA	AA	AA	AA	AA	AA	AA	AA	AA	AA	CC	AA	AA	AA	AA
AX-123148222	NA	1	29411319	NA	NA	NA	NA	NA	NA	NA	AA	AA	AA	NN	AA	AA	GG	GG	AA	AA	AA	GG	AA	AA	AA	AA	AA	AA	AA	AA	GG	AA	AA	AA	GG	AA	AA	AA	NN	GG	AA	AA	GG	AA	AA	AA	AA	GG	AA
AX-115787603	NA	1	29517723	NA	NA	NA	NA	NA	NA	NA	AA	AA	AA	NN	AA	CC	CC	CC	CC	CC	CC	CC	AA	CC	AA	AA	AA	AA	AA	CC	CC	CC	AA	AA	CC	AA	AA	AA	NN	CC	AA	AA	CC	AA	CC	AA	AA	CC	AA
AX-116843239	NA	1	29526509	NA	NA	NA	NA	NA	NA	NA	TT	TT	TT	NN	TT	CC	CC	CC	CC	CC	CC	CC	TT	CC	TT	TT	TT	TT	TT	CC	CC	CC	TT	TT	CC	TT	TT	TT	NN	CC	TT	TT	CC	TT	CC	TT	TT	CC	TT
AX-155243094	NA	1	29653871	NA	NA	NA	NA	NA	NA	NA	TT	TT	TT	TT	TT	TT	TT	TT	TT	GG	TT	TT	TT	GG	TT	TT	TT	TT	TT	GG	TT	TT	TT	TT	GG	TT	TT	TT	TT	TT	TT	TT	TT	TT	GG	TT	TT	TT	TT
AX-154787533	NA	1	29654561	NA	NA	NA	NA	NA	NA	NA	AA	AA	AA	AA	AA	AA	AA	AA	AA	GG	AA	AA	AA	GG	AA	AA	AA	AA	AA	GG	AA	AA	AA	AA	GG	AA	AA	AA	AA	AA	AA	AA	AA	AA	GG	AA	AA	AA	AA
AX-165095136	NA	1	29654664	NA	NA	NA	NA	NA	NA	NA	CC	CC	CC	CC	CC	CC	CC	CC	CC	TT	CC	CC	CC	TT	CC	CC	CC	CC	CC	TT	CC	CC	CC	CC	TT	CC	CC	CC	CC	CC	CC	CC	CC	CC	TT	CC	CC	CC	CC
AX-155758630	NA	1	29655142	NA	NA	NA	NA	NA	NA	NA	CC	CC	CC	CC	CC	CC	CC	CC	CC	GG	CC	CC	CC	GG	CC	CC	CC	CC	CC	GG	CC	CC	CC	CC	GG	CC	CC	CC	CC	CC	CC	CC	CC	CC	GG	CC	CC	CC	CC
AX-165097066	NA	1	29931457	NA	NA	NA	NA	NA	NA	NA	AA	AA	AA	AA	AA	AA	AA	AA	AA	GG	AA	AA	AA	GG	AA	AA	GG	AA	AA	GG	AA	GG	AA	AA	AA	AA	AA	AA	AA	AA	AA	AA	AA	AA	GG	AA	AA	AA	AA
AX-154791765	NA	1	29965114	NA	NA	NA	NA	NA	NA	NA	GG	GG	GG	AA	GG	GG	GG	GG	NN	AA	GG	GG	GG	AA	GG	GG	AA	GG	GG	AA	GG	AA	GG	GG	GG	GG	GG	GG	GG	GG	GG	GG	GG	GG	AA	GG	GG	GG	GG
AX-165083643	NA	1	29968828	NA	NA	NA	NA	NA	NA	NA	CC	TT	TT	TT	CC	TT	TT	TT	CC	TT	TT	TT	TT	CC	TT	TT	TT	TT	TT	CC	TT	TT	TT	TT	TT	TT	CC	TT	CC	TT	TT	TT	TT	TT	CC	TT	TT	TT	TT
AX-155054069	NA	1	29970313	NA	NA	NA	NA	NA	NA	NA	AA	GG	GG	GG	AA	GG	GG	GG	GG	GG	GG	GG	GG	AA	GG	GG	GG	GG	GG	AA	GG	GG	GG	GG	GG	GG	AA	GG	AA	GG	GG	GG	GG	GG	AA	GG	GG	GG	GG
AX-165094971	NA	1	29970765	NA	NA	NA	NA	NA	NA	NA	CC	CC	CC	CC	CC	CC	CC	CC	CC	TT	CC	CC	CC	TT	CC	CC	TT	CC	CC	TT	CC	TT	CC	CC	CC	CC	CC	CC	CC	CC	CC	CC	CC	CC	TT	CC	CC	CC	CC
AX-165090346	NA	1	29992779	NA	NA	NA	NA	NA	NA	NA	TT	TT	TT	TT	TT	TT	TT	TT	TT	CC	TT	TT	TT	CC	TT	TT	CC	TT	TT	CC	CC	CC	TT	TT	TT	TT	CC	TT	TT	TT	TT	TT	TT	TT	CC	TT	TT	TT	TT
AX-165085423	NA	1	29999692	NA	NA	NA	NA	NA	NA	NA	TT	TT	TT	TT	TT	TT	TT	TT	TT	GG	TT	TT	TT	GG	TT	TT	GG	TT	TT	GG	GG	GG	TT	TT	TT	TT	GG	TT	TT	TT	TT	TT	TT	TT	GG	TT	TT	TT	TT
AX-115846331	NA	1	30014114	NA	NA	NA	NA	NA	NA	NA	TT	TT	TT	TT	TT	TT	TT	TT	TT	GG	TT	TT	TT	GG	TT	TT	GG	TT	TT	GG	GG	GG	TT	TT	TT	TT	GG	TT	TT	TT	TT	TT	TT	TT	GG	TT	TT	TT	TT
AX-165096717	NA	1	30014946	NA	NA	NA	NA	NA	NA	NA	TT	TT	TT	TT	TT	TT	TT	TT	TT	GG	TT	TT	TT	GG	TT	TT	GG	TT	TT	GG	GG	GG	TT	TT	TT	TT	GG	TT	TT	TT	TT	TT	TT	TT	GG	TT	TT	TT	TT
AX-155202191	NA	1	30119010	NA	NA	NA	NA	NA	NA	NA	AA	AA	AA	AA	AA	AA	AA	AA	AA	GG	AA	AA	AA	GG	AA	AA	GG	AA	AA	GG	GG	GG	GG	AA	AA	AA	GG	AA	AA	AA	AA	AA	AA	AA	GG	AA	AA	AA	AA
AX-154090188	NA	1	30121303	NA	NA	NA	NA	NA	NA	NA	AA	AA	AA	AA	AA	AA	AA	AA	AA	GG	AA	AA	AA	GG	AA	AA	GG	AA	AA	GG	GG	GG	GG	AA	AA	AA	GG	AA	AA	AA	AA	AA	AA	AA	GG	AA	AA	AA	AA
AX-154365366	NA	1	30131012	NA	NA	NA	NA	NA	NA	NA	TT	TT	TT	TT	TT	TT	TT	TT	TT	CC	TT	TT	TT	CC	TT	TT	CC	TT	TT	CC	CC	CC	CC	TT	TT	TT	TT	TT	TT	TT	TT	TT	TT	TT	CC	TT	TT	TT	TT
AX-165101200	NA	1	30155993	NA	NA	NA	NA	NA	NA	NA	AA	AA	AA	AA	AA	AA	AA	AA	AA	CC	AA	AA	AA	CC	AA	AA	CC	AA	AA	CC	CC	CC	CC	AA	AA	AA	CC	AA	AA	AA	AA	AA	AA	AA	CC	AA	AA	AA	AA
AX-116856300	NA	1	30172453	NA	NA	NA	NA	NA	NA	NA	AA	AA	AA	AA	AA	AA	AA	AA	AA	GG	AA	AA	AA	GG	AA	AA	GG	AA	AA	GG	GG	GG	GG	AA	AA	AA	GG	AA	AA	AA	AA	AA	AA	AA	GG	AA	AA	AA	AA
AX-115748480	NA	1	30184066	NA	NA	NA	NA	NA	NA	NA	AA	AA	AA	AA	AA	AA	NN	AA	AA	GG	AA	AA	AA	GG	AA	AA	GG	AA	AA	GG	GG	GG	GG	AA	AA	AA	GG	AA	AA	AA	AA	AA	AA	AA	GG	AA	AA	AA	AA
AX-115765634	NA	1	30185907	NA	NA	NA	NA	NA	NA	NA	TT	TT	TT	TT	TT	CC	NN	TT	CC	CC	CC	TT	TT	CC	TT	TT	CC	TT	TT	CC	CC	CC	CC	TT	TT	TT	CC	TT	TT	TT	TT	TT	TT	TT	CC	TT	TT	TT	TT
AX-115773737	NA	1	30195762	NA	NA	NA	NA	NA	NA	NA	TT	TT	TT	TT	TT	TT	TT	TT	TT	GG	TT	TT	TT	GG	TT	TT	GG	TT	TT	GG	GG	GG	GG	TT	TT	TT	GG	TT	TT	TT	TT	TT	TT	TT	GG	TT	TT	TT	TT
AX-154055997	NA	1	30281086	NA	NA	NA	NA	NA	NA	NA	CC	CC	CC	CC	CC	CC	CC	CC	CC	TT	CC	CC	CC	TT	CC	CC	TT	CC	CC	TT	TT	TT	TT	CC	CC	CC	TT	CC	CC	CC	CC	CC	CC	CC	TT	CC	CC	CC	CC
AX-165102521	NA	1	30311598	NA	NA	NA	NA	NA	NA	NA	TT	TT	TT	TT	TT	TT	TT	TT	TT	CC	TT	TT	TT	CC	TT	TT	CC	TT	TT	CC	CC	CC	CC	TT	TT	TT	CC	TT	TT	TT	TT	TT	TT	TT	CC	TT	TT	TT	TT
AX-154766006	NA	1	30372612	NA	NA	NA	NA	NA	NA	NA	AA	AA	AA	AA	AA	AA	AA	AA	AA	GG	AA	AA	AA	GG	AA	AA	GG	AA	AA	GG	GG	GG	GG	AA	AA	AA	GG	AA	AA	AA	AA	AA	AA	AA	GG	AA	AA	AA	AA
AX-156115016	NA	1	30459445	NA	NA	NA	NA	NA	NA	NA	AA	AA	AA	AA	AA	GG	AA	AA	NN	GG	GG	AA	AA	GG	AA	AA	GG	AA	AA	GG	GG	GG	GG	AA	AA	AA	GG	AA	AA	AA	AA	AA	AA	AA	GG	AA	AA	AA	AA
AX-153984062	NA	1	30470013	NA	NA	NA	NA	NA	NA	NA	CC	CC	CC	CC	CC	AA	CC	CC	AA	AA	AA	CC	CC	AA	CC	CC	AA	CC	CC	AA	AA	AA	AA	CC	CC	CC	CC	CC	CC	CC	CC	CC	CC	CC	AA	CC	CC	CC	CC
AX-155299030	NA	1	30481832	NA	NA	NA	NA	NA	NA	NA	TT	TT	TT	TT	TT	GG	TT	TT	GG	GG	GG	TT	TT	GG	TT	TT	GG	TT	TT	GG	GG	GG	GG	TT	TT	TT	GG	TT	TT	TT	TT	TT	TT	TT	GG	TT	TT	TT	TT
AX-155731737	NA	1	30495645	NA	NA	NA	NA	NA	NA	NA	CC	CC	CC	CC	CC	TT	CC	CC	TT	TT	TT	CC	CC	TT	CC	CC	TT	CC	CC	TT	TT	TT	TT	CC	CC	CC	TT	CC	CC	CC	CC	CC	CC	CC	TT	CC	CC	CC	CC
AX-155060675	NA	1	30527092	NA	NA	NA	NA	NA	NA	NA	GG	GG	GG	GG	GG	AA	GG	GG	AA	AA	AA	GG	GG	AA	GG	GG	AA	GG	GG	AA	AA	AA	AA	GG	GG	GG	AA	GG	GG	GG	GG	GG	GG	GG	AA	GG	GG	GG	GG
AX-95918558	NA	1	30541738	NA	NA	NA	NA	NA	NA	NA	TT	TT	TT	TT	TT	CC	NN	TT	CC	CC	CC	TT	TT	CC	TT	TT	CC	TT	TT	CC	CC	CC	CC	TT	TT	TT	CC	TT	TT	TT	TT	TT	TT	TT	CC	TT	TT	TT	TT
AX-165088681	NA	1	30570241	NA	NA	NA	NA	NA	NA	NA	CC	CC	CC	CC	CC	TT	CC	CC	TT	TT	TT	CC	CC	TT	CC	CC	TT	CC	CC	TT	TT	TT	TT	CC	CC	CC	TT	CC	CC	CC	CC	CC	CC	CC	TT	CC	CC	CC	CC
AX-116847156	NA	1	30581533	NA	NA	NA	NA	NA	NA	NA	AA	AA	AA	AA	AA	GG	AA	AA	GG	GG	GG	AA	AA	GG	AA	AA	GG	AA	AA	GG	GG	GG	GG	AA	AA	AA	GG	AA	AA	AA	AA	AA	AA	AA	GG	AA	AA	AA	AA
AX-154714887	NA	1	30593807	NA	NA	NA	NA	NA	NA	NA	AA	AA	AA	AA	AA	AA	AA	AA	AA	GG	AA	AA	AA	GG	AA	AA	GG	AA	AA	GG	GG	GG	GG	AA	AA	AA	GG	AA	AA	AA	AA	AA	AA	AA	GG	AA	AA	AA	AA
AX-165085493	NA	1	30593972	NA	NA	NA	NA	NA	NA	NA	TT	TT	TT	TT	TT	TT	TT	TT	TT	CC	TT	TT	TT	CC	TT	TT	CC	TT	TT	CC	CC	CC	CC	TT	TT	TT	CC	TT	TT	TT	TT	TT	TT	TT	CC	TT	TT	TT	TT
AX-165091279	NA	1	30630679	NA	NA	NA	NA	NA	NA	NA	AA	AA	AA	AA	AA	AA	AA	AA	AA	GG	AA	AA	AA	GG	AA	AA	GG	AA	AA	GG	GG	GG	GG	AA	AA	AA	GG	AA	AA	AA	AA	AA	AA	AA	GG	AA	AA	AA	AA
AX-115816895	NA	1	30634670	NA	NA	NA	NA	NA	NA	NA	TT	TT	TT	TT	TT	TT	TT	TT	TT	CC	TT	TT	TT	CC	TT	TT	CC	TT	TT	CC	CC	CC	CC	TT	TT	TT	CC	TT	TT	TT	TT	TT	TT	TT	CC	TT	TT	TT	TT
AX-154001222	NA	1	30683899	NA	NA	NA	NA	NA	NA	NA	CC	CC	CC	CC	CC	CC	CC	CC	CC	AA	CC	CC	CC	AA	CC	CC	AA	CC	CC	AA	AA	AA	AA	CC	CC	CC	AA	CC	CC	CC	CC	CC	CC	CC	AA	CC	CC	CC	CC
AX-155726756	NA	1	30779492	NA	NA	NA	NA	NA	NA	NA	AA	AA	AA	AA	AA	AA	AA	AA	AA	GG	AA	AA	AA	GG	AA	AA	GG	AA	AA	GG	GG	GG	GG	AA	AA	AA	GG	AA	AA	AA	AA	AA	AA	AA	GG	AA	AA	AA	AA
AX-115838268	NA	1	30787847	NA	NA	NA	NA	NA	NA	NA	CC	CC	CC	CC	CC	CC	CC	CC	CC	TT	CC	CC	CC	TT	CC	CC	TT	CC	CC	TT	TT	TT	TT	CC	CC	CC	TT	CC	CC	CC	CC	CC	CC	CC	TT	CC	CC	CC	CC
AX-154729659	NA	1	30809920	NA	NA	NA	NA	NA	NA	NA	AA	AA	AA	AA	AA	AA	AA	AA	AA	GG	AA	AA	AA	GG	AA	AA	GG	AA	AA	GG	GG	GG	GG	AA	AA	AA	NN	AA	AA	AA	AA	AA	AA	AA	GG	AA	AA	AA	AA
AX-95933898	NA	1	30833004	NA	NA	NA	NA	NA	NA	NA	TT	TT	TT	TT	TT	TT	TT	TT	TT	CC	TT	TT	TT	CC	TT	TT	CC	TT	TT	CC	CC	CC	CC	TT	TT	TT	CC	TT	TT	TT	TT	TT	TT	TT	CC	TT	TT	TT	TT
AX-115842206	NA	1	30840046	NA	NA	NA	NA	NA	NA	NA	AA	AA	AA	AA	AA	AA	AA	AA	AA	CC	AA	AA	AA	CC	AA	AA	CC	AA	AA	CC	CC	CC	CC	AA	AA	AA	AA	AA	AA	AA	AA	AA	AA	AA	CC	AA	AA	AA	AA
AX-165082687	NA	1	30856225	NA	NA	NA	NA	NA	NA	NA	AA	AA	AA	AA	AA	AA	AA	AA	AA	CC	AA	AA	AA	CC	AA	AA	CC	AA	AA	CC	CC	CC	CC	AA	AA	AA	CC	AA	AA	AA	AA	AA	AA	AA	CC	AA	AA	AA	AA
AX-95933645	NA	1	30871270	NA	NA	NA	NA	NA	NA	NA	GG	GG	GG	GG	GG	GG	GG	GG	GG	AA	GG	GG	GG	AA	GG	GG	AA	GG	GG	AA	AA	AA	AA	GG	GG	GG	AA	GG	GG	GG	GG	GG	GG	GG	GG	GG	GG	GG	GG
AX-155046048	NA	1	30884777	NA	NA	NA	NA	NA	NA	NA	GG	GG	GG	GG	GG	GG	GG	GG	GG	AA	GG	GG	GG	AA	GG	GG	AA	GG	GG	AA	AA	AA	AA	GG	GG	GG	AA	GG	GG	GG	GG	GG	GG	GG	GG	GG	GG	GG	GG
AX-165102972	NA	1	30898440	NA	NA	NA	NA	NA	NA	NA	AA	AA	AA	AA	AA	AA	NN	AA	AA	GG	AA	AA	AA	GG	AA	AA	GG	AA	AA	GG	GG	GG	GG	AA	AA	AA	GG	AA	AA	AA	AA	AA	AA	AA	AA	AA	AA	AA	AA
AX-115771403	NA	1	30905727	NA	NA	NA	NA	NA	NA	NA	CC	CC	CC	CC	CC	CC	CC	CC	CC	TT	CC	CC	CC	TT	CC	CC	TT	CC	CC	TT	TT	TT	TT	CC	CC	CC	TT	CC	CC	CC	CC	CC	CC	CC	CC	CC	CC	CC	CC
AX-115760053	NA	1	30915735	NA	NA	NA	NA	NA	NA	NA	TT	TT	TT	TT	TT	TT	NN	TT	NN	GG	TT	TT	TT	GG	TT	TT	GG	TT	TT	GG	GG	GG	GG	TT	TT	TT	GG	TT	TT	TT	TT	TT	TT	TT	TT	TT	TT	TT	TT
AX-165099624	NA	1	30921140	NA	NA	NA	NA	NA	NA	NA	TT	TT	TT	TT	TT	TT	TT	TT	TT	GG	TT	TT	TT	GG	TT	TT	GG	TT	TT	GG	GG	GG	GG	TT	TT	TT	GG	TT	TT	TT	TT	TT	TT	TT	TT	TT	TT	TT	TT
AX-123178968	NA	1	30959285	NA	NA	NA	NA	NA	NA	NA	AA	AA	AA	AA	AA	AA	AA	AA	AA	GG	AA	AA	AA	GG	AA	AA	GG	AA	AA	GG	GG	GG	GG	AA	AA	AA	GG	AA	AA	AA	AA	AA	AA	AA	AA	AA	AA	AA	AA
AX-115866041	NA	1	30968452	NA	NA	NA	NA	NA	NA	NA	TT	TT	TT	TT	TT	TT	TT	TT	TT	CC	TT	TT	TT	CC	TT	TT	CC	TT	TT	CC	CC	CC	CC	TT	TT	TT	CC	TT	TT	TT	TT	TT	TT	TT	TT	TT	TT	TT	TT
AX-155486129	NA	1	31009387	NA	NA	NA	NA	NA	NA	NA	TT	TT	TT	TT	TT	TT	TT	TT	TT	GG	TT	TT	TT	GG	TT	TT	GG	TT	TT	GG	GG	GG	GG	TT	TT	TT	GG	TT	TT	TT	TT	TT	TT	TT	TT	TT	TT	TT	TT
AX-154470301	NA	1	31014991	NA	NA	NA	NA	NA	NA	NA	TT	TT	TT	TT	TT	TT	TT	TT	TT	GG	NN	TT	TT	GG	TT	TT	GG	TT	TT	GG	GG	GG	GG	TT	TT	TT	GG	TT	TT	TT	TT	TT	TT	TT	TT	TT	TT	TT	TT
AX-154999568	NA	1	31041863	NA	NA	NA	NA	NA	NA	NA	AA	AA	AA	AA	AA	AA	AA	AA	AA	GG	AA	AA	AA	GG	AA	AA	GG	AA	AA	GG	GG	GG	GG	AA	AA	AA	AA	AA	AA	AA	AA	AA	AA	AA	AA	AA	AA	AA	AA
AX-153887053	NA	1	31070006	NA	NA	NA	NA	NA	NA	NA	AA	AA	AA	AA	AA	AA	AA	AA	AA	GG	AA	AA	AA	GG	AA	AA	GG	AA	AA	GG	GG	GG	GG	AA	AA	AA	GG	AA	AA	AA	AA	AA	AA	AA	AA	AA	AA	AA	AA
AX-123148399	NA	1	31079981	NA	NA	NA	NA	NA	NA	NA	AA	AA	AA	AA	AA	AA	AA	AA	AA	GG	AA	AA	AA	GG	AA	AA	GG	AA	AA	GG	GG	GG	GG	AA	AA	AA	GG	AA	AA	AA	AA	AA	AA	AA	AA	AA	AA	AA	AA
AX-165095613	NA	1	31081112	NA	NA	NA	NA	NA	NA	NA	TT	TT	TT	TT	TT	TT	TT	TT	TT	GG	TT	TT	TT	GG	TT	TT	GG	TT	TT	GG	GG	GG	GG	TT	TT	TT	GG	TT	TT	TT	TT	TT	TT	TT	TT	TT	TT	TT	TT
AX-115820268	NA	1	31114836	NA	NA	NA	NA	NA	NA	NA	TT	TT	TT	TT	TT	TT	TT	TT	TT	CC	TT	TT	TT	CC	TT	TT	CC	TT	TT	CC	CC	CC	CC	TT	TT	TT	CC	TT	TT	TT	TT	TT	TT	TT	TT	TT	TT	TT	TT
AX-155066799	NA	1	31120792	NA	NA	NA	NA	NA	NA	NA	TT	TT	TT	TT	TT	TT	TT	TT	TT	GG	TT	TT	TT	GG	TT	TT	GG	TT	TT	GG	GG	GG	GG	TT	TT	TT	GG	TT	TT	TT	TT	TT	TT	TT	TT	TT	TT	TT	TT
AX-165084178	NA	1	31158791	NA	NA	NA	NA	NA	NA	NA	GG	GG	GG	GG	GG	GG	GG	GG	GG	AA	GG	GG	GG	AA	GG	GG	AA	GG	GG	AA	AA	AA	AA	GG	GG	GG	AA	GG	GG	GG	GG	GG	GG	GG	GG	GG	GG	GG	GG
AX-165099700	NA	1	31173556	NA	NA	NA	NA	NA	NA	NA	AA	AA	AA	AA	AA	AA	AA	AA	AA	GG	AA	AA	AA	GG	AA	AA	GG	AA	AA	GG	GG	GG	GG	AA	AA	AA	GG	AA	AA	AA	AA	AA	AA	AA	AA	AA	AA	AA	AA
AX-165091361	NA	1	31197428	NA	NA	NA	NA	NA	NA	NA	TT	TT	TT	TT	TT	TT	TT	TT	TT	GG	TT	TT	TT	GG	TT	TT	GG	TT	TT	GG	GG	GG	GG	TT	TT	TT	GG	TT	TT	TT	TT	TT	TT	TT	TT	TT	TT	TT	TT
AX-154967762	NA	1	31202131	NA	NA	NA	NA	NA	NA	NA	GG	GG	GG	GG	GG	GG	GG	GG	GG	AA	GG	GG	GG	AA	GG	GG	AA	GG	GG	AA	AA	AA	AA	GG	GG	GG	AA	GG	GG	GG	GG	GG	GG	GG	GG	GG	GG	GG	GG
AX-155157439	NA	1	31227423	NA	NA	NA	NA	NA	NA	NA	AA	AA	AA	AA	AA	AA	AA	AA	AA	GG	AA	AA	AA	GG	AA	AA	GG	AA	AA	GG	GG	GG	GG	AA	AA	AA	GG	AA	AA	AA	AA	AA	AA	AA	AA	AA	AA	AA	AA
AX-155711850	NA	1	31228926	NA	NA	NA	NA	NA	NA	NA	AA	AA	AA	AA	AA	AA	AA	AA	AA	GG	AA	AA	AA	GG	AA	AA	GG	AA	AA	GG	GG	GG	GG	AA	AA	AA	GG	AA	AA	AA	AA	AA	AA	AA	AA	AA	AA	AA	AA
AX-95918228	NA	1	31230247	NA	NA	NA	NA	NA	NA	NA	TT	TT	TT	TT	TT	TT	TT	TT	TT	CC	TT	TT	TT	CC	TT	TT	CC	TT	TT	CC	CC	CC	CC	TT	TT	TT	CC	TT	TT	TT	TT	TT	TT	TT	TT	TT	TT	TT	TT
AX-155507973	NA	1	31262620	NA	NA	NA	NA	NA	NA	NA	AA	AA	AA	AA	AA	AA	AA	AA	AA	GG	AA	AA	AA	GG	AA	AA	GG	AA	AA	GG	GG	GG	GG	AA	AA	AA	GG	AA	AA	AA	AA	AA	AA	AA	AA	AA	AA	AA	GG
AX-154001198	NA	1	31306635	NA	NA	NA	NA	NA	NA	NA	TT	TT	TT	TT	TT	TT	TT	TT	TT	GG	TT	TT	TT	GG	TT	TT	GG	TT	TT	GG	GG	GG	GG	TT	TT	TT	GG	TT	TT	TT	TT	TT	TT	TT	TT	TT	TT	TT	GG
AX-95917390	NA	1	31313888	NA	NA	NA	NA	NA	NA	NA	GG	GG	GG	GG	GG	GG	GG	GG	GG	AA	GG	GG	GG	AA	GG	GG	AA	GG	GG	AA	AA	AA	AA	GG	GG	GG	AA	GG	GG	GG	GG	GG	GG	GG	GG	GG	GG	GG	AA
AX-165103546	NA	1	31328199	NA	NA	NA	NA	NA	NA	NA	CC	CC	CC	CC	CC	CC	CC	CC	CC	TT	CC	CC	CC	TT	CC	CC	TT	CC	CC	TT	TT	TT	TT	CC	CC	CC	TT	CC	CC	CC	CC	CC	CC	CC	CC	CC	CC	CC	TT
AX-155471072	NA	1	31399576	NA	NA	NA	NA	NA	NA	NA	GG	GG	GG	GG	GG	GG	GG	GG	GG	AA	GG	GG	GG	AA	GG	GG	AA	GG	GG	AA	AA	AA	AA	GG	GG	GG	AA	GG	GG	GG	GG	GG	GG	GG	GG	GG	GG	GG	AA
AX-154229191	NA	1	31409180	NA	NA	NA	NA	NA	NA	NA	TT	TT	TT	TT	TT	TT	TT	TT	TT	CC	TT	TT	TT	CC	TT	TT	CC	TT	TT	CC	CC	CC	CC	TT	TT	TT	CC	TT	TT	TT	TT	TT	TT	TT	TT	TT	TT	TT	CC
AX-154645502	NA	1	31411989	NA	NA	NA	NA	NA	NA	NA	CC	CC	CC	CC	CC	CC	CC	CC	CC	TT	CC	CC	CC	TT	CC	CC	TT	CC	CC	TT	TT	TT	TT	CC	CC	CC	TT	CC	CC	CC	CC	CC	CC	CC	CC	CC	CC	CC	TT
AX-115789473	NA	1	31415231	NA	NA	NA	NA	NA	NA	NA	AA	AA	AA	AA	AA	AA	AA	AA	AA	TT	AA	AA	AA	TT	AA	AA	TT	AA	AA	TT	TT	TT	TT	AA	AA	AA	AA	AA	AA	AA	AA	AA	AA	AA	AA	AA	AA	AA	TT
AX-165096314	NA	1	31424132	NA	NA	NA	NA	NA	NA	NA	GG	GG	GG	GG	GG	GG	GG	GG	GG	AA	GG	GG	GG	AA	GG	GG	AA	GG	GG	AA	AA	AA	AA	GG	GG	GG	AA	GG	GG	GG	GG	GG	GG	GG	GG	GG	GG	GG	AA
AX-115737295	NA	1	31432734	NA	NA	NA	NA	NA	NA	NA	AA	AA	AA	AA	AA	AA	AA	AA	AA	CC	AA	AA	AA	CC	AA	AA	CC	AA	AA	CC	CC	CC	CC	AA	AA	AA	CC	AA	AA	AA	AA	AA	AA	AA	AA	AA	AA	AA	CC
AX-115846309	NA	1	31509969	NA	NA	NA	NA	NA	NA	NA	TT	TT	TT	TT	TT	TT	TT	TT	TT	GG	GG	TT	TT	GG	TT	TT	GG	TT	TT	GG	GG	GG	GG	TT	TT	TT	TT	TT	TT	TT	TT	TT	TT	TT	TT	TT	TT	TT	GG
AX-115834231	NA	1	31517886	NA	NA	NA	NA	NA	NA	NA	TT	TT	TT	TT	TT	TT	TT	TT	TT	CC	CC	TT	TT	CC	TT	TT	CC	TT	TT	CC	CC	CC	CC	TT	TT	TT	CC	TT	TT	TT	TT	TT	TT	TT	TT	TT	TT	TT	CC
AX-165100486	NA	1	31524979	NA	NA	NA	NA	NA	NA	NA	GG	GG	GG	GG	GG	GG	GG	GG	GG	AA	AA	GG	GG	AA	GG	GG	AA	GG	GG	AA	AA	AA	AA	GG	GG	GG	AA	GG	GG	GG	GG	GG	GG	GG	GG	GG	GG	GG	AA
AX-95917082	NA	1	31525122	NA	NA	NA	NA	NA	NA	NA	AA	AA	AA	AA	AA	AA	AA	AA	AA	GG	GG	AA	AA	GG	AA	AA	GG	AA	AA	GG	GG	GG	GG	AA	AA	AA	GG	AA	AA	AA	AA	AA	AA	AA	AA	AA	AA	AA	GG
AX-154245343	NA	1	31527920	NA	NA	NA	NA	NA	NA	NA	TT	TT	TT	TT	TT	TT	TT	TT	TT	CC	CC	TT	TT	CC	TT	TT	CC	TT	TT	CC	CC	CC	CC	TT	TT	TT	CC	TT	TT	TT	TT	TT	TT	TT	TT	TT	TT	TT	CC
AX-165088817	NA	1	31547722	NA	NA	NA	NA	NA	NA	NA	AA	AA	AA	AA	AA	AA	AA	AA	AA	GG	GG	AA	AA	GG	AA	AA	GG	AA	AA	GG	GG	GG	GG	AA	AA	AA	GG	AA	AA	AA	AA	AA	AA	AA	AA	AA	AA	AA	GG
AX-165084707	NA	1	31569158	NA	NA	NA	NA	NA	NA	NA	AA	AA	AA	AA	AA	AA	AA	AA	AA	GG	GG	AA	AA	GG	AA	AA	GG	AA	AA	GG	GG	GG	GG	AA	AA	AA	AA	AA	AA	AA	AA	AA	AA	AA	AA	AA	AA	AA	GG
AX-165101622	NA	1	31585506	NA	NA	NA	NA	NA	NA	NA	TT	TT	TT	TT	TT	TT	TT	TT	NN	GG	GG	TT	TT	GG	TT	TT	GG	TT	TT	GG	GG	GG	GG	TT	TT	TT	GG	TT	TT	TT	TT	TT	TT	TT	TT	TT	TT	TT	GG
AX-165101450	NA	1	31593725	NA	NA	NA	NA	NA	NA	NA	TT	TT	TT	TT	TT	TT	TT	TT	TT	CC	CC	TT	TT	CC	TT	TT	CC	TT	TT	CC	CC	CC	CC	TT	TT	TT	CC	TT	TT	TT	TT	TT	TT	TT	TT	TT	TT	TT	CC
AX-165087351	NA	1	31600780	NA	NA	NA	NA	NA	NA	NA	AA	AA	AA	AA	AA	AA	AA	AA	AA	GG	GG	AA	AA	GG	AA	AA	GG	AA	AA	GG	GG	GG	GG	AA	AA	AA	GG	AA	AA	AA	AA	AA	AA	AA	AA	AA	AA	AA	GG
AX-116844652	NA	1	31605065	NA	NA	NA	NA	NA	NA	NA	AA	AA	AA	AA	AA	AA	AA	AA	AA	NN	GG	AA	AA	GG	AA	AA	GG	AA	AA	GG	GG	GG	GG	AA	AA	AA	GG	AA	AA	AA	AA	AA	AA	AA	AA	AA	AA	AA	GG
AX-165100503	NA	1	31638186	NA	NA	NA	NA	NA	NA	NA	TT	TT	TT	TT	TT	TT	TT	TT	TT	GG	GG	TT	TT	GG	TT	TT	GG	TT	TT	GG	GG	GG	GG	TT	TT	TT	GG	TT	TT	TT	TT	TT	TT	TT	TT	TT	TT	TT	GG
AX-165087675	NA	1	31648519	NA	NA	NA	NA	NA	NA	NA	AA	AA	AA	AA	AA	AA	AA	AA	AA	GG	GG	AA	AA	GG	AA	AA	GG	AA	AA	GG	GG	GG	GG	AA	AA	AA	GG	AA	AA	AA	AA	AA	AA	AA	AA	AA	AA	AA	GG
AX-165087611	NA	1	31663553	NA	NA	NA	NA	NA	NA	NA	TT	TT	TT	TT	TT	TT	TT	TT	TT	CC	CC	TT	TT	CC	TT	TT	CC	TT	TT	CC	CC	CC	CC	TT	TT	TT	TT	TT	TT	TT	TT	TT	TT	TT	TT	TT	TT	TT	CC
AX-165097214	NA	1	31690431	NA	NA	NA	NA	NA	NA	NA	AA	AA	AA	AA	AA	NN	AA	AA	NN	GG	GG	AA	AA	GG	AA	AA	GG	AA	AA	GG	GG	GG	GG	AA	AA	AA	GG	AA	AA	AA	AA	AA	AA	AA	AA	AA	AA	AA	GG
AX-165084579	NA	1	31714349	NA	NA	NA	NA	NA	NA	NA	CC	CC	CC	CC	CC	CC	CC	CC	CC	TT	TT	CC	CC	TT	CC	CC	TT	CC	CC	TT	TT	TT	TT	CC	CC	CC	TT	CC	CC	CC	CC	CC	CC	CC	CC	CC	CC	CC	TT
AX-115783492	NA	1	31714510	NA	NA	NA	NA	NA	NA	NA	CC	CC	CC	CC	CC	CC	CC	CC	CC	TT	TT	CC	CC	TT	CC	CC	TT	CC	CC	TT	TT	TT	TT	CC	CC	CC	CC	CC	CC	CC	CC	CC	CC	CC	CC	CC	CC	CC	TT
AX-165096837	NA	1	31725582	NA	NA	NA	NA	NA	NA	NA	AA	AA	AA	AA	AA	AA	AA	AA	AA	CC	CC	AA	AA	CC	AA	AA	CC	AA	AA	CC	CC	CC	CC	AA	AA	AA	CC	AA	AA	AA	AA	AA	AA	AA	AA	AA	AA	AA	CC
AX-165095166	NA	1	31746576	NA	NA	NA	NA	NA	NA	NA	AA	AA	AA	AA	AA	NN	AA	AA	AA	GG	GG	AA	AA	GG	AA	AA	GG	AA	AA	GG	GG	GG	GG	AA	AA	AA	GG	AA	AA	AA	AA	AA	AA	AA	AA	AA	AA	AA	GG
AX-155014831	NA	1	31749272	NA	NA	NA	NA	NA	NA	NA	TT	TT	TT	TT	TT	TT	TT	TT	TT	GG	GG	TT	TT	GG	TT	TT	GG	TT	TT	GG	GG	GG	GG	TT	TT	TT	GG	TT	TT	TT	TT	TT	TT	TT	TT	TT	TT	TT	GG
AX-165086625	NA	1	31752912	NA	NA	NA	NA	NA	NA	NA	GG	GG	GG	NN	GG	GG	AA	GG	GG	AA	AA	GG	GG	AA	GG	GG	GG	GG	GG	GG	AA	AA	GG	GG	AA	GG	GG	GG	GG	AA	GG	AA	GG	GG	GG	GG	GG	AA	GG
AX-155280254	NA	1	31760853	NA	NA	NA	NA	NA	NA	NA	TT	TT	TT	TT	TT	TT	TT	TT	TT	CC	CC	TT	TT	CC	TT	TT	CC	TT	TT	CC	CC	CC	CC	TT	TT	TT	CC	TT	TT	TT	TT	TT	TT	TT	TT	TT	TT	TT	CC
AX-154646483	NA	1	31762129	NA	NA	NA	NA	NA	NA	NA	TT	TT	TT	TT	TT	TT	TT	TT	TT	CC	CC	TT	TT	CC	TT	TT	CC	TT	TT	CC	CC	CC	CC	TT	TT	TT	CC	TT	TT	TT	TT	TT	TT	TT	TT	TT	TT	TT	CC
AX-154428309	NA	1	31762200	NA	NA	NA	NA	NA	NA	NA	TT	TT	TT	TT	TT	TT	TT	TT	TT	CC	CC	TT	TT	CC	TT	TT	CC	TT	TT	CC	CC	CC	CC	TT	TT	TT	CC	TT	TT	TT	TT	TT	TT	TT	TT	TT	TT	TT	CC
AX-165096197	NA	1	31775983	NA	NA	NA	NA	NA	NA	NA	TT	TT	TT	TT	TT	TT	TT	TT	TT	CC	CC	TT	TT	CC	TT	TT	CC	TT	TT	CC	CC	CC	CC	TT	TT	TT	CC	TT	TT	TT	TT	TT	TT	TT	TT	TT	TT	TT	CC
AX-155283974	NA	1	31786750	NA	NA	NA	NA	NA	NA	NA	TT	TT	TT	TT	TT	TT	TT	TT	TT	CC	CC	TT	TT	CC	TT	TT	CC	TT	TT	CC	CC	CC	CC	TT	TT	TT	CC	TT	TT	TT	TT	TT	TT	TT	TT	TT	TT	TT	CC
AX-155526843	NA	1	31807348	NA	NA	NA	NA	NA	NA	NA	TT	TT	TT	TT	TT	TT	TT	TT	TT	CC	CC	TT	TT	CC	TT	TT	CC	TT	TT	CC	CC	CC	CC	TT	TT	TT	CC	TT	TT	TT	TT	TT	TT	TT	TT	TT	TT	TT	CC
AX-153938589	NA	1	31809499	NA	NA	NA	NA	NA	NA	NA	CC	CC	CC	CC	CC	CC	CC	CC	CC	AA	AA	CC	CC	AA	CC	CC	AA	CC	CC	AA	AA	AA	AA	CC	CC	CC	AA	CC	CC	CC	CC	CC	CC	CC	CC	CC	CC	CC	AA
AX-115831904	NA	1	31811025	NA	NA	NA	NA	NA	NA	NA	AA	AA	AA	AA	AA	AA	AA	AA	AA	GG	GG	AA	AA	GG	AA	AA	GG	AA	AA	GG	GG	GG	GG	AA	AA	AA	AA	AA	AA	AA	AA	AA	AA	AA	AA	AA	AA	AA	GG
AX-154303817	NA	1	31811187	NA	NA	NA	NA	NA	NA	NA	TT	TT	TT	TT	TT	TT	TT	TT	TT	GG	GG	TT	TT	GG	TT	TT	GG	TT	TT	GG	GG	GG	GG	TT	TT	TT	TT	TT	TT	TT	TT	TT	TT	TT	TT	TT	TT	TT	GG
AX-155465729	NA	1	31817541	NA	NA	NA	NA	NA	NA	NA	GG	GG	GG	GG	GG	GG	GG	GG	GG	TT	TT	GG	GG	TT	GG	GG	TT	GG	GG	TT	TT	TT	TT	GG	GG	GG	TT	GG	GG	GG	GG	GG	GG	GG	GG	GG	GG	GG	TT
AX-155254766	NA	1	31820235	NA	NA	NA	NA	NA	NA	NA	AA	AA	AA	AA	AA	AA	AA	AA	AA	GG	GG	AA	AA	GG	AA	AA	GG	AA	AA	GG	GG	GG	GG	AA	AA	AA	GG	AA	AA	AA	AA	AA	AA	AA	AA	AA	AA	AA	GG
AX-165092369	NA	1	31827598	NA	NA	NA	NA	NA	NA	NA	TT	TT	TT	TT	TT	TT	TT	TT	TT	CC	CC	TT	TT	CC	TT	TT	CC	TT	TT	CC	CC	CC	CC	TT	TT	TT	CC	TT	TT	TT	TT	TT	TT	TT	TT	TT	TT	TT	CC
AX-95916207	NA	1	31830167	NA	NA	NA	NA	NA	NA	NA	AA	AA	AA	AA	AA	AA	AA	AA	AA	GG	GG	AA	AA	GG	AA	AA	GG	AA	AA	GG	GG	GG	GG	AA	AA	AA	GG	AA	AA	AA	AA	AA	AA	AA	AA	AA	AA	AA	GG
AX-154413988	NA	1	31847781	NA	NA	NA	NA	NA	NA	NA	TT	TT	TT	TT	TT	TT	TT	TT	TT	CC	CC	TT	TT	CC	TT	TT	CC	TT	TT	CC	CC	CC	CC	TT	TT	TT	CC	TT	TT	TT	TT	TT	TT	TT	TT	TT	TT	TT	CC
AX-153976208	NA	1	31857621	NA	NA	NA	NA	NA	NA	NA	GG	GG	GG	GG	GG	GG	GG	GG	GG	AA	AA	GG	GG	AA	GG	GG	AA	GG	GG	AA	AA	AA	AA	GG	GG	GG	AA	GG	GG	GG	GG	GG	GG	GG	GG	GG	GG	GG	AA
AX-155586063	NA	1	31865021	NA	NA	NA	NA	NA	NA	NA	AA	AA	AA	AA	AA	AA	AA	AA	AA	CC	CC	AA	AA	CC	AA	AA	CC	AA	AA	CC	CC	CC	CC	NN	AA	AA	AA	AA	AA	AA	AA	AA	AA	AA	AA	AA	AA	AA	CC
AX-155570163	NA	1	31880329	NA	NA	NA	NA	NA	NA	NA	TT	TT	TT	TT	TT	TT	TT	TT	TT	CC	NN	TT	TT	CC	TT	TT	CC	TT	TT	CC	CC	CC	CC	TT	TT	TT	CC	TT	TT	TT	TT	TT	TT	TT	TT	TT	TT	TT	CC
AX-155028584	NA	1	31940099	NA	NA	NA	NA	NA	NA	NA	AA	AA	AA	AA	AA	AA	AA	AA	AA	GG	GG	AA	AA	GG	AA	AA	GG	AA	AA	GG	GG	GG	GG	AA	AA	AA	GG	AA	AA	AA	AA	AA	AA	AA	AA	AA	AA	AA	GG
AX-116836787	NA	1	31943840	NA	NA	NA	NA	NA	NA	NA	GG	GG	GG	GG	GG	GG	GG	GG	GG	TT	TT	GG	GG	TT	GG	GG	TT	GG	GG	TT	TT	TT	TT	GG	GG	GG	TT	GG	GG	GG	GG	GG	GG	GG	GG	GG	GG	GG	TT
AX-154451431	NA	1	31956348	NA	NA	NA	NA	NA	NA	NA	CC	CC	CC	CC	CC	CC	CC	CC	CC	TT	TT	CC	CC	TT	CC	CC	TT	CC	CC	TT	TT	TT	TT	CC	CC	CC	TT	CC	CC	CC	CC	CC	CC	CC	CC	CC	CC	CC	TT
AX-155654896	NA	1	31969837	NA	NA	NA	NA	NA	NA	NA	AA	AA	AA	AA	AA	AA	AA	AA	AA	GG	GG	AA	AA	GG	AA	AA	GG	AA	AA	GG	GG	GG	GG	AA	AA	AA	GG	AA	AA	AA	AA	AA	AA	AA	AA	AA	AA	AA	GG
AX-165089911	NA	1	31976206	NA	NA	NA	NA	NA	NA	NA	AA	AA	AA	AA	AA	AA	AA	AA	AA	GG	GG	AA	AA	GG	AA	AA	GG	AA	AA	GG	GG	GG	GG	AA	AA	AA	GG	AA	AA	AA	AA	AA	AA	AA	AA	AA	AA	AA	GG
AX-155756110	NA	1	31987023	NA	NA	NA	NA	NA	NA	NA	AA	AA	AA	AA	AA	AA	AA	AA	AA	CC	CC	AA	AA	CC	AA	AA	CC	AA	AA	CC	CC	CC	CC	AA	AA	AA	CC	AA	AA	AA	AA	AA	AA	AA	AA	AA	AA	AA	CC
AX-155790286	NA	1	31988731	NA	NA	NA	NA	NA	NA	NA	AA	AA	AA	AA	AA	AA	AA	AA	NN	GG	GG	AA	AA	GG	AA	AA	GG	AA	AA	GG	GG	GG	GG	AA	AA	AA	GG	AA	AA	AA	AA	AA	AA	AA	AA	AA	AA	AA	GG
AX-115797637	NA	1	31992865	NA	NA	NA	NA	NA	NA	NA	TT	TT	TT	TT	TT	TT	TT	TT	TT	CC	CC	TT	TT	CC	TT	TT	CC	TT	TT	CC	CC	CC	CC	TT	TT	TT	CC	TT	TT	TT	TT	TT	TT	TT	TT	TT	TT	TT	CC
AX-165102774	NA	1	31999388	NA	NA	NA	NA	NA	NA	NA	AA	AA	AA	AA	AA	AA	AA	AA	AA	GG	GG	AA	AA	GG	AA	AA	GG	AA	AA	GG	GG	GG	GG	AA	AA	AA	GG	AA	AA	AA	AA	AA	AA	AA	AA	AA	AA	AA	GG
AX-165096131	NA	1	32001723	NA	NA	NA	NA	NA	NA	NA	AA	AA	AA	AA	AA	AA	AA	AA	AA	GG	GG	AA	AA	GG	AA	AA	GG	AA	AA	GG	GG	GG	GG	AA	AA	AA	GG	AA	AA	AA	AA	AA	AA	AA	AA	AA	AA	AA	GG
AX-165088359	NA	1	32002409	NA	NA	NA	NA	NA	NA	NA	CC	CC	CC	CC	CC	CC	CC	CC	CC	TT	TT	CC	CC	TT	CC	CC	TT	CC	CC	TT	TT	TT	TT	CC	CC	CC	CC	CC	CC	CC	CC	CC	CC	CC	CC	CC	CC	CC	TT
AX-155695503	NA	1	32003135	NA	NA	NA	NA	NA	NA	NA	TT	TT	TT	TT	TT	TT	TT	TT	TT	GG	GG	TT	TT	GG	TT	TT	GG	TT	TT	GG	GG	GG	GG	TT	TT	TT	GG	TT	TT	TT	TT	TT	TT	TT	TT	TT	TT	TT	GG
AX-165102906	NA	1	32010480	NA	NA	NA	NA	NA	NA	NA	GG	GG	GG	GG	GG	GG	GG	GG	GG	TT	TT	GG	GG	TT	GG	GG	TT	GG	GG	TT	TT	TT	TT	GG	GG	GG	GG	GG	GG	GG	GG	GG	GG	GG	GG	GG	GG	GG	TT
AX-165087795	NA	1	32016991	NA	NA	NA	NA	NA	NA	NA	GG	GG	GG	GG	GG	GG	GG	GG	GG	AA	AA	GG	GG	AA	GG	GG	AA	GG	GG	AA	AA	AA	AA	GG	GG	GG	GG	GG	GG	GG	GG	GG	GG	GG	GG	GG	GG	GG	AA
AX-95919409	NA	1	32020723	NA	NA	NA	NA	NA	NA	NA	GG	GG	GG	GG	GG	GG	GG	GG	GG	AA	AA	GG	GG	AA	GG	GG	AA	GG	GG	AA	AA	AA	AA	GG	GG	GG	AA	GG	GG	GG	GG	GG	GG	GG	GG	GG	GG	GG	AA
AX-154172128	NA	1	32025488	NA	NA	NA	NA	NA	NA	NA	GG	GG	GG	GG	GG	GG	GG	GG	GG	TT	TT	GG	GG	TT	GG	GG	TT	GG	GG	TT	TT	TT	TT	GG	GG	GG	TT	GG	GG	GG	GG	GG	GG	GG	GG	GG	GG	GG	TT
AX-165104584	NA	1	32035523	NA	NA	NA	NA	NA	NA	NA	TT	TT	TT	TT	TT	TT	TT	TT	TT	AA	AA	TT	TT	AA	TT	TT	AA	TT	TT	AA	AA	AA	AA	TT	TT	TT	AA	TT	TT	TT	TT	TT	TT	TT	TT	TT	TT	TT	AA
AX-154863462	NA	1	32040421	NA	NA	NA	NA	NA	NA	NA	CC	CC	CC	CC	CC	CC	CC	CC	CC	AA	AA	CC	CC	AA	CC	CC	AA	CC	CC	AA	AA	AA	AA	CC	CC	CC	AA	CC	CC	CC	CC	CC	CC	CC	CC	CC	CC	CC	AA
AX-155556382	NA	1	32050578	NA	NA	NA	NA	NA	NA	NA	TT	TT	TT	TT	TT	TT	TT	TT	TT	CC	CC	TT	TT	CC	TT	TT	CC	TT	TT	CC	CC	CC	CC	TT	TT	TT	CC	TT	TT	TT	TT	TT	TT	TT	TT	TT	TT	TT	CC
AX-115845672	NA	1	32072755	NA	NA	NA	NA	NA	NA	NA	CC	CC	CC	CC	CC	CC	CC	CC	CC	TT	TT	CC	CC	TT	CC	CC	TT	CC	CC	TT	TT	TT	TT	CC	CC	CC	TT	CC	CC	CC	CC	CC	CC	CC	CC	CC	CC	CC	TT
AX-154351701	NA	1	32077018	NA	NA	NA	NA	NA	NA	NA	CC	CC	CC	CC	CC	CC	CC	CC	CC	TT	TT	CC	CC	TT	CC	CC	TT	CC	CC	TT	TT	TT	TT	CC	CC	CC	TT	CC	CC	CC	CC	CC	CC	CC	CC	CC	CC	CC	TT
AX-165083404	NA	1	32077907	NA	NA	NA	NA	NA	NA	NA	AA	AA	AA	AA	AA	AA	AA	AA	AA	GG	GG	AA	AA	GG	AA	AA	GG	AA	AA	GG	GG	GG	GG	AA	AA	AA	GG	AA	AA	AA	AA	AA	AA	AA	AA	AA	AA	AA	GG
AX-154647677	NA	1	32089468	NA	NA	NA	NA	NA	NA	NA	TT	TT	TT	TT	TT	TT	TT	TT	TT	CC	CC	TT	TT	CC	TT	TT	CC	TT	TT	CC	CC	CC	CC	TT	TT	TT	CC	TT	TT	TT	TT	TT	TT	TT	TT	TT	TT	TT	CC
AX-95916976	NA	1	32093471	NA	NA	NA	NA	NA	NA	NA	CC	CC	CC	CC	CC	CC	CC	CC	CC	TT	TT	CC	CC	TT	CC	CC	TT	CC	CC	TT	TT	TT	TT	CC	CC	CC	CC	CC	CC	CC	CC	CC	CC	CC	CC	CC	CC	CC	TT
AX-155279961	NA	1	32094141	NA	NA	NA	NA	NA	NA	NA	GG	GG	GG	GG	GG	GG	GG	GG	GG	TT	TT	GG	GG	TT	GG	GG	TT	GG	GG	TT	TT	TT	TT	GG	GG	GG	TT	GG	GG	GG	GG	GG	GG	GG	GG	GG	GG	GG	TT
AX-153975936	NA	1	32105532	NA	NA	NA	NA	NA	NA	NA	AA	AA	AA	AA	AA	AA	AA	AA	AA	GG	GG	AA	AA	GG	AA	AA	GG	AA	AA	GG	GG	GG	GG	AA	AA	AA	GG	AA	AA	AA	AA	AA	AA	AA	AA	AA	AA	AA	GG
AX-115796415	NA	1	32108217	NA	NA	NA	NA	NA	NA	NA	CC	CC	CC	CC	CC	CC	CC	CC	CC	TT	TT	CC	CC	TT	CC	CC	TT	CC	CC	TT	TT	TT	TT	CC	CC	CC	CC	CC	CC	CC	CC	CC	CC	CC	CC	CC	CC	CC	TT
AX-155674649	NA	1	32109634	NA	NA	NA	NA	NA	NA	NA	TT	TT	TT	TT	TT	TT	TT	TT	TT	CC	CC	TT	TT	CC	TT	TT	CC	TT	TT	CC	CC	CC	CC	TT	TT	TT	CC	TT	TT	TT	TT	TT	TT	TT	NN	TT	TT	TT	CC
AX-115814196	NA	1	32114636	NA	NA	NA	NA	NA	NA	NA	TT	TT	TT	TT	TT	TT	TT	TT	TT	GG	GG	TT	TT	GG	TT	TT	GG	TT	TT	GG	GG	GG	GG	TT	TT	TT	GG	TT	TT	TT	TT	TT	TT	TT	TT	TT	TT	TT	GG
AX-165101934	NA	1	32127971	NA	NA	NA	NA	NA	NA	NA	GG	GG	GG	GG	GG	GG	GG	GG	GG	AA	AA	GG	GG	AA	GG	GG	AA	GG	GG	AA	AA	AA	AA	GG	GG	GG	GG	GG	GG	GG	GG	GG	GG	GG	GG	GG	GG	GG	AA
AX-154006365	NA	1	32148114	NA	NA	NA	NA	NA	NA	NA	GG	GG	GG	GG	GG	GG	GG	GG	GG	AA	AA	GG	GG	AA	GG	GG	AA	GG	GG	AA	AA	AA	AA	GG	GG	GG	AA	GG	GG	GG	GG	GG	GG	GG	GG	GG	GG	GG	AA
AX-115761051	NA	1	32150264	NA	NA	NA	NA	NA	NA	NA	GG	GG	GG	GG	GG	GG	GG	GG	GG	AA	AA	GG	GG	AA	GG	GG	AA	GG	GG	AA	AA	AA	AA	GG	GG	GG	AA	GG	GG	GG	GG	GG	GG	GG	GG	GG	GG	GG	AA
AX-154328359	NA	1	32167270	NA	NA	NA	NA	NA	NA	NA	CC	CC	CC	CC	CC	CC	CC	CC	CC	TT	TT	CC	CC	TT	CC	CC	TT	CC	CC	TT	TT	TT	TT	CC	CC	CC	TT	CC	CC	CC	CC	CC	CC	CC	CC	CC	CC	CC	TT
AX-165092544	NA	1	32179202	NA	NA	NA	NA	NA	NA	NA	AA	AA	AA	AA	AA	AA	AA	AA	AA	GG	GG	AA	AA	GG	AA	AA	GG	AA	AA	GG	GG	GG	GG	AA	AA	AA	GG	AA	AA	AA	AA	AA	AA	AA	AA	AA	AA	AA	GG
AX-165087251	NA	1	32192824	NA	NA	NA	NA	NA	NA	NA	GG	GG	GG	GG	GG	GG	GG	GG	GG	AA	AA	GG	GG	AA	GG	GG	AA	GG	GG	AA	AA	AA	AA	GG	GG	GG	AA	GG	GG	GG	GG	GG	GG	GG	GG	GG	GG	GG	AA
AX-165083989	NA	1	32201179	NA	NA	NA	NA	NA	NA	NA	TT	TT	TT	TT	TT	TT	TT	TT	TT	GG	GG	TT	TT	GG	TT	TT	GG	TT	TT	GG	GG	GG	GG	TT	TT	TT	GG	TT	TT	TT	TT	TT	TT	TT	TT	TT	TT	TT	GG
AX-155212386	NA	1	32218848	NA	NA	NA	NA	NA	NA	NA	TT	TT	TT	TT	TT	CC	TT	TT	CC	CC	CC	TT	TT	CC	TT	TT	CC	TT	TT	CC	CC	CC	CC	TT	TT	TT	CC	TT	TT	TT	TT	TT	TT	TT	TT	TT	TT	TT	CC
AX-165094448	NA	1	32222646	NA	NA	NA	NA	NA	NA	NA	AA	AA	AA	AA	AA	GG	AA	AA	GG	GG	GG	AA	AA	GG	AA	AA	GG	AA	AA	GG	GG	GG	GG	AA	AA	AA	AA	AA	AA	AA	AA	AA	AA	AA	AA	AA	AA	AA	GG
AX-154352400	NA	1	32222889	NA	NA	NA	NA	NA	NA	NA	CC	CC	CC	CC	CC	TT	CC	CC	TT	TT	TT	CC	CC	TT	CC	CC	TT	CC	CC	TT	TT	TT	TT	CC	CC	CC	CC	CC	NN	CC	CC	CC	CC	CC	CC	CC	CC	CC	TT
AX-165099764	NA	1	32224714	NA	NA	NA	NA	NA	NA	NA	TT	TT	TT	TT	TT	CC	TT	TT	CC	CC	CC	TT	TT	CC	TT	TT	CC	TT	TT	CC	CC	CC	CC	TT	TT	TT	TT	TT	TT	TT	TT	TT	TT	TT	TT	TT	TT	TT	CC
AX-154352406	NA	1	32224947	NA	NA	NA	NA	NA	NA	NA	GG	GG	GG	GG	GG	AA	GG	GG	AA	AA	AA	GG	GG	AA	GG	GG	AA	GG	GG	AA	AA	AA	AA	GG	GG	GG	GG	GG	GG	GG	GG	GG	GG	GG	GG	GG	GG	GG	AA
AX-154695665	NA	1	32234395	NA	NA	NA	NA	NA	NA	NA	CC	CC	CC	CC	CC	TT	CC	CC	TT	TT	TT	CC	CC	TT	CC	CC	TT	CC	CC	TT	TT	TT	TT	CC	CC	CC	CC	CC	CC	CC	CC	CC	CC	CC	CC	CC	CC	CC	TT
AX-115772593	NA	1	32243424	NA	NA	NA	NA	NA	NA	NA	GG	GG	GG	GG	GG	AA	GG	GG	AA	AA	AA	GG	GG	AA	GG	GG	AA	GG	GG	AA	AA	AA	AA	GG	GG	GG	AA	GG	GG	GG	GG	GG	GG	GG	GG	GG	GG	GG	AA
AX-154469319	NA	1	32249513	NA	NA	NA	NA	NA	NA	NA	CC	CC	CC	CC	CC	TT	CC	CC	TT	TT	TT	CC	CC	TT	CC	CC	TT	CC	CC	TT	TT	TT	TT	CC	CC	CC	CC	CC	CC	CC	CC	CC	CC	CC	CC	CC	CC	CC	TT
AX-155602334	NA	1	32259184	NA	NA	NA	NA	NA	NA	NA	GG	GG	GG	GG	GG	AA	GG	GG	AA	AA	AA	GG	GG	AA	GG	GG	AA	GG	GG	AA	AA	AA	AA	GG	GG	GG	AA	GG	GG	GG	GG	GG	GG	GG	GG	GG	GG	GG	AA
AX-116844653	NA	1	32336927	NA	NA	NA	NA	NA	NA	NA	AA	AA	AA	AA	AA	AA	AA	AA	AA	CC	CC	AA	AA	CC	AA	AA	CC	AA	AA	CC	CC	CC	CC	AA	CC	AA	CC	AA	AA	AA	AA	AA	AA	AA	AA	AA	AA	AA	CC
AX-115806372	NA	1	32345610	NA	NA	NA	NA	NA	NA	NA	TT	TT	TT	TT	TT	TT	TT	TT	TT	GG	GG	TT	TT	GG	TT	TT	GG	TT	TT	GG	GG	GG	GG	TT	GG	TT	GG	TT	TT	TT	TT	TT	TT	TT	TT	TT	TT	TT	GG
AX-95917994	NA	1	32350112	NA	NA	NA	NA	NA	NA	NA	AA	AA	AA	AA	AA	AA	AA	AA	AA	CC	CC	AA	AA	CC	AA	AA	CC	AA	AA	CC	CC	CC	CC	AA	CC	AA	CC	AA	AA	AA	AA	AA	AA	AA	AA	AA	AA	AA	CC
AX-154756081	NA	1	32359998	NA	NA	NA	NA	NA	NA	NA	TT	TT	TT	TT	TT	TT	TT	TT	TT	GG	GG	TT	TT	GG	TT	TT	GG	TT	TT	GG	GG	GG	GG	TT	GG	TT	GG	TT	TT	TT	TT	TT	TT	TT	TT	TT	TT	TT	GG
AX-154695763	NA	1	32381533	NA	NA	NA	NA	NA	NA	NA	AA	AA	AA	AA	AA	AA	AA	AA	AA	GG	GG	AA	AA	GG	AA	AA	GG	AA	AA	GG	GG	GG	GG	AA	GG	AA	AA	AA	AA	AA	AA	AA	AA	AA	AA	AA	AA	AA	GG
AX-165100443	NA	1	32420172	NA	NA	NA	NA	NA	NA	NA	TT	TT	TT	TT	TT	CC	TT	TT	CC	CC	CC	TT	TT	CC	TT	TT	CC	TT	TT	CC	CC	CC	CC	TT	CC	TT	CC	TT	TT	TT	TT	TT	TT	TT	TT	TT	TT	TT	CC
AX-155537780	NA	1	32427207	NA	NA	NA	NA	NA	NA	NA	GG	GG	GG	GG	GG	GG	GG	GG	GG	AA	AA	GG	GG	AA	GG	GG	AA	GG	GG	AA	AA	AA	AA	GG	AA	GG	GG	GG	GG	GG	GG	GG	GG	GG	GG	GG	GG	GG	AA
AX-165100978	NA	1	32448077	NA	NA	NA	NA	NA	NA	NA	GG	GG	GG	GG	GG	GG	GG	GG	GG	AA	AA	GG	GG	AA	GG	GG	AA	GG	GG	AA	AA	AA	AA	GG	AA	GG	GG	GG	GG	GG	GG	GG	GG	GG	GG	GG	GG	GG	AA
AX-165103547	NA	1	32465037	NA	NA	NA	NA	NA	NA	NA	AA	AA	AA	AA	AA	NN	NN	AA	AA	GG	GG	AA	AA	GG	AA	AA	GG	AA	AA	GG	GG	GG	GG	AA	GG	AA	NN	AA	AA	AA	AA	AA	AA	AA	AA	AA	AA	AA	GG
AX-165100131	NA	1	32490547	NA	NA	NA	NA	NA	NA	NA	AA	NN	AA	AA	AA	AA	AA	AA	NN	GG	GG	AA	AA	GG	AA	AA	GG	AA	AA	GG	GG	GG	GG	AA	GG	AA	AA	AA	AA	AA	AA	AA	AA	AA	AA	AA	AA	AA	GG
AX-116847224	NA	1	32525915	NA	NA	NA	NA	NA	NA	NA	AA	AA	AA	AA	AA	AA	AA	AA	AA	GG	GG	AA	AA	GG	AA	AA	GG	AA	AA	GG	GG	GG	GG	AA	GG	AA	AA	AA	AA	AA	AA	AA	AA	AA	AA	AA	AA	AA	GG
AX-115813104	NA	1	32563460	NA	NA	NA	NA	NA	NA	NA	AA	AA	AA	AA	AA	AA	AA	AA	AA	GG	GG	AA	AA	GG	AA	AA	GG	AA	AA	GG	GG	GG	GG	AA	GG	AA	AA	AA	AA	AA	AA	AA	AA	AA	AA	AA	AA	AA	GG
AX-165102154	NA	1	32571990	NA	NA	NA	NA	NA	NA	NA	AA	AA	AA	AA	AA	AA	AA	AA	AA	GG	GG	AA	AA	GG	AA	AA	GG	AA	AA	GG	GG	GG	GG	AA	GG	AA	AA	AA	AA	AA	AA	AA	AA	AA	AA	AA	AA	AA	GG
AX-165090599	NA	1	32611535	NA	NA	NA	NA	NA	NA	NA	GG	GG	GG	GG	GG	GG	GG	GG	GG	AA	AA	GG	GG	AA	GG	GG	AA	GG	GG	AA	AA	AA	AA	GG	AA	GG	GG	GG	GG	GG	GG	GG	GG	GG	GG	GG	GG	GG	AA
AX-95919059	NA	1	32619797	NA	NA	NA	NA	NA	NA	NA	AA	AA	AA	AA	AA	AA	AA	AA	AA	GG	GG	AA	AA	GG	AA	AA	GG	AA	AA	GG	GG	GG	GG	AA	GG	AA	AA	AA	AA	AA	AA	AA	AA	AA	AA	AA	AA	AA	GG
AX-115842084	NA	1	32627842	NA	NA	NA	NA	NA	NA	NA	AA	AA	AA	AA	AA	CC	AA	AA	CC	CC	CC	AA	AA	CC	AA	AA	CC	AA	AA	CC	CC	CC	CC	AA	CC	AA	CC	AA	AA	AA	AA	AA	AA	AA	AA	AA	AA	AA	CC
AX-165099065	NA	1	32639456	NA	NA	NA	NA	NA	NA	NA	AA	AA	AA	AA	AA	AA	AA	AA	AA	GG	GG	AA	AA	GG	AA	AA	GG	AA	AA	GG	GG	GG	GG	AA	GG	AA	NN	AA	AA	AA	AA	AA	AA	AA	AA	AA	AA	AA	GG
AX-95934072	NA	1	32665954	NA	NA	NA	NA	NA	NA	NA	TT	TT	TT	TT	TT	TT	TT	TT	TT	CC	CC	TT	TT	CC	TT	TT	CC	TT	TT	CC	CC	CC	CC	TT	CC	TT	TT	TT	TT	TT	TT	TT	TT	TT	TT	TT	TT	TT	CC
AX-154651306	NA	1	32675825	NA	NA	NA	NA	NA	NA	NA	CC	CC	CC	CC	CC	CC	CC	CC	CC	TT	TT	CC	CC	TT	CC	CC	TT	CC	CC	TT	TT	TT	TT	CC	TT	CC	CC	CC	CC	CC	CC	CC	CC	CC	CC	CC	CC	CC	TT
AX-115800380	NA	1	32681008	NA	NA	NA	NA	NA	NA	NA	AA	AA	AA	AA	AA	AA	AA	AA	AA	GG	GG	AA	AA	GG	AA	AA	GG	AA	AA	GG	GG	GG	GG	AA	GG	AA	AA	AA	AA	AA	AA	AA	AA	AA	AA	AA	AA	AA	GG
AX-115856164	NA	1	32693617	NA	NA	NA	NA	NA	NA	NA	AA	AA	AA	AA	AA	CC	AA	AA	CC	CC	CC	AA	AA	CC	AA	AA	CC	AA	AA	CC	CC	CC	CC	AA	CC	AA	AA	AA	AA	AA	AA	AA	AA	AA	AA	AA	AA	AA	CC
AX-155203284	NA	1	32708490	NA	NA	NA	NA	NA	NA	NA	TT	TT	TT	TT	TT	CC	TT	TT	CC	CC	CC	TT	TT	CC	TT	TT	CC	TT	TT	CC	CC	CC	CC	TT	CC	TT	TT	TT	TT	TT	TT	TT	TT	TT	TT	TT	TT	TT	CC
AX-165100133	NA	1	32714330	NA	NA	NA	NA	NA	NA	NA	GG	GG	GG	GG	GG	AA	GG	GG	AA	AA	AA	GG	GG	AA	GG	GG	AA	GG	GG	AA	AA	AA	AA	GG	AA	GG	GG	GG	GG	GG	GG	GG	GG	GG	GG	GG	GG	GG	AA
AX-154134119	NA	1	32773525	NA	NA	NA	NA	NA	NA	NA	CC	CC	CC	CC	CC	TT	CC	CC	TT	TT	TT	CC	CC	TT	CC	CC	TT	CC	CC	TT	TT	TT	TT	CC	TT	CC	TT	CC	CC	CC	CC	CC	CC	CC	CC	CC	CC	CC	TT
AX-154134120	NA	1	32784284	NA	NA	NA	NA	NA	NA	NA	GG	GG	GG	GG	GG	AA	GG	GG	NN	AA	AA	GG	GG	AA	GG	GG	AA	GG	GG	AA	AA	AA	AA	GG	AA	GG	AA	GG	GG	GG	GG	GG	GG	GG	GG	GG	GG	GG	NN
AX-123180916	NA	1	32792488	NA	NA	NA	NA	NA	NA	NA	TT	TT	TT	TT	TT	CC	TT	TT	CC	CC	CC	TT	TT	CC	TT	TT	CC	TT	TT	CC	CC	CC	CC	TT	CC	TT	CC	TT	TT	TT	TT	TT	TT	TT	TT	TT	TT	TT	CC
AX-154771518	NA	1	32807560	NA	NA	NA	NA	NA	NA	NA	CC	CC	CC	CC	CC	TT	CC	CC	TT	TT	TT	CC	CC	TT	CC	CC	TT	CC	CC	TT	TT	TT	TT	CC	TT	CC	TT	CC	CC	CC	CC	CC	CC	CC	CC	CC	CC	CC	TT
AX-165093462	NA	1	32819427	NA	NA	NA	NA	NA	NA	NA	AA	AA	AA	AA	AA	GG	AA	AA	GG	GG	GG	AA	AA	GG	AA	AA	GG	AA	AA	GG	GG	GG	GG	AA	GG	AA	GG	AA	AA	AA	AA	AA	AA	AA	AA	AA	AA	AA	GG
AX-153907570	NA	1	32838107	NA	NA	NA	NA	NA	NA	NA	TT	TT	TT	TT	TT	CC	TT	TT	CC	CC	CC	TT	TT	CC	TT	TT	CC	TT	TT	CC	NN	CC	CC	TT	CC	TT	CC	TT	TT	TT	TT	TT	TT	TT	TT	TT	TT	TT	CC
AX-165099146	NA	1	32843460	NA	NA	NA	NA	NA	NA	NA	CC	CC	CC	CC	CC	TT	CC	CC	TT	TT	TT	CC	CC	TT	CC	CC	TT	CC	CC	TT	TT	TT	TT	CC	TT	CC	TT	CC	CC	CC	CC	CC	CC	CC	CC	CC	CC	CC	TT
AX-165087121	NA	1	32886963	NA	NA	NA	NA	NA	NA	NA	AA	AA	AA	AA	AA	GG	AA	AA	GG	GG	GG	AA	AA	GG	AA	AA	GG	AA	AA	GG	GG	GG	GG	AA	GG	AA	GG	AA	AA	AA	AA	AA	AA	AA	AA	AA	AA	AA	GG
AX-115842650	NA	1	32892582	NA	NA	NA	NA	NA	NA	NA	GG	GG	GG	GG	GG	AA	GG	GG	AA	AA	AA	GG	GG	AA	GG	GG	AA	GG	GG	AA	AA	AA	AA	GG	AA	GG	AA	GG	GG	GG	GG	GG	GG	GG	GG	GG	GG	GG	AA
AX-165093556	NA	1	32929282	NA	NA	NA	NA	NA	NA	NA	TT	TT	TT	TT	TT	CC	TT	TT	CC	CC	CC	TT	TT	CC	TT	TT	CC	TT	TT	CC	CC	CC	CC	TT	CC	TT	CC	TT	TT	TT	TT	TT	TT	TT	TT	TT	TT	TT	CC
AX-165097119	NA	1	32956467	NA	NA	NA	NA	NA	NA	NA	AA	AA	AA	AA	AA	GG	AA	AA	GG	GG	GG	AA	AA	GG	AA	AA	GG	AA	AA	GG	GG	GG	GG	AA	GG	AA	GG	AA	AA	AA	AA	AA	AA	AA	AA	AA	AA	AA	GG
AX-165095637	NA	1	32988268	NA	NA	NA	NA	NA	NA	NA	GG	GG	GG	GG	GG	AA	GG	GG	AA	AA	AA	GG	GG	AA	GG	GG	AA	GG	GG	AA	AA	AA	AA	GG	AA	GG	AA	GG	GG	GG	GG	GG	GG	GG	GG	GG	GG	GG	AA
AX-115841052	NA	1	32996448	NA	NA	NA	NA	NA	NA	NA	TT	TT	TT	TT	TT	CC	TT	TT	CC	CC	CC	TT	TT	CC	TT	TT	CC	TT	TT	CC	CC	CC	CC	TT	CC	TT	CC	TT	TT	TT	TT	TT	TT	TT	TT	TT	TT	TT	CC
AX-115775268	NA	1	32998897	NA	NA	NA	NA	NA	NA	NA	TT	TT	TT	TT	TT	NN	TT	TT	TT	GG	GG	TT	TT	GG	TT	TT	GG	TT	TT	GG	GG	GG	GG	TT	GG	TT	GG	TT	TT	TT	TT	TT	TT	TT	TT	TT	TT	TT	GG
AX-165093166	NA	1	33000398	NA	NA	NA	NA	NA	NA	NA	TT	TT	TT	TT	TT	TT	TT	TT	TT	CC	CC	TT	TT	CC	TT	TT	CC	TT	TT	CC	CC	CC	CC	TT	CC	TT	CC	TT	TT	TT	TT	TT	TT	TT	TT	TT	TT	TT	CC
AX-165090254	NA	1	33010552	NA	NA	NA	NA	NA	NA	NA	GG	GG	GG	GG	GG	GG	GG	GG	GG	AA	AA	GG	GG	AA	GG	GG	AA	GG	GG	AA	AA	AA	AA	GG	AA	GG	AA	GG	GG	GG	GG	GG	GG	GG	GG	GG	GG	GG	AA
AX-165093891	NA	1	33011216	NA	NA	NA	NA	NA	NA	NA	AA	AA	AA	AA	AA	AA	AA	AA	AA	GG	GG	AA	AA	GG	AA	AA	GG	AA	AA	GG	GG	GG	GG	AA	GG	AA	GG	AA	AA	AA	AA	AA	AA	AA	AA	AA	AA	AA	GG
AX-165096662	NA	1	33030395	NA	NA	NA	NA	NA	NA	NA	GG	GG	GG	GG	GG	TT	GG	GG	TT	TT	TT	GG	GG	TT	GG	GG	TT	GG	GG	TT	TT	TT	TT	GG	TT	GG	GG	GG	GG	GG	GG	GG	GG	GG	GG	GG	GG	GG	TT
AX-155559180	NA	1	33041070	NA	NA	NA	NA	NA	NA	NA	CC	CC	CC	CC	CC	TT	CC	CC	TT	TT	TT	CC	CC	TT	CC	CC	TT	CC	CC	TT	TT	TT	TT	CC	TT	CC	TT	CC	CC	CC	CC	CC	CC	CC	CC	CC	CC	CC	TT
AX-115784288	NA	1	33055101	NA	NA	NA	NA	NA	NA	NA	TT	TT	TT	TT	TT	CC	TT	TT	CC	CC	CC	TT	TT	CC	TT	TT	CC	TT	TT	CC	CC	CC	CC	TT	CC	TT	TT	TT	TT	TT	TT	TT	TT	TT	TT	TT	TT	TT	CC
AX-165093293	NA	1	33058238	NA	NA	NA	NA	NA	NA	NA	CC	CC	CC	CC	CC	AA	CC	CC	AA	AA	AA	CC	CC	AA	CC	CC	AA	CC	CC	AA	AA	AA	AA	CC	AA	CC	AA	CC	CC	CC	CC	CC	CC	CC	CC	CC	CC	CC	AA
AX-155696844	NA	1	33059241	NA	NA	NA	NA	NA	NA	NA	CC	CC	CC	CC	CC	CC	CC	CC	CC	AA	AA	CC	CC	AA	CC	CC	AA	CC	CC	AA	AA	AA	AA	CC	AA	CC	CC	CC	CC	CC	CC	CC	CC	CC	CC	CC	CC	CC	AA
AX-154456041	NA	1	33079664	NA	NA	NA	NA	NA	NA	NA	AA	AA	AA	AA	AA	GG	AA	AA	GG	GG	GG	AA	AA	GG	AA	AA	GG	AA	AA	GG	GG	GG	GG	AA	NN	AA	GG	AA	AA	AA	AA	AA	AA	AA	AA	AA	AA	AA	GG
AX-154229897	NA	1	33080761	NA	NA	NA	NA	NA	NA	NA	TT	TT	TT	TT	TT	GG	TT	TT	GG	GG	GG	TT	TT	GG	TT	TT	GG	TT	TT	GG	GG	GG	GG	TT	GG	TT	GG	TT	TT	TT	TT	TT	TT	TT	TT	TT	TT	TT	GG
AX-154267710	NA	1	33093335	NA	NA	NA	NA	NA	NA	NA	CC	CC	CC	NN	CC	AA	CC	CC	AA	CC	CC	CC	CC	CC	CC	CC	CC	CC	CC	CC	CC	CC	CC	CC	CC	CC	AA	CC	CC	CC	CC	CC	CC	CC	CC	CC	CC	CC	CC
AX-115751919	NA	1	33101269	NA	NA	NA	NA	NA	NA	NA	AA	AA	AA	AA	AA	GG	AA	AA	GG	NN	AA	AA	AA	GG	AA	AA	GG	AA	AA	GG	GG	GG	GG	AA	GG	AA	GG	AA	AA	AA	AA	AA	AA	AA	AA	AA	AA	AA	GG
AX-115784555	NA	1	33101306	NA	NA	NA	NA	NA	NA	NA	AA	AA	AA	AA	AA	AA	AA	AA	AA	GG	AA	AA	AA	GG	AA	AA	GG	AA	AA	GG	GG	GG	GG	AA	GG	AA	AA	AA	AA	AA	AA	AA	AA	AA	AA	AA	AA	AA	GG
AX-115779905	NA	1	33146486	NA	NA	NA	NA	NA	NA	NA	TT	TT	TT	TT	TT	TT	TT	TT	TT	CC	TT	TT	TT	CC	TT	TT	CC	TT	TT	CC	CC	CC	CC	TT	CC	TT	TT	TT	TT	TT	TT	TT	TT	TT	TT	TT	TT	TT	CC
AX-155122267	NA	1	33163347	NA	NA	NA	NA	NA	NA	NA	GG	GG	GG	GG	GG	GG	GG	GG	GG	AA	GG	GG	GG	AA	GG	GG	AA	GG	GG	AA	AA	AA	AA	GG	AA	GG	AA	GG	GG	GG	GG	GG	GG	GG	GG	GG	GG	GG	AA
AX-123148620	NA	1	33173959	NA	NA	NA	NA	NA	NA	NA	CC	CC	CC	CC	CC	CC	CC	CC	CC	TT	CC	CC	CC	TT	CC	CC	TT	CC	CC	TT	TT	TT	TT	CC	TT	CC	TT	CC	CC	CC	CC	CC	CC	CC	CC	CC	CC	CC	TT
AX-165100174	NA	1	33174670	NA	NA	NA	NA	NA	NA	NA	AA	AA	AA	AA	AA	AA	AA	AA	AA	GG	AA	AA	AA	GG	AA	AA	GG	AA	AA	GG	GG	GG	GG	AA	GG	AA	AA	AA	AA	AA	AA	AA	AA	AA	AA	AA	AA	AA	GG
AX-123148628	NA	1	33186210	NA	NA	NA	NA	NA	NA	NA	GG	GG	GG	GG	GG	GG	GG	GG	GG	AA	GG	GG	GG	AA	GG	GG	AA	GG	GG	AA	AA	AA	AA	GG	AA	GG	AA	GG	GG	GG	GG	GG	GG	GG	GG	GG	GG	GG	AA
AX-165095099	NA	1	33189460	NA	NA	NA	NA	NA	NA	NA	CC	CC	CC	CC	CC	CC	CC	CC	CC	TT	CC	CC	CC	TT	CC	CC	TT	CC	CC	TT	TT	TT	TT	CC	TT	CC	TT	CC	CC	CC	CC	CC	CC	CC	CC	CC	CC	CC	TT
AX-115798515	NA	1	33218839	NA	NA	NA	NA	NA	NA	NA	GG	GG	GG	GG	GG	GG	GG	GG	GG	AA	GG	GG	GG	AA	GG	GG	AA	GG	GG	AA	AA	AA	AA	GG	AA	GG	GG	GG	GG	GG	GG	GG	GG	GG	GG	GG	GG	GG	AA
AX-165098001	NA	1	33218987	NA	NA	NA	NA	NA	NA	NA	AA	AA	AA	AA	AA	GG	AA	AA	GG	GG	AA	AA	AA	GG	AA	AA	GG	AA	AA	GG	GG	GG	GG	AA	GG	AA	GG	AA	AA	AA	AA	AA	AA	AA	AA	AA	AA	AA	GG
AX-95939866	NA	1	33248339	NA	NA	NA	NA	NA	NA	NA	CC	CC	CC	CC	CC	TT	CC	CC	TT	TT	CC	CC	CC	TT	CC	CC	TT	CC	CC	TT	TT	TT	TT	CC	TT	CC	TT	CC	CC	CC	CC	CC	CC	CC	CC	CC	CC	CC	NN
AX-165090062	NA	1	33250787	NA	NA	NA	NA	NA	NA	NA	CC	CC	CC	CC	CC	CC	CC	CC	CC	TT	CC	CC	CC	TT	CC	CC	TT	CC	CC	TT	TT	TT	TT	CC	TT	CC	CC	CC	CC	CC	CC	CC	CC	CC	CC	CC	CC	CC	TT
AX-115788027	NA	1	33259076	NA	NA	NA	NA	NA	NA	NA	CC	CC	CC	CC	CC	CC	CC	CC	CC	TT	CC	CC	CC	TT	CC	CC	TT	CC	CC	TT	TT	TT	TT	CC	TT	CC	TT	CC	CC	CC	CC	CC	CC	CC	CC	CC	CC	CC	TT
AX-154910792	NA	1	33267877	NA	NA	NA	NA	NA	NA	NA	GG	GG	GG	GG	GG	AA	GG	GG	AA	AA	GG	GG	GG	AA	GG	GG	AA	GG	GG	AA	AA	AA	AA	GG	AA	GG	GG	GG	GG	GG	GG	GG	GG	GG	GG	GG	GG	GG	AA
AX-154602488	NA	1	33274681	NA	NA	NA	NA	NA	NA	NA	TT	TT	TT	TT	TT	CC	TT	TT	CC	CC	TT	TT	TT	CC	TT	TT	CC	TT	TT	CC	CC	CC	CC	TT	CC	TT	CC	TT	TT	TT	TT	TT	TT	TT	NN	TT	TT	TT	CC
AX-154602435	NA	1	33284638	NA	NA	NA	NA	NA	NA	NA	AA	AA	AA	AA	AA	AA	AA	AA	AA	GG	AA	AA	AA	GG	AA	AA	GG	AA	AA	GG	GG	GG	GG	AA	GG	AA	GG	AA	AA	AA	AA	AA	AA	AA	NN	AA	AA	AA	GG
AX-154414756	NA	1	33298938	NA	NA	NA	NA	NA	NA	NA	CC	CC	CC	CC	CC	CC	CC	CC	CC	TT	CC	CC	CC	TT	CC	CC	TT	CC	CC	TT	TT	TT	TT	CC	TT	CC	TT	CC	CC	CC	CC	CC	CC	CC	NN	CC	CC	CC	TT
AX-165087916	NA	1	33309586	NA	NA	NA	NA	NA	NA	NA	TT	TT	TT	TT	TT	TT	TT	TT	TT	GG	TT	TT	TT	GG	TT	TT	GG	TT	TT	GG	GG	GG	GG	TT	GG	TT	NN	TT	TT	TT	TT	TT	TT	TT	TT	TT	TT	TT	GG
AX-165093714	NA	1	33311225	NA	NA	NA	NA	NA	NA	NA	AA	AA	AA	AA	AA	AA	AA	AA	AA	GG	AA	AA	AA	GG	AA	AA	GG	AA	AA	GG	GG	GG	GG	AA	GG	AA	GG	AA	AA	AA	AA	AA	AA	AA	NN	AA	AA	AA	GG
AX-165093094	NA	1	33318132	NA	NA	NA	NA	NA	NA	NA	AA	AA	AA	AA	AA	AA	AA	AA	AA	GG	AA	AA	AA	GG	AA	AA	GG	AA	AA	GG	GG	GG	GG	AA	GG	AA	GG	AA	AA	AA	AA	AA	AA	AA	NN	AA	AA	AA	GG
AX-165095795	NA	1	33322700	NA	NA	NA	NA	NA	NA	NA	TT	TT	TT	TT	TT	TT	TT	TT	TT	GG	TT	TT	TT	GG	TT	TT	GG	TT	TT	GG	GG	GG	GG	TT	GG	TT	GG	TT	TT	TT	TT	TT	TT	TT	NN	TT	TT	TT	GG
AX-115756622	NA	1	33330967	NA	NA	NA	NA	NA	NA	NA	CC	CC	CC	CC	CC	CC	CC	CC	CC	AA	CC	CC	CC	AA	CC	CC	AA	CC	CC	AA	AA	AA	AA	CC	AA	CC	AA	CC	CC	CC	CC	CC	CC	CC	NN	CC	CC	CC	AA
AX-115842683	NA	1	33373753	NA	NA	NA	NA	NA	NA	NA	CC	CC	CC	CC	CC	CC	CC	CC	CC	AA	CC	CC	CC	AA	CC	CC	AA	CC	CC	AA	AA	AA	AA	CC	AA	CC	CC	CC	CC	CC	CC	CC	CC	CC	NN	CC	CC	CC	AA
AX-154173462	NA	1	33374219	NA	NA	NA	NA	NA	NA	NA	CC	CC	CC	CC	CC	CC	CC	CC	CC	TT	CC	CC	CC	TT	CC	CC	TT	CC	CC	TT	TT	TT	TT	CC	TT	CC	CC	CC	CC	CC	CC	CC	CC	CC	NN	CC	CC	CC	TT
AX-154989903	NA	1	33400019	NA	NA	NA	NA	NA	NA	NA	CC	CC	CC	CC	CC	CC	CC	CC	CC	GG	CC	CC	CC	GG	CC	CC	GG	CC	CC	GG	GG	GG	NN	CC	GG	CC	GG	CC	CC	CC	CC	CC	CC	CC	NN	CC	CC	CC	GG
AX-165096370	NA	1	33414230	NA	NA	NA	NA	NA	NA	NA	TT	TT	TT	TT	TT	TT	TT	TT	TT	AA	TT	TT	TT	AA	TT	TT	AA	TT	TT	AA	AA	AA	AA	TT	AA	TT	AA	TT	TT	TT	TT	TT	TT	TT	NN	TT	TT	TT	AA
AX-165103323	NA	1	33415513	NA	NA	NA	NA	NA	NA	NA	TT	TT	TT	TT	TT	TT	TT	TT	TT	CC	TT	TT	TT	CC	TT	TT	CC	TT	TT	CC	CC	CC	CC	TT	CC	TT	CC	TT	TT	TT	TT	TT	TT	TT	NN	TT	TT	TT	CC
AX-154550677	NA	1	33424095	NA	NA	NA	NA	NA	NA	NA	TT	TT	TT	TT	TT	TT	TT	TT	TT	CC	TT	TT	TT	CC	TT	TT	CC	TT	TT	CC	CC	CC	CC	TT	CC	TT	CC	TT	TT	TT	TT	TT	TT	TT	CC	TT	TT	TT	CC
AX-155667040	NA	1	33448733	NA	NA	NA	NA	NA	NA	NA	TT	TT	TT	TT	TT	TT	TT	TT	TT	CC	TT	TT	TT	CC	TT	TT	CC	TT	TT	CC	CC	CC	CC	TT	CC	TT	CC	TT	TT	TT	TT	TT	TT	TT	NN	TT	TT	TT	CC
AX-95919173	NA	1	33479168	NA	NA	NA	NA	NA	NA	NA	TT	TT	TT	TT	TT	TT	TT	TT	TT	CC	TT	TT	TT	CC	TT	TT	CC	TT	TT	CC	CC	CC	CC	TT	CC	TT	CC	TT	TT	TT	TT	TT	TT	TT	NN	TT	TT	TT	CC
AX-165098741	NA	1	33484767	NA	NA	NA	NA	NA	NA	NA	GG	GG	GG	GG	GG	GG	GG	GG	GG	AA	GG	GG	GG	AA	GG	GG	AA	GG	GG	AA	AA	AA	AA	GG	AA	GG	AA	GG	GG	GG	GG	GG	GG	GG	NN	GG	GG	GG	AA
AX-115806850	NA	1	33490698	NA	NA	NA	NA	NA	NA	NA	CC	CC	CC	CC	CC	CC	CC	CC	CC	AA	CC	CC	CC	AA	CC	CC	AA	CC	CC	AA	AA	AA	AA	CC	AA	CC	AA	CC	CC	CC	CC	CC	CC	CC	NN	CC	CC	CC	AA
AX-154945864	NA	1	33609460	NA	NA	NA	NA	NA	NA	NA	AA	AA	AA	AA	AA	AA	AA	AA	AA	GG	AA	AA	AA	GG	AA	AA	GG	AA	AA	GG	GG	GG	GG	AA	GG	AA	GG	AA	AA	AA	AA	AA	AA	AA	AA	AA	AA	AA	NN
AX-165101580	NA	1	33640020	NA	NA	NA	NA	NA	NA	NA	GG	GG	GG	GG	GG	GG	GG	GG	GG	TT	GG	GG	GG	TT	GG	GG	TT	GG	GG	TT	TT	TT	TT	GG	TT	GG	TT	GG	GG	GG	GG	GG	GG	GG	NN	GG	GG	GG	TT
AX-165083935	NA	1	33659218	NA	NA	NA	NA	NA	NA	NA	TT	TT	TT	TT	TT	TT	TT	TT	TT	NN	TT	TT	TT	CC	TT	TT	CC	TT	TT	CC	CC	CC	CC	TT	CC	TT	CC	TT	TT	TT	TT	TT	TT	TT	TT	TT	TT	TT	CC
AX-154099677	NA	1	33673506	NA	NA	NA	NA	NA	NA	NA	TT	TT	TT	TT	TT	TT	TT	TT	TT	CC	TT	TT	TT	CC	TT	TT	CC	TT	TT	CC	CC	CC	CC	TT	CC	TT	CC	TT	TT	TT	TT	TT	TT	TT	NN	TT	TT	TT	CC
AX-165083844	NA	1	33674130	NA	NA	NA	NA	NA	NA	NA	AA	AA	AA	AA	AA	AA	AA	AA	AA	GG	AA	AA	AA	GG	AA	AA	GG	AA	AA	GG	GG	GG	GG	AA	GG	AA	GG	AA	AA	AA	AA	AA	AA	AA	NN	AA	AA	AA	GG
AX-165101669	NA	1	33675601	NA	NA	NA	NA	NA	NA	NA	TT	TT	TT	TT	TT	TT	TT	TT	TT	CC	TT	TT	TT	CC	TT	TT	CC	TT	TT	CC	CC	CC	CC	TT	CC	TT	CC	TT	TT	TT	TT	TT	TT	TT	NN	TT	TT	TT	CC
AX-165093623	NA	1	33688148	NA	NA	NA	NA	NA	NA	NA	GG	GG	GG	GG	GG	GG	GG	GG	GG	AA	GG	GG	GG	AA	GG	GG	AA	GG	GG	AA	AA	AA	AA	GG	AA	GG	AA	GG	GG	GG	GG	GG	GG	GG	NN	GG	GG	GG	AA
AX-155198039	NA	1	33709103	NA	NA	NA	NA	NA	NA	NA	GG	GG	GG	GG	GG	GG	GG	GG	GG	AA	GG	GG	GG	AA	GG	GG	AA	GG	GG	AA	AA	AA	AA	GG	AA	GG	GG	GG	GG	GG	GG	GG	GG	GG	NN	GG	GG	GG	AA
AX-155037538	NA	1	33712762	NA	NA	NA	NA	NA	NA	NA	TT	TT	TT	TT	TT	TT	TT	TT	TT	CC	TT	TT	TT	CC	TT	TT	CC	TT	TT	CC	CC	CC	CC	TT	CC	TT	CC	TT	TT	TT	TT	TT	TT	TT	NN	TT	TT	TT	CC
AX-165088121	NA	1	33728429	NA	NA	NA	NA	NA	NA	NA	AA	AA	AA	AA	AA	AA	AA	AA	AA	GG	AA	AA	AA	GG	AA	AA	GG	AA	AA	GG	GG	GG	AA	AA	GG	AA	GG	AA	AA	AA	AA	AA	AA	AA	AA	AA	AA	AA	GG
AX-153984739	NA	1	33732921	NA	NA	NA	NA	NA	NA	NA	TT	TT	TT	TT	TT	TT	TT	TT	TT	CC	TT	TT	TT	CC	TT	TT	CC	TT	TT	CC	CC	CC	TT	TT	CC	TT	CC	TT	TT	TT	TT	TT	TT	TT	NN	TT	TT	TT	CC
AX-154561891	NA	1	33740906	NA	NA	NA	NA	NA	NA	NA	GG	GG	GG	GG	GG	GG	GG	GG	GG	AA	GG	GG	GG	AA	GG	GG	AA	GG	GG	AA	AA	AA	GG	GG	AA	GG	AA	GG	GG	GG	GG	GG	GG	GG	NN	GG	GG	GG	AA
AX-165098175	NA	1	33750526	NA	NA	NA	NA	NA	NA	NA	AA	AA	AA	AA	AA	AA	AA	AA	AA	GG	AA	AA	AA	GG	AA	AA	GG	AA	AA	GG	GG	GG	AA	AA	GG	AA	GG	AA	AA	AA	AA	AA	AA	AA	NN	AA	AA	AA	GG
AX-115783152	NA	1	33770297	NA	NA	NA	NA	NA	NA	NA	AA	AA	AA	AA	AA	AA	AA	AA	AA	GG	AA	AA	AA	GG	AA	AA	GG	AA	AA	GG	GG	GG	AA	AA	GG	AA	GG	AA	AA	AA	AA	AA	AA	AA	NN	AA	AA	AA	GG
AX-154282617	NA	1	33779483	NA	NA	NA	NA	NA	NA	NA	CC	CC	CC	CC	CC	CC	CC	CC	CC	TT	CC	CC	CC	TT	CC	CC	TT	CC	CC	TT	TT	TT	CC	CC	TT	CC	TT	CC	CC	CC	CC	CC	CC	CC	NN	CC	CC	CC	TT
AX-153901200	NA	1	33792978	NA	NA	NA	NA	NA	NA	NA	AA	AA	AA	AA	AA	AA	AA	AA	AA	CC	AA	AA	AA	CC	AA	AA	CC	AA	AA	CC	CC	CC	AA	AA	CC	AA	CC	AA	AA	AA	AA	AA	AA	AA	NN	AA	AA	AA	CC
AX-115794406	NA	1	33803208	NA	NA	NA	NA	NA	NA	NA	TT	TT	TT	TT	TT	CC	TT	TT	CC	CC	TT	TT	TT	CC	TT	TT	CC	TT	TT	CC	CC	CC	TT	TT	CC	TT	CC	TT	TT	TT	TT	TT	TT	TT	NN	TT	TT	TT	CC
AX-115853581	NA	1	33820517	NA	NA	NA	NA	NA	NA	NA	GG	GG	GG	GG	GG	AA	GG	GG	AA	AA	GG	GG	GG	AA	GG	GG	AA	GG	GG	AA	AA	AA	GG	GG	AA	GG	AA	GG	GG	GG	GG	GG	GG	GG	NN	GG	GG	GG	AA
AX-165102173	NA	1	33828826	NA	NA	NA	NA	NA	NA	NA	TT	TT	TT	TT	TT	TT	TT	TT	TT	CC	TT	TT	TT	CC	TT	TT	CC	TT	TT	CC	CC	CC	TT	TT	CC	TT	CC	TT	TT	TT	TT	TT	TT	TT	NN	TT	TT	TT	CC
AX-154386616	NA	1	33869051	NA	NA	NA	NA	NA	NA	NA	CC	CC	CC	CC	CC	CC	CC	CC	CC	TT	CC	CC	CC	TT	CC	CC	TT	CC	CC	TT	TT	TT	CC	CC	TT	CC	TT	CC	CC	CC	CC	CC	CC	CC	NN	CC	CC	CC	TT
AX-165098618	NA	1	33876645	NA	NA	NA	NA	NA	NA	NA	CC	CC	CC	CC	CC	CC	CC	CC	CC	AA	CC	CC	CC	AA	CC	CC	AA	CC	CC	AA	AA	AA	CC	CC	AA	CC	AA	CC	CC	CC	CC	CC	CC	CC	NN	CC	CC	CC	AA
AX-115776202	NA	1	33890656	NA	NA	NA	NA	NA	NA	NA	CC	CC	CC	CC	CC	CC	CC	CC	CC	TT	CC	CC	CC	TT	CC	CC	TT	CC	CC	TT	TT	TT	CC	CC	TT	CC	CC	CC	CC	CC	CC	CC	CC	CC	NN	CC	CC	CC	TT
AX-115815973	NA	1	33897366	NA	NA	NA	NA	NA	NA	NA	CC	CC	CC	CC	CC	CC	CC	CC	CC	TT	CC	CC	CC	TT	CC	CC	TT	CC	CC	TT	TT	TT	CC	CC	TT	CC	CC	CC	CC	CC	CC	CC	CC	CC	NN	CC	CC	CC	TT
AX-115776607	NA	1	33898760	NA	NA	NA	NA	NA	NA	NA	TT	TT	TT	TT	TT	GG	TT	TT	GG	GG	TT	TT	TT	GG	TT	TT	GG	TT	TT	GG	GG	GG	TT	TT	GG	TT	GG	TT	TT	TT	TT	TT	TT	TT	NN	TT	TT	TT	GG
AX-165083936	NA	1	33910750	NA	NA	NA	NA	NA	NA	NA	TT	TT	TT	TT	TT	TT	TT	TT	TT	CC	TT	TT	TT	CC	TT	TT	CC	TT	TT	CC	CC	CC	TT	TT	CC	TT	TT	TT	TT	TT	TT	TT	TT	TT	NN	TT	TT	TT	CC
AX-165103802	NA	1	33920670	NA	NA	NA	NA	NA	NA	NA	TT	TT	TT	TT	TT	CC	TT	TT	CC	CC	TT	TT	TT	CC	TT	TT	CC	TT	TT	CC	CC	CC	TT	TT	CC	TT	CC	TT	TT	TT	TT	TT	TT	TT	TT	TT	TT	TT	CC
AX-165088583	NA	1	33929519	NA	NA	NA	NA	NA	NA	NA	GG	GG	GG	GG	GG	GG	GG	GG	GG	TT	GG	GG	GG	TT	GG	GG	TT	GG	GG	TT	TT	TT	GG	GG	TT	GG	TT	GG	GG	GG	GG	GG	GG	GG	NN	GG	GG	GG	TT
AX-154980048	NA	1	33930193	NA	NA	NA	NA	NA	NA	NA	GG	GG	GG	GG	GG	GG	GG	GG	GG	TT	GG	GG	GG	TT	GG	GG	TT	GG	GG	TT	TT	TT	GG	GG	TT	GG	TT	GG	GG	GG	GG	GG	GG	GG	NN	GG	GG	GG	TT
AX-165094687	NA	1	33951975	NA	NA	NA	NA	NA	NA	NA	AA	AA	AA	AA	AA	GG	AA	AA	GG	GG	AA	AA	AA	GG	AA	AA	GG	AA	AA	GG	GG	GG	AA	AA	GG	AA	GG	AA	AA	AA	AA	AA	AA	AA	NN	AA	AA	AA	GG
AX-154099163	NA	1	33956949	NA	NA	NA	NA	NA	NA	NA	AA	AA	AA	AA	AA	AA	AA	AA	AA	GG	AA	AA	AA	GG	AA	AA	GG	AA	AA	GG	GG	GG	AA	AA	GG	AA	GG	AA	AA	AA	AA	AA	AA	AA	NN	AA	AA	AA	GG
AX-155654560	NA	1	33971279	NA	NA	NA	NA	NA	NA	NA	TT	TT	TT	TT	TT	TT	TT	TT	TT	CC	TT	TT	TT	CC	TT	TT	CC	TT	TT	CC	CC	CC	TT	TT	CC	TT	TT	TT	TT	TT	TT	TT	TT	TT	NN	TT	TT	TT	CC
AX-115805684	NA	1	34007564	NA	NA	NA	NA	NA	NA	NA	GG	GG	GG	GG	GG	GG	GG	GG	GG	TT	GG	GG	GG	TT	GG	GG	TT	GG	GG	TT	TT	TT	GG	GG	TT	GG	GG	GG	GG	GG	GG	GG	GG	GG	NN	GG	GG	GG	TT
AX-115777045	NA	1	34022449	NA	NA	NA	NA	NA	NA	NA	AA	AA	AA	AA	AA	AA	AA	AA	AA	GG	AA	AA	AA	GG	AA	AA	GG	AA	AA	GG	GG	GG	AA	AA	GG	AA	GG	AA	AA	AA	AA	AA	AA	AA	AA	AA	AA	AA	GG
AX-154386982	NA	1	34034898	NA	NA	NA	NA	NA	NA	NA	GG	GG	GG	GG	GG	GG	GG	GG	GG	TT	GG	GG	GG	TT	GG	GG	TT	GG	GG	TT	TT	TT	GG	GG	TT	GG	TT	GG	GG	GG	GG	GG	GG	GG	NN	GG	GG	GG	TT
AX-115742740	NA	1	34045405	NA	NA	NA	NA	NA	NA	NA	GG	GG	GG	GG	GG	GG	GG	GG	GG	AA	GG	GG	GG	AA	GG	GG	AA	GG	GG	AA	AA	AA	GG	GG	AA	GG	AA	GG	GG	GG	GG	GG	GG	GG	NN	GG	GG	GG	AA
AX-154009087	NA	1	34066244	NA	NA	NA	NA	NA	NA	NA	TT	TT	TT	TT	TT	GG	TT	TT	GG	GG	TT	TT	TT	GG	TT	TT	GG	TT	TT	GG	GG	GG	TT	TT	GG	TT	GG	TT	TT	TT	TT	TT	TT	TT	NN	TT	TT	TT	GG
AX-115761963	NA	1	34074191	NA	NA	NA	NA	NA	NA	NA	TT	TT	TT	TT	TT	CC	TT	TT	CC	CC	TT	TT	TT	CC	TT	TT	CC	TT	TT	CC	CC	CC	TT	TT	CC	TT	CC	TT	TT	TT	TT	TT	TT	TT	NN	TT	TT	TT	CC
AX-155012891	NA	1	34086328	NA	NA	NA	NA	NA	NA	NA	TT	TT	TT	TT	TT	GG	TT	TT	GG	GG	TT	TT	TT	GG	TT	TT	GG	TT	TT	GG	GG	GG	TT	TT	GG	TT	GG	TT	TT	TT	TT	TT	TT	TT	NN	TT	TT	TT	GG
AX-165088824	NA	1	34129187	NA	NA	NA	NA	NA	NA	NA	AA	AA	AA	AA	AA	AA	AA	AA	AA	GG	AA	AA	AA	GG	AA	AA	GG	AA	AA	GG	GG	GG	AA	AA	GG	AA	GG	AA	AA	AA	AA	AA	AA	AA	NN	AA	AA	AA	GG
AX-165101508	NA	1	34137488	NA	NA	NA	NA	NA	NA	NA	CC	CC	CC	CC	CC	CC	CC	CC	CC	TT	CC	CC	CC	TT	CC	CC	TT	CC	CC	TT	TT	TT	CC	CC	TT	CC	TT	CC	CC	CC	CC	CC	CC	CC	TT	CC	CC	CC	TT
AX-95917803	NA	1	34148323	NA	NA	NA	NA	NA	NA	NA	AA	AA	AA	AA	AA	GG	AA	AA	GG	GG	AA	AA	AA	GG	AA	AA	GG	AA	AA	GG	GG	GG	AA	AA	GG	AA	GG	AA	AA	AA	AA	AA	AA	AA	NN	AA	AA	AA	GG
AX-116838870	NA	1	34149988	NA	NA	NA	NA	NA	NA	NA	GG	GG	GG	GG	GG	GG	GG	GG	GG	TT	GG	GG	GG	TT	GG	GG	TT	GG	GG	TT	TT	TT	GG	GG	TT	GG	TT	GG	GG	GG	GG	GG	GG	GG	NN	GG	GG	GG	TT
AX-165101753	NA	1	34186567	NA	NA	NA	NA	NA	NA	NA	CC	CC	CC	CC	CC	AA	NN	CC	AA	AA	CC	CC	NN	AA	CC	CC	AA	CC	CC	AA	AA	AA	CC	CC	AA	CC	AA	CC	CC	CC	CC	CC	CC	CC	AA	CC	NN	CC	AA
AX-165096788	NA	1	34192609	NA	NA	NA	NA	NA	NA	NA	AA	AA	AA	AA	AA	GG	AA	AA	GG	GG	AA	AA	AA	GG	AA	AA	GG	AA	AA	GG	GG	GG	AA	AA	GG	AA	GG	AA	AA	AA	AA	AA	AA	AA	GG	AA	AA	AA	GG
AX-165100345	NA	1	34201543	NA	NA	NA	NA	NA	NA	NA	GG	GG	GG	GG	GG	AA	GG	GG	AA	AA	GG	GG	GG	AA	GG	GG	AA	GG	GG	AA	AA	AA	GG	GG	AA	GG	GG	GG	GG	GG	GG	GG	GG	GG	NN	GG	GG	GG	AA
AX-115816282	NA	1	34203919	NA	NA	NA	NA	NA	NA	NA	CC	CC	CC	CC	CC	AA	CC	CC	AA	AA	CC	CC	CC	AA	CC	CC	AA	CC	CC	AA	AA	AA	CC	CC	AA	CC	AA	CC	CC	CC	CC	CC	CC	CC	NN	CC	CC	CC	AA
AX-165092299	NA	1	34204303	NA	NA	NA	NA	NA	NA	NA	CC	CC	CC	NN	CC	AA	CC	AA	AA	AA	CC	AA	CC	AA	CC	CC	AA	CC	CC	AA	AA	AA	CC	CC	AA	CC	CC	CC	CC	AA	CC	CC	AA	CC	NN	CC	CC	CC	AA
AX-115813673	NA	1	34219992	NA	NA	NA	NA	NA	NA	NA	AA	AA	AA	NN	AA	GG	AA	GG	GG	GG	AA	GG	AA	GG	AA	AA	GG	AA	AA	GG	GG	GG	AA	AA	GG	AA	GG	AA	AA	GG	AA	AA	GG	AA	NN	AA	AA	AA	GG
AX-154091265	NA	1	34220466	NA	NA	NA	NA	NA	NA	NA	TT	TT	TT	NN	TT	GG	TT	GG	GG	GG	TT	GG	TT	GG	TT	TT	GG	TT	TT	GG	GG	GG	TT	TT	GG	TT	GG	TT	TT	GG	TT	TT	GG	TT	NN	TT	TT	TT	GG
AX-115779828	NA	1	34227761	NA	NA	NA	NA	NA	NA	NA	AA	AA	AA	NN	AA	GG	AA	GG	GG	GG	AA	GG	AA	GG	AA	AA	GG	AA	AA	GG	GG	GG	AA	AA	GG	AA	GG	AA	AA	GG	AA	AA	GG	AA	NN	AA	AA	AA	GG
AX-165099636	NA	1	34312938	NA	NA	NA	NA	NA	NA	NA	GG	GG	GG	NN	GG	AA	GG	AA	AA	AA	GG	AA	GG	AA	GG	GG	AA	GG	GG	AA	AA	AA	GG	GG	AA	GG	AA	GG	GG	AA	GG	GG	AA	GG	NN	GG	GG	GG	AA
AX-154304441	NA	1	34321674	NA	NA	NA	NA	NA	NA	NA	AA	AA	AA	NN	AA	GG	AA	GG	GG	GG	AA	GG	AA	GG	AA	AA	GG	AA	AA	GG	GG	GG	AA	AA	GG	AA	GG	AA	AA	GG	AA	AA	GG	AA	NN	AA	AA	AA	GG
AX-155667383	NA	1	34328033	NA	NA	NA	NA	NA	NA	NA	AA	AA	AA	NN	AA	GG	AA	GG	GG	GG	AA	GG	AA	GG	AA	AA	GG	AA	AA	GG	GG	GG	AA	AA	GG	AA	AA	AA	AA	GG	AA	AA	GG	AA	NN	AA	AA	AA	GG
AX-155299349	NA	1	34348875	NA	NA	NA	NA	NA	NA	NA	AA	AA	AA	AA	AA	GG	AA	GG	GG	GG	AA	GG	AA	GG	AA	NN	GG	AA	AA	GG	GG	GG	AA	AA	GG	AA	GG	AA	AA	GG	AA	AA	GG	AA	AA	AA	AA	AA	GG
AX-154550933	NA	1	34370388	NA	NA	NA	NA	NA	NA	NA	TT	TT	TT	TT	TT	CC	TT	CC	CC	CC	TT	CC	TT	CC	TT	TT	CC	TT	TT	CC	CC	CC	TT	TT	CC	TT	CC	TT	TT	CC	TT	TT	CC	TT	TT	TT	TT	TT	CC
AX-115742427	NA	1	34382777	NA	NA	NA	NA	NA	NA	NA	AA	AA	AA	NN	AA	GG	AA	GG	GG	GG	AA	GG	AA	GG	AA	AA	GG	AA	AA	GG	GG	GG	AA	AA	GG	AA	AA	AA	AA	GG	AA	AA	GG	AA	NN	AA	AA	AA	GG
AX-165093464	NA	1	34385345	NA	NA	NA	NA	NA	NA	NA	TT	TT	TT	NN	TT	GG	TT	GG	GG	GG	TT	GG	TT	GG	TT	TT	GG	TT	TT	GG	GG	GG	TT	TT	GG	TT	GG	TT	TT	GG	TT	TT	GG	TT	NN	TT	TT	TT	GG
AX-154835681	NA	1	34398078	NA	NA	NA	NA	NA	NA	NA	AA	AA	AA	NN	AA	GG	AA	GG	GG	GG	AA	GG	AA	GG	AA	AA	GG	AA	AA	GG	GG	GG	AA	AA	GG	AA	GG	AA	AA	GG	AA	AA	GG	AA	NN	AA	AA	AA	GG
AX-115843386	NA	1	34469209	NA	NA	NA	NA	NA	NA	NA	TT	TT	TT	CC	TT	CC	TT	CC	NN	CC	TT	TT	TT	CC	TT	TT	CC	TT	TT	CC	CC	CC	TT	TT	CC	TT	CC	TT	TT	CC	TT	TT	TT	TT	CC	TT	TT	TT	CC
AX-115858102	NA	1	34471793	NA	NA	NA	NA	NA	NA	NA	GG	GG	GG	NN	GG	GG	GG	TT	GG	TT	GG	GG	GG	TT	GG	GG	TT	GG	GG	TT	TT	TT	GG	GG	TT	GG	TT	GG	GG	TT	GG	GG	GG	GG	NN	GG	GG	GG	TT
AX-165099703	NA	1	34488574	NA	NA	NA	NA	NA	NA	NA	TT	TT	TT	NN	TT	TT	TT	GG	TT	GG	TT	TT	TT	GG	TT	TT	GG	TT	TT	GG	GG	GG	TT	TT	GG	TT	TT	TT	TT	GG	TT	TT	TT	TT	NN	TT	TT	TT	GG
[truncated: 24,958 more rows]
[truncated: 182 more columns]
