# Supplementary material for: Genome-Wide Association Study of Grain Size Traits in Indica Rice Multiparent Advanced Generation Intercross (MAGIC) Population
Source: Front Plant Sci. 2020 Apr 24;11:395. doi: 10.3389/fpls.2020.00395 (PMC7193545; doi:10.3389/fpls.2020.00395)
Supplement: Supplementary file 3 [file Data_Sheet_3.xlsx]

## Sheet: Supplementary_Table_1
Supplementary Table 2 Description of parental lines used to develop DC1 and 8-way populations.
Designation	Origin	GL(mm)	GW(mm)	GLWR	GT(mm)	TGW(g)	Grain Size and Shape Characteristics
DC1
FFZ1	China	7.98	3.16	2.54	2.1	23.99	Extra long and medium
CT 16658-5-2–2SR-2-3-6MP	CIAT	9.74	2.59	3.8	2.01	23.4	Extra long and slender
IR68	IRRI	8.53	2.79	3.07	2.08	26.29	Extra long and slender
HHZ 5-SAL 9-Y 3-Y 1	IRRI	8.17	2.87	2.86	2.05	24.49	Extra long and medium
8-way
Fedearroz 50	Colombia	8.58	2.56	3.38	1.98	21.76	Extra long and slender
Shan-Huang-Zhan-2 (SHZ-2)	China	7.62	2.39	3.2	1.85	16.81	Extra long and slender
IR64633-87-2-2-3-3 (PSBRc82)	IRRI	8.6	2.49	3.48	1.99	21.29	Extra long and slender
IR 4630-22-2-5-1-3	IRRI	8.22	3.11	2.65	2.19	26.84	Extra long and medium
IR 45427-2B-2-2B-1-1	IRRI	8.49	3.09	2.75	2.2	28.16	Extra long and medium
Sambha Mahsuri + Sub1	IRRI	6.57	2.16	3.05	1.66	11.09	Medium
IR 77298-14-1-2-10	IRRI	9.14	2.85	3.27	2.15	25.13	Extra long and slender
IR77186-122-2-2-3 (PSBRc 158)	IRRI	9.63	2.23	4.35	1.95	21.63	Extra long and slender

## Sheet: Supplementary_Table_2
Supplementary Table 1 Population size for DC1 and 8-way in different environments.
Population	Environment	Year	Population Size
DC1	Hainan	2017	215
DC1	Hainan	2018	217
8-way	IRRI	2017	386
8-way	Hainan	2018	373
8-way	Henan	2018	328

## Sheet: Supplementary_Table_3
Supplementary Table 3 Significant MTAs identified in DC1 and 8-way populations.
Trait	Pop	Env	Year	Chr	QTL	SNP	Pos	Allele	P	%PVE	Effect	MAF	Known Gene
GL	8-way	IRRI	2017	3	qGL3.1	rs3_16665467	16665467	C/G	1.05e-11	35.07	-0.274985	0.435233
GL	8-way	Hainan	2018	3	qGL3.1	rs3_16665467	16665467	C/G	1.0235e-08	21.6031	0.0143984	0.439678
GL	8-way	Henan	2018	3	qGL3.1	rs3_16665467	16665467	C/G	5.87e-09	21.0086	-0.261459	0.426829
GL	8-way	IRRI	2017	3	qGL3.1	rs3_16665481	16665481	A/G	1.58e-10	35.07	0.241338	0.365285
GL	8-way	Hainan	2018	3	qGL3.1	rs3_16665481	16665481	A/G	1.81245e-08	21.6031	0.0143984	0.372654
GL	8-way	Henan	2018	3	qGL3.1	rs3_16665481	16665481	A/G	1.35e-08	20.5159	0.246815	0.359756
GL	DC1	Hainan	2017	3	qGL3.1	AX-123154417	16666687	A/G	1.29e-08	54.73	0.31466	0.418605
GL	DC1	Hainan	2018	3	qGL3.1	AX-123154417	16666687	A/G	4.81e-08	55.2818	0.0424335	0.414747
GL	DC1	Hainan	2017	3	qGL3.1	AX-154141181	16670753	C/T	3.34e-08	54.73	0.299136	0.423256
GL	DC1	Hainan	2018	3	qGL3.1	AX-154141181	16670753	C/T	1.12e-07	55.2818	-0.0367436	0.419355
GL	8-way	IRRI	2017	3	qGL3.1	rs3_16672046	16672046	C/T	1.58e-10	35.07	-0.241338	0.365285
GL	8-way	Hainan	2018	3	qGL3.1	rs3_16672046	16672046	C/T	1.81245e-08	21.6031	0.0211884	0.372654
GL	8-way	Henan	2018	3	qGL3.1	rs3_16672046	16672046	C/T	1.35e-08	20.5159	-0.246815	0.359756
GL	DC1	Hainan	2017	3	qGL3.1	AX-154549392	16683268	A/C	1.29e-08	54.73	0.31466	0.418605
GL	DC1	Hainan	2018	3	qGL3.1	AX-154549392	16683268	A/C	4.81e-08	55.2818	0.0360484	0.414747
GL	DC1	Hainan	2017	3	qGL3.1	AX-165084692	16692584	A/C	1.29e-08	54.73	0.31466	0.418605
GL	DC1	Hainan	2018	3	qGL3.1	AX-165084692	16692584	A/C	4.81e-08	55.2818	-0.0291219	0.414747
GL	DC1	Hainan	2017	3	qGL3.1	AX-155280055	16707592	A/G	1.29e-08	54.73	-0.31466	0.418605
GL	DC1	Hainan	2018	3	qGL3.1	AX-155280055	16707592	A/G	4.81e-08	55.2818	0.0349345	0.414747
GL	DC1	Hainan	2017	3	qGL3.1	AX-154117681	16713855	C/T	6.07e-07	54.73	0.261834	0.425581
GL	DC1	Hainan	2018	3	qGL3.1	AX-154117681	16713855	C/T	8.39e-08	55.2818	-0.013991	0.419355
GL	DC1	Hainan	2017	3	qGL3.1	AX-155518996	16715212	C/T	1.29e-08	54.73	0.31466	0.418605
GL	DC1	Hainan	2018	3	qGL3.1	AX-155518996	16715212	C/T	4.81e-08	55.2818	0.00505059	0.414747
GL	8-way	IRRI	2017	3	qGL3.1	rs3_16725803	16725803	A/G	1.54e-12	35.07	-0.291175	0.435233
GL	8-way	Hainan	2018	3	qGL3.1	rs3_16725803	16725803	A/G	2.2068e-09	21.6031	-0.0211884	0.439678
GL	8-way	Henan	2018	3	qGL3.1	rs3_16725803	16725803	A/G	2.33e-09	21.5581	-0.269178	0.429878
GL	8-way	IRRI	2017	3	qGL3.1	rs3_16725807	16725807	A/G	1.54e-12	35.07	0.291175	0.435233
GL	8-way	Hainan	2018	3	qGL3.1	rs3_16725807	16725807	A/G	2.2068e-09	21.6031	-0.0211884	0.439678
GL	8-way	Henan	2018	3	qGL3.1	rs3_16725807	16725807	A/G	2.33e-09	21.5581	0.269178	0.429878
GL	8-way	IRRI	2017	3	qGL3.1	rs3_16725816	16725816	A/C	1.54e-12	35.07	-0.291175	0.435233
GL	8-way	Hainan	2018	3	qGL3.1	rs3_16725816	16725816	A/C	2.2068e-09	21.6031	0.0211884	0.439678
GL	8-way	Henan	2018	3	qGL3.1	rs3_16725816	16725816	A/C	2.33e-09	21.5581	-0.269178	0.429878
GL	8-way	IRRI	2017	3	qGL3.1	rs3_16725856	16725856	A/C	1.54e-12	35.07	-0.291175	0.435233
GL	8-way	Hainan	2018	3	qGL3.1	rs3_16725856	16725856	A/C	2.2068e-09	21.6031	0.0211884	0.439678
GL	8-way	Henan	2018	3	qGL3.1	rs3_16725856	16725856	A/C	2.33e-09	21.5581	-0.269178	0.429878
GL	DC1	Hainan	2017	3	qGL3.1	AX-154366959	16728246	A/G	1.72e-06	54.73	0.244563	0.411628
GL	DC1	Hainan	2018	3	qGL3.1	AX-154366959	16728246	A/G	8.41e-07	55.2818	0.00696798	0.407834
GL	DC1	Hainan	2017	3	qGL3.1	AX-155031440	16728414	C/T	1.29e-08	54.73	-0.31466	0.418605
GL	DC1	Hainan	2018	3	qGL3.1	AX-155031440	16728414	C/T	4.81e-08	55.2818	-0.0112909	0.414747
GL	DC1	Hainan	2017	3	qGL3.1	AX-165102452	16728441	A/G	2.87e-07	54.73	-0.273082	0.42093
GL	DC1	Hainan	2018	3	qGL3.1	AX-165102452	16728441	A/G	7.69e-08	55.2818	-0.0133326	0.412442
GL	DC1	Hainan	2017	3	qGL3.1	AX-165097113	16728461	A/C	1.29e-08	54.73	-0.31466	0.418605
GL	DC1	Hainan	2018	3	qGL3.1	AX-165097113	16728461	A/C	4.81e-08	55.2818	-0.015523	0.414747
GL	DC1	Hainan	2017	3	qGL3.1	AX-165093136	16728505	C/T	7.61e-08	54.73	0.295	0.413953
GL	DC1	Hainan	2018	3	qGL3.1	AX-165093136	16728505	C/T	2.05e-07	55.2818	-0.00530242	0.410138
GL	DC1	Hainan	2017	3	qGL3.1	AX-155292117	16728674	A/C	1.29e-08	54.73	0.31466	0.418605
GL	DC1	Hainan	2018	3	qGL3.1	AX-155292117	16728674	A/C	4.81e-08	55.2818	0.0182759	0.414747
GL	DC1	Hainan	2017	3	qGL3.1	AX-165091394	16728884	A/G	2.36e-08	54.73	0.305177	0.423256
GL	DC1	Hainan	2018	3	qGL3.1	AX-165091394	16728884	A/G	6.56e-08	55.2818	-0.0141561	0.419355
GL	DC1	Hainan	2017	3	qGL3.1	AX-154058191	16728961	A/G	1.29e-08	54.73	-0.31466	0.418605
GL	DC1	Hainan	2018	3	qGL3.1	AX-154058191	16728961	A/G	4.81e-08	55.2818	-0.00856437	0.414747
GL	8-way	IRRI	2017	3	qGL3.1	rs3_16729992	16729992	G/C	4.51e-13	35.07	0.299817	0.437824	coding region of GS3 (nonsynonymous)
GL	8-way	Hainan	2018	3	qGL3.1	rs3_16729992	16729992	G/C	1.128e-09	21.6031	0.0211884	0.442359	coding region of GS3 (nonsynonymous)
GL	8-way	Henan	2018	3	qGL3.1	rs3_16729992	16729992	G/C	5.37e-10	22.4399	0.280943	0.432927	coding region of GS3 (nonsynonymous)
GL	DC1	Hainan	2017	3	qGL3.1	AX-154117627	16731270	C/T	1.29e-08	54.73	0.31466	0.418605	intron of GS3
GL	DC1	Hainan	2018	3	qGL3.1	AX-154117627	16731270	C/T	4.81e-08	55.2818	0.00530242	0.414747	intron of GS3
GL	DC1	Hainan	2017	3	qGL3.1	AX-115826214	16733441	A/C	1.29e-08	54.73	0.31466	0.418605	coding region of GS3 (nonsynonymous)
GL	DC1	Hainan	2018	3	qGL3.1	AX-115826214	16733441	A/C	1.14e-07	55.2818	-0.0135043	0.412442	coding region of GS3 (nonsynonymous)
GL	DC1	Hainan	2017	3	qGL3.1	AX-165087254	16733872	G/T	2.88e-08	54.73	0.308048	0.416279	intron of GS3
GL	DC1	Hainan	2018	3	qGL3.1	AX-165087254	16733872	G/T	3.01e-07	55.2818	-0.0138438	0.410138	intron of GS3
GL	DC1	Hainan	2017	3	qGL3.1	AX-154030736	16734121	A/C	1.04e-07	54.73	-0.280821	0.418605	intron of GS3
GL	DC1	Hainan	2018	3	qGL3.1	AX-154030736	16734121	A/C	2.03e-07	55.2818	0.0102677	0.414747	intron of GS3
GL	DC1	Hainan	2017	3	qGL3.1	AX-154236177	16734333	A/C	1.29e-08	54.73	0.31466	0.418605	intron of GS3
GL	DC1	Hainan	2018	3	qGL3.1	AX-154236177	16734333	A/C	4.81e-08	55.2818	-0.00530242	0.414747	intron of GS3
GL	DC1	Hainan	2017	3	qGL3.1	AX-165091473	16734618	C/T	1.29e-08	54.73	0.31466	0.418605	intron of GS3
GL	DC1	Hainan	2018	3	qGL3.1	AX-165091473	16734618	C/T	4.81e-08	55.2818	-0.0174194	0.414747	intron of GS3
GL	DC1	Hainan	2017	3	qGL3.1	AX-154753937	16734646	A/G	1.29e-08	54.73	0.31466	0.418605	intron of GS3
GL	DC1	Hainan	2018	3	qGL3.1	AX-154753937	16734646	A/G	4.81e-08	55.2818	0.00738003	0.414747	intron of GS3
GL	DC1	Hainan	2017	3	qGL3.1	AX-153982988	16734715	C/T	1.15e-08	54.73	0.315132	0.423256	intron of GS3
GL	DC1	Hainan	2018	3	qGL3.1	AX-153982988	16734715	C/T	7.88e-08	55.2818	0.00738003	0.419355	intron of GS3
GL	DC1	Hainan	2017	3	qGL3.1	AX-165092431	16734791	A/G	1.29e-08	54.73	-0.31466	0.418605	intron of GS3
GL	DC1	Hainan	2018	3	qGL3.1	AX-165092431	16734791	A/G	4.81e-08	55.2818	0.00419975	0.414747	intron of GS3
GL	DC1	Hainan	2017	3	qGL3.1	AX-154396963	16735605	A/C	4.54e-08	54.73	-0.299011	0.42093	6.2 kb downstream of GS3
GL	DC1	Hainan	2018	3	qGL3.1	AX-154396963	16735605	A/C	4.29e-08	55.2818	-0.00768052	0.417051	6.2 kb downstream of GS3
GL	8-way	IRRI	2017	3	qGL3.1	rs3_16736681	16736681	G/T	3.17e-13	35.07	0.303776	0.440415	7.2 kb downstream of GS3
GL	8-way	Hainan	2018	3	qGL3.1	rs3_16736681	16736681	G/T	8.18926e-10	21.6031	-0.0211884	0.44504	7.2 kb downstream of GS3
GL	8-way	Henan	2018	3	qGL3.1	rs3_16736681	16736681	G/T	1.77e-09	21.7222	0.272635	0.435976	7.2 kb downstream of GS3
GL	8-way	IRRI	2017	3	qGL3.1	rs3_16736739	16736739	C/T	3.17e-13	35.07	0.303776	0.440415	7.3 kb downstream of GS3
GL	8-way	Hainan	2018	3	qGL3.1	rs3_16736739	16736739	C/T	8.18926e-10	21.6031	0.0211884	0.44504	7.3 kb downstream of GS3
GL	8-way	Henan	2018	3	qGL3.1	rs3_16736739	16736739	C/T	1.77e-09	21.7222	0.272635	0.435976	7.3 kb downstream of GS3
GL	8-way	IRRI	2017	3	qGL3.1	rs3_16736753	16736753	C/T	3.17e-13	35.07	-0.303776	0.440415	7.3 kb downstream of GS3
GL	8-way	Hainan	2018	3	qGL3.1	rs3_16736753	16736753	C/T	8.18926e-10	21.6031	-0.0283307	0.44504	7.3 kb downstream of GS3
GL	8-way	Henan	2018	3	qGL3.1	rs3_16736753	16736753	C/T	1.77e-09	21.7222	-0.272635	0.435976	7.3 kb downstream of GS3
GL	DC1	Hainan	2017	3	qGL3.1	AX-165091112	16740204	A/G	1.29e-08	54.73	-0.31466	0.418605
GL	DC1	Hainan	2018	3	qGL3.1	AX-165091112	16740204	A/G	4.81e-08	55.2818	-0.159657	0.414747
GL	DC1	Hainan	2017	3	qGL3.1	AX-155800566	16748555	C/T	1.29e-08	54.73	-0.31466	0.418605
GL	DC1	Hainan	2018	3	qGL3.1	AX-155800566	16748555	C/T	4.81e-08	55.2818	-0.00511862	0.414747
GL	DC1	Hainan	2017	3	qGL3.1	AX-155222145	16760067	C/T	1.29e-08	54.73	0.31466	0.418605
GL	DC1	Hainan	2018	3	qGL3.1	AX-155222145	16760067	C/T	4.81e-08	55.2818	0.188159	0.414747
GL	DC1	Hainan	2017	3	qGL3.1	AX-155697904	16766484	A/G	1.19e-08	54.73	-0.308648	0.416279
GL	DC1	Hainan	2018	3	qGL3.1	AX-155697904	16766484	A/G	1.34e-07	55.2818	0.0308717	0.410138
GL	DC1	Hainan	2017	3	qGL3.1	AX-155945612	16779059	A/G	1.29e-08	54.73	-0.31466	0.418605
GL	DC1	Hainan	2018	3	qGL3.1	AX-155945612	16779059	A/G	4.81e-08	55.2818	-0.0127431	0.414747
GL	DC1	Hainan	2017	3	qGL3.1	AX-165094175	16779862	C/T	1.08e-08	54.73	0.302347	0.425581
GL	DC1	Hainan	2018	3	qGL3.1	AX-165094175	16779862	C/T	4.5e-08	55.2818	-0.0372134	0.423963
GL	8-way	IRRI	2017	3	qGL3.1	rs3_16785435	16785435	C/T	1.12e-13	35.07	0.312388	0.440415
GL	8-way	Hainan	2018	3	qGL3.1	rs3_16785435	16785435	C/T	1.14183e-09	21.6031	0.0243281	0.44504
GL	8-way	Henan	2018	3	qGL3.1	rs3_16785435	16785435	C/T	1.72e-09	21.7388	0.273351	0.435976
GL	8-way	IRRI	2017	3	qGL3.1	rs3_16785440	16785440	C/T	1.12e-13	35.07	-0.312388	0.440415
GL	8-way	Hainan	2018	3	qGL3.1	rs3_16785440	16785440	C/T	1.14183e-09	21.6031	-0.0243281	0.44504
GL	8-way	Henan	2018	3	qGL3.1	rs3_16785440	16785440	C/T	1.72e-09	21.7388	-0.273351	0.435976
GL	8-way	IRRI	2017	3	qGL3.1	rs3_16785465	16785465	C/T	1.12e-13	35.07	-0.312388	0.440415
GL	8-way	Hainan	2018	3	qGL3.1	rs3_16785465	16785465	C/T	1.14183e-09	21.6031	-0.0155696	0.44504
GL	8-way	Henan	2018	3	qGL3.1	rs3_16785465	16785465	C/T	1.72e-09	21.7388	-0.273351	0.435976
GL	DC1	Hainan	2017	3	qGL3.1	AX-155611461	16787790	G/T	1.29e-08	54.73	0.31466	0.418605
GL	DC1	Hainan	2018	3	qGL3.1	AX-155611461	16787790	G/T	4.81e-08	55.2818	-0.0266268	0.414747
GL	8-way	IRRI	2017	3	qGL3.1	rs3_16790082	16790082	C/T	2.92e-14	35.07	-0.320693	0.435233
GL	8-way	Hainan	2018	3	qGL3.1	rs3_16790082	16790082	C/T	7.92277e-10	21.6031	0.0155696	0.439678
GL	8-way	Henan	2018	3	qGL3.1	rs3_16790082	16790082	C/T	2.41e-09	21.5386	-0.270609	0.432927
GL	8-way	IRRI	2017	3	qGL3.1	rs3_16794259	16794259	A/T	2.92e-14	35.07	0.320693	0.435233
GL	8-way	Hainan	2018	3	qGL3.1	rs3_16794259	16794259	A/T	7.92277e-10	21.6031	-0.0114631	0.439678
GL	8-way	Henan	2018	3	qGL3.1	rs3_16794259	16794259	A/T	2.41e-09	21.5386	0.270609	0.432927
GL	DC1	Hainan	2017	3	qGL3.1	AX-165092535	16797160	C/T	1.29e-08	54.73	-0.31466	0.418605
GL	DC1	Hainan	2018	3	qGL3.1	AX-165092535	16797160	C/T	4.81e-08	55.2818	-0.0462355	0.414747
GL	DC1	Hainan	2017	3	qGL3.1	AX-154422878	16799341	A/G	1.05e-06	54.73	0.256699	0.423256
GL	DC1	Hainan	2018	3	qGL3.1	AX-154422878	16799341	A/G	3.71e-07	55.2818	-0.0517497	0.419355
GL	8-way	IRRI	2017	3	qGL3.1	rs3_16804378	16804378	A/G	2.1e-14	35.07	-0.323233	0.432642
GL	8-way	Hainan	2018	3	qGL3.1	rs3_16804378	16804378	A/G	1.74284e-09	21.6031	0.00676222	0.436997
GL	8-way	Henan	2018	3	qGL3.1	rs3_16804378	16804378	A/G	6.28e-09	20.9686	-0.262962	0.429878
GL	8-way	IRRI	2017	3	qGL3.1	rs3_16804385	16804385	C/T	2.1e-14	35.07	0.323233	0.432642
GL	8-way	Hainan	2018	3	qGL3.1	rs3_16804385	16804385	C/T	1.74284e-09	21.6031	0.00676222	0.436997
GL	8-way	Henan	2018	3	qGL3.1	rs3_16804385	16804385	C/T	6.28e-09	20.9686	0.262962	0.429878
GL	DC1	Hainan	2017	3	qGL3.1	AX-154083640	16806335	A/C	1.93e-09	54.73	0.329295	0.42093
GL	DC1	Hainan	2018	3	qGL3.1	AX-154083640	16806335	A/C	6.58e-09	55.2818	0.0462355	0.414747
GL	DC1	Hainan	2017	3	qGL3.1	AX-154117429	16806747	C/T	5.2e-07	54.73	0.264628	0.423256
GL	DC1	Hainan	2018	3	qGL3.1	AX-154117429	16806747	C/T	1.87e-07	55.2818	-0.0464213	0.419355
GL	DC1	Hainan	2017	3	qGL3.1	AX-155587385	16818310	A/G	1.29e-08	54.73	-0.31466	0.418605
GL	DC1	Hainan	2018	3	qGL3.1	AX-155587385	16818310	A/G	4.81e-08	55.2818	-0.0464213	0.414747
GL	DC1	Hainan	2017	3	qGL3.1	AX-155873515	16821921	C/T	6.86e-08	54.73	-0.288644	0.413953
GL	DC1	Hainan	2018	3	qGL3.1	AX-155873515	16821921	C/T	1.58e-07	55.2818	-0.0464213	0.407834
GL	DC1	Hainan	2017	3	qGL3.1	AX-155286415	16828046	C/T	1.29e-08	54.73	0.31466	0.418605
GL	DC1	Hainan	2018	3	qGL3.1	AX-155286415	16828046	C/T	4.81e-08	55.2818	-0.0517497	0.414747
GL	8-way	IRRI	2017	3	qGL3.1	rs3_16835528	16835528	C/T	4.43e-15	35.07	-0.329975	0.435233
GL	8-way	Hainan	2018	3	qGL3.1	rs3_16835528	16835528	C/T	2.5674e-09	21.6031	0.00266053	0.439678
GL	8-way	Henan	2018	3	qGL3.1	rs3_16835528	16835528	C/T	4.03e-09	21.2318	-0.265898	0.432927
GL	8-way	IRRI	2017	3	qGL3.1	rs3_16837736	16837736	C/T	4.43e-15	35.07	-0.329975	0.435233
GL	8-way	Hainan	2018	3	qGL3.1	rs3_16837736	16837736	C/T	2.5674e-09	21.6031	0.0152073	0.439678
GL	8-way	Henan	2018	3	qGL3.1	rs3_16837736	16837736	C/T	4.03e-09	21.2318	-0.265898	0.432927
GL	DC1	Hainan	2017	3	qGL3.1	AX-154117292	16839992	A/G	1.29e-08	54.73	-0.31466	0.418605
GL	DC1	Hainan	2018	3	qGL3.1	AX-154117292	16839992	A/G	4.81e-08	55.2818	-0.0359882	0.414747
GL	DC1	Hainan	2017	3	qGL3.1	AX-165091066	16840381	C/T	1.29e-08	54.73	0.31466	0.418605
GL	DC1	Hainan	2018	3	qGL3.1	AX-165091066	16840381	C/T	4.81e-08	55.2818	-0.045694	0.414747
GL	8-way	IRRI	2017	3	qGL3.1	rs3_16840706	16840706	A/G	3.02e-15	35.07	-0.330275	0.432642
GL	8-way	Hainan	2018	3	qGL3.1	rs3_16840706	16840706	A/G	1.75364e-09	21.6031	-0.0152073	0.436997
GL	8-way	Henan	2018	3	qGL3.1	rs3_16840706	16840706	A/G	1.27e-09	21.9244	-0.274838	0.429878
GL	8-way	IRRI	2017	3	qGL3.1	rs3_16840727	16840727	A/T	3.02e-15	35.07	-0.330275	0.432642
GL	8-way	Hainan	2018	3	qGL3.1	rs3_16840727	16840727	A/T	1.75364e-09	21.6031	0.0152073	0.436997
GL	8-way	Henan	2018	3	qGL3.1	rs3_16840727	16840727	A/T	1.27e-09	21.9244	-0.274838	0.429878
GL	8-way	IRRI	2017	3	qGL3.1	rs3_16842769	16842769	C/T	3.8e-16	35.07	0.342465	0.435233
GL	8-way	Hainan	2018	3	qGL3.1	rs3_16842769	16842769	C/T	4.04033e-10	21.6031	0.0127017	0.439678
GL	8-way	Henan	2018	3	qGL3.1	rs3_16842769	16842769	C/T	6.38e-10	22.336	0.279915	0.432927
GL	DC1	Hainan	2017	3	qGL3.1	AX-155024365	16857608	C/T	1.29e-08	54.73	0.31466	0.418605
GL	DC1	Hainan	2018	3	qGL3.1	AX-155024365	16857608	C/T	4.81e-08	55.2818	-0.0453609	0.414747
GL	8-way	IRRI	2017	3	qGL3.1	rs3_16863891	16863891	A/G	3.55e-14	35.07	0.30611	0.417098
GL	8-way	Hainan	2018	3	qGL3.1	rs3_16863891	16863891	A/G	2.21175e-09	21.6031	0.0127017	0.420912
GL	8-way	Henan	2018	3	qGL3.1	rs3_16863891	16863891	A/G	4.19e-09	21.2093	0.261811	0.414634
GL	8-way	IRRI	2017	3	qGL3.1	rs3_16863910	16863910	C/T	3.55e-14	35.07	-0.30611	0.417098
GL	8-way	Hainan	2018	3	qGL3.1	rs3_16863910	16863910	C/T	2.21175e-09	21.6031	-0.0127017	0.420912
GL	8-way	Henan	2018	3	qGL3.1	rs3_16863910	16863910	C/T	4.19e-09	21.2093	-0.261811	0.414634
GL	DC1	Hainan	2017	3	qGL3.1	AX-155734812	16874693	A/G	9.09e-08	54.73	0.290767	0.42093
GL	DC1	Hainan	2018	3	qGL3.1	AX-155734812	16874693	A/G	9.38e-08	55.2818	-0.0557506	0.417051
GL	DC1	Hainan	2017	3	qGL3.1	AX-156128819	16876155	C/T	1.12e-08	54.73	0.309553	0.434884
GL	DC1	Hainan	2018	3	qGL3.1	AX-156128819	16876155	C/T	6.74e-09	55.2818	-0.0391459	0.435484
GL	DC1	Hainan	2017	3	qGL3.1	AX-165086981	16881584	A/G	1.4e-08	54.73	0.313501	0.42093
GL	DC1	Hainan	2018	3	qGL3.1	AX-165086981	16881584	A/G	1.01e-07	55.2818	0.012131	0.419355
GL	DC1	Hainan	2017	3	qGL3.1	AX-115847783	16881995	C/T	1.29e-08	54.73	0.31466	0.418605
GL	DC1	Hainan	2018	3	qGL3.1	AX-115847783	16881995	C/T	4.81e-08	55.2818	-0.0302856	0.414747
GL	DC1	Hainan	2017	3	qGL3.1	AX-154489269	16883534	T/C	1.29e-08	54.73	0.31466	0.418605
GL	DC1	Hainan	2018	3	qGL3.1	AX-154489269	16883534	T/C	4.81e-08	55.2818	-0.00473889	0.414747
GL	DC1	Hainan	2017	3	qGL3.1	AX-115855710	16890773	A/G	1.29e-08	54.73	0.31466	0.418605
GL	DC1	Hainan	2018	3	qGL3.1	AX-115855710	16890773	A/G	4.81e-08	55.2818	-0.0137092	0.414747
GL	DC1	Hainan	2017	3	qGL3.1	AX-153889367	16896757	A/G	7.49e-08	54.73	0.292929	0.416279
GL	DC1	Hainan	2018	3	qGL3.1	AX-153889367	16896757	A/G	3.2e-07	55.2818	0.00877876	0.412442
GL	DC1	Hainan	2017	3	qGL3.1	AX-154083779	16920167	C/T	1.29e-08	54.73	-0.31466	0.418605
GL	DC1	Hainan	2018	3	qGL3.1	AX-154083779	16920167	C/T	4.81e-08	55.2818	0.00639154	0.414747
GL	DC1	Hainan	2017	3	qGL3.1	AX-165095963	16922724	C/T	1.29e-08	54.73	0.31466	0.418605
GL	DC1	Hainan	2018	3	qGL3.1	AX-165095963	16922724	C/T	4.81e-08	55.2818	-0.00639154	0.414747
GL	DC1	Hainan	2017	3	qGL3.1	AX-165094961	16927227	A/C	1.29e-08	54.73	0.31466	0.418605
GL	DC1	Hainan	2018	3	qGL3.1	AX-165094961	16927227	A/C	4.81e-08	55.2818	-0.00710536	0.414747
GL	DC1	Hainan	2017	3	qGL3.1	AX-165092310	16937781	A/G	8.7e-09	54.73	0.32093	0.42093
GL	DC1	Hainan	2018	3	qGL3.1	AX-165092310	16937781	A/G	1.47e-07	55.2818	0.00695086	0.419355
GL	8-way	IRRI	2017	3	qGL3.1	rs3_16941151	16941151	G/T	3.66e-15	35.07	-0.331446	0.443005
GL	8-way	Hainan	2018	3	qGL3.1	rs3_16941151	16941151	G/T	1.24235e-09	21.6031	0.0216368	0.447721
GL	8-way	Henan	2018	3	qGL3.1	rs3_16941151	16941151	G/T	2.76e-09	21.4587	-0.268408	0.442073
GL	DC1	Hainan	2017	3	qGL3.1	AX-165089041	16943276	A/C	1.43e-08	54.73	0.31418	0.416279
GL	DC1	Hainan	2018	3	qGL3.1	AX-165089041	16943276	A/C	1.4e-07	55.2818	-0.00639154	0.410138
GL	DC1	Hainan	2017	3	qGL3.1	AX-153950973	16950722	A/G	1.29e-08	54.73	0.31466	0.418605
GL	DC1	Hainan	2018	3	qGL3.1	AX-153950973	16950722	A/G	1.14e-07	55.2818	0.00678965	0.412442
GL	8-way	IRRI	2017	3	qGL3.1	rs3_16954242	16954242	G/T	1.21e-14	35.07	0.324675	0.445596
GL	8-way	Hainan	2018	3	qGL3.1	rs3_16954242	16954242	G/T	3.39686e-09	21.6031	0.0216368	0.450402
GL	8-way	Henan	2018	3	qGL3.1	rs3_16954242	16954242	G/T	2.76e-09	21.4587	0.268408	0.442073
GL	DC1	Hainan	2017	3	qGL3.1	AX-165086559	16955488	C/T	6.71e-09	54.73	-0.309592	0.418605
GL	DC1	Hainan	2018	3	qGL3.1	AX-165086559	16955488	C/T	6.16e-08	55.2818	-0.00708872	0.414747
GL	8-way	IRRI	2017	3	qGL3.1	rs3_16955911	16955911	C/T	1.21e-14	35.07	0.324675	0.445596
GL	8-way	Hainan	2018	3	qGL3.1	rs3_16955911	16955911	C/T	3.39686e-09	21.6031	0.0011068	0.450402
GL	8-way	Henan	2018	3	qGL3.1	rs3_16955911	16955911	C/T	2.76e-09	21.4587	0.268408	0.442073
GL	8-way	IRRI	2017	3	qGL3.1	rs3_16955933	16955933	A/G	1.21e-14	35.07	0.324675	0.445596
GL	8-way	Hainan	2018	3	qGL3.1	rs3_16955933	16955933	A/G	3.39686e-09	21.6031	-0.0011068	0.450402
GL	8-way	Henan	2018	3	qGL3.1	rs3_16955933	16955933	A/G	2.76e-09	21.4587	0.268408	0.442073
GL	8-way	IRRI	2017	3	qGL3.1	rs3_16955942	16955942	A/G	1.21e-14	35.07	-0.324675	0.445596
GL	8-way	Hainan	2018	3	qGL3.1	rs3_16955942	16955942	A/G	3.39686e-09	21.6031	-0.0011068	0.450402
GL	8-way	Henan	2018	3	qGL3.1	rs3_16955942	16955942	A/G	2.76e-09	21.4587	-0.268408	0.442073
GL	8-way	IRRI	2017	3	qGL3.1	rs3_16955948	16955948	A/G	1.21e-14	35.07	0.324675	0.445596
GL	8-way	Hainan	2018	3	qGL3.1	rs3_16955948	16955948	A/G	3.39686e-09	21.6031	0.0011068	0.450402
GL	8-way	Henan	2018	3	qGL3.1	rs3_16955948	16955948	A/G	2.76e-09	21.4587	0.268408	0.442073
GL	DC1	Hainan	2017	3	qGL3.1	AX-155025331	16959300	C/T	4.54e-08	54.73	-0.299011	0.42093
GL	DC1	Hainan	2018	3	qGL3.1	AX-155025331	16959300	C/T	9.92e-08	55.2818	-0.00708872	0.414747
GL	DC1	Hainan	2017	3	qGL3.1	AX-165093988	16965256	C/T	1.29e-08	54.73	0.31466	0.418605
GL	DC1	Hainan	2018	3	qGL3.1	AX-165093988	16965256	C/T	4.81e-08	55.2818	-0.0123596	0.414747
GL	DC1	Hainan	2017	3	qGL3.1	AX-154103626	16970424	A/G	1.29e-08	54.73	0.31466	0.418605
GL	DC1	Hainan	2018	3	qGL3.1	AX-154103626	16970424	A/G	4.81e-08	55.2818	-0.0100305	0.414747
GL	8-way	IRRI	2017	3	qGL3.1	rs3_16975586	16975586	A/G	3.66e-15	35.07	-0.331446	0.443005
GL	8-way	Hainan	2018	3	qGL3.1	rs3_16975586	16975586	A/G	1.24235e-09	21.6031	-0.0011068	0.447721
GL	8-way	Henan	2018	3	qGL3.1	rs3_16975586	16975586	A/G	2.76e-09	21.4587	-0.268408	0.442073
GL	8-way	IRRI	2017	3	qGL3.1	rs3_16975669	16975669	A/G	3.92e-06	35.07	0.184965	0.316062
GL	8-way	Hainan	2018	3	qGL3.1	rs3_16975669	16975669	A/G	4.36891e-05	21.6	-0.00254988	0.316354
GL	8-way	Henan	2018	3	qGL3.1	rs3_16975669	16975669	A/G	3.68e-05	11.2	0.187524	0.314024
GL	DC1	Hainan	2017	3	qGL3.1	AX-165100984	16975722	A/G	5.55e-08	54.73	0.292191	0.42093
GL	DC1	Hainan	2018	3	qGL3.1	AX-165100984	16975722	A/G	5.42e-07	55.2818	0.00708872	0.414747
GL	DC1	Hainan	2017	3	qGL3.1	AX-165099608	16993369	C/T	1.29e-08	54.73	0.31466	0.418605
GL	DC1	Hainan	2018	3	qGL3.1	AX-165099608	16993369	C/T	4.81e-08	55.2818	-0.00683294	0.414747
GL	DC1	Hainan	2017	3	qGL3.1	AX-115799679	16996623	G/T	1.29e-08	54.73	0.31466	0.418605
GL	8-way	IRRI	2017	3	qGL3.1	rs3_16996623	16996623	G/T	3.66e-15	35.07	0.331446	0.443005
GL	DC1	Hainan	2018	3	qGL3.1	AX-115799679	16996623	G/T	4.81e-08	55.2818	-0.0102941	0.414747
GL	8-way	Hainan	2018	3	qGL3.1	rs3_16996623	16996623	G/T	1.24235e-09	21.6031	0.00254988	0.447721
GL	8-way	Henan	2018	3	qGL3.1	rs3_16996623	16996623	G/T	2.76e-09	21.4587	0.268408	0.442073
GL	DC1	Hainan	2017	3	qGL3.1	AX-115815041	16997653	C/T	1.29e-08	54.73	-0.31466	0.418605
GL	DC1	Hainan	2018	3	qGL3.1	AX-115815041	16997653	C/T	4.81e-08	55.2818	-0.00708872	0.414747
GL	8-way	IRRI	2017	3	qGL3.1	rs3_17006178	17006178	C/G	9.87e-07	35.07	-0.19553	0.318653
GL	8-way	Hainan	2018	3	qGL3.1	rs3_17006178	17006178	C/G	2.86685e-05	21.6	-0.00254988	0.319035
GL	8-way	Henan	2018	3	qGL3.1	rs3_17006178	17006178	C/G	1.21e-05	11.2	-0.198166	0.317073
GL	DC1	Hainan	2017	3	qGL3.1	AX-154030319	17008693	C/T	1.29e-08	54.73	-0.31466	0.418605
GL	DC1	Hainan	2018	3	qGL3.1	AX-154030319	17008693	C/T	4.81e-08	55.2818	0.00214328	0.414747
GL	DC1	Hainan	2017	3	qGL3.1	AX-154275770	17009095	A/G	3.45e-08	54.73	0.299352	0.416279
GL	DC1	Hainan	2018	3	qGL3.1	AX-154275770	17009095	A/G	2.18e-08	55.2818	0.00708872	0.412442
GL	DC1	Hainan	2017	3	qGL3.1	AX-154549213	17010306	A/G	1.29e-08	54.73	0.31466	0.418605
GL	DC1	Hainan	2018	3	qGL3.1	AX-154549213	17010306	A/G	4.81e-08	55.2818	-0.000700921	0.414747
GL	8-way	IRRI	2017	3	qGL3.1	rs3_17011780	17011780	G/T	9.87e-07	35.07	-0.19553	0.318653
GL	8-way	Hainan	2018	3	qGL3.1	rs3_17011780	17011780	G/T	2.86685e-05	21.6	0.0417344	0.319035
GL	8-way	Henan	2018	3	qGL3.1	rs3_17011780	17011780	G/T	1.21e-05	11.2	-0.198166	0.317073
GL	DC1	Hainan	2017	3	qGL3.1	AX-115757010	17013438	C/T	1.29e-08	54.73	0.31466	0.418605
GL	DC1	Hainan	2018	3	qGL3.1	AX-115757010	17013438	C/T	4.81e-08	55.2818	-0.00708872	0.414747
GL	DC1	Hainan	2017	3	qGL3.1	AX-155277654	17019476	G/T	1.68e-08	54.73	-0.308696	0.42093
GL	DC1	Hainan	2018	3	qGL3.1	AX-155277654	17019476	G/T	4.3e-08	55.2818	0.00547672	0.417051
GL	DC1	Hainan	2017	3	qGL3.1	AX-123154442	17019705	C/T	3.09e-08	54.73	0.300941	0.416279
GL	DC1	Hainan	2018	3	qGL3.1	AX-123154442	17019705	C/T	2.86e-07	55.2818	0.00708872	0.412442
GL	DC1	Hainan	2017	3	qGL3.1	AX-115820186	17020098	C/T	1.29e-08	54.73	0.31466	0.418605
GL	DC1	Hainan	2018	3	qGL3.1	AX-115820186	17020098	C/T	4.81e-08	55.2818	-0.00706688	0.414747
GL	8-way	IRRI	2017	3	qGL3.1	rs3_17022193	17022193	C/T	9.87e-07	35.07	-0.19553	0.318653
GL	8-way	Hainan	2018	3	qGL3.1	rs3_17022193	17022193	C/T	2.86685e-05	21.6	-0.0417344	0.319035
GL	8-way	Henan	2018	3	qGL3.1	rs3_17022193	17022193	C/T	1.21e-05	11.2	-0.198166	0.317073
GL	DC1	Hainan	2017	3	qGL3.1	AX-155749427	17025104	A/G	1.29e-08	54.73	0.31466	0.418605
GL	DC1	Hainan	2018	3	qGL3.1	AX-155749427	17025104	A/G	1.14e-07	55.2818	0.010937	0.412442
GL	DC1	Hainan	2017	3	qGL3.1	AX-155709087	17039466	C/T	7.62e-08	54.73	-0.287597	0.423256
GL	8-way	IRRI	2017	3	qGL3.1	rs3_17039466	17039466	C/T	4.81e-06	35.07	-0.182409	0.318653
GL	DC1	Hainan	2018	3	qGL3.1	AX-155709087	17039466	C/T	1.24e-07	55.2818	0.0097983	0.419355
GL	8-way	Hainan	2018	3	qGL3.1	rs3_17039466	17039466	C/T	1.74239e-05	21.6	-0.035565	0.316354
GL	8-way	Henan	2018	3	qGL3.1	rs3_17039466	17039466	C/T	4.83e-05	11.2	-0.184335	0.317073
GL	8-way	IRRI	2017	3	qGL3.1	rs3_17044632	17044632	A/G	4.11e-06	35.07	-0.183384	0.321244
GL	8-way	Hainan	2018	3	qGL3.1	rs3_17044632	17044632	A/G	1.72021e-05	21.6	0.0463656	0.319035
GL	8-way	Henan	2018	3	qGL3.1	rs3_17044632	17044632	A/G	9.46e-06	11.2	-0.200797	0.323171
GL	8-way	IRRI	2017	3	qGL3.1	rs3_17285992	17285992	G/T	6.91e-05	35.07	-0.140906	0.360104
GL	8-way	IRRI	2017	3	qGL3.2	rs3_20691702	20691702	G/T	1.01e-07	35.07	-0.190571	0.46114
GL	8-way	IRRI	2017	3	qGL3.2	rs3_20691702	20691702	G/T	1.01e-07	35.0739	-0.190571	0.46114
GL	8-way	Henan	2018	3	qGL3.2	rs3_20691702	20691702	G/T	1.66e-06	17.7357	-0.201628	0.47561
GL	8-way	Hainan	2018	3	qGL3.2	rs3_20691702	20691702	G/T	1.72665e-06	21.6031	-0.015393	0.466488
GL	8-way	Henan	2018	3	qGL3.2	rs3_20691702	20691702	G/T	1.66e-06	11.2043	-0.201628	0.47561
GL	8-way	Henan	2018	3	qGL3.2	rs3_21055449	21055449	A/G	1.96e-05	11.2043	0.183197	0.362805
GL	8-way	Henan	2018	3	qGL3.2	rs3_21055506	21055506	C/T	1.96e-05	11.2043	-0.183197	0.362805
GL	DC1	Hainan	2017	3	qGL3.2	AX-165099081	21547035	C/T	8.71e-06	55.2818	0.220909	0.404651
GL	DC1	Hainan	2018	3	qGL3.2	AX-165099081	21547035	C/T	4.25e-06	54.7333	-0.032958	0.40553
GL	DC1	Hainan	2017	3	qGL3.2	AX-165092681	21547958	G/T	8.71e-06	55.2818	0.220909	0.404651
GL	DC1	Hainan	2018	3	qGL3.2	AX-165092681	21547958	G/T	4.25e-06	54.7333	0.0165366	0.40553
GL	DC1	Hainan	2017	3	qGL3.2	AX-165083519	21550321	A/G	1.09e-05	55.2818	0.215038	0.409302
GL	DC1	Hainan	2018	3	qGL3.2	AX-165083519	21550321	A/G	8.83e-06	54.7333	-0.032958	0.407834
GL	DC1	Hainan	2017	3	qGL3.2	AX-154612862	21563161	C/T	8.71e-06	55.2818	-0.220909	0.404651
GL	DC1	Hainan	2018	3	qGL3.2	AX-154612862	21563161	C/T	4.25e-06	54.7333	0.032958	0.40553
GL	DC1	Hainan	2017	3	qGL3.2	AX-115834449	21588140	A/G	1.62e-05	55.2818	-0.214332	0.406977
GL	DC1	Hainan	2018	3	qGL3.2	AX-115834449	21588140	A/G	7.65e-06	54.7333	-0.0515519	0.403226
GL	DC1	Hainan	2017	3	qGL3.2	AX-154750964	21598942	A/G	9.21e-06	55.2818	0.219147	0.406977
GL	DC1	Hainan	2018	3	qGL3.2	AX-154750964	21598942	A/G	3.4e-06	54.7333	-0.0321542	0.407834
GL	DC1	Hainan	2017	3	qGL3.2	AX-115865890	21602538	C/T	3.75e-05	55.2818	0.197888	0.404651
GL	DC1	Hainan	2018	3	qGL3.2	AX-115865890	21602538	C/T	1.19e-06	54.7333	0.032958	0.40553
GL	DC1	Hainan	2017	3	qGL3.2	AX-165093570	21610041	C/T	1.36e-05	55.2818	0.214098	0.402326
GL	DC1	Hainan	2018	3	qGL3.2	AX-165093570	21610041	C/T	5.93e-06	54.7333	0.032958	0.400922
GL	8-way	Hainan	2018	3	qGL3.2	rs3_22272193	22272193	C/T	3.69e-06	21.6031	-0.0101821	0.474531
GL	8-way	Hainan	2018	3	qGL3.2	rs3_22272193	22272193	C/T	2.55655e-05	21.6031	-0.0101821	0.474531
GL	8-way	IRRI	2017	7	qGL7	rs7_24645555	24645555	A/G	6.82e-06	35.0739	0.291167	0.160622	5.2 kb upstream of GL7/GW7/SLG7
GL	8-way	Hainan	2018	7	qGL7	rs7_24645555	24645555	A/G	9.46149e-06	21.6031	-0.0117367	0.158177	5.2 kb upstream of GL7/GW7/SLG7
GL	8-way	IRRI	2017	7	qGL7	rs7_24669663	24669663	C/G	8.07e-06	35.0739	-0.300253	0.158031
GL	8-way	Hainan	2018	7	qGL7	rs7_24669663	24669663	C/G	6.68615e-06	21.6031	-0.0117367	0.155496
GL	8-way	IRRI	2017	7	qGL7	rs7_24675222	24675222	C/T	8.07e-06	35.0739	-0.300253	0.158031
GL	8-way	Hainan	2018	7	qGL7	rs7_24675222	24675222	C/T	6.68615e-06	21.6031	-0.0326259	0.155496
GL	8-way	IRRI	2017	7	qGL7	rs7_24686632	24686632	A/G	3.76e-05	35.0739	0.268313	0.15285
GL	8-way	Hainan	2018	7	qGL7	rs7_24686632	24686632	A/G	2.11827e-05	21.6031	0.0498449	0.152815
GL	8-way	Hainan	2018	7	qGL7	rs7_24702485	24702485	C/T	3.08657e-05	21.6031	0.0134314	0.155496
GW	DC1	Hainan	2017	5	qGW5	AX-155720417	3489289	A/G	3.53e-05	59.7797	0.597797	-0.0689887
GW	DC1	Hainan	2018	5	qGW5	AX-155720417	3489289	A/G	3.33e-06	53.8118	0.538118	-0.00172628
GW	DC1	Hainan	2017	5	qGW5	AX-115801666	3666688	C/T	5.62e-05	59.7797	0.597797	0.0638624
GW	DC1	Hainan	2018	5	qGW5	AX-115801666	3666688	C/T	7.7e-05	53.8118	0.538118	0.0199761
GW	DC1	Hainan	2017	5	qGW5	AX-154236725	4144700	C/T	2.03e-05	59.7797	0.597797	-0.0628646
GW	DC1	Hainan	2018	5	qGW5	AX-154236725	4144700	C/T	3.68e-05	53.8118	0.538118	-0.011609
GW	DC1	Hainan	2017	5	qGW5	AX-155788489	4155567	A/G	1.9e-05	59.7797	0.597797	-0.0621513
GW	DC1	Hainan	2018	5	qGW5	AX-155788489	4155567	A/G	6.52e-05	53.8118	0.538118	-0.0190943
GW	DC1	Hainan	2017	5	qGW5	AX-165095820	4155809	C/T	6.79e-06	59.7797	0.597797	0.0671645
GW	DC1	Hainan	2018	5	qGW5	AX-165095820	4155809	C/T	3.02e-05	53.8118	0.538118	0.0224108
GW	DC1	Hainan	2017	5	qGW5	AX-154123363	4161168	A/G	5.52e-06	59.7797	0.597797	0.0666828
GW	DC1	Hainan	2018	5	qGW5	AX-154123363	4161168	A/G	4.15e-05	53.8118	0.538118	0.0242812
GW	DC1	Hainan	2017	5	qGW5	AX-165100909	4166501	C/T	1.11e-05	59.7797	0.597797	-0.064995
GW	DC1	Hainan	2018	5	qGW5	AX-165100909	4166501	C/T	8.31e-05	53.8118	0.538118	0.0114488
GW	8-way	IRRI	2017	5	qGW5	rs5_4685451	4685451	C/G	4.55e-09	22.78	-0.116424	0.0544041
GW	8-way	Hainan	2018	5	qGW5	rs5_4685451	4685451	C/G	1.71871e-06	17.9555	-0.00184363	0.0536193
GW	8-way	Henan	2018	5	qGW5	rs5_4685451	4685451	C/G	1.37e-05	10.4207	-0.0983264	0.0487805
GW	8-way	IRRI	2017	5	qGW5	rs5_4699949	4699949	C/G	4.55e-09	22.78	-0.116424	0.0544041
GW	8-way	Hainan	2018	5	qGW5	rs5_4699949	4699949	C/G	1.71871e-06	17.9555	0.00184363	0.0536193
GW	8-way	Henan	2018	5	qGW5	rs5_4699949	4699949	C/G	1.37e-05	10.4207	-0.0983264	0.0487805
GW	DC1	Hainan	2017	5	qGW5	AX-115772176	4720297	A/G	1.85e-05	59.7797	0.597797	-0.0660222
GW	DC1	Hainan	2018	5	qGW5	AX-115772176	4720297	A/G	8.46e-05	53.8118	0.538118	0.0081594
GW	8-way	IRRI	2017	5	qGW5	rs5_4753775	4753775	A/G	4.54e-09	22.78	0.116424	0.0544041
GW	8-way	Hainan	2018	5	qGW5	rs5_4753775	4753775	A/G	1.71871e-06	17.9555	-0.00184363	0.0536193
GW	8-way	Henan	2018	5	qGW5	rs5_4753775	4753775	A/G	1.37e-05	10.4207	0.0983264	0.0487805
GW	8-way	IRRI	2017	5	qGW5	rs5_4753801	4753801	C/T	4.55e-09	22.78	-0.116424	0.0544041
GW	8-way	Hainan	2018	5	qGW5	rs5_4753801	4753801	C/T	1.71871e-06	17.9555	0.0193181	0.0536193
GW	8-way	Henan	2018	5	qGW5	rs5_4753801	4753801	C/T	1.37e-05	10.4207	-0.0983264	0.0487805
GW	8-way	IRRI	2017	5	qGW5	rs5_4753855	4753855	C/T	4.55e-09	22.78	-0.116424	0.0544041
GW	8-way	Hainan	2018	5	qGW5	rs5_4753855	4753855	C/T	1.71871e-06	17.9555	0.0146431	0.0536193
GW	8-way	Henan	2018	5	qGW5	rs5_4753855	4753855	C/T	1.37e-05	10.4207	-0.0983264	0.0487805
GW	8-way	IRRI	2017	5	qGW5	rs5_4753922	4753922	C/T	4.55e-09	22.78	0.116424	0.0544041
GW	8-way	Hainan	2018	5	qGW5	rs5_4753922	4753922	C/T	1.71871e-06	17.9555	0.0144609	0.0536193
GW	8-way	Henan	2018	5	qGW5	rs5_4753922	4753922	C/T	1.37e-05	10.4207	0.0983264	0.0487805
GW	8-way	IRRI	2017	5	qGW5	rs5_4754220	4754220	A/G	4.55e-09	22.78	-0.116424	0.0544041
GW	8-way	Hainan	2018	5	qGW5	rs5_4754220	4754220	A/G	1.71871e-06	17.9555	-0.0150036	0.0536193
GW	8-way	Henan	2018	5	qGW5	rs5_4754220	4754220	A/G	1.37e-05	10.4207	-0.0983264	0.0487805
GW	8-way	IRRI	2017	5	qGW5	rs5_4771067	4771067	A/G	4.55e-09	22.78	-0.116424	0.0544041
GW	8-way	Hainan	2018	5	qGW5	rs5_4771067	4771067	A/G	1.71871e-06	17.9555	0.00536059	0.0536193
GW	8-way	Henan	2018	5	qGW5	rs5_4771067	4771067	A/G	1.37e-05	10.4207	-0.0983264	0.0487805
GW	8-way	IRRI	2017	5	qGW5	rs5_4808972	4808972	A/G	2.81e-08	22.78	0.101147	0.0647668
GW	8-way	Hainan	2018	5	qGW5	rs5_4808972	4808972	A/G	1.67222e-06	17.9555	0.0221709	0.0643432
GW	8-way	Henan	2018	5	qGW5	rs5_4808972	4808972	A/G	1.84e-05	10.4207	0.0875206	0.0609756
GW	8-way	IRRI	2017	5	qGW5	rs5_4808980	4808980	C/T	2.81e-08	22.78	0.101147	0.0647668
GW	8-way	Hainan	2018	5	qGW5	rs5_4808980	4808980	C/T	1.67222e-06	17.9555	0.0385958	0.0643432
GW	8-way	Henan	2018	5	qGW5	rs5_4808980	4808980	C/T	1.84e-05	10.4207	0.0875206	0.0609756
GW	8-way	IRRI	2017	5	qGW5	rs5_4808993	4808993	G/T	2.81e-08	22.78	-0.101147	0.0647668
GW	8-way	Hainan	2018	5	qGW5	rs5_4808993	4808993	G/T	1.67222e-06	17.9555	-0.00536059	0.0643432
GW	8-way	Henan	2018	5	qGW5	rs5_4808993	4808993	G/T	1.84e-05	10.4207	-0.0875206	0.0609756
GW	8-way	IRRI	2017	5	qGW5	rs5_4815153	4815153	A/C	2.81e-08	22.78	-0.101147	0.0647668
GW	8-way	Hainan	2018	5	qGW5	rs5_4815153	4815153	A/C	1.67222e-06	17.9555	0.00945753	0.0643432
GW	8-way	Henan	2018	5	qGW5	rs5_4815153	4815153	A/C	1.84e-05	10.4207	-0.0875206	0.0609756
GW	8-way	IRRI	2017	5	qGW5	rs5_4815155	4815155	C/G	2.81e-08	22.78	-0.101147	0.0647668
GW	8-way	Hainan	2018	5	qGW5	rs5_4815155	4815155	C/G	1.67222e-06	17.9555	0.00945753	0.0643432
GW	8-way	Henan	2018	5	qGW5	rs5_4815155	4815155	C/G	1.84e-05	10.4207	-0.0875206	0.0609756
GW	8-way	IRRI	2017	5	qGW5	rs5_4838884	4838884	C/T	2.81e-08	22.78	-0.101147	0.0647668
GW	8-way	Hainan	2018	5	qGW5	rs5_4838884	4838884	C/T	1.67222e-06	17.9555	-0.017566	0.0643432
GW	8-way	Henan	2018	5	qGW5	rs5_4838884	4838884	C/T	1.84e-05	10.4207	-0.0875206	0.0609756
GW	8-way	IRRI	2017	5	qGW5	rs5_4838973	4838973	A/G	2.81e-08	22.78	-0.101147	0.0647668
GW	8-way	Hainan	2018	5	qGW5	rs5_4838973	4838973	A/G	1.67222e-06	17.9555	-0.017566	0.0643432
GW	8-way	Henan	2018	5	qGW5	rs5_4838973	4838973	A/G	1.84e-05	10.4207	-0.0875206	0.0609756
GW	8-way	IRRI	2017	5	qGW5	rs5_4839223	4839223	C/T	2.81e-08	22.78	-0.101147	0.0647668
GW	8-way	Hainan	2018	5	qGW5	rs5_4839223	4839223	C/T	1.67222e-06	17.9555	0.0224813	0.0643432
GW	8-way	Henan	2018	5	qGW5	rs5_4839223	4839223	C/T	1.84e-05	10.4207	-0.0875206	0.0609756
GW	8-way	IRRI	2017	5	qGW5	rs5_4839746	4839746	C/G	2.81e-08	22.78	-0.101147	0.0647668
GW	8-way	Hainan	2018	5	qGW5	rs5_4839746	4839746	C/G	1.67222e-06	17.9555	0.0224813	0.0643432
GW	8-way	Henan	2018	5	qGW5	rs5_4839746	4839746	C/G	1.84e-05	10.4207	-0.0875206	0.0609756
GW	8-way	IRRI	2017	5	qGW5	rs5_4839763	4839763	C/T	2.81e-08	22.78	-0.101147	0.0647668
GW	8-way	Hainan	2018	5	qGW5	rs5_4839763	4839763	C/T	1.67222e-06	17.9555	-0.0224813	0.0643432
GW	8-way	Henan	2018	5	qGW5	rs5_4839763	4839763	C/T	1.84e-05	10.4207	-0.0875206	0.0609756
GW	8-way	IRRI	2017	5	qGW5	rs5_4870881	4870881	C/T	1.14e-07	22.78	-0.0985102	0.0621762
GW	8-way	Hainan	2018	5	qGW5	rs5_4870881	4870881	C/T	1.01434e-06	17.9555	-0.0235691	0.0616622
GW	8-way	IRRI	2017	5	qGW5	rs5_4877897	4877897	C/G	1.14e-07	22.78	0.0985102	0.0621762
GW	8-way	Hainan	2018	5	qGW5	rs5_4877897	4877897	C/G	1.01434e-06	17.9555	0.0235691	0.0616622
GW	8-way	IRRI	2017	5	qGW5	rs5_4878113	4878113	C/A	1.14e-07	22.78	-0.0985102	0.0621762
GW	8-way	Hainan	2018	5	qGW5	rs5_4878113	4878113	C/A	1.01434e-06	17.9555	-0.0241698	0.0616622
GW	8-way	IRRI	2017	5	qGW5	rs5_4878119	4878119	T/C	1.14e-07	22.78	-0.0985102	0.0621762
GW	8-way	Hainan	2018	5	qGW5	rs5_4878119	4878119	T/C	1.01434e-06	17.9555	-0.0241698	0.0616622
GW	8-way	IRRI	2017	5	qGW5	rs5_4878122	4878122	C/T	1.14e-07	22.78	0.0985102	0.0621762
GW	8-way	Hainan	2018	5	qGW5	rs5_4878122	4878122	C/T	1.01434e-06	17.9555	-0.0241698	0.0616622
GW	8-way	IRRI	2017	5	qGW5	rs5_4882016	4882016	A/G	8.37e-08	22.78	0.0977483	0.0647668
GW	8-way	Hainan	2018	5	qGW5	rs5_4882016	4882016	A/G	1.01434e-06	17.9555	-0.0252703	0.0616622
GW	8-way	IRRI	2017	5	qGW5	rs5_4882018	4882018	A/T	8.37e-08	22.78	0.0977483	0.0647668
GW	8-way	Hainan	2018	5	qGW5	rs5_4882018	4882018	A/T	1.01434e-06	17.9555	0.00337369	0.0616622
GW	8-way	IRRI	2017	5	qGW5	rs5_4882019	4882019	A/C	8.37e-08	22.78	-0.0977483	0.0647668
GW	8-way	Hainan	2018	5	qGW5	rs5_4882019	4882019	A/C	1.01434e-06	17.9555	0.00494056	0.0616622
GW	8-way	IRRI	2017	5	qGW5	rs5_4882721	4882721	A/T	2.44e-08	22.78	-0.100101	0.0673575
GW	8-way	Hainan	2018	5	qGW5	rs5_4882721	4882721	A/T	4.07667e-07	17.9555	-0.0231099	0.0643432
GW	8-way	IRRI	2017	5	qGW5	rs5_4885582	4885582	C/A	2.44e-08	22.78	-0.100101	0.0673575
GW	8-way	Hainan	2018	5	qGW5	rs5_4885582	4885582	C/A	4.07667e-07	17.9555	-0.0231099	0.0643432
GW	8-way	IRRI	2017	5	qGW5	rs5_4886725	4886725	T/G	2.44e-08	22.78	-0.100101	0.0673575
GW	8-way	Hainan	2018	5	qGW5	rs5_4886725	4886725	T/G	4.07667e-07	17.9555	0.0231099	0.0643432
GW	8-way	IRRI	2017	5	qGW5	rs5_4917591	4917591	C/T	2.44e-08	22.78	-0.100101	0.0673575
GW	8-way	Hainan	2018	5	qGW5	rs5_4917591	4917591	C/T	4.07667e-07	17.9555	-0.0231099	0.0643432
GW	8-way	IRRI	2017	5	qGW5	rs5_4917605	4917605	A/T	2.44e-08	22.78	0.100101	0.0673575
GW	8-way	Hainan	2018	5	qGW5	rs5_4917605	4917605	A/T	4.07667e-07	17.9555	-0.00279188	0.0643432
GW	8-way	IRRI	2017	5	qGW5	rs5_4917625	4917625	C/G	2.44e-08	22.78	-0.100101	0.0673575
GW	8-way	Hainan	2018	5	qGW5	rs5_4917625	4917625	C/G	4.07667e-07	17.9555	-0.00279188	0.0643432
GW	8-way	IRRI	2017	5	qGW5	rs5_4940192	4940192	T/C	2.44e-08	22.78	0.100101	0.0673575
GW	8-way	Hainan	2018	5	qGW5	rs5_4940192	4940192	T/C	4.07667e-07	17.9555	-0.0116631	0.0643432
GW	DC1	Hainan	2017	5	qGW5	AX-115768518	5301659	A/G	2.17e-13	59.7797	0.119276	0.25814
GW	DC1	Hainan	2018	5	qGW5	AX-115768518	5301659	A/G	6.2e-10	53.8118	0.0372351	0.260369
GW	DC1	Hainan	2017	5	qGW5	AX-165102782	5359520	A/G	3.08e-15	59.7797	0.150626	0.248837
GW	DC1	Hainan	2018	5	qGW5	AX-165102782	5359520	A/G	2.61e-12	53.8118	-0.0121265	0.251152
GW	DC1	Hainan	2017	5	qGW5	AX-155172546	5363470	A/G	7.83e-15	59.7797	0.149955	0.246512	1.2 kb upstream of GW5/qSW5
GW	DC1	Hainan	2018	5	qGW5	AX-155172546	5363470	A/G	3.36e-12	53.8118	-0.0121265	0.248848	1.2 kb upstream of GW5/qSW5
GW	DC1	Hainan	2017	5	qGW5	AX-165092179	5364311	G/T	3.08e-15	59.7797	-0.150626	0.248837	1.2 kb upstream of GW5/qSW5
GW	DC1	Hainan	2018	5	qGW5	AX-165092179	5364311	G/T	1.03e-12	53.8118	-0.00209392	0.248848	1.2 kb upstream of GW5/qSW5
GW	DC1	Hainan	2017	5	qGW5	AX-165085603	5368362	C/T	7.83e-15	59.7797	-0.149955	0.246512
GW	DC1	Hainan	2018	5	qGW5	AX-165085603	5368362	C/T	1.29e-12	53.8118	-0.0080796	0.246544
GW	DC1	Hainan	2017	5	qGW5	AX-115860684	5389738	T/C	5.59e-06	59.7797	-0.0738839	0.376744
GW	DC1	Hainan	2018	5	qGW5	AX-115860684	5389738	T/C	3.51e-06	53.8118	-0.0080796	0.368664
GW	8-way	IRRI	2017	5	qGW5	rs5_5391586	5391586	A/C	5.17e-08	22.78	-0.099305	0.0621762
GW	DC1	Hainan	2017	5	qGW5	AX-154864132	5394704	A/G	4.76e-06	59.7797	0.0733696	0.37907
GW	DC1	Hainan	2018	5	qGW5	AX-154864132	5394704	A/G	1.6e-06	53.8118	0.00449835	0.368664
GW	DC1	Hainan	2017	5	qGW5	AX-165086317	5400098	A/G	5.59e-06	59.7797	0.0738839	0.376744
GW	DC1	Hainan	2018	5	qGW5	AX-165086317	5400098	A/G	3.51e-06	53.8118	0.00662628	0.368664
GW	DC1	Hainan	2017	5	qGW5	AX-155748928	5417532	A/G	2.11e-12	59.7797	0.137759	0.237209
GW	DC1	Hainan	2018	5	qGW5	AX-155748928	5417532	A/G	1.15e-09	53.8118	0.0164716	0.239631
GW	DC1	Hainan	2017	5	qGW5	AX-155076620	5420315	A/C	2.86e-12	59.7797	-0.135886	0.237209
GW	DC1	Hainan	2018	5	qGW5	AX-155076620	5420315	A/C	1.66e-10	53.8118	0.00533701	0.237327
GW	DC1	Hainan	2017	5	qGW5	AX-95927065	5429072	C/T	3.7e-06	59.7797	0.074446	0.372093
GW	DC1	Hainan	2018	5	qGW5	AX-95927065	5429072	C/T	6.4e-07	53.8118	-0.0168711	0.364055
GW	DC1	Hainan	2017	5	qGW5	AX-95926411	5430220	G/A	5.59e-06	59.7797	-0.0738839	0.376744
GW	DC1	Hainan	2018	5	qGW5	AX-95926411	5430220	G/A	3.51e-06	53.8118	0.0199793	0.368664
GW	DC1	Hainan	2017	5	qGW5	AX-165097949	5438271	G/T	4.76e-06	59.7797	-0.0733696	0.37907
GW	DC1	Hainan	2018	5	qGW5	AX-165097949	5438271	G/T	3.33e-06	53.8118	-0.00755506	0.370968
GW	DC1	Hainan	2017	5	qGW5	AX-95926398	5445097	C/T	5.59e-06	59.7797	-0.0738839	0.376744
GW	DC1	Hainan	2018	5	qGW5	AX-95926398	5445097	C/T	3.51e-06	53.8118	3.35e-05	0.368664
GW	DC1	Hainan	2017	5	qGW5	AX-165085379	5451214	A/C	5.59e-06	59.7797	0.0738839	0.376744
GW	DC1	Hainan	2018	5	qGW5	AX-165085379	5451214	A/C	3.51e-06	53.8118	-3.35e-05	0.368664
GW	DC1	Hainan	2017	5	qGW5	AX-165103649	5452485	C/T	5.98e-12	59.7797	0.129847	0.244186
GW	DC1	Hainan	2018	5	qGW5	AX-165103649	5452485	C/T	5.46e-10	53.8118	0.0339695	0.246544
GW	DC1	Hainan	2017	5	qGW5	AX-165084960	5455955	A/G	8.9e-07	59.7797	0.0810579	0.372093
GW	DC1	Hainan	2018	5	qGW5	AX-165084960	5455955	A/G	2.63e-06	53.8118	-0.031211	0.364055
GW	DC1	Hainan	2017	5	qGW5	AX-116842884	5457754	A/C	1.19e-05	59.7797	0.597797	0.0600267
GW	DC1	Hainan	2017	5	qGW5	AX-154431419	5460797	A/G	4.92e-07	59.7797	0.08248	0.374419
GW	DC1	Hainan	2018	5	qGW5	AX-154431419	5460797	A/G	1.48e-06	53.8118	0.0339695	0.366359
GW	DC1	Hainan	2017	5	qGW5	AX-115824471	5465566	A/G	3.85e-12	59.7797	0.146101	0.234884
GW	DC1	Hainan	2018	5	qGW5	AX-115824471	5465566	A/G	1.99e-09	53.8118	-0.0339695	0.237327
GW	DC1	Hainan	2017	5	qGW5	AX-154091833	5472784	C/T	2.1e-10	59.7797	-0.123358	0.239535
GW	DC1	Hainan	2018	5	qGW5	AX-154091833	5472784	C/T	7.56e-09	53.8118	-0.0341928	0.241935
GW	DC1	Hainan	2017	5	qGW5	AX-154265298	5478223	C/T	3.85e-12	59.7797	0.146101	0.234884
GW	DC1	Hainan	2018	5	qGW5	AX-154265298	5478223	C/T	1.99e-09	53.8118	0.00760319	0.237327
GW	DC1	Hainan	2017	5	qGW5	AX-154798196	5480809	A/G	3.85e-12	59.7797	0.146101	0.234884
GW	DC1	Hainan	2018	5	qGW5	AX-154798196	5480809	A/G	1.99e-09	53.8118	0.00989907	0.237327
GW	DC1	Hainan	2017	5	qGW5	AX-154685469	5492177	G/T	5.65e-12	59.7797	0.142829	0.232558
GW	DC1	Hainan	2018	5	qGW5	AX-154685469	5492177	G/T	9.07e-10	53.8118	-0.00989907	0.232719
GW	DC1	Hainan	2017	5	qGW5	AX-165103809	5500293	C/T	3.85e-12	59.7797	-0.146101	0.234884
GW	DC1	Hainan	2018	5	qGW5	AX-165103809	5500293	C/T	1.99e-09	53.8118	-0.00853718	0.237327
GW	DC1	Hainan	2017	5	qGW5	AX-153932580	5508578	A/G	1.36e-10	59.7797	0.131786	0.237209
GW	DC1	Hainan	2018	5	qGW5	AX-153932580	5508578	A/G	9.54e-09	53.8118	0.0103848	0.239631
GW	DC1	Hainan	2017	5	qGW5	AX-165090013	5513573	A/G	1.27e-11	59.7797	0.143317	0.232558
GW	DC1	Hainan	2018	5	qGW5	AX-165090013	5513573	A/G	2.76e-08	53.8118	-0.00578999	0.232719
GW	DC1	Hainan	2017	5	qGW5	AX-115766737	5517194	C/T	1.35e-11	59.7797	-0.143316	0.232558
GW	DC1	Hainan	2018	5	qGW5	AX-115766737	5517194	C/T	3.09e-09	53.8118	-0.00473407	0.235023
GW	DC1	Hainan	2017	5	qGW5	AX-154184640	5537965	C/T	3.85e-12	59.7797	-0.146101	0.234884
GW	DC1	Hainan	2018	5	qGW5	AX-154184640	5537965	C/T	1.99e-09	53.8118	0.0015233	0.237327
GW	DC1	Hainan	2017	5	qGW5	AX-165091232	5541560	A/G	3.85e-12	59.7797	0.146101	0.234884
GW	DC1	Hainan	2018	5	qGW5	AX-165091232	5541560	A/G	1.99e-09	53.8118	0.00123649	0.237327
GW	DC1	Hainan	2017	5	qGW5	AX-154403249	5553766	C/T	3.49e-11	59.7797	-0.134882	0.232558
GW	DC1	Hainan	2018	5	qGW5	AX-154403249	5553766	C/T	1.89e-08	53.8118	0.000325436	0.235023
GW	DC1	Hainan	2017	5	qGW5	AX-154302125	5588556	A/C	2.05e-11	59.7797	0.140372	0.237209
GW	DC1	Hainan	2018	5	qGW5	AX-154302125	5588556	A/C	5.39e-09	53.8118	-0.0015233	0.239631
GW	DC1	Hainan	2017	5	qGW5	AX-155160324	5591343	C/T	3.85e-12	59.7797	-0.146101	0.234884
GW	DC1	Hainan	2018	5	qGW5	AX-155160324	5591343	C/T	1.99e-09	53.8118	-0.00989907	0.237327
GW	DC1	Hainan	2017	5	qGW5	AX-165088476	5597834	C/T	2.46e-11	59.7797	0.139018	0.230233
GW	DC1	Hainan	2018	5	qGW5	AX-165088476	5597834	C/T	5.44e-09	53.8118	-0.00989907	0.232719
GW	DC1	Hainan	2017	5	qGW5	AX-165098982	5603332	A/G	3.85e-12	59.7797	0.146101	0.234884
GW	DC1	Hainan	2018	5	qGW5	AX-165098982	5603332	A/G	1.99e-09	53.8118	-0.00989907	0.237327
GW	DC1	Hainan	2017	5	qGW5	AX-115796882	5613844	G/T	1.26e-11	59.7797	-0.139077	0.232558
GW	DC1	Hainan	2018	5	qGW5	AX-115796882	5613844	G/T	6.21e-09	53.8118	0.0156279	0.232719
GW	DC1	Hainan	2017	5	qGW5	AX-165098512	5622064	A/G	3.85e-12	59.7797	0.146101	0.234884
GW	DC1	Hainan	2018	5	qGW5	AX-165098512	5622064	A/G	1.99e-09	53.8118	-0.0145326	0.237327
GW	DC1	Hainan	2017	5	qGW5	AX-154472883	5645714	A/G	5.45e-10	59.7797	-0.113775	0.239535
GW	DC1	Hainan	2018	5	qGW5	AX-154472883	5645714	A/G	1.05e-08	53.8118	0.00852316	0.241935
GW	DC1	Hainan	2017	5	qGW5	AX-115774072	5649069	C/T	3.85e-12	59.7797	0.146101	0.234884
GW	DC1	Hainan	2018	5	qGW5	AX-115774072	5649069	C/T	7.61e-10	53.8118	0.0150529	0.235023
GW	DC1	Hainan	2017	5	qGW5	AX-155609799	5660422	A/C	3.85e-12	59.7797	-0.146101	0.234884
GW	DC1	Hainan	2018	5	qGW5	AX-155609799	5660422	A/C	1.99e-09	53.8118	-0.0152299	0.237327
GW	DC1	Hainan	2017	5	qGW5	AX-115750892	5678554	A/G	3.85e-12	59.7797	0.146101	0.234884
GW	DC1	Hainan	2018	5	qGW5	AX-115750892	5678554	A/G	1.99e-09	53.8118	0.0121764	0.237327
GW	DC1	Hainan	2017	5	qGW5	AX-116845867	5685704	C/T	2.01e-11	59.7797	0.136888	0.237209
GW	DC1	Hainan	2018	5	qGW5	AX-116845867	5685704	C/T	4.14e-09	53.8118	0.00975139	0.239631
GW	DC1	Hainan	2017	5	qGW5	AX-155980404	5709430	C/T	2.7e-11	59.7797	0.134147	0.239535
GW	DC1	Hainan	2018	5	qGW5	AX-155980404	5709430	C/T	1.09e-09	53.8118	-0.00950951	0.241935
GW	DC1	Hainan	2017	5	qGW5	AX-155764956	5747742	C/T	1.26e-11	59.7797	0.139077	0.232558
GW	DC1	Hainan	2018	5	qGW5	AX-155764956	5747742	C/T	1.57e-08	53.8118	-0.00159081	0.235023
GW	DC1	Hainan	2017	5	qGW5	AX-165098281	5758521	C/T	1.09e-11	59.7797	-0.141661	0.237209
GW	DC1	Hainan	2018	5	qGW5	AX-165098281	5758521	C/T	7.53e-09	53.8118	-0.00989907	0.239631
GW	DC1	Hainan	2017	5	qGW5	AX-154164709	5781274	A/G	3.85e-12	59.7797	0.146101	0.234884
GW	DC1	Hainan	2018	5	qGW5	AX-154164709	5781274	A/G	1.99e-09	53.8118	0.00989907	0.237327
GW	DC1	Hainan	2017	5	qGW5	AX-115819199	5785251	C/A	2.01e-11	59.7797	0.136888	0.237209
GW	DC1	Hainan	2018	5	qGW5	AX-115819199	5785251	C/A	4.14e-09	53.8118	0.00989907	0.239631
GW	DC1	Hainan	2017	5	qGW5	AX-115777693	5791635	C/G	3.85e-12	59.7797	-0.146101	0.234884
GW	DC1	Hainan	2018	5	qGW5	AX-115777693	5791635	C/G	1.99e-09	53.8118	-0.0126462	0.237327
GW	DC1	Hainan	2017	5	qGW5	AX-154635971	5799150	C/A	3.85e-12	59.7797	0.146101	0.234884
GW	DC1	Hainan	2018	5	qGW5	AX-154635971	5799150	C/A	1.99e-09	53.8118	-0.0126462	0.237327
GW	DC1	Hainan	2017	5	qGW5	AX-115759319	5800470	C/T	3.85e-12	59.7797	0.146101	0.234884
GW	DC1	Hainan	2018	5	qGW5	AX-115759319	5800470	C/T	1.99e-09	53.8118	-0.0321586	0.237327
GW	DC1	Hainan	2017	5	qGW5	AX-116854966	5838392	C/T	4.76e-10	59.7797	-0.121098	0.260465
GW	DC1	Hainan	2018	5	qGW5	AX-116854966	5838392	C/T	3.77e-07	53.8118	-0.0285729	0.262673
GW	8-way	IRRI	2017	5	qGW5	rs5_5997340	5997340	C/G	2.98e-05	22.7754	-0.0558099	0.134715
GW	8-way	IRRI	2017	5	qGW5	rs5_5998879	5998879	A/G	3.99e-05	22.7754	-0.0545377	0.137306
GW	8-way	IRRI	2017	5	qGW5	rs5_5999907	5999907	A/G	3.99e-05	22.7754	-0.0545377	0.137306
GW	DC1	Hainan	2018	5	qGW5	AX-165095741	6818791	C/T	7.94e-05	53.8118	0.538118	0.00851874
GW	DC1	Hainan	2018	5	qGW5	AX-115761452	6878357	A/G	5.34e-05	53.8118	0.538118	0.00624538
GW	DC1	Hainan	2018	5	qGW5	AX-155775923	6882165	G/T	4.28e-05	53.8118	0.538118	-0.01429
GW	DC1	Hainan	2018	5	qGW5	AX-165092533	6882784	G/T	2.88e-05	53.8118	0.538118	0.0127222
GW	DC1	Hainan	2018	5	qGW5	AX-154915769	6882897	G/T	7.35e-05	53.8118	0.538118	-0.0077002
GW	DC1	Hainan	2018	5	qGW5	AX-115771354	6908951	A/G	4.28e-05	53.8118	0.538118	0.00429824
GW	DC1	Hainan	2018	5	qGW5	AX-154932474	6909162	A/G	4.28e-05	53.8118	0.538118	0.00327945
GW	8-way	IRRI	2017	7	qGW7	rs7_23989421	23989421	C/G	2.83e-05	22.7754	-0.0798609	0.163212
GW	8-way	IRRI	2017	7	qGW7	rs7_23990100	23990100	G/T	3.09e-05	22.7754	-0.0797019	0.165803
GW	8-way	IRRI	2017	7	qGW7	rs7_23990109	23990109	A/G	3.09e-05	22.7754	-0.0797019	0.165803
GW	8-way	IRRI	2017	7	qGW7	rs7_23990209	23990209	A/C	3.09e-05	22.7754	0.0797019	0.165803
GW	8-way	IRRI	2017	7	qGW7	rs7_24010487	24010487	C/T	3.09e-05	22.7754	0.0797019	0.165803
GW	8-way	IRRI	2017	7	qGW7	rs7_24015609	24015609	C/T	5.69e-05	22.7754	0.0776839	0.163212
GW	8-way	IRRI	2017	7	qGW7	rs7_24015881	24015881	C/T	5.69e-05	22.7754	0.0776839	0.163212
GW	8-way	IRRI	2017	7	qGW7	rs7_24020430	24020430	A/G	5.69e-05	22.7754	0.0776839	0.163212
GW	8-way	IRRI	2017	7	qGW7	rs7_24021858	24021858	G/T	5.69e-05	22.7754	-0.0776839	0.163212
GW	8-way	IRRI	2017	7	qGW7	rs7_24069421	24069421	A/C	5.75e-05	22.7754	-0.0781632	0.160622
GW	8-way	IRRI	2017	7	qGW7	rs7_24070560	24070560	C/T	5.75e-05	22.7754	0.0781632	0.160622
GW	8-way	IRRI	2017	7	qGW7	rs7_24087026	24087026	G/T	5.75e-05	22.7754	-0.0781632	0.160622
GW	8-way	IRRI	2017	7	qGW7	rs7_24087039	24087039	A/G	5.75e-05	22.7754	0.0781632	0.160622
GW	8-way	IRRI	2017	7	qGW7	rs7_24101062	24101062	A/C	5.3e-05	22.7754	0.079369	0.160622
GW	8-way	IRRI	2017	7	qGW7	rs7_24103268	24103268	C/T	5.3e-05	22.7754	-0.079369	0.160622
GW	8-way	IRRI	2017	7	qGW7	rs7_24126314	24126314	C/T	5.01e-05	22.7754	0.0778201	0.163212
GW	8-way	IRRI	2017	7	qGW7	rs7_24129230	24129230	G/T	5.01e-05	22.7754	-0.0778201	0.163212
GW	8-way	IRRI	2017	7	qGW7	rs7_24139909	24139909	C/T	5.01e-05	22.7754	0.0778201	0.163212
GW	8-way	IRRI	2017	7	qGW7	rs7_24139997	24139997	A/G	5.01e-05	22.7754	0.0778201	0.163212
GW	8-way	IRRI	2017	7	qGW7	rs7_24227387	24227387	G/T	2.2e-05	22.7754	0.0850773	0.160622
GW	8-way	Hainan	2018	7	qGW7	rs7_24227387	24227387	G/T	4.40623e-05	17.9555	0.00559168	0.158177
GW	8-way	IRRI	2017	7	qGW7	rs7_24227465	24227465	A/G	2.2e-05	22.7754	0.0850773	0.160622
GW	8-way	Hainan	2018	7	qGW7	rs7_24227465	24227465	A/G	4.40623e-05	17.9555	-0.0107923	0.158177
GW	8-way	IRRI	2017	7	qGW7	rs7_24233777	24233777	C/T	2.2e-05	22.7754	0.0850773	0.160622
GW	8-way	Hainan	2018	7	qGW7	rs7_24233777	24233777	C/T	4.40623e-05	17.9555	0.0196361	0.158177
GW	8-way	IRRI	2017	7	qGW7	rs7_24233961	24233961	A/G	2.2e-05	22.7754	-0.0850773	0.160622
GW	8-way	Hainan	2018	7	qGW7	rs7_24233961	24233961	A/G	4.40623e-05	17.9555	-0.00655941	0.158177
GW	8-way	IRRI	2017	7	qGW7	rs7_24253792	24253792	C/G	1.85e-05	22.7754	0.0864714	0.158031
GW	8-way	Hainan	2018	7	qGW7	rs7_24253792	24253792	C/G	1.35788e-05	17.9555	-0.0231551	0.155496
GW	8-way	IRRI	2017	7	qGW7	rs7_24257367	24257367	A/G	9.17e-06	22.7754	-0.087474	0.160622
GW	8-way	Hainan	2018	7	qGW7	rs7_24257367	24257367	A/G	2.29679e-06	17.9555	0.0159396	0.158177
GW	8-way	IRRI	2017	7	qGW7	rs7_24273597	24273597	A/G	9.17e-06	22.7754	0.087474	0.160622
GW	8-way	Hainan	2018	7	qGW7	rs7_24273597	24273597	A/G	2.29679e-06	17.9555	0.000652968	0.158177
GW	8-way	IRRI	2017	7	qGW7	rs7_24276803	24276803	C/T	9.17e-06	22.7754	-0.087474	0.160622
GW	8-way	Hainan	2018	7	qGW7	rs7_24276803	24276803	C/T	2.29679e-06	17.9555	0.0201011	0.158177
GW	8-way	IRRI	2017	7	qGW7	rs7_24279896	24279896	C/G	1.86e-06	22.78	0.0957571	0.158031
GW	8-way	IRRI	2017	7	qGW7	rs7_24279896	24279896	C/G	1.86e-06	22.7754	0.0957571	0.158031
GW	8-way	Hainan	2018	7	qGW7	rs7_24279896	24279896	C/G	5.45578e-07	17.9555	-0.00608601	0.155496
GW	8-way	Hainan	2018	7	qGW7	rs7_24282674	24282674	C/G	1.02468e-05	17.9555	-0.00598948	0.254692
GW	8-way	IRRI	2017	7	qGW7	rs7_24350575	24350575	C/T	2.73e-05	22.7754	0.0522327	0.261658
GW	8-way	Hainan	2018	7	qGW7	rs7_24350575	24350575	C/T	1.83079e-05	17.9555	0.0222313	0.257373
GW	8-way	IRRI	2017	7	qGW7	rs7_24380529	24380529	A/G	1.83e-07	22.78	0.101649	0.160622
GW	8-way	Hainan	2018	7	qGW7	rs7_24380529	24380529	A/G	1.08086e-06	17.9555	-0.0241036	0.158177
GW	8-way	IRRI	2017	7	qGW7	rs7_24403513	24403513	C/G	1.83e-07	22.78	0.101649	0.160622
GW	8-way	Hainan	2018	7	qGW7	rs7_24403513	24403513	C/G	1.08086e-06	17.9555	-0.0194766	0.158177
GW	8-way	IRRI	2017	7	qGW7	rs7_24423782	24423782	A/G	3.68e-07	22.78	0.101376	0.158031
GW	8-way	Hainan	2018	7	qGW7	rs7_24423782	24423782	A/G	6.46035e-06	17.9555	-0.00680953	0.155496
GW	8-way	IRRI	2017	7	qGW7	rs7_24430401	24430401	C/T	3.68e-07	22.78	0.101376	0.158031
GW	8-way	Hainan	2018	7	qGW7	rs7_24430401	24430401	C/T	6.46035e-06	17.9555	0.00961205	0.155496
GW	8-way	IRRI	2017	7	qGW7	rs7_24440743	24440743	A/G	3.54e-06	22.78	-0.0921921	0.15544
GW	8-way	Hainan	2018	7	qGW7	rs7_24440743	24440743	A/G	6.46035e-06	17.9555	-0.00961205	0.155496
GW	8-way	IRRI	2017	7	qGW7	rs7_24452163	24452163	C/T	3.54e-06	22.78	-0.0921921	0.15544
GW	8-way	Hainan	2018	7	qGW7	rs7_24452163	24452163	C/T	6.46035e-06	17.9555	-0.00961205	0.155496
GW	8-way	IRRI	2017	7	qGW7	rs7_24455993	24455993	A/T	3.54e-06	22.78	0.0921921	0.15544
GW	8-way	Hainan	2018	7	qGW7	rs7_24455993	24455993	A/T	6.46035e-06	17.9555	-0.00961205	0.155496
GW	8-way	IRRI	2017	7	qGW7	rs7_24461780	24461780	C/T	1.4e-05	22.7754	-0.085343	0.158031
GW	8-way	Hainan	2018	7	qGW7	rs7_24461780	24461780	C/T	2.27204e-05	17.9555	0.00808373	0.158177
GW	8-way	IRRI	2017	7	qGW7	rs7_24461781	24461781	C/T	1.4e-05	22.7754	0.085343	0.158031
GW	8-way	Hainan	2018	7	qGW7	rs7_24461781	24461781	C/T	2.27204e-05	17.9555	-0.0124564	0.158177
GW	8-way	IRRI	2017	7	qGW7	rs7_24466864	24466864	C/T	2.08e-05	22.7754	0.0825752	0.15544
GW	8-way	Hainan	2018	7	qGW7	rs7_24466864	24466864	C/T	7.08464e-05	17.9555	-0.000565974	0.155496
GW	8-way	IRRI	2017	7	qGW7	rs7_24466890	24466890	G/T	2.08e-05	22.7754	0.0825752	0.15544
GW	8-way	Hainan	2018	7	qGW7	rs7_24466890	24466890	G/T	7.08464e-05	17.9555	-0.0124564	0.155496
GW	8-way	IRRI	2017	7	qGW7	rs7_24466891	24466891	C/G	2.08e-05	22.7754	0.0825752	0.15544
GW	8-way	Hainan	2018	7	qGW7	rs7_24466891	24466891	C/G	7.08464e-05	17.9555	-0.0124564	0.155496
GW	8-way	IRRI	2017	7	qGW7	rs7_24467109	24467109	C/T	2.08e-05	22.7754	-0.0825752	0.15544
GW	8-way	Hainan	2018	7	qGW7	rs7_24467109	24467109	C/T	7.08464e-05	17.9555	-0.00434195	0.155496
GW	8-way	IRRI	2017	7	qGW7	rs7_24467278	24467278	C/G	2.08e-05	22.7754	0.0825752	0.15544
GW	8-way	Hainan	2018	7	qGW7	rs7_24467278	24467278	C/G	7.08464e-05	17.9555	-0.00434195	0.155496
GW	8-way	IRRI	2017	7	qGW7	rs7_24467316	24467316	C/T	2.08e-05	22.7754	-0.0825752	0.15544
GW	8-way	Hainan	2018	7	qGW7	rs7_24467316	24467316	C/T	7.08464e-05	17.9555	0.000565974	0.155496
GW	8-way	IRRI	2017	7	qGW7	rs7_24467320	24467320	A/T	2.08e-05	22.7754	0.0825752	0.15544
GW	8-way	Hainan	2018	7	qGW7	rs7_24467320	24467320	A/T	7.08464e-05	17.9555	0.000565974	0.155496
GW	8-way	IRRI	2017	7	qGW7	rs7_24467821	24467821	C/T	1.66e-06	22.78	-0.0922989	0.163212
GW	8-way	Hainan	2018	7	qGW7	rs7_24467821	24467821	C/T	3.21377e-05	17.9555	-0.0145723	0.160858
GW	8-way	IRRI	2017	7	qGW7	rs7_24467827	24467827	A/C	1.66e-06	22.78	-0.0922989	0.163212
GW	8-way	Hainan	2018	7	qGW7	rs7_24467827	24467827	A/C	3.21377e-05	17.9555	0.0124564	0.160858
GW	8-way	IRRI	2017	7	qGW7	rs7_24467839	24467839	C/T	1.66e-06	22.78	0.0922989	0.163212
GW	8-way	Hainan	2018	7	qGW7	rs7_24467839	24467839	C/T	3.21377e-05	17.9555	0.00039989	0.160858
GW	8-way	IRRI	2017	7	qGW7	rs7_24467855	24467855	G/T	1.66e-06	22.78	0.0922989	0.163212
GW	8-way	Hainan	2018	7	qGW7	rs7_24467855	24467855	G/T	3.21377e-05	17.9555	0.00039989	0.160858
GW	8-way	IRRI	2017	7	qGW7	rs7_24467900	24467900	G/T	4.04e-05	22.7754	0.0799747	0.15544
GW	8-way	Hainan	2018	7	qGW7	rs7_24467900	24467900	G/T	8.71573e-05	17.9555	0.00039989	0.155496
GW	8-way	IRRI	2017	7	qGW7	rs7_24467924	24467924	C/T	4.04e-05	22.7754	-0.0799747	0.15544
GW	8-way	Hainan	2018	7	qGW7	rs7_24467924	24467924	C/T	8.71573e-05	17.9555	-0.00039989	0.155496
GW	8-way	IRRI	2017	7	qGW7	rs7_24473393	24473393	A/G	3.35e-05	22.7754	-0.0814948	0.15285
GW	8-way	Hainan	2018	7	qGW7	rs7_24473393	24473393	A/G	2.92107e-05	17.9555	0.0168308	0.152815
GW	8-way	IRRI	2017	7	qGW7	rs7_24477720	24477720	A/C	3.35e-05	22.7754	0.0814948	0.15285
GW	8-way	Hainan	2018	7	qGW7	rs7_24477720	24477720	A/C	2.92107e-05	17.9555	0.0168308	0.152815
GW	8-way	IRRI	2017	7	qGW7	rs7_24477738	24477738	A/C	3.35e-05	22.7754	0.0814948	0.15285
GW	8-way	Hainan	2018	7	qGW7	rs7_24477738	24477738	A/C	2.92107e-05	17.9555	0.0168308	0.152815
GW	8-way	IRRI	2017	7	qGW7	rs7_24477830	24477830	G/T	1.12e-05	22.7754	0.0870978	0.15544
GW	8-way	Hainan	2018	7	qGW7	rs7_24477830	24477830	G/T	6.90921e-06	17.9555	0.0168308	0.155496
GW	8-way	IRRI	2017	7	qGW7	rs7_24477876	24477876	G/T	1.12e-05	22.7754	0.0870978	0.15544
GW	8-way	Hainan	2018	7	qGW7	rs7_24477876	24477876	G/T	6.90921e-06	17.9555	-0.0168308	0.155496
GW	8-way	IRRI	2017	7	qGW7	rs7_24477911	24477911	G/T	1.12e-05	22.7754	0.0870978	0.15544
GW	8-way	Hainan	2018	7	qGW7	rs7_24477911	24477911	G/T	6.90921e-06	17.9555	0.0168308	0.155496
GW	8-way	IRRI	2017	7	qGW7	rs7_24481560	24481560	A/G	7.19e-07	22.78	-0.0932346	0.165803
GW	8-way	Hainan	2018	7	qGW7	rs7_24481560	24481560	A/G	7.30846e-06	17.9555	0.0123558	0.163539
GW	8-way	IRRI	2017	7	qGW7	rs7_24481581	24481581	A/C	7.19e-07	22.78	0.0932346	0.165803
GW	8-way	Hainan	2018	7	qGW7	rs7_24481581	24481581	A/C	7.30846e-06	17.9555	-0.00927184	0.163539
GW	8-way	IRRI	2017	7	qGW7	rs7_24481614	24481614	C/T	7.19e-07	22.78	0.0932346	0.165803
GW	8-way	Hainan	2018	7	qGW7	rs7_24481614	24481614	C/T	7.30846e-06	17.9555	0.00927184	0.163539
GW	8-way	IRRI	2017	7	qGW7	rs7_24481623	24481623	C/T	2.5e-06	22.78	-0.0863267	0.168394
GW	8-way	Hainan	2018	7	qGW7	rs7_24481623	24481623	C/T	9.751e-06	17.9555	-0.00927184	0.16622
GW	8-way	IRRI	2017	7	qGW7	rs7_24481626	24481626	C/G	2.5e-06	22.78	0.0863267	0.168394
GW	8-way	Hainan	2018	7	qGW7	rs7_24481626	24481626	C/G	9.751e-06	17.9555	-0.0142713	0.16622
GW	8-way	IRRI	2017	7	qGW7	rs7_24481632	24481632	C/T	2.5e-06	22.78	0.0863267	0.168394
GW	8-way	Hainan	2018	7	qGW7	rs7_24481632	24481632	C/T	9.751e-06	17.9555	-0.0142713	0.16622
GW	8-way	IRRI	2017	7	qGW7	rs7_24491833	24491833	A/G	3.42e-06	22.78	0.0884754	0.170984
GW	8-way	Hainan	2018	7	qGW7	rs7_24491833	24491833	A/G	5.43571e-06	17.9555	-0.0142713	0.168901
GW	8-way	IRRI	2017	7	qGW7	rs7_24491923	24491923	C/G	3.42e-06	22.78	0.0884754	0.170984
GW	8-way	Hainan	2018	7	qGW7	rs7_24491923	24491923	C/G	5.43571e-06	17.9555	-0.0164593	0.168901
GW	8-way	IRRI	2017	7	qGW7	rs7_24491925	24491925	A/G	3.42e-06	22.78	-0.0884754	0.170984
GW	8-way	Hainan	2018	7	qGW7	rs7_24491925	24491925	A/G	5.43571e-06	17.9555	0.00983597	0.168901
GW	8-way	IRRI	2017	7	qGW7	rs7_24491939	24491939	A/C	3.42e-06	22.78	0.0884754	0.170984
GW	8-way	IRRI	2017	7	qGW7	rs7_24491939	24491939	A/C	3.42e-06	22.7754	0.0884754	0.170984
GW	8-way	IRRI	2017	7	qGW7	rs7_24505268	24505268	A/T	9.97e-07	22.78	-0.0921629	0.170984
GW	8-way	Hainan	2018	7	qGW7	rs7_24505268	24505268	A/T	1.20318e-06	17.9555	-0.0134851	0.168901
GW	8-way	Henan	2018	7	qGW7	rs7_24505268	24505268	A/T	1.03e-05	10.4207	-0.0740941	0.170732
GW	8-way	IRRI	2017	7	qGW7	rs7_24513290	24513290	G/T	3.77e-06	22.7754	-0.0808209	0.181347
GW	8-way	Hainan	2018	7	qGW7	rs7_24513290	24513290	G/T	3.16222e-06	17.9555	0.0124955	0.179625
GW	8-way	Henan	2018	7	qGW7	rs7_24513290	24513290	G/T	5.81e-05	10.4207	-0.0648957	0.179878
GW	8-way	IRRI	2017	7	qGW7	rs7_24513327	24513327	A/G	3.77e-06	22.7754	-0.0808209	0.181347
GW	8-way	Hainan	2018	7	qGW7	rs7_24513327	24513327	A/G	3.16222e-06	17.9555	-0.00954116	0.179625
GW	8-way	Henan	2018	7	qGW7	rs7_24513327	24513327	A/G	5.81e-05	10.4207	-0.0648957	0.179878
GW	8-way	IRRI	2017	7	qGW7	rs7_24513546	24513546	C/G	3.77e-06	22.7754	0.0808209	0.181347
GW	8-way	Hainan	2018	7	qGW7	rs7_24513546	24513546	C/G	3.16222e-06	17.9555	0.00954116	0.179625
GW	8-way	Henan	2018	7	qGW7	rs7_24513546	24513546	C/G	5.81e-05	10.4207	0.0648957	0.179878
GW	8-way	IRRI	2017	7	qGW7	rs7_24513568	24513568	A/C	3.77e-06	22.7754	0.0808209	0.181347
GW	8-way	Hainan	2018	7	qGW7	rs7_24513568	24513568	A/C	3.16222e-06	17.9555	-0.00193763	0.179625
GW	8-way	Henan	2018	7	qGW7	rs7_24513568	24513568	A/C	5.81e-05	10.4207	0.0648957	0.179878
GW	8-way	IRRI	2017	7	qGW7	rs7_24513652	24513652	G/T	3.77e-06	22.7754	0.0808209	0.181347
GW	8-way	Hainan	2018	7	qGW7	rs7_24513652	24513652	G/T	3.16222e-06	17.9555	0.00193763	0.179625
GW	8-way	Henan	2018	7	qGW7	rs7_24513652	24513652	G/T	5.81e-05	10.4207	0.0648957	0.179878
GW	8-way	IRRI	2017	7	qGW7	rs7_24513684	24513684	G/T	3.77e-06	22.7754	-0.0808209	0.181347
GW	8-way	Hainan	2018	7	qGW7	rs7_24513684	24513684	G/T	3.16222e-06	17.9555	-0.00936492	0.179625
GW	8-way	Henan	2018	7	qGW7	rs7_24513684	24513684	G/T	5.81e-05	10.4207	-0.0648957	0.179878
GW	8-way	IRRI	2017	7	qGW7	rs7_24513799	24513799	G/T	1.02e-05	22.7754	0.0782748	0.176166
GW	8-way	Hainan	2018	7	qGW7	rs7_24513799	24513799	G/T	1.90047e-05	17.9555	0.000309206	0.174263
GW	8-way	IRRI	2017	7	qGW7	rs7_24513800	24513800	A/T	1.02e-05	22.7754	-0.0782748	0.176166
GW	8-way	Hainan	2018	7	qGW7	rs7_24513800	24513800	A/T	1.90047e-05	17.9555	0.000309206	0.174263
GW	8-way	IRRI	2017	7	qGW7	rs7_24516039	24516039	G/T	1.02e-05	22.7754	0.0782748	0.176166
GW	8-way	Hainan	2018	7	qGW7	rs7_24516039	24516039	G/T	1.90047e-05	17.9555	-0.00829172	0.174263
GW	8-way	IRRI	2017	7	qGW7	rs7_24527738	24527738	A/G	2.33e-05	22.7754	-0.0788984	0.165803
GW	8-way	Hainan	2018	7	qGW7	rs7_24527738	24527738	A/G	5.61707e-05	17.9555	0.00197412	0.163539
GW	8-way	IRRI	2017	7	qGW7	rs7_24534410	24534410	A/C	7.91e-06	22.7754	0.0841786	0.168394
GW	8-way	Hainan	2018	7	qGW7	rs7_24534410	24534410	A/C	1.4239e-05	17.9555	0.00197412	0.16622
GW	8-way	IRRI	2017	7	qGW7	rs7_24535578	24535578	C/T	7.91e-06	22.7754	-0.0841786	0.168394
GW	8-way	Hainan	2018	7	qGW7	rs7_24535578	24535578	C/T	1.4239e-05	17.9555	-0.00197412	0.16622
GW	8-way	IRRI	2017	7	qGW7	rs7_24536927	24536927	A/G	7.91e-06	22.7754	-0.0841786	0.168394
GW	8-way	Hainan	2018	7	qGW7	rs7_24536927	24536927	A/G	1.4239e-05	17.9555	0.00197412	0.16622
GW	8-way	IRRI	2017	7	qGW7	rs7_24536945	24536945	A/G	7.91e-06	22.7754	0.0841786	0.168394
GW	8-way	Hainan	2018	7	qGW7	rs7_24536945	24536945	A/G	1.4239e-05	17.9555	-0.00829172	0.16622
GW	8-way	IRRI	2017	7	qGW7	rs7_24536953	24536953	A/G	7.91e-06	22.7754	-0.0841786	0.168394
GW	8-way	Hainan	2018	7	qGW7	rs7_24536953	24536953	A/G	1.4239e-05	17.9555	-0.00197412	0.16622
GW	8-way	IRRI	2017	7	qGW7	rs7_24555926	24555926	C/A	8.13e-07	22.78	0.097175	0.165803
GW	8-way	Hainan	2018	7	qGW7	rs7_24555926	24555926	C/A	2.39688e-06	17.9555	0.00197412	0.163539
GW	8-way	IRRI	2017	7	qGW7	rs7_24555998	24555998	C/G	8.13e-07	22.78	-0.097175	0.165803
GW	8-way	Hainan	2018	7	qGW7	rs7_24555998	24555998	C/G	2.39688e-06	17.9555	-0.00123867	0.163539
GW	8-way	IRRI	2017	7	qGW7	rs7_24556019	24556019	T/C	8.13e-07	22.78	0.097175	0.165803
GW	8-way	Hainan	2018	7	qGW7	rs7_24556019	24556019	T/C	2.39688e-06	17.9555	0.00123867	0.163539
GW	8-way	IRRI	2017	7	qGW7	rs7_24556027	24556027	G/A	8.13e-07	22.78	0.097175	0.165803
GW	8-way	Hainan	2018	7	qGW7	rs7_24556027	24556027	G/A	2.39688e-06	17.9555	0.00475836	0.163539
GW	8-way	IRRI	2017	7	qGW7	rs7_24563866	24563866	C/T	3.42e-06	22.78	0.0904686	0.168394
GW	8-way	Hainan	2018	7	qGW7	rs7_24563866	24563866	C/T	8.74427e-06	17.9555	0.00592204	0.16622
GW	8-way	IRRI	2017	7	qGW7	rs7_24568266	24568266	C/T	3.42e-06	22.78	0.0904686	0.168394
GW	8-way	Hainan	2018	7	qGW7	rs7_24568266	24568266	C/T	8.74427e-06	17.9555	0.00559979	0.16622
GW	8-way	IRRI	2017	7	qGW7	rs7_24573471	24573471	C/T	8.13e-07	22.78	-0.097175	0.165803
GW	8-way	Hainan	2018	7	qGW7	rs7_24573471	24573471	C/T	2.39688e-06	17.9555	-0.00592204	0.163539
GW	8-way	IRRI	2017	7	qGW7	rs7_24573476	24573476	A/G	8.13e-07	22.78	0.097175	0.165803
GW	8-way	Hainan	2018	7	qGW7	rs7_24573476	24573476	A/G	2.39688e-06	17.9555	0.00838575	0.163539
GW	8-way	IRRI	2017	7	qGW7	rs7_24573486	24573486	C/T	8.13e-07	22.78	0.097175	0.165803
GW	8-way	Hainan	2018	7	qGW7	rs7_24573486	24573486	C/T	2.39688e-06	17.9555	0.00838575	0.163539
GW	8-way	IRRI	2017	7	qGW7	rs7_24573507	24573507	A/G	8.13e-07	22.78	0.097175	0.165803
GW	8-way	Hainan	2018	7	qGW7	rs7_24573507	24573507	A/G	2.39688e-06	17.9555	0.00838575	0.163539
GW	8-way	IRRI	2017	7	qGW7	rs7_24573516	24573516	A/C	8.13e-07	22.78	-0.097175	0.165803
GW	8-way	Hainan	2018	7	qGW7	rs7_24573516	24573516	A/C	2.39688e-06	17.9555	0.0013528	0.163539
GW	8-way	IRRI	2017	7	qGW7	rs7_24573546	24573546	C/T	8.13e-07	22.78	-0.097175	0.165803
GW	8-way	Hainan	2018	7	qGW7	rs7_24573546	24573546	C/T	2.39688e-06	17.9555	0.0069284	0.163539
GW	8-way	IRRI	2017	7	qGW7	rs7_24573547	24573547	A/G	8.13e-07	22.78	-0.097175	0.165803
GW	8-way	Hainan	2018	7	qGW7	rs7_24573547	24573547	A/G	2.39688e-06	17.9555	0.0117373	0.163539
GW	8-way	IRRI	2017	7	qGW7	rs7_24573566	24573566	C/T	8.13e-07	22.78	0.097175	0.165803
GW	8-way	Hainan	2018	7	qGW7	rs7_24573566	24573566	C/T	2.39688e-06	17.9555	-0.0117373	0.163539
GW	8-way	IRRI	2017	7	qGW7	rs7_24573612	24573612	C/T	8.13e-07	22.78	0.097175	0.165803
GW	8-way	Hainan	2018	7	qGW7	rs7_24573612	24573612	C/T	2.39688e-06	17.9555	0.0117373	0.163539
GW	8-way	Hainan	2018	7	qGW7	rs7_24573612	24573612	C/T	2.39688e-06	17.9555	0.0117373	0.163539
GW	8-way	IRRI	2017	7	qGW7	rs7_24575488	24575488	C/T	7.74e-07	22.78	-0.0981795	0.163212
GW	8-way	Hainan	2018	7	qGW7	rs7_24575488	24575488	C/T	4.653e-06	17.9555	-0.0117373	0.160858
GW	8-way	Henan	2018	7	qGW7	rs7_24575488	24575488	C/T	8.67e-05	10.4207	-0.0682002	0.161585
GW	8-way	IRRI	2017	7	qGW7	rs7_24576093	24576093	C/G	7.74e-07	22.78	0.0981795	0.163212
GW	8-way	Hainan	2018	7	qGW7	rs7_24576093	24576093	C/G	4.653e-06	17.9555	0.0117373	0.160858
GW	8-way	Henan	2018	7	qGW7	rs7_24576093	24576093	C/G	8.67e-05	10.4207	0.0682002	0.161585
GW	8-way	IRRI	2017	7	qGW7	rs7_24576177	24576177	C/G	7.74e-07	22.7754	-0.0981795	0.163212
GW	8-way	Hainan	2018	7	qGW7	rs7_24576177	24576177	C/G	4.653e-06	17.9555	-0.0117373	0.160858
GW	8-way	Henan	2018	7	qGW7	rs7_24576177	24576177	C/G	8.67e-05	10.4207	-0.0682002	0.161585
GW	8-way	IRRI	2017	7	qGW7	rs7_24577963	24577963	C/G	7.74e-07	22.78	0.0981795	0.163212
GW	8-way	Hainan	2018	7	qGW7	rs7_24577963	24577963	C/G	4.653e-06	17.9555	-0.00825122	0.160858
GW	8-way	Henan	2018	7	qGW7	rs7_24577963	24577963	C/G	8.67e-05	10.4207	0.0682002	0.161585
GW	8-way	IRRI	2017	7	qGW7	rs7_24578286	24578286	A/G	7.74e-07	22.78	-0.0981795	0.163212
GW	8-way	Hainan	2018	7	qGW7	rs7_24578286	24578286	A/G	4.653e-06	17.9555	-0.00825122	0.160858
GW	8-way	Henan	2018	7	qGW7	rs7_24578286	24578286	A/G	8.67e-05	10.4207	-0.0682002	0.161585
GW	8-way	IRRI	2017	7	qGW7	rs7_24584295	24584295	A/C	3.75e-06	22.7754	-0.0900863	0.15544
GW	8-way	Hainan	2018	7	qGW7	rs7_24584295	24584295	A/C	5.41837e-05	17.9555	-0.00825122	0.152815
GW	8-way	IRRI	2017	7	qGW7	rs7_24584432	24584432	A/G	3.75e-06	22.7754	0.0900863	0.15544
GW	8-way	Hainan	2018	7	qGW7	rs7_24584432	24584432	A/G	5.41837e-05	17.9555	-0.00825122	0.152815
GW	8-way	IRRI	2017	7	qGW7	rs7_24593180	24593180	G/T	1.12e-05	22.7754	-0.0829975	0.158031
GW	8-way	IRRI	2017	7	qGW7	rs7_24611394	24611394	G/T	1.58e-05	22.7754	0.0828685	0.15285
GW	8-way	IRRI	2017	7	qGW7	rs7_24618060	24618060	C/T	1.58e-05	22.7754	-0.0828685	0.15285
GW	8-way	IRRI	2017	7	qGW7	rs7_24618154	24618154	C/T	1.58e-05	22.7754	0.0828685	0.15285
GW	8-way	IRRI	2017	7	qGW7	rs7_24645555	24645555	A/G	2.75e-05	22.7754	-0.0774307	0.160622
GW	8-way	Hainan	2018	7	qGW7	rs7_24645555	24645555	A/G	3.17361e-05	17.9555	0.0216915	0.158177
GW	8-way	IRRI	2017	7	qGW7	rs7_24669596	24669596	A/T	4.32e-05	22.7754	0.0500287	0.256477
GW	8-way	Hainan	2018	7	qGW7	rs7_24669596	24669596	A/T	1.43463e-05	17.9555	-0.00105155	0.252011
GW	8-way	IRRI	2017	7	qGW7	rs7_24669663	24669663	C/G	9.56e-06	22.7754	0.0844775	0.158031	5.2 kb upstream of GL7/GW7/SLG7
GW	8-way	Hainan	2018	7	qGW7	rs7_24669663	24669663	C/G	3.68866e-06	17.9555	0.0216915	0.155496	5.2 kb upstream of GL7/GW7/SLG7
GW	8-way	IRRI	2017	7	qGW7	rs7_24675222	24675222	C/T	9.56e-06	22.7754	0.0844775	0.158031
GW	8-way	Hainan	2018	7	qGW7	rs7_24675222	24675222	C/T	5.38661e-06	17.9555	0.0140378	0.155496
GW	8-way	IRRI	2017	7	qGW7	rs7_24686632	24686632	A/G	2.71e-06	22.78	-0.0876808	0.15285
GW	8-way	Hainan	2018	7	qGW7	rs7_24686632	24686632	A/G	1.1658e-05	17.9555	-0.0384895	0.152815
GW	8-way	IRRI	2017	7	qGW7	rs7_24702485	24702485	C/T	9.19e-06	22.7754	-0.0831204	0.15544
GW	8-way	Hainan	2018	7	qGW7	rs7_24702485	24702485	C/T	1.20115e-05	17.9555	-0.0185486	0.155496
GW	8-way	IRRI	2017	7	qGW7	rs7_24765648	24765648	C/T	6.08e-05	22.7754	0.0727559	0.147668
GW	8-way	IRRI	2017	8	qGW8	rs8_26351052	26351052	C/G	1.07e-07	22.78	-0.0670384	0.145078
GW	8-way	Hainan	2018	8	qGW8	rs8_26351052	26351052	C/G	1.96602e-05	17.9555	-0.00493504	0.144772
GW	8-way	Henan	2018	8	qGW8	rs8_26351052	26351052	C/G	7.91e-05	10.4207	-0.0538657	0.14939
GW	8-way	IRRI	2017	8	qGW8	rs8_26351053	26351053	A/T	1.07e-07	22.78	-0.0670384	0.145078
GW	8-way	Hainan	2018	8	qGW8	rs8_26351053	26351053	A/T	1.96602e-05	17.9555	-0.00663839	0.144772
GW	8-way	Henan	2018	8	qGW8	rs8_26351053	26351053	A/T	7.91e-05	10.4207	-0.0538657	0.14939
GW	8-way	IRRI	2017	8	qGW8	rs8_26351058	26351058	C/G	9.74e-09	22.78	-0.0725037	0.145078
GW	8-way	Henan	2018	8	qGW8	rs8_26351058	26351058	C/G	5.61e-05	10.4207	-0.054914	0.14939
GW	8-way	IRRI	2017	8	qGW8	rs8_26351059	26351059	G/T	9.74e-09	22.78	-0.0725037	0.145078
GW	8-way	Henan	2018	8	qGW8	rs8_26351059	26351059	G/T	5.61e-05	10.4207	-0.054914	0.14939
GW	8-way	IRRI	2017	8	qGW8	rs8_26351061	26351061	A/C	9.74e-09	22.78	-0.0725037	0.145078
GW	8-way	Henan	2018	8	qGW8	rs8_26351061	26351061	A/C	5.61e-05	10.4207	-0.054914	0.14939
GW	8-way	IRRI	2017	8	qGW8	rs8_26351063	26351063	A/T	9.74e-09	22.78	0.0725037	0.145078
GW	8-way	Henan	2018	8	qGW8	rs8_26351063	26351063	A/T	5.61e-05	10.4207	0.054914	0.14939
GW	8-way	IRRI	2017	8	qGW8	rs8_26441662	26441662	C/T	1.28e-06	22.78	0.0610778	0.150259
GW	8-way	Hainan	2018	8	qGW8	rs8_26441662	26441662	C/T	6.65977e-05	17.9555	-0.0164693	0.150134
GW	8-way	IRRI	2017	8	qGW8	rs8_26505685	26505685	A/G	2.17e-06	22.78	0.059577	0.15285	coding region of GW8/OsSPL16 (synonymous)
GW	8-way	Hainan	2018	8	qGW8	rs8_26505685	26505685	A/G	3.64571e-06	17.96	0.0142	0.1528	coding region of GW8/OsSPL16 (synonymous)
GW	8-way	IRRI	2017	8	qGW8	rs8_26505755	26505755	A/G	2.17e-06	22.78	0.059577	0.15285
GW	8-way	Hainan	2018	8	qGW8	rs8_26505755	26505755	A/G	5.84571e-05	17.9555	0.0142416	0.152815
GW	8-way	IRRI	2017	8	qGW8	rs8_26508206	26508206	A/G	6.44e-05	22.7754	-0.0415677	0.391192
GW	8-way	Henan	2018	8	qGW8	rs8_26508206	26508206	A/G	5.83e-05	10.4207	-0.0439891	0.387195
GW	8-way	IRRI	2017	8	qGW8	rs8_26537796	26537796	C/T	6.64e-05	22.7754	0.0414343	0.393782
GW	8-way	IRRI	2017	8	qGW8	rs8_26544130	26544130	A/G	4.64e-05	22.7754	0.0422334	0.396373
GW	8-way	IRRI	2017	8	qGW8	rs8_26544587	26544587	A/G	4.64e-05	22.7754	0.0422334	0.396373
GW	8-way	IRRI	2017	8	qGW8	rs8_26573952	26573952	A/C	3.47e-09	22.78	0.0932534	0.0803109
GW	8-way	Hainan	2018	8	qGW8	rs8_26573952	26573952	A/C	6.04339e-08	17.9555	0.0165117	0.0831099
GW	8-way	Hainan	2018	8	qGW8	rs8_27216329	27216329	C/T	6.08979e-05	17.9555	0.0264721	0.0884718
GW	8-way	Hainan	2018	8	qGW8	rs8_27380231	27380231	A/G	4.37802e-05	17.9555	-0.0183799	0.219839
GLWR	8-way	IRRI	2017	3	qGLWR3	rs3_16665467	16665467	C/G	7.65e-07	29.52	-0.112573	0.435233
GLWR	8-way	Hainan	2018	3	qGLWR3	rs3_16665467	16665467	C/G	8.00935e-06	17.9482	0.0180033	0.439678
GLWR	8-way	IRRI	2017	3	qGLWR3	rs3_16665481	16665481	A/G	4.81e-06	29.5224	0.0976707	0.365285
GLWR	8-way	Hainan	2018	3	qGLWR3	rs3_16665481	16665481	A/G	3.68436e-05	17.9482	0.0180033	0.372654
GLWR	DC1	Hainan	2017	3	qGLWR3	AX-123154417	16666687	A/G	8.19e-06	63.3462	0.12566	0.418605
GLWR	DC1	Hainan	2018	3	qGLWR3	AX-123154417	16666687	A/G	1.44e-05	59.5966	0.02907	0.414747
GLWR	DC1	Hainan	2017	3	qGLWR3	AX-154141181	16670753	C/T	6.48e-06	63.3462	0.124213	0.423256
GLWR	DC1	Hainan	2018	3	qGLWR3	AX-154141181	16670753	C/T	1.2e-05	59.5966	-0.0286141	0.419355
GLWR	8-way	IRRI	2017	3	qGLWR3	rs3_16672046	16672046	C/T	4.81e-06	29.5224	-0.0976707	0.365285
GLWR	8-way	Hainan	2018	3	qGLWR3	rs3_16672046	16672046	C/T	3.68436e-05	17.9482	0.0138162	0.372654
GLWR	DC1	Hainan	2017	3	qGLWR3	AX-154549392	16683268	A/C	8.19e-06	63.3462	0.12566	0.418605
GLWR	DC1	Hainan	2018	3	qGLWR3	AX-154549392	16683268	A/C	1.44e-05	59.5966	0.0287984	0.414747
GLWR	DC1	Hainan	2017	3	qGLWR3	AX-165084692	16692584	A/C	8.19e-06	63.3462	0.12566	0.418605
GLWR	DC1	Hainan	2018	3	qGLWR3	AX-165084692	16692584	A/C	1.44e-05	59.5966	-0.0213396	0.414747
GLWR	DC1	Hainan	2017	3	qGLWR3	AX-155280055	16707592	A/G	8.19e-06	63.3462	-0.12566	0.418605
GLWR	DC1	Hainan	2018	3	qGLWR3	AX-155280055	16707592	A/G	1.44e-05	59.5966	0.0242982	0.414747
GLWR	DC1	Hainan	2017	3	qGLWR3	AX-154117681	16713855	C/T	5.96e-05	63.3462	0.106657	0.425581
GLWR	DC1	Hainan	2018	3	qGLWR3	AX-154117681	16713855	C/T	1.19e-05	59.5966	-0.00140222	0.419355
GLWR	DC1	Hainan	2017	3	qGLWR3	AX-155518996	16715212	C/T	8.19e-06	63.3462	0.12566	0.418605
GLWR	DC1	Hainan	2018	3	qGLWR3	AX-155518996	16715212	C/T	1.44e-05	59.5966	-0.00299078	0.414747
GLWR	8-way	IRRI	2017	3	qGLWR3	rs3_16725803	16725803	A/G	2.88e-07	29.52	-0.118568	0.435233
GLWR	8-way	Hainan	2018	3	qGLWR3	rs3_16725803	16725803	A/G	3.22751e-06	17.9482	-0.0138162	0.439678
GLWR	8-way	IRRI	2017	3	qGLWR3	rs3_16725803	16725803	A/G	2.88e-07	29.5224	-0.118568	0.435233
GLWR	8-way	Hainan	2018	3	qGLWR3	rs3_16725803	16725803	A/G	3.22751e-06	17.9482	-0.0138162	0.439678
GLWR	8-way	Henan	2018	3	qGLWR3	rs3_16725803	16725803	A/G	8.52e-05	11.9897	-0.0919097	0.429878
GLWR	8-way	IRRI	2017	3	qGLWR3	rs3_16725807	16725807	A/G	2.88e-07	29.52	0.118568	0.435233
GLWR	8-way	Hainan	2018	3	qGLWR3	rs3_16725807	16725807	A/G	3.22751e-06	17.9482	-0.0138162	0.439678
GLWR	8-way	Henan	2018	3	qGLWR3	rs3_16725807	16725807	A/G	8.52e-05	11.9897	0.0919097	0.429878
GLWR	8-way	IRRI	2017	3	qGLWR3	rs3_16725816	16725816	A/C	2.88e-07	29.52	-0.118568	0.435233
GLWR	8-way	Hainan	2018	3	qGLWR3	rs3_16725816	16725816	A/C	3.22751e-06	17.9482	0.0138162	0.439678
GLWR	8-way	Henan	2018	3	qGLWR3	rs3_16725816	16725816	A/C	8.52e-05	11.9897	-0.0919097	0.429878
GLWR	8-way	IRRI	2017	3	qGLWR3	rs3_16725856	16725856	A/C	2.88e-07	29.52	-0.118568	0.435233
GLWR	8-way	Hainan	2018	3	qGLWR3	rs3_16725856	16725856	A/C	3.22751e-06	17.9482	0.0138162	0.439678
GLWR	8-way	Henan	2018	3	qGLWR3	rs3_16725856	16725856	A/C	8.52e-05	11.9897	-0.0919097	0.429878
GLWR	DC1	Hainan	2017	3	qGLWR3	AX-155031440	16728414	C/T	8.19e-06	63.3462	-0.12566	0.418605
GLWR	DC1	Hainan	2018	3	qGLWR3	AX-155031440	16728414	C/T	1.44e-05	59.5966	-0.0246627	0.414747
GLWR	DC1	Hainan	2017	3	qGLWR3	AX-165102452	16728441	A/G	4.91e-05	63.3462	-0.109787	0.42093
GLWR	DC1	Hainan	2018	3	qGLWR3	AX-165102452	16728441	A/G	1.5e-05	59.5966	-0.0207791	0.412442
GLWR	DC1	Hainan	2017	3	qGLWR3	AX-165097113	16728461	A/C	8.19e-06	63.3462	-0.12566	0.418605
GLWR	DC1	Hainan	2018	3	qGLWR3	AX-165097113	16728461	A/C	1.44e-05	59.5966	-0.023913	0.414747
GLWR	DC1	Hainan	2017	3	qGLWR3	AX-165093136	16728505	C/T	2.16e-05	63.3462	0.118584	0.413953
GLWR	DC1	Hainan	2018	3	qGLWR3	AX-165093136	16728505	C/T	4.85e-05	59.5966	-0.0248887	0.410138
GLWR	DC1	Hainan	2017	3	qGLWR3	AX-155292117	16728674	A/C	8.19e-06	63.3462	0.12566	0.418605
GLWR	DC1	Hainan	2018	3	qGLWR3	AX-155292117	16728674	A/C	1.44e-05	59.5966	0.0312015	0.414747
GLWR	DC1	Hainan	2017	3	qGLWR3	AX-165091394	16728884	A/G	1.15e-05	63.3462	0.121608	0.423256
GLWR	DC1	Hainan	2018	3	qGLWR3	AX-165091394	16728884	A/G	2.19e-05	59.5966	0.00235505	0.419355
GLWR	DC1	Hainan	2017	3	qGLWR3	AX-154058191	16728961	A/G	8.19e-06	63.3462	-0.12566	0.418605
GLWR	DC1	Hainan	2018	3	qGLWR3	AX-154058191	16728961	A/G	1.44e-05	59.5966	-0.0337222	0.414747
GLWR	8-way	IRRI	2017	3	qGLWR3	rs3_16729992	16729992	G/C	2.94e-07	29.52	0.118913	0.437824	coding region of GS3 (nonsynonymous)
GLWR	8-way	Hainan	2018	3	qGLWR3	rs3_16729992	16729992	G/C	3.68416e-06	17.9482	0.0138162	0.442359	coding region of GS3 (nonsynonymous)
GLWR	8-way	Henan	2018	3	qGLWR3	rs3_16729992	16729992	G/C	5.69e-05	11.9897	0.0943948	0.432927	coding region of GS3 (nonsynonymous)
GLWR	DC1	Hainan	2017	3	qGLWR3	AX-154117627	16731270	G/C	8.19e-06	63.3462	0.12566	0.418605	intron of GS3
GLWR	DC1	Hainan	2018	3	qGLWR3	AX-154117627	16731270	G/C	1.44e-05	59.5966	0.0248887	0.414747	intron of GS3
GLWR	DC1	Hainan	2017	3	qGLWR3	AX-115826214	16733441	G/C	8.19e-06	63.3462	0.12566	0.418605	coding region of GS3 (nonsynonymous)
GLWR	DC1	Hainan	2018	3	qGLWR3	AX-115826214	16733441	C/T	1.19e-05	59.5966	-0.0254825	0.412442	coding region of GS3 (nonsynonymous)
GLWR	DC1	Hainan	2017	3	qGLWR3	AX-165087254	16733872	C/T	1.86e-05	63.3462	0.120949	0.416279	intron of GS3
GLWR	DC1	Hainan	2018	3	qGLWR3	AX-165087254	16733872	A/C	2.59e-05	59.5966	-0.0298997	0.410138	intron of GS3
GLWR	DC1	Hainan	2017	3	qGLWR3	AX-154030736	16734121	A/C	1.96e-05	63.3462	-0.113722	0.418605	intron of GS3
GLWR	DC1	Hainan	2018	3	qGLWR3	AX-154030736	16734121	G/T	4.73e-05	59.5966	0.028007	0.414747	intron of GS3
GLWR	DC1	Hainan	2017	3	qGLWR3	AX-154236177	16734333	G/T	8.19e-06	63.3462	0.12566	0.418605	intron of GS3
GLWR	DC1	Hainan	2018	3	qGLWR3	AX-154236177	16734333	A/C	1.44e-05	59.5966	-0.0248887	0.414747	intron of GS3
GLWR	DC1	Hainan	2017	3	qGLWR3	AX-165091473	16734618	A/C	8.19e-06	63.3462	0.12566	0.418605	intron of GS3
GLWR	DC1	Hainan	2018	3	qGLWR3	AX-165091473	16734618	A/C	1.44e-05	59.5966	0.0184776	0.414747	intron of GS3
GLWR	DC1	Hainan	2017	3	qGLWR3	AX-154753937	16734646	A/C	8.19e-06	63.3462	0.12566	0.418605	intron of GS3
GLWR	DC1	Hainan	2018	3	qGLWR3	AX-154753937	16734646	C/T	1.44e-05	59.5966	-0.0211647	0.414747	intron of GS3
GLWR	DC1	Hainan	2017	3	qGLWR3	AX-153982988	16734715	C/T	4.44e-06	63.3462	0.129045	0.423256	intron of GS3
GLWR	DC1	Hainan	2018	3	qGLWR3	AX-153982988	16734715	A/G	1.14e-05	59.5966	-0.0211647	0.419355	intron of GS3
GLWR	DC1	Hainan	2017	3	qGLWR3	AX-165092431	16734791	A/G	8.19e-06	63.3462	-0.12566	0.418605	intron of GS3
GLWR	DC1	Hainan	2018	3	qGLWR3	AX-165092431	16734791	C/T	1.44e-05	59.5966	0.0285441	0.414747	intron of GS3
GLWR	DC1	Hainan	2017	3	qGLWR3	AX-154396963	16735605	C/T	1.08e-05	63.3462	-0.122737	0.42093	6.2 kb downstream of GS3
GLWR	DC1	Hainan	2018	3	qGLWR3	AX-154396963	16735605	A/G	1.34e-05	59.5966	-0.0280918	0.417051	6.2 kb downstream of GS3
GLWR	8-way	IRRI	2017	3	qGLWR3	rs3_16736681	16736681	A/G	4.74e-07	29.52	0.117359	0.440415	7.2 kb downstream of GS3
GLWR	8-way	Hainan	2018	3	qGLWR3	rs3_16736681	16736681	A/C	3.69e-06	17.9482	-0.0138162	0.44504	7.2 kb downstream of GS3
GLWR	8-way	IRRI	2017	3	qGLWR3	rs3_16736739	16736739	A/C	4.74e-07	29.52	0.117359	0.440415	7.3 kb downstream of GS3
GLWR	8-way	Hainan	2018	3	qGLWR3	rs3_16736739	16736739	C/T	3.69e-06	17.9482	0.0138162	0.44504	7.3 kb downstream of GS3
GLWR	8-way	IRRI	2017	3	qGLWR3	rs3_16736753	16736753	C/T	4.74e-07	29.52	-0.117359	0.440415	7.3 kb downstream of GS3
GLWR	8-way	Hainan	2018	3	qGLWR3	rs3_16736753	16736753	C/T	3.69e-06	17.9482	-0.0212027	0.44504	7.3 kb downstream of GS3
GLWR	DC1	Hainan	2017	3	qGLWR3	AX-165091112	16740204	A/G	8.19e-06	63.3462	-0.12566	0.418605
GLWR	DC1	Hainan	2018	3	qGLWR3	AX-165091112	16740204	A/G	1.44e-05	59.5966	-0.0901911	0.414747
GLWR	DC1	Hainan	2017	3	qGLWR3	AX-155800566	16748555	C/T	8.19e-06	63.3462	-0.12566	0.418605
GLWR	DC1	Hainan	2018	3	qGLWR3	AX-155800566	16748555	C/T	1.44e-05	59.5966	-0.0258561	0.414747
GLWR	DC1	Hainan	2017	3	qGLWR3	AX-155222145	16760067	C/T	8.19e-06	63.3462	0.12566	0.418605
GLWR	DC1	Hainan	2018	3	qGLWR3	AX-155222145	16760067	C/T	1.44e-05	59.5966	0.0756297	0.414747
GLWR	DC1	Hainan	2017	3	qGLWR3	AX-155697904	16766484	A/G	1.36e-05	63.3462	-0.118916	0.416279
GLWR	DC1	Hainan	2018	3	qGLWR3	AX-155697904	16766484	A/G	1.29e-05	59.5966	0.0496067	0.410138
GLWR	DC1	Hainan	2017	3	qGLWR3	AX-155945612	16779059	A/G	8.19e-06	63.3462	-0.12566	0.418605
GLWR	DC1	Hainan	2018	3	qGLWR3	AX-155945612	16779059	A/G	1.44e-05	59.5966	-0.0464923	0.414747
GLWR	DC1	Hainan	2017	3	qGLWR3	AX-165094175	16779862	C/T	2.2e-05	63.3462	0.113055	0.425581
GLWR	DC1	Hainan	2018	3	qGLWR3	AX-165094175	16779862	C/T	4.01e-06	59.5966	-0.0320192	0.423963
GLWR	8-way	IRRI	2017	3	qGLWR3	rs3_16785435	16785435	C/T	3.23e-08	29.52	0.130077	0.440415
GLWR	8-way	Hainan	2018	3	qGLWR3	rs3_16785435	16785435	C/T	8.37783e-07	17.9482	0.0229781	0.44504
GLWR	8-way	Henan	2018	3	qGLWR3	rs3_16785435	16785435	C/T	3.45e-05	11.9897	0.097657	0.435976
GLWR	8-way	IRRI	2017	3	qGLWR3	rs3_16785440	16785440	C/T	3.23e-08	29.52	-0.130077	0.440415
GLWR	8-way	Hainan	2018	3	qGLWR3	rs3_16785440	16785440	C/T	8.37783e-07	17.9482	-0.0229781	0.44504
GLWR	8-way	Henan	2018	3	qGLWR3	rs3_16785440	16785440	C/T	3.45e-05	11.9897	-0.097657	0.435976
GLWR	8-way	IRRI	2017	3	qGLWR3	rs3_16785465	16785465	C/T	3.23e-08	29.52	-0.130077	0.440415
GLWR	8-way	Hainan	2018	3	qGLWR3	rs3_16785465	16785465	C/T	8.37783e-07	17.9482	-0.0266292	0.44504
GLWR	8-way	Henan	2018	3	qGLWR3	rs3_16785465	16785465	C/T	3.45e-05	11.9897	-0.097657	0.435976
GLWR	DC1	Hainan	2017	3	qGLWR3	AX-155611461	16787790	G/T	8.19e-06	63.3462	0.12566	0.418605
GLWR	DC1	Hainan	2018	3	qGLWR3	AX-155611461	16787790	G/T	1.44e-05	59.5966	-0.0306604	0.414747
GLWR	8-way	IRRI	2017	3	qGLWR3	rs3_16790082	16790082	C/T	1.44e-08	29.52	-0.133606	0.435233
GLWR	8-way	Hainan	2018	3	qGLWR3	rs3_16790082	16790082	C/T	2.69324e-07	17.9482	0.0266292	0.439678
GLWR	8-way	Henan	2018	3	qGLWR3	rs3_16790082	16790082	C/T	5.15e-05	11.9897	-0.0953712	0.432927
GLWR	8-way	IRRI	2017	3	qGLWR3	rs3_16794259	16794259	A/T	1.44e-08	29.52	0.133606	0.435233
GLWR	8-way	Hainan	2018	3	qGLWR3	rs3_16794259	16794259	A/T	2.69324e-07	17.9482	-0.0209361	0.439678
GLWR	8-way	Henan	2018	3	qGLWR3	rs3_16794259	16794259	A/T	5.15e-05	11.9897	0.0953712	0.432927
GLWR	DC1	Hainan	2017	3	qGLWR3	AX-165092535	16797160	C/T	8.19e-06	63.3462	-0.12566	0.418605
GLWR	DC1	Hainan	2018	3	qGLWR3	AX-165092535	16797160	C/T	1.44e-05	59.5966	-0.0593074	0.414747
GLWR	DC1	Hainan	2018	3	qGLWR3	AX-154422878	16799341	A/G	6.1e-05	59.5966	-0.0356401	0.419355
GLWR	8-way	IRRI	2017	3	qGLWR3	rs3_16804378	16804378	A/G	1.59e-08	29.52	-0.133356	0.432642
GLWR	8-way	Hainan	2018	3	qGLWR3	rs3_16804378	16804378	A/G	5.52096e-07	17.9482	0.0240655	0.436997
GLWR	8-way	Henan	2018	3	qGLWR3	rs3_16804378	16804378	A/G	9.98e-05	11.9897	-0.09154	0.429878
GLWR	8-way	IRRI	2017	3	qGLWR3	rs3_16804385	16804385	C/T	1.59e-08	29.52	0.133356	0.432642
GLWR	8-way	Hainan	2018	3	qGLWR3	rs3_16804385	16804385	C/T	5.52096e-07	17.9482	0.0240655	0.436997
GLWR	8-way	Henan	2018	3	qGLWR3	rs3_16804385	16804385	C/T	9.98e-05	11.9897	0.09154	0.429878
GLWR	DC1	Hainan	2017	3	qGLWR3	AX-154083640	16806335	A/C	1.55e-06	63.3535	0.133963	0.00107342
GLWR	DC1	Hainan	2018	3	qGLWR3	AX-154083640	16806335	A/C	1.11e-06	59.5966	0.0593074	0.414747
GLWR	DC1	Hainan	2017	3	qGLWR3	AX-154117429	16806747	C/T	3.24e-05	63.3462	0.11116	0.423256
GLWR	DC1	Hainan	2018	3	qGLWR3	AX-154117429	16806747	C/T	2.76e-05	59.5966	-0.0367824	0.419355
GLWR	DC1	Hainan	2017	3	qGLWR3	AX-155587385	16818310	A/G	8.19e-06	63.3462	-0.12566	0.418605
GLWR	DC1	Hainan	2018	3	qGLWR3	AX-155587385	16818310	A/G	1.44e-05	59.5966	-0.0367824	0.414747
GLWR	DC1	Hainan	2018	3	qGLWR3	AX-155873515	16821921	C/T	9.29e-05	59.5966	-0.0367824	0.407834
GLWR	DC1	Hainan	2017	3	qGLWR3	AX-155286415	16828046	C/T	8.19e-06	63.3462	0.12566	0.418605
GLWR	DC1	Hainan	2018	3	qGLWR3	AX-155286415	16828046	C/T	1.44e-05	59.5966	-0.0356401	0.414747
GLWR	8-way	IRRI	2017	3	qGLWR3	rs3_16835528	16835528	C/T	2.43e-08	29.52	-0.130713	0.435233
GLWR	8-way	Hainan	2018	3	qGLWR3	rs3_16835528	16835528	C/T	5.81986e-07	17.9482	-0.0173392	0.439678
GLWR	8-way	IRRI	2017	3	qGLWR3	rs3_16837736	16837736	C/T	2.43e-08	29.52	-0.130713	0.435233
GLWR	8-way	Hainan	2018	3	qGLWR3	rs3_16837736	16837736	C/T	5.81986e-07	17.9482	0.0260792	0.439678
GLWR	DC1	Hainan	2017	3	qGLWR3	AX-154117292	16839992	A/G	8.19e-06	63.3462	-0.12566	0.418605
GLWR	DC1	Hainan	2018	3	qGLWR3	AX-154117292	16839992	A/G	1.44e-05	59.5966	-0.0412457	0.414747
GLWR	DC1	Hainan	2017	3	qGLWR3	AX-165091066	16840381	C/T	8.19e-06	63.3462	0.12566	0.418605
GLWR	DC1	Hainan	2018	3	qGLWR3	AX-165091066	16840381	C/T	1.44e-05	59.5966	-0.0451144	0.414747
GLWR	8-way	IRRI	2017	3	qGLWR3	rs3_16840706	16840706	A/G	1.48e-09	29.52	-0.14151	0.432642
GLWR	8-way	Hainan	2018	3	qGLWR3	rs3_16840706	16840706	A/G	7.46741e-08	17.9482	-0.0260792	0.436997
GLWR	8-way	Henan	2018	3	qGLWR3	rs3_16840706	16840706	A/G	2.12e-05	11.9897	-0.0999945	0.429878
GLWR	8-way	IRRI	2017	3	qGLWR3	rs3_16840727	16840727	A/T	1.48e-09	29.52	-0.14151	0.432642
GLWR	8-way	Hainan	2018	3	qGLWR3	rs3_16840727	16840727	A/T	7.46741e-08	17.9482	0.0260792	0.436997
GLWR	8-way	Henan	2018	3	qGLWR3	rs3_16840727	16840727	A/T	2.12e-05	11.9897	-0.0999945	0.429878
GLWR	8-way	IRRI	2017	3	qGLWR3	rs3_16842769	16842769	C/T	5.96e-10	29.52	0.145302	0.435233
GLWR	8-way	Hainan	2018	3	qGLWR3	rs3_16842769	16842769	C/T	3.0432e-08	17.9482	0.027206	0.439678
GLWR	8-way	Henan	2018	3	qGLWR3	rs3_16842769	16842769	C/T	1.27e-05	11.9897	0.102695	0.432927
GLWR	DC1	Hainan	2017	3	qGLWR3	AX-155024365	16857608	C/T	8.19e-06	63.3462	0.12566	0.418605
GLWR	DC1	Hainan	2018	3	qGLWR3	AX-155024365	16857608	C/T	1.44e-05	59.5966	-0.0402729	0.414747
GLWR	8-way	IRRI	2017	3	qGLWR3	rs3_16863891	16863891	A/G	1.14e-08	29.52	0.129731	0.417098
GLWR	8-way	Hainan	2018	3	qGLWR3	rs3_16863891	16863891	A/G	2.35036e-07	17.9482	0.027206	0.420912
GLWR	8-way	Henan	2018	3	qGLWR3	rs3_16863891	16863891	A/G	3.7e-05	11.9897	0.0955906	0.414634
GLWR	8-way	IRRI	2017	3	qGLWR3	rs3_16863910	16863910	C/T	1.14e-08	29.52	-0.129731	0.417098
GLWR	8-way	Hainan	2018	3	qGLWR3	rs3_16863910	16863910	C/T	2.35036e-07	17.9482	-0.027206	0.420912
GLWR	8-way	Henan	2018	3	qGLWR3	rs3_16863910	16863910	C/T	3.7e-05	11.9897	-0.0955906	0.414634
GLWR	DC1	Hainan	2017	3	qGLWR3	AX-155734812	16874693	A/G	2.04e-05	63.3462	0.118123	0.42093
GLWR	DC1	Hainan	2018	3	qGLWR3	AX-155734812	16874693	A/G	2.11e-05	59.5966	-0.0818234	0.417051
GLWR	DC1	Hainan	2017	3	qGLWR3	AX-156128819	16876155	C/T	9.69e-06	63.3462	0.12207	0.434884
GLWR	DC1	Hainan	2018	3	qGLWR3	AX-156128819	16876155	C/T	8.34e-06	59.5966	-0.0391831	0.435484
GLWR	DC1	Hainan	2017	3	qGLWR3	AX-165086981	16881584	A/G	5.13e-06	63.3462	0.128333	0.42093
GLWR	DC1	Hainan	2018	3	qGLWR3	AX-165086981	16881584	A/G	2.99e-05	59.5966	-0.0121226	0.419355
GLWR	DC1	Hainan	2017	3	qGLWR3	AX-115847783	16881995	C/T	8.19e-06	63.3462	0.12566	0.418605
GLWR	DC1	Hainan	2018	3	qGLWR3	AX-115847783	16881995	C/T	1.44e-05	59.5966	0.0011619	0.414747
GLWR	DC1	Hainan	2017	3	qGLWR3	AX-154489269	16883534	A/G	8.19e-06	63.3462	0.12566	0.418605
GLWR	DC1	Hainan	2018	3	qGLWR3	AX-154489269	16883534	A/G	1.44e-05	59.5966	-0.0200097	0.414747
GLWR	DC1	Hainan	2017	3	qGLWR3	AX-115855710	16890773	A/G	8.19e-06	63.3462	0.12566	0.418605
GLWR	DC1	Hainan	2018	3	qGLWR3	AX-115855710	16890773	A/G	1.44e-05	59.5966	0.0244008	0.414747
GLWR	DC1	Hainan	2017	3	qGLWR3	AX-153889367	16896757	A/G	4.67e-05	63.3462	0.112541	0.416279
GLWR	DC1	Hainan	2018	3	qGLWR3	AX-153889367	16896757	A/G	5.89e-05	59.5966	0.031615	0.412442
GLWR	DC1	Hainan	2017	3	qGLWR3	AX-154083779	16920167	C/T	8.19e-06	63.3462	-0.12566	0.418605
GLWR	DC1	Hainan	2018	3	qGLWR3	AX-154083779	16920167	C/T	1.44e-05	59.5966	-0.025274	0.414747
GLWR	DC1	Hainan	2017	3	qGLWR3	AX-165095963	16922724	C/T	8.19e-06	63.3462	0.12566	0.418605
GLWR	DC1	Hainan	2018	3	qGLWR3	AX-165095963	16922724	C/T	1.44e-05	59.5966	0.025274	0.414747
GLWR	DC1	Hainan	2017	3	qGLWR3	AX-165094961	16927227	A/C	8.19e-06	63.3462	0.12566	0.418605
GLWR	DC1	Hainan	2018	3	qGLWR3	AX-165094961	16927227	A/C	1.44e-05	59.5966	0.0209919	0.414747
GLWR	DC1	Hainan	2017	3	qGLWR3	AX-165092310	16937781	A/G	7.69e-06	63.3462	0.126865	0.42093
GLWR	8-way	IRRI	2017	3	qGLWR3	rs3_16941151	16941151	G/T	5.87e-08	29.52	-0.126986	0.443005
GLWR	8-way	Hainan	2018	3	qGLWR3	rs3_16941151	16941151	G/T	4.52627e-07	17.9482	0.029836	0.447721
GLWR	DC1	Hainan	2017	3	qGLWR3	AX-165089041	16943276	A/C	1.64e-05	63.3462	0.121389	0.416279
GLWR	DC1	Hainan	2018	3	qGLWR3	AX-165089041	16943276	A/C	1.73e-05	59.5966	0.025274	0.410138
GLWR	DC1	Hainan	2017	3	qGLWR3	AX-153950973	16950722	A/G	8.19e-06	63.3462	0.12566	0.418605
GLWR	DC1	Hainan	2018	3	qGLWR3	AX-153950973	16950722	A/G	1.19e-05	59.5966	-0.0262631	0.412442
GLWR	8-way	IRRI	2017	3	qGLWR3	rs3_16954242	16954242	G/T	2.1e-07	29.52	0.121397	0.445596
GLWR	8-way	Hainan	2018	3	qGLWR3	rs3_16954242	16954242	G/T	2.40462e-06	17.9482	0.029836	0.450402
GLWR	DC1	Hainan	2017	3	qGLWR3	AX-165086559	16955488	C/T	7.5e-06	63.3462	-0.120585	0.418605
GLWR	DC1	Hainan	2018	3	qGLWR3	AX-165086559	16955488	C/T	9.71e-06	59.5966	0.016932	0.414747
GLWR	8-way	IRRI	2017	3	qGLWR3	rs3_16955911	16955911	C/T	2.1e-07	29.52	0.121397	0.445596
GLWR	8-way	Hainan	2018	3	qGLWR3	rs3_16955911	16955911	C/T	2.40462e-06	17.9482	0.0200593	0.450402
GLWR	8-way	IRRI	2017	3	qGLWR3	rs3_16955933	16955933	A/G	2.1e-07	29.52	0.121397	0.445596
GLWR	8-way	Hainan	2018	3	qGLWR3	rs3_16955933	16955933	A/G	2.40462e-06	17.9482	-0.0200593	0.450402
GLWR	8-way	IRRI	2017	3	qGLWR3	rs3_16955942	16955942	A/G	2.1e-07	29.52	-0.121397	0.445596
GLWR	8-way	Hainan	2018	3	qGLWR3	rs3_16955942	16955942	A/G	2.40462e-06	17.9482	-0.0200593	0.450402
GLWR	8-way	IRRI	2017	3	qGLWR3	rs3_16955948	16955948	A/G	2.1e-07	29.52	0.121397	0.445596
GLWR	8-way	Hainan	2018	3	qGLWR3	rs3_16955948	16955948	A/G	2.40462e-06	17.9482	0.0200593	0.450402
GLWR	DC1	Hainan	2017	3	qGLWR3	AX-155025331	16959300	C/T	1.08e-05	63.3462	-0.122737	0.42093
GLWR	DC1	Hainan	2018	3	qGLWR3	AX-155025331	16959300	C/T	1.09e-05	59.5966	0.016932	0.414747
GLWR	DC1	Hainan	2017	3	qGLWR3	AX-165093988	16965256	C/T	8.19e-06	63.3462	0.12566	0.418605
GLWR	DC1	Hainan	2018	3	qGLWR3	AX-165093988	16965256	C/T	1.44e-05	59.5966	0.0182617	0.414747
GLWR	DC1	Hainan	2017	3	qGLWR3	AX-154103626	16970424	A/G	8.19e-06	63.3462	0.12566	0.418605
GLWR	DC1	Hainan	2018	3	qGLWR3	AX-154103626	16970424	A/G	1.44e-05	59.5966	0.0201757	0.414747
GLWR	8-way	IRRI	2017	3	qGLWR3	rs3_16975586	16975586	A/G	5.87e-08	29.52	-0.126986	0.443005
GLWR	8-way	Hainan	2018	3	qGLWR3	rs3_16975586	16975586	A/G	4.52627e-07	17.9482	-0.0200593	0.447721
GLWR	DC1	Hainan	2017	3	qGLWR3	AX-165100984	16975722	A/G	1.2e-05	63.3462	0.119548	0.42093
GLWR	DC1	Hainan	2018	3	qGLWR3	AX-165100984	16975722	A/G	2.06e-05	59.5966	-0.016932	0.414747
GLWR	DC1	Hainan	2017	3	qGLWR3	AX-165099608	16993369	C/T	8.19e-06	63.3462	0.12566	0.418605
GLWR	DC1	Hainan	2018	3	qGLWR3	AX-165099608	16993369	C/T	1.44e-05	59.5966	0.0214373	0.414747
GLWR	8-way	IRRI	2017	3	qGLWR3	rs3_16996623	16996623	G/T	5.87e-08	29.52	0.126986	0.443005
GLWR	8-way	Hainan	2018	3	qGLWR3	rs3_16996623	16996623	G/T	4.52627e-07	17.9482	0.0163772	0.447721
GLWR	DC1	Hainan	2017	3	qGLWR3	AX-115799679	16996623	G/T	8.19e-06	63.3462	0.12566	0.418605
GLWR	DC1	Hainan	2018	3	qGLWR3	AX-115799679	16996623	G/T	1.44e-05	59.5966	0.0160036	0.414747
GLWR	DC1	Hainan	2017	3	qGLWR3	AX-115815041	16997653	C/T	8.19e-06	63.3462	-0.12566	0.418605
GLWR	DC1	Hainan	2018	3	qGLWR3	AX-115815041	16997653	C/T	1.44e-05	59.5966	0.016932	0.414747
GLWR	DC1	Hainan	2017	3	qGLWR3	AX-154030319	17008693	C/T	8.19e-06	63.3462	-0.12566	0.418605
GLWR	DC1	Hainan	2018	3	qGLWR3	AX-154030319	17008693	C/T	1.44e-05	59.5966	0.0211594	0.414747
GLWR	DC1	Hainan	2017	3	qGLWR3	AX-154275770	17009095	A/G	2.75e-05	63.3462	0.11529	0.416279
GLWR	DC1	Hainan	2018	3	qGLWR3	AX-154275770	17009095	A/G	1.82e-05	59.5966	-0.016932	0.412442
GLWR	DC1	Hainan	2017	3	qGLWR3	AX-154549213	17010306	A/G	8.19e-06	63.3462	0.12566	0.418605
GLWR	DC1	Hainan	2018	3	qGLWR3	AX-154549213	17010306	A/G	1.44e-05	59.5966	0.0247116	0.414747
GLWR	DC1	Hainan	2017	3	qGLWR3	AX-115757010	17013438	C/T	8.19e-06	63.3462	0.12566	0.418605
GLWR	DC1	Hainan	2018	3	qGLWR3	AX-115757010	17013438	C/T	1.44e-05	59.5966	0.016932	0.414747
GLWR	DC1	Hainan	2017	3	qGLWR3	AX-155277654	17019476	G/T	1.37e-05	63.3462	-0.120641	0.42093
GLWR	DC1	Hainan	2018	3	qGLWR3	AX-155277654	17019476	G/T	1.44e-05	59.5966	-0.0159401	0.417051
GLWR	DC1	Hainan	2017	3	qGLWR3	AX-123154442	17019705	C/T	1.2e-05	63.3462	0.120954	0.416279
GLWR	DC1	Hainan	2018	3	qGLWR3	AX-123154442	17019705	C/T	2.96e-05	59.5966	-0.016932	0.412442
GLWR	DC1	Hainan	2017	3	qGLWR3	AX-115820186	17020098	C/T	8.19e-06	63.3462	0.12566	0.418605
GLWR	DC1	Hainan	2018	3	qGLWR3	AX-115820186	17020098	C/T	1.44e-05	59.5966	0.0112577	0.414747
GLWR	DC1	Hainan	2017	3	qGLWR3	AX-155749427	17025104	A/G	8.19e-06	63.3462	0.12566	0.418605
GLWR	DC1	Hainan	2018	3	qGLWR3	AX-155749427	17025104	A/G	1.19e-05	59.5966	0.0180319	0.412442
GLWR	DC1	Hainan	2017	3	qGLWR3	AX-155709087	17039466	C/T	2.68e-05	63.3462	-0.113908	0.423256
GLWR	DC1	Hainan	2018	3	qGLWR3	AX-155709087	17039466	C/T	2.94e-05	59.5966	-0.0163454	0.419355
GLWR	DC1	Hainan	2018	3	qGLWR3	AX-165099081	21547035	C/T	6.59e-05	59.5966	-0.035146	0.40553
GLWR	DC1	Hainan	2018	3	qGLWR3	AX-165092681	21547958	C/T	6.59e-05	59.5966	0.0328778	0.40553
GLWR	DC1	Hainan	2018	3	qGLWR3	AX-165083519	21550321	A/G	5.31e-05	59.5966	-0.035146	0.407834
GLWR	DC1	Hainan	2018	3	qGLWR3	AX-154612862	21563161	C/T	6.59e-05	59.5966	0.035146	0.40553
GLWR	DC1	Hainan	2018	3	qGLWR3	AX-115834449	21588140	A/G	5.23e-05	59.5966	-0.0435348	0.403226
GLWR	DC1	Hainan	2018	3	qGLWR3	AX-154750964	21598942	A/G	6.1e-05	59.5966	-0.0367981	0.407834
GLWR	DC1	Hainan	2018	3	qGLWR3	AX-165093570	21610041	C/T	8.82e-05	59.5966	0.035146	0.400922
GLWR	DC1	Hainan	2017	5	qGLWR5	AX-155720417	3489289	A/G	6.33e-05	63.3462	0.100486	0.155814
GLWR	DC1	Hainan	2018	5	qGLWR5	AX-155720417	3489289	A/G	5.23e-05	59.5966	0.105098	0.158986
GLWR	DC1	Hainan	2017	5	qGLWR5	AX-165095820	4155809	C/T	4.64e-05	63.3462	-0.0910415	0.183721
GLWR	DC1	Hainan	2017	5	qGLWR5	AX-154123363	4161168	C/T	6.54e-05	63.3462	-0.087557	0.186047
GLWR	DC1	Hainan	2017	5	qGLWR5	AX-165100909	4166501	C/T	6.59e-05	63.3462	0.088398	0.186047
GLWR	8-way	IRRI	2017	5	qGLWR5	rs5_4685451	4685451	C/G	1.04e-07	29.52	0.204937	0.0544041
GLWR	8-way	Hainan	2018	5	qGLWR5	rs5_4685451	4685451	C/G	2.40052e-07	17.9482	0.0125248	0.0536193
GLWR	8-way	IRRI	2017	5	qGLWR5	rs5_4699949	4699949	A/G	1.04e-07	29.52	0.204937	0.0544041
GLWR	8-way	Hainan	2018	5	qGLWR5	rs5_4699949	4699949	A/G	2.40052e-07	17.9482	-0.0125248	0.0536193
GLWR	8-way	IRRI	2017	5	qGLWR5	rs5_4753775	4753775	A/G	1.04e-07	29.52	-0.204937	0.0544041
GLWR	8-way	Hainan	2018	5	qGLWR5	rs5_4753775	4753775	A/G	2.40052e-07	17.9482	0.0125248	0.0536193
GLWR	8-way	IRRI	2017	5	qGLWR5	rs5_4753801	4753801	C/T	1.04e-07	29.52	0.204937	0.0544041
GLWR	8-way	Hainan	2018	5	qGLWR5	rs5_4753801	4753801	C/T	2.40052e-07	17.9482	-0.0404426	0.0536193
GLWR	8-way	IRRI	2017	5	qGLWR5	rs5_4753855	4753855	C/T	1.04e-07	29.52	0.204937	0.0544041
GLWR	8-way	Hainan	2018	5	qGLWR5	rs5_4753855	4753855	C/T	2.40052e-07	17.9482	-0.0487186	0.0536193
GLWR	8-way	IRRI	2017	5	qGLWR5	rs5_4753922	4753922	C/T	1.04e-07	29.52	-0.204937	0.0544041
GLWR	8-way	Hainan	2018	5	qGLWR5	rs5_4753922	4753922	C/T	2.40052e-07	17.9482	-0.0450309	0.0536193
GLWR	8-way	IRRI	2017	5	qGLWR5	rs5_4754220	4754220	A/G	1.04e-07	29.52	0.204937	0.0544041
GLWR	8-way	Hainan	2018	5	qGLWR5	rs5_4754220	4754220	A/G	2.40052e-07	17.9482	0.0466964	0.0536193
GLWR	8-way	IRRI	2017	5	qGLWR5	rs5_4771067	4771067	A/G	1.04e-07	29.52	0.204937	0.0544041
GLWR	8-way	Hainan	2018	5	qGLWR5	rs5_4771067	4771067	A/G	2.40052e-07	17.9482	0.0106231	0.0536193
GLWR	8-way	IRRI	2017	5	qGLWR5	rs5_4808972	4808972	A/G	6.58e-07	29.52	-0.175621	0.0647668
GLWR	8-way	Hainan	2018	5	qGLWR5	rs5_4808972	4808972	A/G	2.55683e-07	17.9482	-0.0386952	0.0643432
GLWR	8-way	IRRI	2017	5	qGLWR5	rs5_4808980	4808980	C/T	6.58e-07	29.52	-0.175621	0.0647668
GLWR	8-way	Hainan	2018	5	qGLWR5	rs5_4808980	4808980	C/T	2.55683e-07	17.9482	-0.0614385	0.0643432
GLWR	8-way	IRRI	2017	5	qGLWR5	rs5_4808993	4808993	G/T	6.58e-07	29.52	0.175621	0.0647668
GLWR	8-way	Hainan	2018	5	qGLWR5	rs5_4808993	4808993	G/T	2.55683e-07	17.9482	-0.0106231	0.0643432
GLWR	8-way	IRRI	2017	5	qGLWR5	rs5_4815153	4815153	A/C	6.58e-07	29.52	0.175621	0.0647668
GLWR	8-way	Hainan	2018	5	qGLWR5	rs5_4815153	4815153	A/C	2.55683e-07	17.9482	-0.0315098	0.0643432
GLWR	8-way	IRRI	2017	5	qGLWR5	rs5_4815155	4815155	C/G	6.58e-07	29.52	0.175621	0.0647668
GLWR	8-way	Hainan	2018	5	qGLWR5	rs5_4815155	4815155	C/G	2.55683e-07	17.9482	-0.0315098	0.0643432
GLWR	8-way	IRRI	2017	5	qGLWR5	rs5_4838884	4838884	C/T	6.58e-07	29.52	0.175621	0.0647668
GLWR	8-way	Hainan	2018	5	qGLWR5	rs5_4838884	4838884	C/T	2.55683e-07	17.9482	0.0344506	0.0643432
GLWR	8-way	IRRI	2017	5	qGLWR5	rs5_4838973	4838973	A/G	6.58e-07	29.52	0.175621	0.0647668
GLWR	8-way	Hainan	2018	5	qGLWR5	rs5_4838973	4838973	A/G	2.55683e-07	17.9482	0.0344506	0.0643432
GLWR	8-way	IRRI	2017	5	qGLWR5	rs5_4839223	4839223	C/T	6.58e-07	29.52	0.175621	0.0647668
GLWR	8-way	Hainan	2018	5	qGLWR5	rs5_4839223	4839223	C/T	2.55683e-07	17.9482	-0.0438503	0.0643432
GLWR	8-way	IRRI	2017	5	qGLWR5	rs5_4839746	4839746	C/G	6.58e-07	29.52	0.175621	0.0647668
GLWR	8-way	Hainan	2018	5	qGLWR5	rs5_4839746	4839746	C/G	2.55683e-07	17.9482	-0.0438503	0.0643432
GLWR	8-way	IRRI	2017	5	qGLWR5	rs5_4839763	4839763	C/T	6.58e-07	29.52	0.175621	0.0647668
GLWR	8-way	Hainan	2018	5	qGLWR5	rs5_4839763	4839763	C/T	2.55683e-07	17.9482	0.0438503	0.0643432
GLWR	8-way	IRRI	2017	5	qGLWR5	rs5_4870881	4870881	C/T	2.72e-06	29.52	0.169004	0.0621762
GLWR	8-way	Hainan	2018	5	qGLWR5	rs5_4870881	4870881	C/T	7.98517e-07	17.9482	0.0470904	0.0616622
GLWR	8-way	IRRI	2017	5	qGLWR5	rs5_4877897	4877897	C/G	2.72e-06	29.52	-0.169004	0.0621762
GLWR	8-way	Hainan	2018	5	qGLWR5	rs5_4877897	4877897	C/G	7.98517e-07	17.9482	-0.0470904	0.0616622
GLWR	8-way	IRRI	2017	5	qGLWR5	rs5_4878113	4878113	C/A	2.72e-06	29.52	0.169004	0.0621762
GLWR	8-way	Hainan	2018	5	qGLWR5	rs5_4878113	4878113	C/A	7.98517e-07	17.9482	0.041265	0.0616622
GLWR	8-way	IRRI	2017	5	qGLWR5	rs5_4878119	4878119	T/C	2.72e-06	29.52	0.169004	0.0621762
GLWR	8-way	Hainan	2018	5	qGLWR5	rs5_4878119	4878119	T/C	7.98517e-07	17.9482	0.041265	0.0616622
GLWR	8-way	IRRI	2017	5	qGLWR5	rs5_4878122	4878122	C/T	2.72e-06	29.52	-0.169004	0.0621762
GLWR	8-way	Hainan	2018	5	qGLWR5	rs5_4878122	4878122	C/T	7.98517e-07	17.9482	0.041265	0.0616622
GLWR	8-way	IRRI	2017	5	qGLWR5	rs5_4882016	4882016	A/G	2.97e-06	29.52	-0.165113	0.0647668
GLWR	8-way	Hainan	2018	5	qGLWR5	rs5_4882016	4882016	A/G	7.98517e-07	17.9482	0.0425345	0.0616622
GLWR	8-way	IRRI	2017	5	qGLWR5	rs5_4882018	4882018	A/T	2.97e-06	29.52	-0.165113	0.0647668
GLWR	8-way	Hainan	2018	5	qGLWR5	rs5_4882018	4882018	A/T	7.98517e-07	17.9482	-0.00870744	0.0616622
GLWR	8-way	IRRI	2017	5	qGLWR5	rs5_4882019	4882019	A/C	2.97e-06	29.52	0.165113	0.0647668
GLWR	8-way	Hainan	2018	5	qGLWR5	rs5_4882019	4882019	A/C	7.98517e-07	17.9482	0.00448494	0.0616622
GLWR	8-way	IRRI	2017	5	qGLWR5	rs5_4882721	4882721	A/T	1.11e-06	29.52	0.16945	0.0673575
GLWR	8-way	Hainan	2018	5	qGLWR5	rs5_4882721	4882721	A/T	6.44945e-07	17.9482	0.0411295	0.0643432
GLWR	8-way	IRRI	2017	5	qGLWR5	rs5_4885582	4885582	C/A	1.11e-06	29.52	0.16945	0.0673575
GLWR	8-way	Hainan	2018	5	qGLWR5	rs5_4885582	4885582	C/A	6.44945e-07	17.9482	0.0411295	0.0643432
GLWR	8-way	IRRI	2017	5	qGLWR5	rs5_4886725	4886725	T/G	1.11e-06	29.52	0.16945	0.0673575
GLWR	8-way	Hainan	2018	5	qGLWR5	rs5_4886725	4886725	T/G	6.44945e-07	17.9482	-0.0411295	0.0643432
GLWR	8-way	IRRI	2017	5	qGLWR5	rs5_4917591	4917591	C/T	1.11e-06	29.52	0.16945	0.0673575
GLWR	8-way	Hainan	2018	5	qGLWR5	rs5_4917591	4917591	C/T	6.44945e-07	17.9482	0.0411295	0.0643432
GLWR	8-way	IRRI	2017	5	qGLWR5	rs5_4917605	4917605	A/T	1.11e-06	29.52	-0.16945	0.0673575
GLWR	8-way	Hainan	2018	5	qGLWR5	rs5_4917605	4917605	A/T	6.44945e-07	17.9482	0.00715589	0.0643432
GLWR	8-way	IRRI	2017	5	qGLWR5	rs5_4917625	4917625	C/G	1.11e-06	29.52	0.16945	0.0673575
GLWR	8-way	Hainan	2018	5	qGLWR5	rs5_4917625	4917625	C/G	6.44945e-07	17.9482	0.00715589	0.0643432
GLWR	8-way	IRRI	2017	5	qGLWR5	rs5_4940192	4940192	T/C	1.11e-06	29.52	-0.16945	0.0673575
GLWR	8-way	Hainan	2018	5	qGLWR5	rs5_4940192	4940192	T/C	6.44945e-07	17.9482	0.0205331	0.0643432
GLWR	DC1	Hainan	2017	5	qGLWR5	AX-115768518	5301659	A/G	6.63e-08	63.3535	-0.12793	0.25814
GLWR	DC1	Hainan	2017	5	qGLWR5	AX-165102782	5359520	A/G	2.31e-09	63.3535	-0.166674	0.248837
GLWR	DC1	Hainan	2018	5	qGLWR5	AX-165102782	5359520	A/G	1.21e-07	59.5966	0.00927937	0.251152
GLWR	DC1	Hainan	2017	5	qGLWR5	AX-155172546	5363470	A/G	4.96e-09	63.3535	-0.164935	0.246512	1.2 kb upstream of GW5/qSW5
GLWR	DC1	Hainan	2018	5	qGLWR5	AX-155172546	5363470	A/G	9.03e-08	59.5966	0.00927937	0.248848	1.2 kb upstream of GW5/qSW5
GLWR	DC1	Hainan	2017	5	qGLWR5	AX-165092179	5364311	G/T	2.31e-09	63.3535	0.166674	0.248837	1.2 kb upstream of GW5/qSW5
GLWR	DC1	Hainan	2018	5	qGLWR5	AX-165092179	5364311	G/T	1.12e-07	59.5966	-0.00162233	0.248848	1.2 kb upstream of GW5/qSW5
GLWR	DC1	Hainan	2017	5	qGLWR5	AX-165085603	5368362	C/T	4.96e-09	63.3535	0.164935	0.246512
GLWR	DC1	Hainan	2018	5	qGLWR5	AX-165085603	5368362	C/T	9.1e-08	59.5966	0.00459038	0.246544
GLWR	8-way	IRRI	2017	5	qGLWR5	rs5_5391586	5391586	A/C	3.4e-05	29.5224	0.145617	0.0621762
GLWR	8-way	Hainan	2018	5	qGLWR5	rs5_5391586	5391586	A/C	3.67773e-05	17.9482	-0.0234648	0.0589812
GLWR	DC1	Hainan	2017	5	qGLWR5	AX-155748928	5417532	A/G	5.05e-08	63.3535	-0.157522	0.237209
GLWR	DC1	Hainan	2018	5	qGLWR5	AX-155748928	5417532	A/G	3.22e-06	59.5966	-0.0160971	0.239631
GLWR	DC1	Hainan	2017	5	qGLWR5	AX-155076620	5420315	A/C	1.04e-07	63.3535	0.152152	0.237209
GLWR	DC1	Hainan	2018	5	qGLWR5	AX-155076620	5420315	A/C	3.67e-06	59.5966	0.00323462	0.237327
GLWR	DC1	Hainan	2017	5	qGLWR5	AX-165103649	5452485	C/T	1.72e-08	63.3535	-0.157491	0.244186
GLWR	DC1	Hainan	2018	5	qGLWR5	AX-165103649	5452485	C/T	2.65e-06	59.5966	-0.0434383	0.246544
GLWR	DC1	Hainan	2017	5	qGLWR5	AX-115824471	5465566	A/G	9.01e-08	63.3535	-0.166087	0.234884
GLWR	DC1	Hainan	2018	5	qGLWR5	AX-115824471	5465566	A/G	9.52e-06	59.5966	0.0434383	0.237327
GLWR	DC1	Hainan	2017	5	qGLWR5	AX-154091833	5472784	C/T	3.59e-07	63.3535	0.146144	0.239535
GLWR	DC1	Hainan	2018	5	qGLWR5	AX-154091833	5472784	C/T	1.72e-05	59.5966	0.0433364	0.241935
GLWR	DC1	Hainan	2017	5	qGLWR5	AX-154265298	5478223	C/T	9.01e-08	63.3535	-0.166087	0.234884
GLWR	DC1	Hainan	2018	5	qGLWR5	AX-154265298	5478223	C/T	9.52e-06	59.5966	-0.0173014	0.237327
GLWR	DC1	Hainan	2017	5	qGLWR5	AX-154798196	5480809	A/G	9.01e-08	63.3535	-0.166087	0.234884
GLWR	DC1	Hainan	2018	5	qGLWR5	AX-154798196	5480809	A/G	9.52e-06	59.5966	-0.0214397	0.237327
GLWR	DC1	Hainan	2017	5	qGLWR5	AX-154685469	5492177	G/T	1.12e-07	63.3535	-0.162416	0.232558
GLWR	DC1	Hainan	2018	5	qGLWR5	AX-154685469	5492177	G/T	1.2e-05	59.5966	0.0214397	0.232719
GLWR	DC1	Hainan	2017	5	qGLWR5	AX-165103809	5500293	C/T	9.01e-08	63.3535	0.166087	0.234884
GLWR	DC1	Hainan	2018	5	qGLWR5	AX-165103809	5500293	C/T	9.52e-06	59.5966	0.0203597	0.237327
GLWR	DC1	Hainan	2017	5	qGLWR5	AX-153932580	5508578	A/G	4.64e-07	63.3535	-0.153292	0.237209
GLWR	DC1	Hainan	2018	5	qGLWR5	AX-153932580	5508578	A/G	1.68e-05	59.5966	-0.0221965	0.239631
GLWR	DC1	Hainan	2017	5	qGLWR5	AX-165090013	5513573	A/G	9.71e-08	63.3535	-0.167041	0.232558
GLWR	DC1	Hainan	2018	5	qGLWR5	AX-165090013	5513573	A/G	1.52e-05	59.5966	0.0201075	0.232719
GLWR	DC1	Hainan	2017	5	qGLWR5	AX-115766737	5517194	C/T	2.36e-07	63.3535	0.161751	0.232558
GLWR	DC1	Hainan	2018	5	qGLWR5	AX-115766737	5517194	C/T	8.11e-06	59.5966	0.0158878	0.235023
GLWR	DC1	Hainan	2017	5	qGLWR5	AX-154184640	5537965	C/T	9.01e-08	63.3535	0.166087	0.234884
GLWR	DC1	Hainan	2018	5	qGLWR5	AX-154184640	5537965	C/T	9.52e-06	59.5966	-0.014349	0.237327
GLWR	DC1	Hainan	2017	5	qGLWR5	AX-165091232	5541560	A/G	9.01e-08	63.3535	-0.166087	0.234884
GLWR	DC1	Hainan	2018	5	qGLWR5	AX-165091232	5541560	A/G	9.52e-06	59.5966	-0.0145943	0.237327
GLWR	DC1	Hainan	2017	5	qGLWR5	AX-154403249	5553766	C/T	2.08e-07	63.3535	0.156226	0.232558
GLWR	DC1	Hainan	2018	5	qGLWR5	AX-154403249	5553766	C/T	1.75e-05	59.5966	-0.0147663	0.235023
GLWR	DC1	Hainan	2017	5	qGLWR5	AX-154302125	5588556	A/C	8.13e-08	63.3535	-0.166349	0.237209
GLWR	DC1	Hainan	2018	5	qGLWR5	AX-154302125	5588556	A/C	1.65e-05	59.5966	0.014349	0.239631
GLWR	DC1	Hainan	2017	5	qGLWR5	AX-155160324	5591343	C/T	9.01e-08	63.3535	0.166087	0.234884
GLWR	DC1	Hainan	2018	5	qGLWR5	AX-155160324	5591343	C/T	9.52e-06	59.5966	0.0214397	0.237327
GLWR	DC1	Hainan	2017	5	qGLWR5	AX-165088476	5597834	C/T	2.33e-07	63.3535	-0.159239	0.230233
GLWR	DC1	Hainan	2018	5	qGLWR5	AX-165088476	5597834	C/T	2.71e-05	59.5966	0.0214397	0.232719
GLWR	DC1	Hainan	2017	5	qGLWR5	AX-165098982	5603332	A/G	9.01e-08	63.3535	-0.166087	0.234884
GLWR	DC1	Hainan	2018	5	qGLWR5	AX-165098982	5603332	A/G	9.52e-06	59.5966	0.0214397	0.237327
GLWR	DC1	Hainan	2017	5	qGLWR5	AX-115796882	5613844	G/T	1.82e-07	63.3535	0.158284	0.232558
GLWR	DC1	Hainan	2018	5	qGLWR5	AX-115796882	5613844	G/T	1.38e-05	59.5966	-0.0318921	0.232719
GLWR	DC1	Hainan	2017	5	qGLWR5	AX-165098512	5622064	A/G	9.01e-08	63.3535	-0.166087	0.234884
GLWR	DC1	Hainan	2018	5	qGLWR5	AX-165098512	5622064	A/G	9.52e-06	59.5966	0.0218272	0.237327
GLWR	DC1	Hainan	2017	5	qGLWR5	AX-154472883	5645714	A/G	4.07e-06	63.3462	0.124721	0.239535
GLWR	DC1	Hainan	2018	5	qGLWR5	AX-154472883	5645714	A/G	2.14e-05	59.5966	-0.0192139	0.241935
GLWR	DC1	Hainan	2017	5	qGLWR5	AX-115774072	5649069	C/T	9.01e-08	63.3535	-0.166087	0.234884
GLWR	DC1	Hainan	2018	5	qGLWR5	AX-115774072	5649069	C/T	8.63e-06	59.5966	-0.0264756	0.235023
GLWR	DC1	Hainan	2017	5	qGLWR5	AX-155609799	5660422	A/C	9.01e-08	63.3535	0.166087	0.234884
GLWR	DC1	Hainan	2018	5	qGLWR5	AX-155609799	5660422	A/C	9.52e-06	59.5966	0.0207744	0.237327
GLWR	DC1	Hainan	2017	5	qGLWR5	AX-115750892	5678554	A/G	9.01e-08	63.3535	-0.166087	0.234884
GLWR	DC1	Hainan	2018	5	qGLWR5	AX-115750892	5678554	A/G	9.52e-06	59.5966	-0.0265497	0.237327
GLWR	DC1	Hainan	2017	5	qGLWR5	AX-116845867	5685704	C/T	2.48e-07	63.3535	-0.155664	0.237209
GLWR	DC1	Hainan	2018	5	qGLWR5	AX-116845867	5685704	C/T	1.2e-05	59.5966	-0.0136718	0.239631
GLWR	DC1	Hainan	2017	5	qGLWR5	AX-155980404	5709430	C/T	3.16e-07	63.3535	-0.15216	0.239535
GLWR	DC1	Hainan	2018	5	qGLWR5	AX-155980404	5709430	C/T	1.17e-05	59.5966	0.0200139	0.241935
GLWR	DC1	Hainan	2017	5	qGLWR5	AX-155764956	5747742	C/T	1.82e-07	63.3535	-0.158284	0.232558
GLWR	DC1	Hainan	2018	5	qGLWR5	AX-155764956	5747742	C/T	1.52e-05	59.5966	0.0165003	0.235023
GLWR	DC1	Hainan	2017	5	qGLWR5	AX-165098281	5758521	C/T	1.14e-07	63.3535	0.163502	0.237209
GLWR	DC1	Hainan	2018	5	qGLWR5	AX-165098281	5758521	C/T	1.79e-05	59.5966	0.0214397	0.239631
GLWR	DC1	Hainan	2017	5	qGLWR5	AX-154164709	5781274	A/G	9.01e-08	63.3535	-0.166087	0.234884
GLWR	DC1	Hainan	2018	5	qGLWR5	AX-154164709	5781274	A/G	9.52e-06	59.5966	-0.0214397	0.237327
GLWR	DC1	Hainan	2017	5	qGLWR5	AX-115819199	5785251	C/A	1.2e-06	59.5966	-0.0214397	0.239631
GLWR	DC1	Hainan	2018	5	qGLWR5	AX-115819199	5785251	C/A	1.2e-06	59.5966	-0.0214397	0.239631
GLWR	DC1	Hainan	2017	5	qGLWR5	AX-115777693	5791635	A/G	9.01e-08	63.3535	0.166087	0.234884
GLWR	DC1	Hainan	2018	5	qGLWR5	AX-115777693	5791635	A/G	9.52e-06	59.5966	0.0257393	0.237327
GLWR	DC1	Hainan	2017	5	qGLWR5	AX-154635971	5799150	C/T	9.01e-08	63.3535	-0.166087	0.234884
GLWR	DC1	Hainan	2018	5	qGLWR5	AX-154635971	5799150	C/T	9.52e-06	59.5966	0.0257393	0.237327
GLWR	DC1	Hainan	2018	5	qGLWR5	AX-115759319	5800470	C/T	9.01e-08	63.3535	-0.166087	0.234884
GLWR	DC1	Hainan	2017	5	qGLWR5	AX-116854966	5838392	C/T	2.89e-05	63.3462	0.119762	0.260465
GLWR	8-way	IRRI	2017	7	qGLWR7	rs7_23686607	23686607	A/G	8.05e-05	29.5224	0.139631	0.163212
GLWR	8-way	IRRI	2017	7	qGLWR7	rs7_23692772	23692772	A/G	8.05e-05	29.5224	-0.139631	0.163212
GLWR	8-way	IRRI	2017	7	qGLWR7	rs7_23692801	23692801	A/G	8.05e-05	29.5224	0.139631	0.163212
GLWR	8-way	IRRI	2017	7	qGLWR7	rs7_23714354	23714354	A/G	8.05e-05	29.5224	0.139631	0.163212
GLWR	8-way	IRRI	2017	7	qGLWR7	rs7_23714366	23714366	A/G	8.05e-05	29.5224	-0.139631	0.163212
GLWR	8-way	IRRI	2017	7	qGLWR7	rs7_23714433	23714433	C/G	8.05e-05	29.5224	0.139631	0.163212
GLWR	8-way	IRRI	2017	7	qGLWR7	rs7_23714517	23714517	C/G	8.05e-05	29.5224	0.139631	0.163212
GLWR	8-way	IRRI	2017	7	qGLWR7	rs7_23715021	23715021	C/T	8.05e-05	29.5224	-0.139631	0.163212
GLWR	8-way	IRRI	2017	7	qGLWR7	rs7_23721077	23721077	C/T	8.05e-05	29.5224	-0.139631	0.163212
GLWR	8-way	IRRI	2017	7	qGLWR7	rs7_23747979	23747979	C/T	7.66e-05	29.5224	-0.139527	0.163212
GLWR	8-way	IRRI	2017	7	qGLWR7	rs7_23748160	23748160	C/T	7.66e-05	29.5224	0.139527	0.163212
GLWR	8-way	IRRI	2017	7	qGLWR7	rs7_23753555	23753555	A/G	4.38e-05	29.5224	0.149772	0.163212
GLWR	8-way	Hainan	2018	7	qGLWR7	rs7_23753555	23753555	A/G	4.94544e-05	17.9482	0.0237887	0.163539
GLWR	8-way	IRRI	2017	7	qGLWR7	rs7_23753556	23753556	A/C	4.38e-05	29.5224	0.149772	0.163212
GLWR	8-way	Hainan	2018	7	qGLWR7	rs7_23753556	23753556	A/C	4.94544e-05	17.9482	0.016296	0.163539
GLWR	8-way	IRRI	2017	7	qGLWR7	rs7_23753560	23753560	G/T	4.38e-05	29.5224	0.149772	0.163212
GLWR	8-way	Hainan	2018	7	qGLWR7	rs7_23753560	23753560	G/T	4.94544e-05	17.9482	-0.016296	0.163539
GLWR	8-way	IRRI	2017	7	qGLWR7	rs7_23852059	23852059	C/T	5.49e-05	29.5224	-0.149263	0.170984
GLWR	8-way	Hainan	2018	7	qGLWR7	rs7_23852059	23852059	C/T	5.96738e-05	17.9482	0.0076942	0.171582
GLWR	8-way	IRRI	2017	7	qGLWR7	rs7_23869158	23869158	C/G	5.49e-05	29.5224	0.149263	0.170984
GLWR	8-way	Hainan	2018	7	qGLWR7	rs7_23869158	23869158	C/G	5.96738e-05	17.9482	0.0179841	0.171582
GLWR	8-way	IRRI	2017	7	qGLWR7	rs7_23869567	23869567	G/T	5.49e-05	29.5224	-0.149263	0.170984
GLWR	8-way	Hainan	2018	7	qGLWR7	rs7_23869567	23869567	G/T	5.96738e-05	17.9482	-0.0179841	0.171582
GLWR	8-way	IRRI	2017	7	qGLWR7	rs7_23872450	23872450	A/C	5.49e-05	29.5224	-0.149263	0.170984
GLWR	8-way	Hainan	2018	7	qGLWR7	rs7_23872450	23872450	A/C	5.96738e-05	17.9482	0.0179841	0.171582
GLWR	8-way	IRRI	2017	7	qGLWR7	rs7_23879876	23879876	A/C	1.23e-05	29.5224	-0.16338	0.173575
GLWR	8-way	Hainan	2018	7	qGLWR7	rs7_23879876	23879876	A/C	1.3595e-05	17.9482	0.0452582	0.174263
GLWR	8-way	IRRI	2017	7	qGLWR7	rs7_23896523	23896523	C/G	2.76e-05	29.5224	-0.156603	0.170984
GLWR	8-way	Hainan	2018	7	qGLWR7	rs7_23896523	23896523	C/G	3.32073e-05	17.9482	-0.0452582	0.171582
GLWR	8-way	IRRI	2017	7	qGLWR7	rs7_23896689	23896689	A/C	2.76e-05	29.5224	0.156603	0.170984
GLWR	8-way	Hainan	2018	7	qGLWR7	rs7_23896689	23896689	A/C	3.32073e-05	17.9482	-0.00179389	0.171582
GLWR	8-way	IRRI	2017	7	qGLWR7	rs7_23899943	23899943	A/G	2.29e-05	29.5224	0.154347	0.173575
GLWR	8-way	Hainan	2018	7	qGLWR7	rs7_23899943	23899943	A/G	4.98139e-05	17.9482	0.0403641	0.174263
GLWR	8-way	IRRI	2017	7	qGLWR7	rs7_23904447	23904447	C/G	6.31e-06	29.5224	0.16665	0.170984
GLWR	8-way	Hainan	2018	7	qGLWR7	rs7_23904447	23904447	C/G	1.55754e-05	17.9482	-0.0415846	0.171582
GLWR	8-way	IRRI	2017	7	qGLWR7	rs7_23905342	23905342	C/G	6.31e-06	29.5224	0.16665	0.170984
GLWR	8-way	Hainan	2018	7	qGLWR7	rs7_23905342	23905342	C/G	1.55754e-05	17.9482	-0.0415846	0.171582
GLWR	8-way	IRRI	2017	7	qGLWR7	rs7_23914577	23914577	G/T	5.41e-05	29.5224	-0.150226	0.163212
GLWR	8-way	Hainan	2018	7	qGLWR7	rs7_23914577	23914577	G/T	9.38051e-05	17.9482	0.0452582	0.16622
GLWR	8-way	IRRI	2017	7	qGLWR7	rs7_23914643	23914643	C/T	5.41e-05	29.5224	0.150226	0.163212
GLWR	8-way	Hainan	2018	7	qGLWR7	rs7_23914643	23914643	C/T	9.38051e-05	17.9482	0.0381372	0.16622
GLWR	8-way	IRRI	2017	7	qGLWR7	rs7_23921015	23921015	A/T	5.41e-05	29.5224	0.150226	0.163212
GLWR	8-way	Hainan	2018	7	qGLWR7	rs7_23921015	23921015	A/T	9.38051e-05	17.9482	-0.0295776	0.16622
GLWR	8-way	IRRI	2017	7	qGLWR7	rs7_23962559	23962559	A/C	6.23e-05	29.5224	0.150594	0.15544
GLWR	8-way	IRRI	2017	7	qGLWR7	rs7_23989421	23989421	C/T	7.4e-07	29.52	0.191069	0.163212
GLWR	8-way	Hainan	2018	7	qGLWR7	rs7_23989421	23989421	C/T	2.16466e-05	17.9482	-0.0191845	0.163539
GLWR	8-way	IRRI	2017	7	qGLWR7	rs7_23990100	23990100	A/C	7.14e-07	29.52	0.192415	0.165803
GLWR	8-way	Hainan	2018	7	qGLWR7	rs7_23990100	23990100	A/C	1.57302e-05	17.9482	0.0214115	0.16622
GLWR	8-way	IRRI	2017	7	qGLWR7	rs7_23990109	23990109	C/T	7.14e-07	29.52	0.192415	0.165803
GLWR	8-way	Hainan	2018	7	qGLWR7	rs7_23990109	23990109	C/T	1.57302e-05	17.9482	-0.0369747	0.16622
GLWR	8-way	IRRI	2017	7	qGLWR7	rs7_23990209	23990209	G/T	7.14e-07	29.52	-0.192415	0.165803
GLWR	8-way	Hainan	2018	7	qGLWR7	rs7_23990209	23990209	G/T	1.57302e-05	17.9482	-0.0368125	0.16622
GLWR	8-way	IRRI	2017	7	qGLWR7	rs7_24010487	24010487	A/G	7.14e-07	29.52	-0.192415	0.165803
GLWR	8-way	Hainan	2018	7	qGLWR7	rs7_24010487	24010487	A/G	1.57302e-05	17.9482	0.00908164	0.16622
GLWR	8-way	IRRI	2017	7	qGLWR7	rs7_24015609	24015609	A/C	7.92e-07	29.52	-0.193653	0.163212
GLWR	8-way	Hainan	2018	7	qGLWR7	rs7_24015609	24015609	A/C	8.87365e-06	17.9482	0.0188962	0.163539
GLWR	8-way	Henan	2018	7	qGLWR7	rs7_24015609	24015609	A/C	8.76e-05	11.9897	-0.145091	0.158537
GLWR	8-way	IRRI	2017	7	qGLWR7	rs7_24015881	24015881	C/T	7.92e-07	29.52	-0.193653	0.163212
GLWR	8-way	Hainan	2018	7	qGLWR7	rs7_24015881	24015881	C/T	8.87365e-06	17.9482	-0.0476108	0.163539
GLWR	8-way	Henan	2018	7	qGLWR7	rs7_24015881	24015881	C/T	8.76e-05	11.9897	-0.145091	0.158537
GLWR	8-way	IRRI	2017	7	qGLWR7	rs7_24020430	24020430	C/T	7.92e-07	29.52	-0.193653	0.163212
GLWR	8-way	Hainan	2018	7	qGLWR7	rs7_24020430	24020430	C/T	8.87365e-06	17.9482	0.0318382	0.163539
GLWR	8-way	Henan	2018	7	qGLWR7	rs7_24020430	24020430	C/T	8.76e-05	11.9897	-0.145091	0.158537
GLWR	8-way	IRRI	2017	7	qGLWR7	rs7_24021858	24021858	C/G	7.92e-07	29.52	0.193653	0.163212
GLWR	8-way	Hainan	2018	7	qGLWR7	rs7_24021858	24021858	C/G	8.87365e-06	17.9482	0.0285809	0.163539
GLWR	8-way	Henan	2018	7	qGLWR7	rs7_24021858	24021858	C/G	8.76e-05	11.9897	0.145091	0.158537
GLWR	8-way	IRRI	2017	7	qGLWR7	rs7_24069421	24069421	C/T	1.75e-06	29.52	0.188629	0.160622
GLWR	8-way	Hainan	2018	7	qGLWR7	rs7_24069421	24069421	C/T	2.09375e-05	17.9482	0.0285809	0.160858
GLWR	8-way	Henan	2018	7	qGLWR7	rs7_24069421	24069421	C/T	9.37e-05	11.9897	0.145518	0.155488
GLWR	8-way	IRRI	2017	7	qGLWR7	rs7_24070560	24070560	A/G	1.75e-06	29.52	-0.188629	0.160622
GLWR	8-way	Hainan	2018	7	qGLWR7	rs7_24070560	24070560	A/G	2.09375e-05	17.9482	-0.045282	0.160858
GLWR	8-way	Henan	2018	7	qGLWR7	rs7_24070560	24070560	A/G	9.37e-05	11.9897	-0.145518	0.155488
GLWR	8-way	IRRI	2017	7	qGLWR7	rs7_24087026	24087026	C/G	1.75e-06	29.52	0.188629	0.160622
GLWR	8-way	Hainan	2018	7	qGLWR7	rs7_24087026	24087026	C/G	2.09375e-05	17.9482	-0.0492944	0.160858
GLWR	8-way	Henan	2018	7	qGLWR7	rs7_24087026	24087026	C/G	9.37e-05	11.9897	0.145518	0.155488
GLWR	8-way	IRRI	2017	7	qGLWR7	rs7_24087039	24087039	A/G	1.75e-06	29.52	-0.188629	0.160622
GLWR	8-way	Hainan	2018	7	qGLWR7	rs7_24087039	24087039	A/G	2.09375e-05	17.9482	0.03793	0.160858
GLWR	8-way	Henan	2018	7	qGLWR7	rs7_24087039	24087039	A/G	9.37e-05	11.9897	-0.145518	0.155488
GLWR	8-way	IRRI	2017	7	qGLWR7	rs7_24101062	24101062	A/C	2.59e-06	29.52	-0.187557	0.160622
GLWR	8-way	Hainan	2018	7	qGLWR7	rs7_24101062	24101062	A/C	6.40873e-06	17.9482	-0.03793	0.160858
GLWR	8-way	IRRI	2017	7	qGLWR7	rs7_24103268	24103268	A/T	2.59e-06	29.52	0.187557	0.160622
GLWR	8-way	Hainan	2018	7	qGLWR7	rs7_24103268	24103268	A/T	6.40873e-06	17.9482	-0.0263839	0.160858
GLWR	8-way	IRRI	2017	7	qGLWR7	rs7_24126314	24126314	C/T	6.64e-06	29.5224	-0.174858	0.163212
GLWR	8-way	Hainan	2018	7	qGLWR7	rs7_24126314	24126314	C/T	1.9468e-05	17.9482	-0.0328657	0.163539
GLWR	8-way	IRRI	2017	7	qGLWR7	rs7_24129230	24129230	G/T	6.64e-06	29.5224	0.174858	0.163212
GLWR	8-way	Hainan	2018	7	qGLWR7	rs7_24129230	24129230	G/T	1.9468e-05	17.9482	-0.0328657	0.163539
GLWR	8-way	IRRI	2017	7	qGLWR7	rs7_24139909	24139909	C/T	6.64e-06	29.5224	-0.174858	0.163212
GLWR	8-way	Hainan	2018	7	qGLWR7	rs7_24139909	24139909	C/T	1.9468e-05	17.9482	-0.0263839	0.163539
GLWR	8-way	IRRI	2017	7	qGLWR7	rs7_24139997	24139997	A/G	6.64e-06	29.5224	-0.174858	0.163212
GLWR	8-way	Hainan	2018	7	qGLWR7	rs7_24139997	24139997	A/G	1.9468e-05	17.9482	0.0313322	0.163539
GLWR	8-way	IRRI	2017	7	qGLWR7	rs7_24227387	24227387	G/T	1.25e-06	29.52	-0.197601	0.160622
GLWR	8-way	Hainan	2018	7	qGLWR7	rs7_24227387	24227387	G/T	1.03758e-06	17.9482	0.00326705	0.158177
GLWR	8-way	Henan	2018	7	qGLWR7	rs7_24227387	24227387	G/T	2.77e-05	11.9897	-0.159073	0.158537
GLWR	8-way	IRRI	2017	7	qGLWR7	rs7_24227465	24227465	A/G	1.25e-06	29.52	-0.197601	0.160622
GLWR	8-way	Hainan	2018	7	qGLWR7	rs7_24227465	24227465	A/G	1.03758e-06	17.9482	0.0365242	0.158177
GLWR	8-way	Henan	2018	7	qGLWR7	rs7_24227465	24227465	A/G	2.77e-05	11.9897	-0.159073	0.158537
GLWR	8-way	IRRI	2017	7	qGLWR7	rs7_24233777	24233777	C/T	1.25e-06	29.52	-0.197601	0.160622
GLWR	8-way	Hainan	2018	7	qGLWR7	rs7_24233777	24233777	C/T	1.03758e-06	17.9482	-0.0373745	0.158177
GLWR	8-way	Henan	2018	7	qGLWR7	rs7_24233777	24233777	C/T	2.77e-05	11.9897	-0.159073	0.158537
GLWR	8-way	IRRI	2017	7	qGLWR7	rs7_24233961	24233961	A/G	1.25e-06	29.52	0.197601	0.160622
GLWR	8-way	Hainan	2018	7	qGLWR7	rs7_24233961	24233961	A/G	1.03758e-06	17.9482	-0.00438432	0.158177
GLWR	8-way	Henan	2018	7	qGLWR7	rs7_24233961	24233961	A/G	2.77e-05	11.9897	0.159073	0.158537
GLWR	8-way	IRRI	2017	7	qGLWR7	rs7_24253792	24253792	C/G	1.19e-06	29.52	-0.199088	0.158031
GLWR	8-way	Hainan	2018	7	qGLWR7	rs7_24253792	24253792	C/G	2.87352e-07	17.9482	0.0428565	0.155496
GLWR	8-way	Henan	2018	7	qGLWR7	rs7_24253792	24253792	C/G	9.88e-06	11.9897	-0.169478	0.155488
GLWR	8-way	IRRI	2017	7	qGLWR7	rs7_24257367	24257367	A/G	2.84e-07	29.52	0.20505	0.160622
GLWR	8-way	Hainan	2018	7	qGLWR7	rs7_24257367	24257367	A/G	2.321e-08	17.9482	-0.0213162	0.158177
GLWR	8-way	Henan	2018	7	qGLWR7	rs7_24257367	24257367	A/G	9.88e-06	11.9897	0.169478	0.155488
GLWR	8-way	IRRI	2017	7	qGLWR7	rs7_24273597	24273597	A/G	2.84e-07	29.52	-0.20505	0.160622
GLWR	8-way	Hainan	2018	7	qGLWR7	rs7_24273597	24273597	A/G	2.321e-08	17.9482	-0.0184832	0.158177
GLWR	8-way	Henan	2018	7	qGLWR7	rs7_24273597	24273597	A/G	9.88e-06	11.9897	-0.169478	0.155488
GLWR	8-way	IRRI	2017	7	qGLWR7	rs7_24276803	24276803	C/T	2.84e-07	29.52	0.20505	0.160622
GLWR	8-way	Hainan	2018	7	qGLWR7	rs7_24276803	24276803	C/T	2.321e-08	17.9482	-0.0307127	0.158177
GLWR	8-way	Henan	2018	7	qGLWR7	rs7_24276803	24276803	C/T	9.88e-06	11.9897	0.169478	0.155488
GLWR	8-way	IRRI	2017	7	qGLWR7	rs7_24279896	24279896	C/G	3.35e-08	29.52	-0.225627	0.158031
GLWR	8-way	Hainan	2018	7	qGLWR7	rs7_24279896	24279896	C/G	2.86561e-09	17.9482	0.0105536	0.155496
GLWR	8-way	Henan	2018	7	qGLWR7	rs7_24279896	24279896	C/G	1.7e-06	18.4475	-0.186069	0.152439
GLWR	8-way	Henan	2018	7	qGLWR7	rs7_24279896	24279896	C/G	1.7e-06	11.9897	-0.186069	0.152439
GLWR	8-way	Hainan	2018	7	qGLWR7	rs7_24282674	24282674	C/G	4.84946e-06	17.9482	0.0276149	0.254692
GLWR	8-way	Hainan	2018	7	qGLWR7	rs7_24350575	24350575	C/T	2.05825e-05	17.9482	-0.0441365	0.257373
GLWR	8-way	IRRI	2017	7	qGLWR7	rs7_24380529	24380529	A/G	1.38e-09	29.52	-0.239787	0.160622
GLWR	8-way	Hainan	2018	7	qGLWR7	rs7_24380529	24380529	A/G	4.85939e-09	17.9482	0.0250328	0.158177
GLWR	8-way	Henan	2018	7	qGLWR7	rs7_24380529	24380529	A/G	1.47e-06	18.5303	-0.182401	0.155488
GLWR	8-way	Henan	2018	7	qGLWR7	rs7_24380529	24380529	A/G	1.47e-06	11.9897	-0.182401	0.155488
GLWR	8-way	IRRI	2017	7	qGLWR7	rs7_24403513	24403513	C/G	1.38e-09	29.52	-0.239787	0.160622
GLWR	8-way	Hainan	2018	7	qGLWR7	rs7_24403513	24403513	C/G	4.85939e-09	17.9482	0.0268904	0.158177
GLWR	8-way	Henan	2018	7	qGLWR7	rs7_24403513	24403513	C/G	1.47e-06	18.5303	-0.182401	0.155488
GLWR	8-way	Henan	2018	7	qGLWR7	rs7_24403513	24403513	C/G	1.47e-06	11.9897	-0.182401	0.155488
GLWR	8-way	IRRI	2017	7	qGLWR7	rs7_24423782	24423782	A/G	6.13e-09	29.52	-0.235891	0.158031
GLWR	8-way	Hainan	2018	7	qGLWR7	rs7_24423782	24423782	A/G	6.21425e-08	17.9482	0.0239684	0.155496
GLWR	8-way	Henan	2018	7	qGLWR7	rs7_24423782	24423782	A/G	1.47e-06	18.5303	-0.182401	0.155488
GLWR	8-way	Henan	2018	7	qGLWR7	rs7_24423782	24423782	A/G	1.47e-06	11.9897	-0.182401	0.155488
GLWR	8-way	IRRI	2017	7	qGLWR7	rs7_24430401	24430401	C/T	6.13e-09	29.52	-0.235891	0.158031
GLWR	8-way	Hainan	2018	7	qGLWR7	rs7_24430401	24430401	C/T	6.21425e-08	17.9482	-0.0332169	0.155496
GLWR	8-way	Henan	2018	7	qGLWR7	rs7_24430401	24430401	C/T	1.47e-06	18.5303	-0.182401	0.155488
GLWR	8-way	Henan	2018	7	qGLWR7	rs7_24430401	24430401	C/T	1.47e-06	11.9897	-0.182401	0.155488
GLWR	8-way	IRRI	2017	7	qGLWR7	rs7_24440743	24440743	A/G	2.64e-07	29.52	0.20751	0.15544
GLWR	8-way	Hainan	2018	7	qGLWR7	rs7_24440743	24440743	A/G	6.21425e-08	17.9482	0.0332169	0.155496
GLWR	8-way	Henan	2018	7	qGLWR7	rs7_24440743	24440743	A/G	1.9e-05	11.9897	0.162436	0.152439
GLWR	8-way	IRRI	2017		qGLWR7	rs7_24452163	24452163	C/T	2.64e-07	29.52	0.20751	0.15544
GLWR	8-way	Hainan	2018	7	qGLWR7	rs7_24452163	24452163	C/T	6.21425e-08	17.9482	0.0332169	0.155496
GLWR	8-way	Henan	2018	7	qGLWR7	rs7_24452163	24452163	C/T	1.9e-05	11.9897	0.162436	0.152439
GLWR	8-way	IRRI	2017	7	qGLWR7	rs7_24455993	24455993	A/T	2.64e-07	29.52	-0.20751	0.15544
GLWR	8-way	Hainan	2018	7	qGLWR7	rs7_24455993	24455993	A/T	6.21425e-08	17.9482	0.0332169	0.155496
GLWR	8-way	Henan	2018	7	qGLWR7	rs7_24455993	24455993	A/T	1.9e-05	11.9897	-0.162436	0.152439
GLWR	8-way	IRRI	2017	7	qGLWR7	rs7_24461780	24461780	A/G	2.26e-06	29.52	0.188016	0.158031
GLWR	8-way	Hainan	2018	7	qGLWR7	rs7_24461780	24461780	A/G	6.11005e-07	17.9482	-0.0327847	0.158177
GLWR	8-way	IRRI	2017	7	qGLWR7	rs7_24461781	24461781	A/G	2.26e-06	29.52	-0.188016	0.158031
GLWR	8-way	Hainan	2018	7	qGLWR7	rs7_24461781	24461781	A/G	6.11005e-07	17.9482	0.0130491	0.158177
GLWR	8-way	IRRI	2017	7	qGLWR7	rs7_24466864	24466864	C/T	3.55e-05	29.5224	-0.161208	0.15544
GLWR	8-way	Hainan	2018	7	qGLWR7	rs7_24466864	24466864	C/T	1.07699e-05	17.9482	0.00815575	0.155496
GLWR	8-way	IRRI	2017	7	qGLWR7	rs7_24466890	24466890	G/T	3.55e-05	29.5224	-0.161208	0.15544
GLWR	8-way	Hainan	2018	7	qGLWR7	rs7_24466890	24466890	G/T	1.07699e-05	17.9482	0.0130491	0.155496
GLWR	8-way	IRRI	2017	7	qGLWR7	rs7_24466891	24466891	C/G	3.55e-05	29.5224	-0.161208	0.15544
GLWR	8-way	Hainan	2018	7	qGLWR7	rs7_24466891	24466891	C/G	1.07699e-05	17.9482	0.0130491	0.155496
GLWR	8-way	IRRI	2017	7	qGLWR7	rs7_24467109	24467109	C/T	3.55e-05	29.5224	0.161208	0.15544
GLWR	8-way	Hainan	2018	7	qGLWR7	rs7_24467109	24467109	C/T	1.07699e-05	17.9482	0.0222029	0.155496
GLWR	8-way	IRRI	2017	7	qGLWR7	rs7_24467278	24467278	C/G	3.55e-05	29.5224	-0.161208	0.15544
GLWR	8-way	Hainan	2018	7	qGLWR7	rs7_24467278	24467278	C/G	1.07699e-05	17.9482	0.0222029	0.155496
GLWR	8-way	IRRI	2017	7	qGLWR7	rs7_24467316	24467316	C/T	3.55e-05	29.5224	0.161208	0.15544
GLWR	8-way	Hainan	2018	7	qGLWR7	rs7_24467316	24467316	C/T	1.07699e-05	17.9482	-0.00815575	0.155496
GLWR	8-way	IRRI	2017	7	qGLWR7	rs7_24467320	24467320	A/T	3.55e-05	29.5224	-0.161208	0.15544
GLWR	8-way	Hainan	2018	7	qGLWR7	rs7_24467320	24467320	A/T	1.07699e-05	17.9482	-0.00815575	0.155496
GLWR	8-way	IRRI	2017	7	qGLWR7	rs7_24467821	24467821	C/T	2.15e-07	29.52	0.201991	0.163212
GLWR	8-way	Hainan	2018	7	qGLWR7	rs7_24467821	24467821	C/T	2.09582e-06	17.9482	0.0312721	0.160858
GLWR	8-way	Henan	2018	7	qGLWR7	rs7_24467821	24467821	C/T	2.85e-05	11.9897	0.153958	0.161585
GLWR	8-way	IRRI	2017	7	qGLWR7	rs7_24467827	24467827	A/C	2.15e-07	29.52	0.201991	0.163212
GLWR	8-way	Hainan	2018	7	qGLWR7	rs7_24467827	24467827	A/C	2.09582e-06	17.9482	-0.0130491	0.160858
GLWR	8-way	Henan	2018	7	qGLWR7	rs7_24467827	24467827	A/C	2.85e-05	11.9897	0.153958	0.161585
GLWR	8-way	IRRI	2017	7	qGLWR7	rs7_24467839	24467839	C/G	2.15e-07	29.52	-0.201991	0.163212
GLWR	8-way	Hainan	2018	7	qGLWR7	rs7_24467839	24467839	C/G	2.09582e-06	17.9482	0.0072015	0.160858
GLWR	8-way	Henan	2018	7	qGLWR7	rs7_24467839	24467839	C/G	2.85e-05	11.9897	-0.153958	0.161585
GLWR	8-way	IRRI	2017	7	qGLWR7	rs7_24467855	24467855	G/T	2.15e-07	29.52	-0.201991	0.163212
GLWR	8-way	Hainan	2018	7	qGLWR7	rs7_24467855	24467855	G/T	2.09582e-06	17.9482	0.0072015	0.160858
GLWR	8-way	Henan	2018	7	qGLWR7	rs7_24467855	24467855	G/T	2.85e-05	11.9897	-0.153958	0.161585
GLWR	8-way	IRRI	2017	7	qGLWR7	rs7_24467900	24467900	G/T	2.06e-06	29.52	-0.186824	0.15544
GLWR	8-way	Hainan	2018	7	qGLWR7	rs7_24467900	24467900	G/T	1.22421e-06	17.9482	0.0072015	0.155496
GLWR	8-way	IRRI	2017	7	qGLWR7	rs7_24467924	24467924	C/T	2.06e-06	29.52	0.186824	0.15544
GLWR	8-way	Hainan	2018	7	qGLWR7	rs7_24467924	24467924	C/T	1.22421e-06	17.9482	-0.0072015	0.155496
GLWR	8-way	IRRI	2017	7	qGLWR7	rs7_24473393	24473393	A/G	1.86e-06	29.52	0.189102	0.15285
GLWR	8-way	Hainan	2018	7	qGLWR7	rs7_24473393	24473393	A/G	3.61861e-07	17.9482	-0.0400391	0.152815
GLWR	8-way	Henan	2018	7	qGLWR7	rs7_24473393	24473393	A/G	4.49e-05	11.9897	0.154774	0.14939
GLWR	8-way	IRRI	2017	7	qGLWR7	rs7_24477720	24477720	A/C	1.86e-06	29.52	-0.189102	0.15285
GLWR	8-way	Hainan	2018	7	qGLWR7	rs7_24477720	24477720	A/C	3.61861e-07	17.9482	-0.0400391	0.152815
GLWR	8-way	Henan	2018	7	qGLWR7	rs7_24477720	24477720	A/C	4.49e-05	11.9897	-0.154774	0.14939
GLWR	8-way	IRRI	2017	7	qGLWR7	rs7_24477738	24477738	A/C	1.86e-06	29.52	-0.189102	0.15285
GLWR	8-way	Hainan	2018	7	qGLWR7	rs7_24477738	24477738	A/C	3.61861e-07	17.9482	-0.0400391	0.152815
GLWR	8-way	Henan	2018	7	qGLWR7	rs7_24477738	24477738	A/C	4.49e-05	11.9897	-0.154774	0.14939
GLWR	8-way	IRRI	2017	7	qGLWR7	rs7_24477830	24477830	A/C	2e-06	29.52	-0.190622	0.15544
GLWR	8-way	Hainan	2018	7	qGLWR7	rs7_24477830	24477830	A/C	1.70497e-07	17.9482	-0.0400391	0.155496
GLWR	8-way	Henan	2018	7	qGLWR7	rs7_24477830	24477830	A/C	4.02e-05	11.9897	-0.155894	0.152439
GLWR	8-way	IRRI	2017	7	qGLWR7	rs7_24477876	24477876	G/T	2e-06	29.52	-0.190622	0.15544
GLWR	8-way	Hainan	2018	7	qGLWR7	rs7_24477876	24477876	G/T	1.70497e-07	17.9482	0.0400391	0.155496
GLWR	8-way	Henan	2018	7	qGLWR7	rs7_24477876	24477876	G/T	4.02e-05	11.9897	-0.155894	0.152439
GLWR	8-way	IRRI	2017	7	qGLWR7	rs7_24477911	24477911	G/T	2e-06	29.52	-0.190622	0.15544
GLWR	8-way	Hainan	2018	7	qGLWR7	rs7_24477911	24477911	G/T	1.70497e-07	17.9482	-0.0400391	0.155496
GLWR	8-way	Henan	2018	7	qGLWR7	rs7_24477911	24477911	G/T	4.02e-05	11.9897	-0.155894	0.152439
GLWR	8-way	IRRI	2017	7	qGLWR7	rs7_24481560	24481560	C/T	1.44e-07	29.52	0.199372	0.165803
GLWR	8-way	Hainan	2018	7	qGLWR7	rs7_24481560	24481560	C/T	2.04141e-06	17.9482	-0.0291949	0.163539
GLWR	8-way	Henan	2018	7	qGLWR7	rs7_24481560	24481560	C/T	5.87e-06	11.9897	0.163457	0.164634
GLWR	8-way	IRRI	2017	7	qGLWR7	rs7_24481581	24481581	A/C	1.44e-07	29.52	-0.199372	0.165803
GLWR	8-way	Hainan	2018	7	qGLWR7	rs7_24481581	24481581	A/C	2.04141e-06	17.9482	0.0253992	0.163539
GLWR	8-way	Henan	2018	7	qGLWR7	rs7_24481581	24481581	A/C	5.87e-06	11.9897	-0.163457	0.164634
GLWR	8-way	IRRI	2017	7	qGLWR7	rs7_24481614	24481614	C/T	1.44e-07	29.52	-0.199372	0.165803
GLWR	8-way	Hainan	2018	7	qGLWR7	rs7_24481614	24481614	C/T	2.04141e-06	17.9482	-0.0253992	0.163539
GLWR	8-way	Henan	2018	7	qGLWR7	rs7_24481614	24481614	C/T	5.87e-06	11.9897	-0.163457	0.164634
GLWR	8-way	IRRI	2017	7	qGLWR7	rs7_24481623	24481623	C/T	3.83e-07	29.52	0.18695	0.168394
GLWR	8-way	Hainan	2018	7	qGLWR7	rs7_24481623	24481623	C/T	3.59041e-06	17.9482	0.0253992	0.16622
GLWR	8-way	Henan	2018	7	qGLWR7	rs7_24481623	24481623	C/T	3.28e-06	18.0811	0.165201	0.167683
GLWR	8-way	IRRI	2017	7	qGLWR7	rs7_24481626	24481626	C/G	3.83e-07	29.52	-0.18695	0.168394
GLWR	8-way	Hainan	2018	7	qGLWR7	rs7_24481626	24481626	C/G	3.59041e-06	17.9482	0.0314954	0.16622
GLWR	8-way	Henan	2018	7	qGLWR7	rs7_24481626	24481626	C/G	3.28e-06	18.0811	-0.165201	0.167683
GLWR	8-way	IRRI	2017	7	qGLWR7	rs7_24481632	24481632	C/T	3.83e-07	29.52	-0.18695	0.168394
GLWR	8-way	Hainan	2018	7	qGLWR7	rs7_24481632	24481632	C/T	3.59041e-06	17.9482	0.0314954	0.16622
GLWR	8-way	Henan	2018	7	qGLWR7	rs7_24481632	24481632	C/T	3.28e-06	18.0811	-0.165201	0.167683
GLWR	8-way	IRRI	2017	7	qGLWR7	rs7_24491833	24491833	A/G	5e-07	29.52	-0.194041	0.170984
GLWR	8-way	Hainan	2018	7	qGLWR7	rs7_24491833	24491833	A/G	4.37382e-07	17.9482	0.0314954	0.168901
GLWR	8-way	Henan	2018	7	qGLWR7	rs7_24491833	24491833	A/G	8.61e-06	11.9897	-0.160338	0.170732
GLWR	8-way	IRRI	2017	7	qGLWR7	rs7_24491923	24491923	C/G	5e-07	29.52	-0.194041	0.170984
GLWR	8-way	Hainan	2018	7	qGLWR7	rs7_24491923	24491923	C/G	4.37382e-07	17.9482	0.0198459	0.168901
GLWR	8-way	Henan	2018	7	qGLWR7	rs7_24491923	24491923	C/G	8.61e-06	11.9897	-0.160338	0.170732
GLWR	8-way	IRRI	2017	7	qGLWR7	rs7_24491925	24491925	A/G	5e-07	29.52	0.194041	0.170984
GLWR	8-way	Hainan	2018	7	qGLWR7	rs7_24491925	24491925	A/G	4.37382e-07	17.9482	-0.00810902	0.168901
GLWR	8-way	Henan	2018	7	qGLWR7	rs7_24491925	24491925	A/G	8.61e-06	11.9897	0.160338	0.170732
GLWR	8-way	IRRI	2017	7	qGLWR7	rs7_24491939	24491939	A/C	5e-07	29.52	-0.194041	0.170984
GLWR	8-way	Hainan	2018	7	qGLWR7	rs7_24491939	24491939	A/C	4.37382e-07	17.9482	-0.0079703	0.168901
GLWR	8-way	Henan	2018	7	qGLWR7	rs7_24491939	24491939	A/C	8.61e-06	11.9897	-0.160338	0.170732
GLWR	8-way	IRRI	2017	7	qGLWR7	rs7_24505268	24505268	A/T	1.58e-07	29.52	0.199598	0.170984
GLWR	8-way	Hainan	2018	7	qGLWR7	rs7_24505268	24505268	A/T	2.33571e-07	17.9482	0.0418354	0.168901
GLWR	8-way	Henan	2018	7	qGLWR7	rs7_24505268	24505268	A/T	4.29e-07	19.2264	0.181881	0.170732
GLWR	8-way	Henan	2018	7	qGLWR7	rs7_24505268	24505268	A/T	4.29e-07	11.9897	0.181881	0.170732
GLWR	8-way	IRRI	2017	7	qGLWR7	rs7_24513290	24513290	G/T	1.24e-07	29.52	0.18561	0.181347
GLWR	8-way	Hainan	2018	7	qGLWR7	rs7_24513290	24513290	G/T	3.1999e-07	17.9482	-0.0379738	0.179625
GLWR	8-way	Henan	2018	7	qGLWR7	rs7_24513290	24513290	G/T	2.82e-06	18.1651	0.160971	0.179878
GLWR	8-way	IRRI	2017	7	qGLWR7	rs7_24513327	24513327	A/G	1.24e-07	29.52	0.18561	0.181347
GLWR	8-way	Hainan	2018	7	qGLWR7	rs7_24513327	24513327	A/G	3.1999e-07	17.9482	0.0149927	0.179625
GLWR	8-way	Henan	2018	7	qGLWR7	rs7_24513327	24513327	A/G	2.82e-06	18.1651	0.160971	0.179878
GLWR	8-way	IRRI	2017	7	qGLWR7	rs7_24513546	24513546	C/G	1.24e-07	29.52	-0.18561	0.181347
GLWR	8-way	Hainan	2018	7	qGLWR7	rs7_24513546	24513546	C/G	3.1999e-07	17.9482	-0.0149927	0.179625
GLWR	8-way	Henan	2018	7	qGLWR7	rs7_24513546	24513546	C/G	2.82e-06	18.1651	-0.160971	0.179878
GLWR	8-way	IRRI	2017	7	qGLWR7	rs7_24513568	24513568	A/C	1.24e-07	29.52	-0.18561	0.181347
GLWR	8-way	Hainan	2018	7	qGLWR7	rs7_24513568	24513568	A/C	3.1999e-07	17.9482	-0.0245345	0.179625
GLWR	8-way	Henan	2018	7	qGLWR7	rs7_24513568	24513568	A/C	2.82e-06	18.1651	-0.160971	0.179878
GLWR	8-way	IRRI	2017	7	qGLWR7	rs7_24513652	24513652	G/T	1.24e-07	29.52	-0.18561	0.181347
GLWR	8-way	Hainan	2018	7	qGLWR7	rs7_24513652	24513652	G/T	3.1999e-07	17.9482	0.0245345	0.179625
GLWR	8-way	Henan	2018	7	qGLWR7	rs7_24513652	24513652	G/T	2.82e-06	18.1651	-0.160971	0.179878
GLWR	8-way	IRRI	2017	7	qGLWR7	rs7_24513684	24513684	G/T	1.24e-07	29.52	0.18561	0.181347
GLWR	8-way	Hainan	2018	7	qGLWR7	rs7_24513684	24513684	G/T	3.1999e-07	17.9482	0.0206024	0.179625
GLWR	8-way	Henan	2018	7	qGLWR7	rs7_24513684	24513684	G/T	2.82e-06	18.1651	0.160971	0.179878
GLWR	8-way	IRRI	2017	7	qGLWR7	rs7_24513799	24513799	G/T	1.29e-07	29.52	-0.188279	0.176166
GLWR	8-way	Hainan	2018	7	qGLWR7	rs7_24513799	24513799	G/T	3.86991e-07	17.9482	0.0249176	0.174263
GLWR	8-way	Henan	2018	7	qGLWR7	rs7_24513799	24513799	G/T	8.86e-06	11.9897	-0.154877	0.17378
GLWR	8-way	IRRI	2017	7	qGLWR7	rs7_24513800	24513800	A/T	1.29e-07	29.52	0.188279	0.176166
GLWR	8-way	Hainan	2018	7	qGLWR7	rs7_24513800	24513800	A/T	3.86991e-07	17.9482	0.0249176	0.174263
GLWR	8-way	Henan	2018	7	qGLWR7	rs7_24513800	24513800	A/T	8.86e-06	11.9897	0.154877	0.17378
GLWR	8-way	IRRI	2017	7	qGLWR7	rs7_24516039	24516039	A/C	1.29e-07	29.52	-0.188279	0.176166
GLWR	8-way	Hainan	2018	7	qGLWR7	rs7_24516039	24516039	A/C	3.86991e-07	17.9482	0.00286011	0.174263
GLWR	8-way	Henan	2018	7	qGLWR7	rs7_24516039	24516039	A/C	8.86e-06	11.9897	-0.154877	0.17378
GLWR	8-way	IRRI	2017	7	qGLWR7	rs7_24527738	24527738	A/G	1.19e-06	29.52	0.182439	0.165803
GLWR	8-way	Hainan	2018	7	qGLWR7	rs7_24527738	24527738	A/G	7.15583e-07	17.9482	0.0216275	0.163539
GLWR	8-way	Henan	2018	7	qGLWR7	rs7_24527738	24527738	A/G	5.5e-06	11.9897	0.163696	0.164634
GLWR	8-way	IRRI	2017	7	qGLWR7	rs7_24534410	24534410	A/C	1.23e-06	29.52	-0.184293	0.168394
GLWR	8-way	Hainan	2018	7	qGLWR7	rs7_24534410	24534410	A/C	3.34774e-07	17.9482	0.0216275	0.16622
GLWR	8-way	Henan	2018	7	qGLWR7	rs7_24534410	24534410	A/C	4.74e-06	11.9897	-0.165193	0.167683
GLWR	8-way	IRRI	2017	7	qGLWR7	rs7_24535578	24535578	C/T	1.23e-06	29.52	0.184293	0.168394
GLWR	8-way	Hainan	2018	7	qGLWR7	rs7_24535578	24535578	C/T	3.34774e-07	17.9482	-0.0216275	0.16622
GLWR	8-way	Henan	2018	7	qGLWR7	rs7_24535578	24535578	C/T	4.74e-06	11.9897	0.165193	0.167683
GLWR	8-way	IRRI	2017	7	qGLWR7	rs7_24536927	24536927	A/G	1.23e-06	29.52	0.184293	0.168394
GLWR	8-way	Hainan	2018	7	qGLWR7	rs7_24536927	24536927	A/G	3.34774e-07	17.9482	0.0216275	0.16622
GLWR	8-way	Henan	2018	7	qGLWR7	rs7_24536927	24536927	A/G	4.74e-06	11.9897	0.165193	0.167683
GLWR	8-way	IRRI	2017	7	qGLWR7	rs7_24536945	24536945	A/G	1.23e-06	29.52	-0.184293	0.168394
GLWR	8-way	Hainan	2018	7	qGLWR7	rs7_24536945	24536945	A/G	3.34774e-07	17.9482	0.00286011	0.16622
GLWR	8-way	Henan	2018	7	qGLWR7	rs7_24536945	24536945	A/G	4.74e-06	11.9897	-0.165193	0.167683
GLWR	8-way	IRRI	2017	7	qGLWR7	rs7_24536953	24536953	A/G	1.23e-06	29.52	0.184293	0.168394
GLWR	8-way	Hainan	2018	7	qGLWR7	rs7_24536953	24536953	A/G	3.34774e-07	17.9482	-0.0216275	0.16622
GLWR	8-way	Henan	2018	7	qGLWR7	rs7_24536953	24536953	A/G	4.74e-06	11.9897	0.165193	0.167683
GLWR	8-way	IRRI	2017	7	qGLWR7	rs7_24555926	24555926	A/C	6.97e-08	29.52	-0.215938	0.165803
GLWR	8-way	Hainan	2018	7	qGLWR7	rs7_24555926	24555926	A/C	2.54506e-08	17.9482	0.0216275	0.163539
GLWR	8-way	Henan	2018	7	qGLWR7	rs7_24555926	24555926	A/C	3.96e-06	11.9897	-0.171177	0.164634
GLWR	8-way	IRRI	2017	7	qGLWR7	rs7_24555998	24555998	C/G	6.97e-08	29.52	0.215938	0.165803
GLWR	8-way	Hainan	2018	7	qGLWR7	rs7_24555998	24555998	C/G	2.54506e-08	17.9482	-0.0277611	0.163539
GLWR	8-way	Henan	2018	7	qGLWR7	rs7_24555998	24555998	C/G	3.96e-06	11.9897	0.171177	0.164634
GLWR	8-way	IRRI	2017	7	qGLWR7	rs7_24556019	24556019	C/T	6.97e-08	29.52	-0.215938	0.165803
GLWR	8-way	Hainan	2018	7	qGLWR7	rs7_24556019	24556019	C/T	2.54506e-08	17.9482	0.0277611	0.163539
GLWR	8-way	Henan	2018	7	qGLWR7	rs7_24556019	24556019	C/T	3.96e-06	11.9897	-0.171177	0.164634
GLWR	8-way	IRRI	2017	7	qGLWR7	rs7_24556027	24556027	A/G	6.97e-08	29.52	-0.215938	0.165803
GLWR	8-way	Hainan	2018	7	qGLWR7	rs7_24556027	24556027	A/G	2.54506e-08	17.9482	0.0217253	0.163539
GLWR	8-way	Henan	2018	7	qGLWR7	rs7_24556027	24556027	A/G	3.96e-06	11.9897	-0.171177	0.164634
GLWR	8-way	IRRI	2017	7	qGLWR7	rs7_24563866	24563866	A/G	6.37e-07	29.52	-0.196836	0.168394
GLWR	8-way	Hainan	2018	7	qGLWR7	rs7_24563866	24563866	A/G	2.58211e-07	17.9482	0.00949688	0.16622
GLWR	8-way	Henan	2018	7	qGLWR7	rs7_24563866	24563866	A/G	2.38e-05	11.9897	-0.155074	0.167683
GLWR	8-way	IRRI	2017	7	qGLWR7	rs7_24568266	24568266	A/G	6.37e-07	29.52	-0.196836	0.168394
GLWR	8-way	Hainan	2018	7	qGLWR7	rs7_24568266	24568266	A/G	2.58211e-07	17.9482	-0.00455441	0.16622
GLWR	8-way	Henan	2018	7	qGLWR7	rs7_24568266	24568266	A/G	2.38e-05	11.9897	-0.155074	0.167683
GLWR	8-way	IRRI	2017	7	qGLWR7	rs7_24573471	24573471	C/T	6.97e-08	29.52	0.215938	0.165803
GLWR	8-way	Hainan	2018	7	qGLWR7	rs7_24573471	24573471	C/T	2.54506e-08	17.9482	-0.00949688	0.163539
GLWR	8-way	Henan	2018	7	qGLWR7	rs7_24573471	24573471	C/T	3.96e-06	11.9897	0.171177	0.164634
GLWR	8-way	IRRI	2017	7	qGLWR7	rs7_24573476	24573476	A/G	6.97e-08	29.52	-0.215938	0.165803
GLWR	8-way	Hainan	2018	7	qGLWR7	rs7_24573476	24573476	A/G	2.54506e-08	17.9482	-0.00493875	0.163539
GLWR	8-way	Henan	2018	7	qGLWR7	rs7_24573476	24573476	A/G	3.96e-06	11.9897	-0.171177	0.164634
GLWR	8-way	IRRI	2017	7	qGLWR7	rs7_24573486	24573486	C/T	6.97e-08	29.52	-0.215938	0.165803
GLWR	8-way	Hainan	2018	7	qGLWR7	rs7_24573486	24573486	C/T	2.54506e-08	17.9482	-0.00493875	0.163539
GLWR	8-way	Henan	2018	7	qGLWR7	rs7_24573486	24573486	C/T	3.96e-06	11.9897	-0.171177	0.164634
GLWR	8-way	IRRI	2017	7	qGLWR7	rs7_24573507	24573507	A/G	6.97e-08	29.52	-0.215938	0.165803
GLWR	8-way	Hainan	2018	7	qGLWR7	rs7_24573507	24573507	A/G	2.54506e-08	17.9482	-0.00493875	0.163539
GLWR	8-way	Henan	2018	7	qGLWR7	rs7_24573507	24573507	A/G	3.96e-06	11.9897	-0.171177	0.164634
GLWR	8-way	IRRI	2017	7	qGLWR7	rs7_24573516	24573516	A/C	6.97e-08	29.52	0.215938	0.165803
GLWR	8-way	Hainan	2018	7	qGLWR7	rs7_24573516	24573516	A/C	2.54506e-08	17.9482	-0.0191346	0.163539
GLWR	8-way	Henan	2018	7	qGLWR7	rs7_24573516	24573516	A/C	3.96e-06	11.9897	0.171177	0.164634
GLWR	8-way	IRRI	2017	7	qGLWR7	rs7_24573546	24573546	C/T	6.97e-08	29.52	0.215938	0.165803
GLWR	8-way	Hainan	2018	7	qGLWR7	rs7_24573546	24573546	C/T	2.54506e-08	17.9482	4.38209e-05	0.163539
GLWR	8-way	Henan	2018	7	qGLWR7	rs7_24573546	24573546	C/T	3.96e-06	11.9897	0.171177	0.164634
GLWR	8-way	IRRI	2017	7	qGLWR7	rs7_24573547	24573547	A/G	6.97e-08	29.52	0.215938	0.165803
GLWR	8-way	Hainan	2018	7	qGLWR7	rs7_24573547	24573547	A/G	2.54506e-08	17.9482	-0.0253653	0.163539
GLWR	8-way	Henan	2018	7	qGLWR7	rs7_24573547	24573547	A/G	3.96e-06	11.9897	0.171177	0.164634
GLWR	8-way	IRRI	2017	7	qGLWR7	rs7_24573566	24573566	C/T	6.97e-08	29.52	-0.215938	0.165803
GLWR	8-way	Hainan	2018	7	qGLWR7	rs7_24573566	24573566	C/T	2.54506e-08	17.9482	0.0253653	0.163539
GLWR	8-way	Henan	2018	7	qGLWR7	rs7_24573566	24573566	C/T	3.96e-06	11.9897	-0.171177	0.164634
GLWR	8-way	IRRI	2017	7	qGLWR7	rs7_24573612	24573612	C/T	6.97e-08	29.52	-0.215938	0.165803
GLWR	8-way	Hainan	2018	7	qGLWR7	rs7_24573612	24573612	C/T	2.54506e-08	17.9482	-0.0253653	0.163539
GLWR	8-way	Henan	2018	7	qGLWR7	rs7_24573612	24573612	C/T	3.96e-06	11.9897	-0.171177	0.164634
GLWR	8-way	IRRI	2017	7	qGLWR7	rs7_24575488	24575488	C/T	1.54e-07	29.52	0.211848	0.163212
GLWR	8-way	Hainan	2018	7	qGLWR7	rs7_24575488	24575488	C/T	6.9951e-08	17.9482	0.0253653	0.160858
GLWR	8-way	Henan	2018	7	qGLWR7	rs7_24575488	24575488	C/T	4.17e-06	11.9897	0.171979	0.161585
GLWR	8-way	IRRI	2017	7	qGLWR7	rs7_24576093	24576093	C/G	1.54e-07	29.52	-0.211848	0.163212
GLWR	8-way	Hainan	2018	7	qGLWR7	rs7_24576093	24576093	C/G	6.9951e-08	17.9482	-0.0253653	0.160858
GLWR	8-way	Henan	2018	7	qGLWR7	rs7_24576093	24576093	C/G	4.17e-06	11.9897	-0.171979	0.161585
GLWR	8-way	IRRI	2017	7	qGLWR7	rs7_24576177	24576177	C/G	1.54e-07	29.52	0.211848	0.163212
GLWR	8-way	Hainan	2018	7	qGLWR7	rs7_24576177	24576177	C/G	6.9951e-08	17.9482	0.0253653	0.160858
GLWR	8-way	Henan	2018	7	qGLWR7	rs7_24576177	24576177	C/G	4.17e-06	11.9897	0.171979	0.161585
GLWR	8-way	IRRI	2017	7	qGLWR7	rs7_24577963	24577963	C/G	1.54e-07	29.52	-0.211848	0.163212
GLWR	8-way	Hainan	2018	7	qGLWR7	rs7_24577963	24577963	C/G	6.9951e-08	17.9482	0.0182837	0.160858
GLWR	8-way	Henan	2018	7	qGLWR7	rs7_24577963	24577963	C/G	4.17e-06	11.9897	-0.171979	0.161585
GLWR	8-way	IRRI	2017	7	qGLWR7	rs7_24578286	24578286	A/G	1.54e-07	29.52	0.211848	0.163212
GLWR	8-way	Hainan	2018	7	qGLWR7	rs7_24578286	24578286	A/G	6.9951e-08	17.9482	0.0182837	0.160858
GLWR	8-way	Henan	2018	7	qGLWR7	rs7_24578286	24578286	A/G	4.17e-06	11.9897	0.171979	0.161585
GLWR	8-way	IRRI	2017	7	qGLWR7	rs7_24584295	24584295	A/C	1.45e-08	29.52	0.223943	0.15544
GLWR	8-way	Hainan	2018	7	qGLWR7	rs7_24584295	24584295	A/C	7.00967e-08	17.9482	0.0182837	0.152815
GLWR	8-way	Henan	2018	7	qGLWR7	rs7_24584295	24584295	A/C	3.11e-06	18.1101	0.174528	0.152439
GLWR	8-way	Henan	2018	7	qGLWR7	rs7_24584295	24584295	A/C	3.11e-06	11.9897	0.174528	0.152439
GLWR	8-way	IRRI	2017	7	qGLWR7	rs7_24584432	24584432	A/G	1.45e-08	29.52	-0.223943	0.15544
GLWR	8-way	Hainan	2018	7	qGLWR7	rs7_24584432	24584432	A/G	7.00967e-08	17.9482	0.0182837	0.152815
GLWR	8-way	Henan	2018	7	qGLWR7	rs7_24584432	24584432	A/G	3.11e-06	18.1101	-0.174528	0.152439
GLWR	8-way	Henan	2018	7	qGLWR7	rs7_24584432	24584432	A/G	3.11e-06	11.9897	-0.174528	0.152439
GLWR	8-way	IRRI	2017	7	qGLWR7	rs7_24593180	24593180	G/T	2.86e-08	29.52	0.211968	0.158031
GLWR	8-way	Hainan	2018	7	qGLWR7	rs7_24593180	24593180	G/T	3.01177e-07	17.9482	-0.00167798	0.155496
GLWR	8-way	Henan	2018	7	qGLWR7	rs7_24593180	24593180	G/T	1.22e-05	11.9897	0.159904	0.155488
GLWR	8-way	IRRI	2017	7	qGLWR7	rs7_24611394	24611394	G/T	1.4e-08	29.52	-0.220324	0.15285
GLWR	8-way	Hainan	2018	7	qGLWR7	rs7_24611394	24611394	G/T	1.04562e-07	17.9482	0.0256119	0.150134
GLWR	8-way	Henan	2018	7	qGLWR7	rs7_24611394	24611394	G/T	4.48e-06	11.9897	-0.171597	0.14939
GLWR	8-way	IRRI	2017	7	qGLWR7	rs7_24618060	24618060	C/T	1.4e-08	29.52	0.220324	0.15285
GLWR	8-way	Hainan	2018	7	qGLWR7	rs7_24618060	24618060	C/T	1.04562e-07	17.9482	0.0127938	0.150134
GLWR	8-way	Henan	2018	7	qGLWR7	rs7_24618060	24618060	C/T	4.48e-06	11.9897	0.171597	0.14939
GLWR	8-way	IRRI	2017	7	qGLWR7	rs7_24618154	24618154	C/T	1.4e-08	29.52	-0.220324	0.15285
GLWR	8-way	Hainan	2018	7	qGLWR7	rs7_24618154	24618154	C/T	1.04562e-07	17.9482	0.0164341	0.150134
GLWR	8-way	Henan	2018	7	qGLWR7	rs7_24618154	24618154	C/T	4.48e-06	11.9897	-0.171597	0.14939
GLWR	8-way	IRRI	2017	7	qGLWR7	rs7_24645555	24645555	A/G	2.15e-09	29.52	0.223735	0.160622
GLWR	8-way	Hainan	2018	7	qGLWR7	rs7_24645555	24645555	A/G	3.97234e-09	17.9482	-0.0297328	0.158177
GLWR	8-way	Henan	2018	7	qGLWR7	rs7_24645555	24645555	A/G	4.34e-06	11.9897	0.170464	0.152439
GLWR	8-way	Hainan	2018	7	qGLWR7	rs7_24669596	24669596	A/T	2.02499e-06	17.9482	0.0164341	0.252011
GLWR	8-way	IRRI	2017	7	qGLWR7	rs7_24669663	24669663	C/G	8.62e-10	29.52	-0.237828	0.158031	5.2 kb upstream of GL7/GW7/SLG7
GLWR	8-way	Hainan	2018	7	qGLWR7	rs7_24669663	24669663	C/G	6.46441e-10	17.9482	-0.0297328	0.155496	5.2 kb upstream of GL7/GW7/SLG7
GLWR	8-way	Henan	2018	7	qGLWR7	rs7_24669663	24669663	C/G	9.66e-07	18.7663	-0.186374	0.14939	5.2 kb upstream of GL7/GW7/SLG7
GLWR	8-way	IRRI	2017	7	qGLWR7	rs7_24675222	24675222	C/T	8.62e-10	29.52	-0.237828	0.158031
GLWR	8-way	Hainan	2018	7	qGLWR7	rs7_24675222	24675222	C/T	6.46441e-10	17.9482	-0.0316817	0.155496
GLWR	8-way	Henan	2018	7	qGLWR7	rs7_24675222	24675222	C/T	9.66e-07	18.7663	-0.186374	0.14939
GLWR	8-way	IRRI	2017	7	qGLWR7	rs7_24686632	24686632	A/G	7.88e-10	29.52	0.231988	0.15285
GLWR	8-way	Hainan	2018	7	qGLWR7	rs7_24686632	24686632	A/G	2.4256e-09	17.9482	0.0751792	0.152815
GLWR	8-way	Henan	2018	7	qGLWR7	rs7_24686632	24686632	A/G	2.24e-06	18.2947	0.179524	0.143293
GLWR	8-way	IRRI	2017	7	qGLWR7	rs7_24702485	24702485	C/T	1.12e-08	29.52	0.21601	0.15544
GLWR	8-way	Hainan	2018	7	qGLWR7	rs7_24702485	24702485	C/T	3.51726e-09	17.9482	0.0245816	0.155496
GLWR	8-way	Henan	2018	7	qGLWR7	rs7_24702485	24702485	C/T	6.94e-06	11.9897	0.169864	0.146341
GLWR	8-way	Hainan	2018	7	qGLWR7	rs7_24723022	24723022	A/C	3.21455e-06	17.9482	-0.0245816	0.155496
GLWR	8-way	Hainan	2018	7	qGLWR7	rs7_24723140	24723140	G/T	3.21455e-06	17.9482	0.00390184	0.155496
GLWR	8-way	Hainan	2018	7	qGLWR7	rs7_24740502	24740502	A/T	1.11185e-05	17.9482	-0.0142422	0.160858
GLWR	8-way	Hainan	2018	7	qGLWR7	rs7_24740537	24740537	A/G	1.11185e-05	17.9482	0.0142422	0.160858
GLWR	8-way	Hainan	2018	7	qGLWR7	rs7_24751889	24751889	A/T	4.838e-06	17.9482	-0.00390184	0.160858
GLWR	8-way	Hainan	2018	7	qGLWR7	rs7_24751891	24751891	C/G	4.838e-06	17.9482	-0.00390184	0.160858
GLWR	8-way	Hainan	2018	7	qGLWR7	rs7_24751892	24751892	G/T	4.838e-06	17.9482	-0.00390184	0.160858
GLWR	8-way	Hainan	2018	7	qGLWR7	rs7_24751893	24751893	G/T	4.838e-06	17.9482	0.0161436	0.160858
GLWR	8-way	Hainan	2018	7	qGLWR7	rs7_24751895	24751895	G/T	4.838e-06	17.9482	-0.0170698	0.160858
GLWR	8-way	Hainan	2018	7	qGLWR7	rs7_24751897	24751897	G/T	4.838e-06	17.9482	0.00390184	0.160858
GLWR	8-way	Hainan	2018	7	qGLWR7	rs7_24751898	24751898	C/T	4.838e-06	17.9482	0.00390184	0.160858
GLWR	8-way	Hainan	2018	7	qGLWR7	rs7_24760967	24760967	A/G	1.31312e-05	17.9482	0.00390184	0.158177
GLWR	8-way	IRRI	2017	7	qGLWR7	rs7_24765648	24765648	C/T	2.9e-05	29.5224	-0.151049	0.147668
GLWR	8-way	Hainan	2018	7	qGLWR7	rs7_24765648	24765648	C/T	7.67511e-06	17.9482	-0.0115009	0.150134
GLWR	8-way	IRRI	2017	7	qGLWR7	rs7_24799642	24799642	A/G	4.03e-05	29.5224	0.146759	0.147668
GLWR	8-way	Hainan	2018	7	qGLWR7	rs7_24799642	24799642	A/G	5.31193e-06	17.9482	-0.0115009	0.150134
GLWR	8-way	IRRI	2017	7	qGLWR7	rs7_24800071	24800071	A/G	4.03e-05	29.5224	-0.146759	0.147668
GLWR	8-way	Hainan	2018	7	qGLWR7	rs7_24800071	24800071	A/G	5.31193e-06	17.9482	-0.034135	0.150134
GLWR	8-way	IRRI	2017	7	qGLWR7	rs7_24804337	24804337	A/G	4.03e-05	29.5224	-0.146759	0.147668
GLWR	8-way	Hainan	2018	7	qGLWR7	rs7_24804337	24804337	A/G	5.31193e-06	17.9482	-0.00811993	0.150134
GLWR	8-way	IRRI	2017	7	qGLWR7	rs7_24810836	24810836	C/T	4.03e-05	29.5224	-0.146759	0.147668
GLWR	8-way	Hainan	2018	7	qGLWR7	rs7_24810836	24810836	C/T	5.31193e-06	17.9482	-0.00425141	0.150134
GLWR	8-way	IRRI	2017	7	qGLWR7	rs7_24896976	24896976	A/G	6.89e-05	29.5224	-0.140235	0.150259
GLWR	8-way	Hainan	2018	7	qGLWR7	rs7_24896976	24896976	A/G	1.35504e-05	17.9482	0.00955176	0.152815
GLWR	8-way	Hainan	2018	7	qGLWR7	rs7_24921519	24921519	G/T	6.07479e-06	17.9482	-0.00955176	0.155496
GLWR	8-way	Hainan	2018	7	qGLWR7	rs7_24932724	24932724	A/G	1.04064e-05	17.9482	0.0123052	0.150134
GLWR	8-way	Hainan	2018	7	qGLWR7	rs7_24935688	24935688	A/G	1.04064e-05	17.9482	-0.00469722	0.150134
GLWR	8-way	Hainan	2018	7	qGLWR7	rs7_24953423	24953423	A/C	1.04064e-05	17.9482	0.00577373	0.150134
GLWR	8-way	Hainan	2018	7	qGLWR7	rs7_24956995	24956995	C/T	7.70367e-06	17.9482	0.00598372	0.147453
GLWR	8-way	Hainan	2018	7	qGLWR7	rs7_25017421	25017421	C/T	7.70367e-06	17.9482	-0.04921	0.147453
GLWR	8-way	Hainan	2018	7	qGLWR7	rs7_25017432	25017432	G/T	7.70367e-06	17.9482	-0.0236051	0.147453
GLWR	8-way	IRRI	2017	8	qGLWR8	rs8_26351052	26351052	C/G	1.27e-05	29.5224	0.106322	0.145078
GLWR	8-way	IRRI	2017	8	qGLWR8	rs8_26351053	26351053	A/T	1.27e-05	29.5224	0.106322	0.145078
GLWR	8-way	IRRI	2017	8	qGLWR8	rs8_26351058	26351058	C/G	1.68e-06	29.52	0.116865	0.145078
GLWR	8-way	IRRI	2017	8	qGLWR8	rs8_26351059	26351059	G/T	1.68e-06	29.52	0.116865	0.145078
GLWR	8-way	IRRI	2017	8	qGLWR8	rs8_26351061	26351061	A/C	1.68e-06	29.52	0.116865	0.145078
GLWR	8-way	IRRI	2017	8	qGLWR8	rs8_26351063	26351063	A/T	1.68e-06	29.52	-0.116865	0.145078
GLWR	8-way	IRRI	2017	8	qGLWR8	rs8_26441662	26441662	C/T	2.83e-05	29.5224	-0.102364	0.150259
GLWR	8-way	IRRI	2017	8	qGLWR8	rs8_26505685	26505685	A/G	1.92e-05	29.5224	-0.104452	0.15285
GLWR	8-way	Hainan	2018	8	qGLWR8	rs8_26505685	26505685	A/G	0.000168387	29.5224	-0.104452	0.15285
GLWR	8-way	IRRI	2017	8	qGLWR8	rs8_26505755	26505755	A/G	1.92e-05	29.5224	-0.104452	0.15285
GLWR	8-way	IRRI	2017	8	qGLWR8	rs8_26573952	26573952	A/C	1.22e-07	29.52	-0.159923	0.0803109
GLWR	8-way	Hainan	2018	8	qGLWR8	rs8_26573952	26573952	A/C	3.08951e-07	17.9482	0.0236918	0.0831099
GLWR	8-way	IRRI	2017	8	qGLWR8	rs8_27216329	27216329	C/T	7.99e-05	29.5224	-0.114153	0.0854922
GT	8-way	IRRI	2017	1	qGT1	rs1_6593442	6593442	C/T	1.21e-05	22.4741	0.0296039	0.121762
GT	8-way	IRRI	2017	1	qGT1	rs1_6640911	6640911	C/T	3.54e-06	22.47	-0.0311	0.1244
GT	8-way	IRRI	2017	1	qGT1	rs1_6640911	6640911	C/T	3.54e-06	22.4741	-0.0311096	0.124352
GT	8-way	Henan	2018	3	qGT3	rs3_17044632	17044632	A/G	8.04e-05	6.43841	-0.0230692	0.323171
GT	DC1	Hainan	2018	5	qGT5	AX-115772176	4720297	A/G	4.6e-05	36.6814	-0.0044078	0.182028
GT	DC1	Hainan	2017	5	qGT5	AX-115768518	5301659	A/G	1.95e-05	30.8729	0.0317085	0.25814
GT	DC1	Hainan	2018	5	qGT5	AX-115768518	5301659	A/G	1.42e-05	36.6814	0.00430567	0.260369
GT	DC1	Hainan	2018	5	qGT5	AX-165102782	5359520	A/G	3.04e-06	36.6814	0.00471168	0.251152
GT	DC1	Hainan	2017	5	qGT5	AX-165102782	5359520	A/G	1.98e-05	30.8729	0.034064	0.248837
GT	DC1	Hainan	2018	5	qGT5	AX-165102782	5359520	A/G	3.04e-06	36.6814	0.00471168	0.251152
GT	DC1	Hainan	2018	5	qGT5	AX-155172546	5363470	A/G	3.07e-06	36.6814	0.00471168	0.248848	1.2 kb upstream of GW5/qSW5
GT	DC1	Hainan	2017	5	qGT5	AX-155172546	5363470	A/G	2.95e-05	30.8729	0.033789	0.246512	1.2 kb upstream of GW5/qSW5
GT	DC1	Hainan	2018	5	qGT5	AX-155172546	5363470	A/G	3.07e-06	36.6814	0.00471168	0.248848	1.2 kb upstream of GW5/qSW5
GT	DC1	Hainan	2018	5	qGT5	AX-165092179	5364311	G/T	2.35e-06	36.6814	-0.000914231	0.248848	1.2 kb upstream of GW5/qSW5
GT	DC1	Hainan	2017	5	qGT5	AX-165092179	5364311	G/T	1.98e-05	30.8729	-0.034064	0.248837	1.2 kb upstream of GW5/qSW5
GT	DC1	Hainan	2018	5	qGT5	AX-165092179	5364311	G/T	2.35e-06	36.6814	-0.000914231	0.248848	1.2 kb upstream of GW5/qSW5
GT	DC1	Hainan	2018	5	qGT5	AX-165085603	5368362	C/T	2.35e-06	36.6814	-0.00283632	0.246544
GT	DC1	Hainan	2017	5	qGT5	AX-165085603	5368362	C/T	2.95e-05	30.8729	-0.033789	0.246512
GT	DC1	Hainan	2018	5	qGT5	AX-165085603	5368362	C/T	2.35e-06	36.6814	-0.00283632	0.246544
GT	8-way	Hainan	2018	5	qGT5	rs5_5391586	5391586	A/C	8.39e-06	21.7932	-0.000393747	0.0589812
GT	DC1	Hainan	2017	5	qGT5	AX-155748928	5417532	A/G	1.64e-05	30.8729	0.0355351	0.237209
GT	DC1	Hainan	2018	5	qGT5	AX-155748928	5417532	A/G	5.18e-06	36.6814	0.0029866	0.239631
GT	DC1	Hainan	2017	5	qGT5	AX-155076620	5420315	A/C	1.01e-05	30.8729	-0.0367425	0.237209
GT	DC1	Hainan	2018	5	qGT5	AX-155076620	5420315	A/C	7.36e-06	36.6814	0.0019326	0.237327
GT	DC1	Hainan	2018	5	qGT5	AX-165103649	5452485	C/T	1.2e-05	36.6814	-0.000823757	0.246544
GT	DC1	Hainan	2017	5	qGT5	AX-115824471	5465566	A/G	3.03e-05	30.8729	0.0359907	0.234884
GT	DC1	Hainan	2018	5	qGT5	AX-115824471	5465566	A/G	2.73e-05	36.6814	0.000823757	0.237327
GT	DC1	Hainan	2017	5	qGT5	AX-154091833	5472784	C/T	6.04e-05	30.8729	-0.0337718	0.239535
GT	DC1	Hainan	2018	5	qGT5	AX-154091833	5472784	C/T	7.45e-05	36.6814	0.000812804	0.241935
GT	DC1	Hainan	2017	5	qGT5	AX-154265298	5478223	C/T	3.03e-05	30.8729	0.0359907	0.234884
GT	DC1	Hainan	2018	5	qGT5	AX-154265298	5478223	C/T	2.73e-05	36.6814	0.00354579	0.237327
GT	DC1	Hainan	2017	5	qGT5	AX-154798196	5480809	A/G	3.03e-05	30.8729	0.0359907	0.234884
GT	DC1	Hainan	2018	5	qGT5	AX-154798196	5480809	A/G	2.73e-05	36.6814	0.00365512	0.237327
GT	DC1	Hainan	2017	5	qGT5	AX-154685469	5492177	G/T	6.09e-05	30.8729	0.0343623	0.232558
GT	DC1	Hainan	2018	5	qGT5	AX-154685469	5492177	G/T	1.88e-05	36.6814	-0.00365512	0.232719
GT	DC1	Hainan	2017	5	qGT5	AX-165103809	5500293	C/T	3.03e-05	30.8729	-0.0359907	0.234884
GT	DC1	Hainan	2018	5	qGT5	AX-165103809	5500293	C/T	2.73e-05	36.6814	-0.00325461	0.237327
GT	DC1	Hainan	2017	5	qGT5	AX-153932580	5508578	A/G	3.53e-05	30.8729	0.0356381	0.237209
GT	DC1	Hainan	2018	5	qGT5	AX-153932580	5508578	A/G	7.09e-05	36.6814	0.00444397	0.239631
GT	DC1	Hainan	2017	5	qGT5	AX-165090013	5513573	A/G	6.53e-05	30.8729	0.0345918	0.232558
GT	DC1	Hainan	2017	5	qGT5	AX-115766737	5517194	C/T	4.8e-05	30.8729	-0.0355078	0.232558
GT	DC1	Hainan	2018	5	qGT5	AX-115766737	5517194	C/T	2.98e-05	36.6814	-0.00380885	0.235023
GT	DC1	Hainan	2017	5	qGT5	AX-154184640	5537965	C/T	3.03e-05	30.8729	-0.0359907	0.234884
GT	DC1	Hainan	2018	5	qGT5	AX-154184640	5537965	C/T	2.73e-05	36.6814	0.00498583	0.237327
GT	DC1	Hainan	2017	5	qGT5	AX-165091232	5541560	A/G	3.03e-05	30.8729	0.0359907	0.234884
GT	DC1	Hainan	2018	5	qGT5	AX-165091232	5541560	A/G	2.73e-05	36.6814	0.00363893	0.237327
GT	DC1	Hainan	2017	5	qGT5	AX-154403249	5553766	C/T	3.42e-05	30.8729	-0.0355859	0.232558
GT	DC1	Hainan	2018	5	qGT5	AX-154403249	5553766	C/T	7.12e-05	36.6814	0.0023862	0.235023
GT	DC1	Hainan	2017	5	qGT5	AX-154302125	5588556	A/C	4.65e-05	30.8729	0.0355013	0.237209
GT	DC1	Hainan	2018	5	qGT5	AX-154302125	5588556	A/C	2.46e-05	36.6814	-0.00498583	0.239631
GT	DC1	Hainan	2017	5	qGT5	AX-155160324	5591343	C/T	3.03e-05	30.8729	-0.0359907	0.234884
GT	DC1	Hainan	2018	5	qGT5	AX-155160324	5591343	C/T	2.73e-05	36.6814	-0.00365512	0.237327
GT	DC1	Hainan	2018	5	qGT5	AX-165088476	5597834	C/T	3.74e-05	36.6814	-0.00365512	0.232719
GT	DC1	Hainan	2017	5	qGT5	AX-165098982	5603332	A/G	3.03e-05	30.8729	0.0359907	0.234884
GT	DC1	Hainan	2018	5	qGT5	AX-165098982	5603332	A/G	2.73e-05	36.6814	-0.00365512	0.237327
GT	DC1	Hainan	2017	5	qGT5	AX-115796882	5613844	G/T	3.69e-05	30.8729	-0.0351201	0.232558
GT	DC1	Hainan	2018	5	qGT5	AX-115796882	5613844	G/T	5.63e-05	36.6814	-0.00337912	0.232719
GT	DC1	Hainan	2017	5	qGT5	AX-165098512	5622064	A/G	3.03e-05	30.8729	0.0359907	0.234884
GT	DC1	Hainan	2018	5	qGT5	AX-165098512	5622064	A/G	2.73e-05	36.6814	0.000440437	0.237327
GT	DC1	Hainan	2017	5	qGT5	AX-154472883	5645714	A/G	2.09e-05	30.8729	-0.0343024	0.239535
GT	DC1	Hainan	2017	5	qGT5	AX-115774072	5649069	C/T	3.03e-05	30.8729	0.0359907	0.234884
GT	DC1	Hainan	2018	5	qGT5	AX-115774072	5649069	C/T	2.09e-05	36.6814	0.000298442	0.235023
GT	DC1	Hainan	2017	5	qGT5	AX-155609799	5660422	A/C	3.03e-05	30.8729	-0.0359907	0.234884
GT	DC1	Hainan	2018	5	qGT5	AX-155609799	5660422	A/C	2.73e-05	36.6814	-0.000599854	0.237327
GT	DC1	Hainan	2017	5	qGT5	AX-115750892	5678554	A/G	3.03e-05	30.8729	0.0359907	0.234884
GT	DC1	Hainan	2018	5	qGT5	AX-115750892	5678554	A/G	2.73e-05	36.6814	-0.00293261	0.237327
GT	DC1	Hainan	2017	5	qGT5	AX-116845867	5685704	C/T	2.36e-05	30.8729	0.0360126	0.237209
GT	DC1	Hainan	2018	5	qGT5	AX-116845867	5685704	C/T	8.67e-05	36.6814	0.00784718	0.239631
GT	DC1	Hainan	2017	5	qGT5	AX-155980404	5709430	C/T	2.8e-05	30.8729	0.0353781	0.239535
GT	DC1	Hainan	2018	5	qGT5	AX-155980404	5709430	C/T	4.72e-05	36.6814	-0.00368967	0.241935
GT	DC1	Hainan	2017	5	qGT5	AX-155764956	5747742	C/T	3.69e-05	30.8729	0.0351201	0.232558
GT	DC1	Hainan	2018	5	qGT5	AX-155764956	5747742	C/T	7.32e-05	36.6814	-0.000474017	0.235023
GT	DC1	Hainan	2017	5	qGT5	AX-165098281	5758521	C/T	4.28e-05	30.8729	-0.0352455	0.237209
GT	DC1	Hainan	2018	5	qGT5	AX-165098281	5758521	C/T	3.51e-05	36.6814	-0.00365512	0.239631
GT	DC1	Hainan	2017	5	qGT5	AX-154164709	5781274	A/G	3.03e-05	30.8729	0.0359907	0.234884
GT	DC1	Hainan	2018	5	qGT5	AX-154164709	5781274	A/G	2.73e-05	36.6814	0.00365512	0.237327
GT	DC1	Hainan	2017	5	qGT5	AX-115819199	5785251	G/T	2.36e-05	30.8729	0.0360126	0.237209
GT	DC1	Hainan	2018	5	qGT5	AX-115819199	5785251	G/T	8.67e-05	36.6814	0.00365512	0.239631
GT	DC1	Hainan	2017	5	qGT5	AX-115777693	5791635	A/G	3.03e-05	30.8729	-0.0359907	0.234884
GT	DC1	Hainan	2018	5	qGT5	AX-115777693	5791635	A/G	2.73e-05	36.6814	0.00254215	0.237327
GT	DC1	Hainan	2017	5	qGT5	AX-154635971	5799150	C/T	3.03e-05	30.8729	0.0359907	0.234884
GT	DC1	Hainan	2018	5	qGT5	AX-154635971	5799150	C/T	2.73e-05	36.6814	0.00254215	0.237327
GT	DC1	Hainan	2017	5	qGT5	AX-115759319	5800470	C/T	3.03e-05	30.8729	0.0359907	0.234884
GT	DC1	Hainan	2018	5	qGT5	AX-115759319	5800470	C/T	2.73e-05	36.6814	-0.00439408	0.237327
GT	DC1	Hainan	2017	5	qGT5	AX-116854966	5838392	C/T	1.12e-05	30.8729	-0.0356715	0.260465
GT	DC1	Hainan	2018	5	qGT5	AX-116854966	5838392	C/T	6.61e-05	36.6814	0.00222448	0.262673
TGW	DC1	Hainan	2017	3	qTGW3	AX-165098702	3238887	G/T	1.16e-05	40.4659	1.02971	0.418605
TGW	DC1	Hainan	2017	3	qTGW3	AX-155579524	3289198	A/G	1e-05	40.4659	1.02344	0.413953
TGW	DC1	Hainan	2017	3	qTGW3	AX-165100701	3292267	A/G	2.01e-05	40.4659	-0.958856	0.430233
TGW	DC1	Hainan	2017	3	qTGW3	AX-154017324	3310128	A/G	9.51e-06	40.4659	1.0251	0.418605
TGW	DC1	Hainan	2017	3	qTGW3	AX-123153196	3313047	C/T	2.47e-05	40.4659	0.973482	0.413953
TGW	DC1	Hainan	2017	3	qTGW3	AX-115854616	3313988	C/T	3.76e-05	40.4659	0.927009	0.44186
TGW	8-way	IRRI	2017	3	qTGW3	rs3_16665467	16665467	C/G	3.39e-06	31.31	-0.835519	0.435233
TGW	8-way	Henan	2018	3	qTGW3	rs3_16665467	16665467	C/G	4.74465e-07	18.6119	-1.04919	0.426829
TGW	8-way	IRRI	2017	3	qTGW3	rs3_16665481	16665481	A/G	3.28e-05	31.3141	0.698943	0.365285
TGW	8-way	Henan	2018	3	qTGW3	rs3_16665481	16665481	A/G	3.45e-06	11.3831	0.937423	0.359756
TGW	8-way	IRRI	2017	3	qTGW3	rs3_16672046	16672046	C/T	3.28e-05	31.3141	-0.698943	0.365285
TGW	8-way	Henan	2018	3	qTGW3	rs3_16672046	16672046	C/T	3.45e-06	11.3831	-0.937423	0.359756
TGW	8-way	IRRI	2017	3	qTGW3	rs3_16725803	16725803	A/G	1.76e-06	31.31	-0.872807	0.435233
TGW	8-way	Henan	2018	3	qTGW3	rs3_16725803	16725803	A/G	1.87919e-07	19.1434	-1.08852	0.429878
TGW	8-way	IRRI	2017	3	qTGW3	rs3_16725807	16725807	A/G	1.76e-06	31.31	0.872807	0.435233
TGW	8-way	Henan	2018	3	qTGW3	rs3_16725807	16725807	A/G	1.87919e-07	19.1434	1.08852	0.429878
TGW	8-way	IRRI	2017	3	qTGW3	rs3_16725816	16725816	A/C	1.76e-06	31.31	-0.872807	0.435233
TGW	8-way	Henan	2018	3	qTGW3	rs3_16725816	16725816	A/C	1.87919e-07	19.1434	-1.08852	0.429878
TGW	8-way	IRRI	2017	3	qTGW3	rs3_16725856	16725856	A/C	1.76e-06	31.31	-0.872807	0.435233
TGW	8-way	Henan	2018	3	qTGW3	rs3_16725856	16725856	A/C	1.87919e-07	19.1434	-1.08852	0.429878
TGW	8-way	IRRI	2017	3	qTGW3	rs3_16729992	16729992	G/C	6.5e-07	31.31	0.913256	0.437824	coding region of GS3 (nonsynonymous)
TGW	8-way	Hainan	2018	3	qTGW3	rs3_16729992	16729992	G/C	3.67615e-06	21.1908	-0.136222	0.442359	coding region of GS3 (nonsynonymous)
TGW	8-way	Henan	2018	3	qTGW3	rs3_16729992	16729992	G/C	4.77659e-08	19.9369	1.14485	0.432927	coding region of GS3 (nonsynonymous)
TGW	8-way	IRRI	2017	3	qTGW3	rs3_16736681	16736681	G/T	2.65e-07	31.31	0.951129	0.440415	7.2 kb downstream of GS3
TGW	8-way	Hainan	2018	3	qTGW3	rs3_16736681	16736681	G/T	3.694e-06	21.1908	0.136222	0.44504	7.2 kb downstream of GS3
TGW	8-way	Henan	2018	3	qTGW3	rs3_16736681	16736681	G/T	5.69986e-08	19.834	1.14115	0.435976	7.2 kb downstream of GS3
TGW	8-way	IRRI	2017	3	qTGW3	rs3_16736739	16736739	C/T	2.65e-07	31.31	0.951129	0.440415	7.3 kb downstream of GS3
TGW	8-way	Hainan	2018	3	qTGW3	rs3_16736739	16736739	C/T	3.694e-06	21.19	-0.136222	0.44504	7.3 kb downstream of GS3
TGW	8-way	Henan	2018	3	qTGW3	rs3_16736739	16736739	C/T	5.69986e-08	19.834	1.14115	0.435976	7.3 kb downstream of GS3
TGW	8-way	IRRI	2017	3	qTGW3	rs3_16736753	16736753	C/T	2.65e-07	31.31	-0.951129	0.440415	7.3 kb downstream of GS3
TGW	8-way	Hainan	2018	3	qTGW3	rs3_16736753	16736753	C/T	3.694e-06	21.1908	0.136222	0.44504	7.3 kb downstream of GS3
TGW	8-way	Henan	2018	3	qTGW3	rs3_16736753	16736753	C/T	5.69986e-08	19.834	-1.14115	0.435976	7.3 kb downstream of GS3
TGW	8-way	IRRI	2017	3	qTGW3	rs3_16785435	16785435	C/T	1.16e-06	31.31	0.902929	0.440415
TGW	8-way	Henan	2018	3	qTGW3	rs3_16785435	16785435	C/T	1.79969e-07	19.1683	1.09722	0.435976
TGW	8-way	IRRI	2017	3	qTGW3	rs3_16785440	16785440	C/T	1.16e-06	31.31	-0.902929	0.440415
TGW	8-way	Henan	2018	3	qTGW3	rs3_16785440	16785440	C/T	1.79969e-07	19.1683	-1.09722	0.435976
TGW	8-way	IRRI	2017	3	qTGW3	rs3_16785465	16785465	C/T	1.16e-06	31.31	-0.902929	0.440415
TGW	8-way	Henan	2018	3	qTGW3	rs3_16785465	16785465	C/T	1.79969e-07	19.1683	-1.09722	0.435976
TGW	8-way	IRRI	2017	3	qTGW3	rs3_16790082	16790082	C/T	3.65e-07	31.31	-0.94683	0.435233
TGW	8-way	Henan	2018	3	qTGW3	rs3_16790082	16790082	C/T	1.7948e-07	19.1699	-1.09668	0.432927
TGW	8-way	IRRI	2017	3	qTGW3	rs3_16794259	16794259	A/T	3.65e-07	31.31	0.94683	0.435233
TGW	8-way	Henan	2018	3	qTGW3	rs3_16794259	16794259	A/T	1.7948e-07	19.1699	1.09668	0.432927
TGW	8-way	IRRI	2017	3	qTGW3	rs3_16804378	16804378	A/G	1.67e-07	31.31	-0.976495	0.432642
TGW	8-way	Henan	2018	3	qTGW3	rs3_16804378	16804378	A/G	2.9997e-07	18.8745	-1.07528	0.429878
TGW	8-way	IRRI	2017	3	qTGW3	rs3_16804385	16804385	C/T	1.67e-07	31.31	0.976495	0.432642
TGW	8-way	Henan	2018	3	qTGW3	rs3_16804385	16804385	C/T	2.9997e-07	18.8745	1.07528	0.429878
TGW	8-way	IRRI	2017	3	qTGW3	rs3_16835528	16835528	C/T	2.85e-08	31.31	-1.03129	0.435233
TGW	8-way	Henan	2018	3	qTGW3	rs3_16835528	16835528	C/T	1.52525e-07	19.2637	-1.10092	0.432927
TGW	8-way	IRRI	2017	3	qTGW3	rs3_16837736	16837736	C/T	2.85e-08	31.31	-1.03129	0.435233
TGW	8-way	Henan	2018	3	qTGW3	rs3_16837736	16837736	C/T	1.52525e-07	19.2637	-1.10092	0.432927
TGW	8-way	IRRI	2017	3	qTGW3	rs3_16840706	16840706	A/G	1.4e-07	31.31	-0.971207	0.432642
TGW	8-way	Henan	2018	3	qTGW3	rs3_16840706	16840706	A/G	2.8151e-07	18.911	-1.07592	0.429878
TGW	8-way	IRRI	2017	3	qTGW3	rs3_16840727	16840727	A/T	1.4e-07	31.31	-0.971207	0.432642
TGW	8-way	Henan	2018	3	qTGW3	rs3_16840727	16840727	A/T	2.8151e-07	18.911	-1.07592	0.429878
TGW	8-way	IRRI	2017	3	qTGW3	rs3_16842769	16842769	C/T	3.95e-08	31.31	1.01658	0.435233
TGW	8-way	Henan	2018	3	qTGW3	rs3_16842769	16842769	C/T	1.64344e-07	19.2207	1.09713	0.432927
TGW	8-way	IRRI	2017	3	qTGW3	rs3_16863891	16863891	A/G	1.77e-07	31.31	0.935341	0.417098
TGW	8-way	Henan	2018	3	qTGW3	rs3_16863891	16863891	A/G	7.04022e-07	18.3867	1.02435	0.414634
TGW	8-way	IRRI	2017	3	qTGW3	rs3_16863910	16863910	C/T	1.77e-07	31.31	-0.935341	0.417098
TGW	8-way	Henan	2018	3	qTGW3	rs3_16863910	16863910	C/T	7.04022e-07	18.3867	-1.02435	0.414634
TGW	8-way	IRRI	2017	3	qTGW3	rs3_16941151	16941151	G/T	6.79e-09	31.31	-1.07977	0.443005
TGW	8-way	Henan	2018	3	qTGW3	rs3_16941151	16941151	G/T	2.67859e-07	18.9395	-1.07603	0.442073
TGW	8-way	IRRI	2017	3	qTGW3	rs3_16954242	16954242	G/T	1.49e-08	31.31	1.05422	0.445596
TGW	8-way	Henan	2018	3	qTGW3	rs3_16954242	16954242	G/T	2.67859e-07	18.9395	1.07603	0.442073
TGW	8-way	IRRI	2017	3	qTGW3	rs3_16955911	16955911	C/T	1.49e-08	31.31	1.05422	0.445596
TGW	8-way	Henan	2018	3	qTGW3	rs3_16955911	16955911	C/T	2.67859e-07	18.9395	1.07603	0.442073
TGW	8-way	IRRI	2017	3	qTGW3	rs3_16955933	16955933	A/G	1.49e-08	31.31	1.05422	0.445596
TGW	8-way	Henan	2018	3	qTGW3	rs3_16955933	16955933	A/G	2.67859e-07	18.9395	1.07603	0.442073
TGW	8-way	IRRI	2017	3	qTGW3	rs3_16955942	16955942	A/G	1.49e-08	31.31	-1.05422	0.445596
TGW	8-way	Henan	2018	3	qTGW3	rs3_16955942	16955942	A/G	2.67859e-07	18.9395	-1.07603	0.442073
TGW	8-way	IRRI	2017	3	qTGW3	rs3_16955948	16955948	A/G	1.49e-08	31.31	1.05422	0.445596
TGW	8-way	Henan	2018	3	qTGW3	rs3_16955948	16955948	A/G	2.67859e-07	18.9395	1.07603	0.442073
TGW	8-way	IRRI	2017	3	qTGW3	rs3_16975586	16975586	A/G	6.79e-09	31.31	-1.07977	0.443005
TGW	8-way	Henan	2018	3	qTGW3	rs3_16975586	16975586	A/G	2.67859e-07	18.9395	-1.07603	0.442073
TGW	8-way	Henan	2018	3	qTGW3	rs3_16975669	16975669	A/G	1.68e-05	11.3831	0.915684	0.314024
TGW	8-way	IRRI	2017	3	qTGW3	rs3_16996623	16996623	G/T	6.79e-09	31.31	1.07977	0.443005
TGW	8-way	Henan	2018	3	qTGW3	rs3_16996623	16996623	G/T	2.67859e-07	18.9395	1.07603	0.442073
TGW	8-way	Henan	2018	3	qTGW3	rs3_17006178	17006178	C/G	6.05e-06	11.3831	-0.959634	0.317073
TGW	8-way	Henan	2018	3	qTGW3	rs3_17011780	17011780	G/T	6.05e-06	11.3831	-0.959634	0.317073
TGW	8-way	Henan	2018	3	qTGW3	rs3_17022193	17022193	C/T	6.05e-06	11.3831	-0.959634	0.317073
TGW	8-way	Henan	2018	3	qTGW3	rs3_17039466	17039466	C/T	5.24e-06	11.3831	-0.96961	0.317073
TGW	8-way	IRRI	2017	3	qTGW3	rs3_17044632	17044632	A/G	9.76e-05	31.3141	-0.699813	0.321244
TGW	8-way	Henan	2018	3	qTGW3	rs3_17044632	17044632	A/G	1.49011e-06	17.9609	-1.02321	0.323171
TGW	8-way	IRRI	2017	3	qTGW3	rs3_17285992	17285992	G/T	3.09e-05	31.3141	-0.673106	0.360104
TGW	8-way	IRRI	2017	3	qTGW3	rs3_20691702	20691702	G/T	8.19e-05	31.3141	-0.635338	0.46114
TGW	8-way	Henan	2018	3	qTGW3	rs3_20691702	20691702	G/T	7.31e-06	11.3831	-0.882046	0.47561
TGW	8-way	Henan	2018	3	qTGW3	rs3_21055449	21055449	A/G	1.65e-05	11.3831	0.867138	0.362805
TGW	8-way	Henan	2018	3	qTGW3	rs3_21055506	21055506	C/T	1.65e-05	11.3831	-0.867138	0.362805
TGW	8-way	Henan	2018	3	qTGW3	rs3_21123190	21123190	C/T	4.54e-05	11.3831	1.10589	0.140244
TGW	8-way	Henan	2018	3	qTGW3	rs3_21188241	21188241	A/T	7.46e-05	11.3831	-0.842456	0.314024
TGW	8-way	Henan	2018	3	qTGW3	rs3_21198423	21198423	A/G	7.46e-05	11.3831	0.842456	0.314024
TGW	8-way	Henan	2018	3	qTGW3	rs3_21599668	21599668	A/C	4.21e-05	11.3831	0.870255	0.307927
TGW	8-way	Henan	2018	3	qTGW3	rs3_21600043	21600043	A/G	4.21e-05	11.3831	-0.870255	0.307927
TGW	8-way	Henan	2018	3	qTGW3	rs3_21600597	21600597	A/G	4.21e-05	11.3831	-0.870255	0.307927
TGW	DC1	Hainan	2018	5	qTGW5	AX-115768518	5301659	A/G	1.92e-05	40.7988	0.287958	0.260369
TGW	DC1	Hainan	2017	5	qTGW5	AX-165102782	5359520	A/G	2.15e-06	40.47	1.51536	0.248837
TGW	DC1	Hainan	2018	5	qTGW5	AX-165102782	5359520	A/G	1.12e-05	40.7988	0.042661	0.251152
TGW	DC1	Hainan	2017	5	qTGW5	AX-155172546	5363470	G/T	2.25e-06	40.47	1.53366	0.246512	1.2 kb upstream of GW5/qSW5
TGW	DC1	Hainan	2018	5	qTGW5	AX-155172546	5363470	G/T	2.28e-05	40.7988	0.042661	0.248848	1.2 kb upstream of GW5/qSW5
TGW	DC1	Hainan	2017	5	qTGW5	AX-165092179	5364311	A/G	2.14e-06	40.47	-1.51536	0.248837	1.2 kb upstream of GW5/qSW5
TGW	DC1	Hainan	2018	5	qTGW5	AX-165092179	5364311	A/G	6.23e-06	40.7988	-0.0938269	0.248848	1.2 kb upstream of GW5/qSW5
TGW	DC1	Hainan	2017	5	qTGW5	AX-165085603	5368362	C/T	2.25e-06	40.47	-1.53366	0.246512
TGW	DC1	Hainan	2018	5	qTGW5	AX-165085603	5368362	A/G	1.26e-05	40.7988	-0.181444	0.246544
TGW	DC1	Hainan	2017	5	qTGW5	AX-155748928	5417532	A/G	6e-05	40.4659	1.32098	0.237209
TGW	DC1	Hainan	2017	5	qTGW5	AX-155076620	5420315	A/C	2.66e-05	40.4659	-1.39182	0.237209
TGW	DC1	Hainan	2018	5	qTGW5	AX-155076620	5420315	A/C	4.88e-05	40.7988	0.235632	0.237327
TGW	DC1	Hainan	2018	5	qTGW5	AX-165103649	5452485	G/T	6.56e-05	40.7988	0.249063	0.246544
TGW	DC1	Hainan	2017	5	qTGW5	AX-115824471	5465566	A/G	2.68e-05	40.4659	1.46868	0.234884
TGW	DC1	Hainan	2018	5	qTGW5	AX-115824471	5465566	A/G	6.68e-05	40.7988	-0.249063	0.237327
TGW	DC1	Hainan	2017	5	qTGW5	AX-154265298	5478223	C/T	2.68e-05	40.4659	1.46868	0.234884
TGW	DC1	Hainan	2018	5	qTGW5	AX-154265298	5478223	C/T	6.68e-05	40.7988	0.17118	0.237327
TGW	DC1	Hainan	2017	5	qTGW5	AX-154798196	5480809	A/G	2.68e-05	40.4659	1.46868	0.234884
TGW	DC1	Hainan	2018	5	qTGW5	AX-154798196	5480809	A/G	6.68e-05	40.7988	0.182538	0.237327
TGW	DC1	Hainan	2017	5	qTGW5	AX-154685469	5492177	G/T	5.15e-05	40.4659	1.40133	0.232558
TGW	DC1	Hainan	2018	5	qTGW5	AX-154685469	5492177	G/T	5.55e-05	40.7988	-0.182538	0.232719
TGW	DC1	Hainan	2017	5	qTGW5	AX-165103809	5500293	C/T	2.68e-05	40.4659	-1.46868	0.234884
TGW	DC1	Hainan	2018	5	qTGW5	AX-165103809	5500293	C/T	6.68e-05	40.7988	-0.160915	0.237327
TGW	DC1	Hainan	2017	5	qTGW5	AX-165090013	5513573	A/G	6.66e-05	40.4659	1.40302	0.232558
TGW	DC1	Hainan	2017	5	qTGW5	AX-115766737	5517194	C/T	3.07e-05	40.4659	-1.47652	0.232558
TGW	DC1	Hainan	2017	5	qTGW5	AX-154184640	5537965	C/T	2.68e-05	40.4659	-1.46868	0.234884
TGW	DC1	Hainan	2018	5	qTGW5	AX-154184640	5537965	C/T	6.68e-05	40.7988	0.0850852	0.237327
TGW	DC1	Hainan	2017	5	qTGW5	AX-165091232	5541560	A/G	2.68e-05	40.4659	1.46868	0.234884
TGW	DC1	Hainan	2018	5	qTGW5	AX-165091232	5541560	A/G	6.68e-05	40.7988	0.0722925	0.237327
TGW	DC1	Hainan	2017	5	qTGW5	AX-154403249	5553766	C/T	4.36e-05	40.4659	-1.41141	0.232558
TGW	DC1	Hainan	2018	5	qTGW5	AX-154302125	5588556	A/C	6.47e-05	40.7988	-0.0850852	0.239631
TGW	DC1	Hainan	2017	5	qTGW5	AX-155160324	5591343	C/T	2.68e-05	40.4659	-1.46868	0.234884
TGW	DC1	Hainan	2018	5	qTGW5	AX-155160324	5591343	C/T	6.68e-05	40.7988	-0.182538	0.237327
TGW	DC1	Hainan	2017	5	qTGW5	AX-165098982	5603332	A/G	2.68e-05	40.4659	1.46868	0.234884
TGW	DC1	Hainan	2018	5	qTGW5	AX-165098982	5603332	A/G	6.68e-05	40.7988	-0.182538	0.237327
TGW	DC1	Hainan	2017	5	qTGW5	AX-115796882	5613844	G/T	8.2e-05	40.4659	-1.35073	0.232558
TGW	DC1	Hainan	2017	5	qTGW5	AX-165098512	5622064	A/G	2.68e-05	40.4659	1.46868	0.234884
TGW	DC1	Hainan	2018	5	qTGW5	AX-165098512	5622064	A/G	6.68e-05	40.7988	-0.168799	0.237327
TGW	DC1	Hainan	2017	5	qTGW5	AX-154472883	5645714	A/G	3.27e-05	40.4659	-1.32157	0.239535
TGW	DC1	Hainan	2017	5	qTGW5	AX-115774072	5649069	C/T	2.68e-05	40.4659	1.46868	0.234884
TGW	DC1	Hainan	2018	5	qTGW5	AX-115774072	5649069	C/T	3.65e-05	40.7988	0.138587	0.235023
TGW	DC1	Hainan	2017	5	qTGW5	AX-155609799	5660422	A/C	2.68e-05	40.4659	-1.46868	0.234884
TGW	DC1	Hainan	2018	5	qTGW5	AX-155609799	5660422	A/C	6.68e-05	40.7988	-0.145267	0.237327
TGW	DC1	Hainan	2017	5	qTGW5	AX-115750892	5678554	A/G	2.68e-05	40.4659	1.46868	0.234884
TGW	DC1	Hainan	2018	5	qTGW5	AX-115750892	5678554	A/G	6.68e-05	40.7988	0.086985	0.237327
TGW	DC1	Hainan	2017	5	qTGW5	AX-116845867	5685704	C/T	4.95e-05	40.4659	1.3903	0.237209
TGW	DC1	Hainan	2017	5	qTGW5	AX-155980404	5709430	C/T	2.58e-05	40.4659	1.42914	0.239535
TGW	DC1	Hainan	2018	5	qTGW5	AX-155980404	5709430	C/T	4.29e-05	40.7988	-0.177776	0.241935
TGW	DC1	Hainan	2017	5	qTGW5	AX-155764956	5747742	C/T	8.2e-05	40.4659	1.35073	0.232558
TGW	DC1	Hainan	2017	5	qTGW5	AX-165098281	5758521	C/T	4.5e-05	40.4659	-1.4213	0.237209
TGW	DC1	Hainan	2017	5	qTGW5	AX-154164709	5781274	A/G	2.68e-05	40.4659	1.46868	0.234884
TGW	DC1	Hainan	2018	5	qTGW5	AX-154164709	5781274	A/G	6.68e-05	40.7988	0.182538	0.237327
TGW	DC1	Hainan	2017	5	qTGW5	AX-115819199	5785251	G/T	4.95e-05	40.4659	1.3903	0.237209
TGW	DC1	Hainan	2017	5	qTGW5	AX-115777693	5791635	A/G	2.68e-05	40.4659	-1.46868	0.234884
TGW	DC1	Hainan	2018	5	qTGW5	AX-115777693	5791635	A/G	6.68e-05	40.7988	-0.0859924	0.237327
TGW	DC1	Hainan	2017	5	qTGW5	AX-154635971	5799150	C/T	2.68e-05	40.4659	1.46868	0.234884
TGW	DC1	Hainan	2018	5	qTGW5	AX-154635971	5799150	C/T	6.68e-05	40.7988	-0.0859924	0.237327
TGW	DC1	Hainan	2017	5	qTGW5	AX-115759319	5800470	C/T	2.68e-05	40.4659	1.46868	0.234884
TGW	DC1	Hainan	2018	5	qTGW5	AX-115759319	5800470	C/T	6.68e-05	40.7988	-0.300075	0.237327
TGW	DC1	Hainan	2017	5	qTGW5	AX-116854966	5838392	C/T	8.88e-06	40.4659	-1.46217	0.260465
TGW	DC1	Hainan	2018	5	qTGW5	AX-116854966	5838392	C/T	4.86e-05	40.7988	-0.116984	0.262673
TGW	DC1	Hainan	2018	8	qTGW8	AX-115754523	861108	C/T	9.21e-05	40.7988	0.178151	0.37788
TGW	DC1	Hainan	2018	8	qTGW8	AX-154476002	876791	A/C	9.21e-05	40.7988	-0.33244	0.37788
TGW	DC1	Hainan	2018	8	qTGW8	AX-154363355	888381	C/T	9.21e-05	40.7988	-0.143325	0.37788
TGW	8-way	Henan	2018	8	qTGW8	rs8_26345619	26345619	A/G	2.25e-05	11.3831	0.772818	0.439024
TGW	8-way	Henan	2018	8	qTGW8	rs8_26349349	26349349	G/T	1.94e-05	11.3831	0.777109	0.442073
TGW	8-way	Henan	2018	8	qTGW8	rs8_26351052	26351052	C/G	3.97e-05	11.3831	-1.01623	0.14939
TGW	8-way	Henan	2018	8	qTGW8	rs8_26351053	26351053	A/T	3.97e-05	11.3831	-1.01623	0.14939
TGW	8-way	Henan	2018	8	qTGW8	rs8_26351058	26351058	C/G	2.72e-05	11.3831	-1.03642	0.14939
TGW	8-way	Henan	2018	8	qTGW8	rs8_26351059	26351059	G/T	2.72e-05	11.3831	-1.03642	0.14939
TGW	8-way	Henan	2018	8	qTGW8	rs8_26351061	26351061	A/C	2.72e-05	11.3831	-1.03642	0.14939
TGW	8-way	Henan	2018	8	qTGW8	rs8_26351063	26351063	A/T	2.72e-05	11.3831	1.03642	0.14939
TGW	8-way	Henan	2018	8	qTGW8	rs8_26384667	26384667	A/G	4.4e-05	11.3831	-0.738805	0.457317
